# Supplementary material for: Zebrafish macroH2A variants have distinct embryo localization and function
Source: Sci Rep. 2019 Jun 14;9:8632. doi: 10.1038/s41598-019-45058-6 (PMC6570772; doi:10.1038/s41598-019-45058-6)
Supplement: Supplementary file 5 — Supplementary table S1 [file 41598_2019_45058_MOESM5_ESM.xlsx]

## Sheet: Table S1-I1ePA ChIP Peaks.xls
Ensemble GeneID	Enterz GeneID	Pathway ID	Pathway Name	Gene Name	Description	Chip-Annotation	Ensemble geneID	I1EpWo2 (TPM)	I1EpWo2 (Z)	I1EpWo6 (TPM)	I1EpWo6 (Z)	I1EpWy1 (TPM)	I1EpWy1 (Z)	I1EpWy5 (TPM)	I1EpWy5 (Z)	I124Wo4 (TPM)	I124Wo4 (Z)	I124Wo8 (TPM)	I124Wo8 (Z)	I124Wy3 (TPM)	I124Wy3 (Z)	I124Wy7 (TPM)	I124Wy7 (Z)	I2EpWo9 (TPM)	I2EpWo9 (Z)	I2EpWo10 (TPM)	I2EpWo10 (Z)	I224G+11 (TPM)	I224G+11 (Z)	I224G+13 (TPM)	I224G+13 (Z)	I224G-12 (TPM)	I224G-12 (Z)	I224G-15 (TPM)	I224G-15 (Z)
ENSDARG00000028982	437019		DNA polymerase III complex bacteria	pcca	propionyl CoA carboxylase alpha polypeptide	Exon (ENSDART00000133905.2/ENSDARG00000028982.9, exon 3 of 23)/Exon (ENSDART00000133905.2/ENSDARG00000028982.9, exon 3 of 23)/Exon (ENSDART00000133905.2/ENSDARG00000028982.9, exon 3 of 23)/Exon (ENSDART00000133905.2/ENSDARG00000028982.9, exon 3 of 23)/Intron (ENSDART00000133905.2/ENSDARG00000028982.9, intron 7 of 22)/Intron (ENSDART00000133905.2/ENSDARG00000028982.9, intron 7 of 22)	ENSDARG00000028982	4187116	1134902217	628923	1244712034	24.13	0.68454139	3509069	0.959948138	220886	1029109667	181875	0.819494548	1202262	0.744427987	112782	0.629888225	985825	1444720685	5986653	1218630173	22243859	0.906023443	175718	0.872762269	15230943	0.937793035	13963626	0.952537103
ENSDARG00000024933	405851	7154585	Serine biosynthesis glycerate-3P => serine	spast	spastin	Intron (ENSDART00000035150.7/ENSDARG00000024933.7, intron 10 of 16)/Intron (ENSDART00000035150.7/ENSDARG00000024933.7, intron 10 of 16)/Exon (ENSDART00000035150.7/ENSDARG00000024933.7, exon 3 of 17)/Exon (ENSDART00000035150.7/ENSDARG00000024933.7, exon 3 of 17)	ENSDARG00000024933	192976	0.785437242	224263	0.79061391	349994	0.870358042	212712	0.737210635	50834	0.313911402	860413	0.439804137	687593	0.476536633	519635	0.232856821	203555	0.74266565	260753	0.844968438	780985	0.418811585	665035	0.410233108	385285	0.282523217	218057	0.056409731
ENSDARG00000044295	449831	7989032	Ribosome archaea	pip5k1ba	phosphatidylinositol-4-phosphate 5-kinase type I beta a	Intron (ENSDART00000065032.7/ENSDARG00000044295.8, intron 2 of 13)/Intron (ENSDART00000065032.7/ENSDARG00000044295.8, intron 2 of 13)	ENSDARG00000044295	0	-8549908595	0	-9733444224	0	-9566577929	0	-9245470825	0	-1095411421	0.500326	-1003256451	0.5162297	-0.764834875	0.1732424	-1509671557	0.0586733	-1860373576	0	-8771168133	0.2320215	-1217971452	0.103391	-1571937623	0	-1047941653	0.306703	-0.890193977
ENSDARG00000088911	100535383			cbln17	cerebellin 17	Distal Intergenic/Distal Intergenic/Promoter (2-3kb)/Promoter (2-3kb)/Promoter (2-3kb)/Intron (ENSDART00000161522.1/ENSDARG00000105148.1, intron 2 of 2)	ENSDARG00000088911	0.816164	-0.641591263	0	-9733444224	0	-9566577929	0	-9245470825	0	-1095411421	0	-1025627296	0.9683061	-0.463271035	0.770841	-0.744833483	0.799177	-0.6981322	0.942239	-0.647866016	15177	-0.343737905	0	-1014503813	0.366692	-0.838762321	0	-9846939438
ENSDARG00000053884	100004024			med13a	mediator complex subunit 13a	Distal Intergenic/Distal Intergenic	ENSDARG00000053884	12792861	0.599974172	204455	0.74989281	1736622752	0.520184046	225324	0.762840274	6469511642	0.431296884	7887060005	0.39566175	452357	0.275784397	3816981051	0.074797131	287866	0.896895011	2723750071	0.864573065	1795280011	0.806261183	112518	0.660560895	6615404391	0.540236389	1168201366	-0.244791805
ENSDARG00000043211						Promoter (<=1kb)/Promoter (<=1kb)/Intron (ENSDART00000063434.3/ENSDARG00000043211.6, intron 3 of 8)/Intron (ENSDART00000063434.3/ENSDARG00000043211.6, intron 3 of 8)/Exon (ENSDART00000063434.3/ENSDARG00000043211.6, exon 3 of 9)	ENSDARG00000043211	114424	-0.48915785	2490398	-0.177213326	504099	-0.097876367	489805	0.083783408	0.84715	-0.558425346	332772	-0.042083005	471313	0.295465613	311615	-0.029139923	284282	-0.133401769	3551704	-0.05130326	1415046	-0.376337538	1579977	-0.273954415	1152102	-0.292994389	0.482984	-0.671043017
ENSDARG00000004763						Promoter (<=1kb)/Promoter (<=1kb)/Promoter (<=1kb)/Promoter (<=1kb)	ENSDARG00000004763	0	-8549908595	0.0882787	-1647894742	0	-9566577929	0	-9245470825	0.0654373	-1805101906	0	-1025627296	0.823456	-0.540958031	0.971839	-0.6261168	0	-9242234416	0	-8771168133	0.162213	-1384577017	0.192856	-1275164286	0.0937614	-1488908772	0	-9846939438
ENSDARG00000011407	503730		2-carboxy-2-hydroxy-8-carboxychromene isomerase activity	col2a1b	collagen type II alpha 1b		ENSDARG00000011407	0	-8549908595	0.562583	-0.832324063	0.774982	-1033526741	155625	-0.42638592	6504814	1554922162	3194961	2273346272	177231	2034430524	1263694	1867910073	0.360434	-1052498463	0.947834	-0.645204292	1270575	1717161931	1930519	2013661154	4382107	1441592029	186221	1091474715
ENSDARG00000031907	321220			ptbp1b	polypyrimidine tract binding protein 1b	Promoter (<=1kb)/Promoter (<=1kb)	ENSDARG00000031907	9635192	1510891626	4717729	2132077002	11669357	1472076904	48475826	2128278823	152851	0.849865712	9108568	1636745967	6675009203	1566261615	7027674	1567276512	9643065	2459620266	5079585441	2179966118	9685776	1590831597	1033557	1716241956	2931561766	1249950189	56368	0.514750636
ENSDARG00000075975	100049157			slc45a3	solute carrier family 45 member 3	Intron (ENSDART00000113894.2/ENSDARG00000075975.3, intron 2 of 5)/Intron (ENSDART00000113894.2/ENSDARG00000075975.3, intron 2 of 5)	ENSDARG00000075975	0.320606	-106314293	0.239235	-1208875493	0	-9566577929	0.0787037	-1754291494	0	-1095411421	0.187735	-1500500572	0.0957218	-1572736057	0.106826	-1757390123	0	-9242234416	0.349915	-1093209134	0.0711082	-1768464407	0.0955041	-1609710502	0	-1047941653	0	-9846939438
ENSDARG00000062667	799884	15292265	Glutathione metabolism	mpp3b	membrane protein palmitoylated 3b (MAGUK p55 subfamily member 3)	Intron (ENSDART00000152550.2/ENSDARG00000007906.9, intron 78 of 78)/Intron (ENSDART00000152550.2/ENSDARG00000007906.9, intron 78 of 78)/Exon (ENSDART00000152409.1/ENSDARG00000062667.6, exon 3 of 19)/Exon (ENSDART00000152409.1/ENSDARG00000062667.6, exon 3 of 19)	ENSDARG00000062667	0	-8549908595	0	-9733444224	0	-9566577929	0.522635	-0.911901481	0	-1095411421	0.465545	-103980609	0.0803357	-1656748653	0	-9888107928	0	-9242234416	0.110528	-1611318518	0.53883	-0.825769391	0.680459	-0.674966425	0.155675	-1247199611	0.158228	-120960009
ENSDARG00000100623	557263		DctS-DctR (C4-dicarboxylate transport) two-component regulatory system	trrap	transformation/transcription domain-associated protein	Promoter (<=1kb)/Promoter (<=1kb)/Promoter (2-3kb)/Promoter (2-3kb)/Exon (ENSDART00000172062.1/ENSDARG00000100623.1, exon 25 of 71)	ENSDARG00000100623	4473981	0.125996523	1746746748	0.680569622	3817404	-0.236801941	1512622199	0.585513918	350024	0.132250002	4457454012	0.106188208	2750253707	0.037212803	3672016	0.054959282	2189603122	0.775132539	1635894092	0.635366458	1527257181	0.730998366	793460856	0.494284234	5961216	0.490596431	0.9303532	-0.354658977
ENSDARG00000105255	798710		GlnL-GlnG (nitrogen regulation) two-component regulatory system	zbtb4	zinc finger and BTB domain containing 4	Promoter (<=1kb)/Promoter (<=1kb)/Promoter (<=1kb)/Promoter (<=1kb)/Promoter (<=1kb)	ENSDARG00000105255	0.0563336	-1847650132	0.200525	-1286602906	0	-9566577929	0.148948	-1470450115	0.108493	-1558962096	0.364122	-1164453272	0.143083	-1380012747	0.238824226	-1345187243	0.136552	-1484446845	0.148399	-147885523	0.693887	-0.708044548	0.369737	-0.965336955	0.3056	-0.925643656	0.248504	-0.991743352
ENSDARG00000099974	334100			ldb3b	LIM domain binding 3b	Intron (ENSDART00000171206.1/ENSDARG00000099974.2, intron 3 of 9)/Intron (ENSDART00000171206.1/ENSDARG00000099974.2, intron 3 of 9)/Intron (ENSDART00000171206.1/ENSDARG00000099974.2, intron 2 of 9)/Intron (ENSDART00000076051.5/ENSDARG00000053929.6, intron 7 of 10)/Exon (ENSDART00000171206.1/ENSDARG00000099974.2, exon 3 of 10)/Exon (ENSDART00000171206.1/ENSDARG00000099974.2, exon 3 of 10)/Distal I…	ENSDARG00000099974	0	-8549908595	0.180489	-1332959569	0	-9566577929	0	-9245470825	354031	1258767492	3840898	1198710412	1527321	0.859162142	12876755	0.697801904	0	-9242234416	0.285532	-1184625672	376964	0.079750848	58392084	0.348313048	154891	0.94580562	104151	0.811038863
ENSDARG00000076997	567916	11863402	Fatty acid biosynthesis	stxbp4	syntaxin binding protein 4	Exon (ENSDART00000153245.2/ENSDARG00000076997.4, exon 5 of 24)/Exon (ENSDART00000153245.2/ENSDARG00000076997.4, exon 5 of 24)/Exon (ENSDART00000153245.2/ENSDARG00000076997.4, exon 4 of 24)/Exon (ENSDART00000153245.2/ENSDARG00000076997.4, exon 4 of 24)/Promoter (1-2kb)	ENSDARG00000076997	0	-8549908595	0.379058	-1006201336	0	-9566577929	0.2123222	-1312709353	0	-1095411421	0	-1025627296	0.048924	-1894523276	0	-9888107928	0.2492694	-1216614524	1067664	-0.591681861	0.273042	-114219287	0.0968288	-1603152963	0.284085	-0.960446478	0.0773627	-1554916797
ENSDARG00000104543						Distal Intergenic/Distal Intergenic/Intron (ENSDART00000169899.1/ENSDARG00000104543.1, intron 1 of 3)/Distal Intergenic/Distal Intergenic/Distal Intergenic	ENSDARG00000104543
ENSDARG00000044954	556123		KdpD-KdpE (potassium transport) two-component regulatory system	slit1a	slit homolog 1a (Drosophila)	Intron (ENSDART00000066080.5/ENSDARG00000044954.7, intron 1 of 37)/Intron (ENSDART00000066080.5/ENSDARG00000044954.7, intron 1 of 37)/Intron (ENSDART00000066080.5/ENSDARG00000044954.7, intron 4 of 37)/Intron (ENSDART00000066080.5/ENSDARG00000044954.7, intron 4 of 37)	ENSDARG00000044954	0.2018864	-1271801361	181549	-0.316406552	0	-9566577929	2776031	-0.168869971	0.323624	-1026903173	55474566	0.217160312	4176371	0.237497166	311775328	-0.028876381	1519002	-0.412321691	1329365	-0.493120483	851261	0.458918921	5185845	0.291825421	141374002	-0.195431786	0.01324	-2406834383
ENSDARG00000095224							ENSDARG00000095224	0.117816	-1514779933	0.127125	-1487306516	0	-9566577929	0.0505815	-1951008993	116543	-0.403141164	155316	-0.428623434	171026	-0.190542425	113116	-0.548336865	358023	-0.030764084	0.20622	-1330924813	242622	-0.125361921	163275	-0.258314043	0.948083	-0.38590925	0.554116	-0.604738191
ENSDARG00000056322	794339		Methane metabolism	ldb3a	LIM domain binding 3a	Promoter (<=1kb)/Promoter (<=1kb)/Intron (ENSDART00000130101.3/ENSDARG00000056322.8, intron 3 of 4)	ENSDARG00000056322	0.110168	-154505976	0.962871	-0.595681204	213865	-0.526311535	0.492167	-0.938627942	3115301	1196507054	1950481881	0.854966679	1066310191	0.686895363	14641586	0.763609804	0.474811	-0.929844431	0.47155	-0.959082764	4573861	0.169765115	6329754327	0.386713079	7400790008	0.593718478	40240777	1463334249
ENSDARG00000039352	560385		ChpA-ChpB/PilGH (chemosensory) two-component regulatory system	pald1b	phosphatase domain containing paladin 1b	Promoter (<=1kb)/Promoter (<=1kb)/Promoter (1-2kb)/Promoter (1-2kb)/Promoter (<=1kb)/Promoter (1-2kb)	ENSDARG00000039352	0	-8549908595	0.317704	-1083955915	0	-9566577929	0.270834	-1204406246	3194676	0.087779758	0.578571	-0.929548882	0.5082664	-0.772288244	0.2435871	-1335069902	0	-9242234416	0.10329	-1641768037	0.902719	-0.585574944	0.705434	-0.65780739	0.339878	-0.874962891	0.148274	-1240957157
ENSDARG00000074865	798302		Pyruvate oxidation pyruvate => acetyl-CoA	frmpd3	FERM and PDZ domain containing 3	Intron (ENSDART00000110004.3/ENSDARG00000074865.3, intron 2 of 16)/Intron (ENSDART00000110004.3/ENSDARG00000074865.3, intron 2 of 16)/Intron (ENSDART00000110004.3/ENSDARG00000074865.3, intron 7 of 16)/Intron (ENSDART00000110004.3/ENSDARG00000074865.3, intron 7 of 16)/Exon (ENSDART00000110004.3/ENSDARG00000074865.3, exon 15 of 17)/Exon (ENSDART00000106654.4/ENSDARG00000071868.4, exon 9 of 9)	ENSDARG00000074865	0.0645358	-1786326363	0.0795716	-1693622793	0	-9566577929	1685222	-0.390959214	0.22713	-1199271413	0.105815	-1791340415	0.255434	-110216052	0.0489658	-2157067349	0.0994789	-1625414768	0.141944	-1498849088	0.387266	-0.979512997	0.2472737	-1156844505	0.114309	-1394444202	0.0654583	-1635555327
ENSDARG00000103732	64264	5967046	Aminobenzoate degradation	plp1a	proteolipid protein 1a	Promoter (1-2kb)/Promoter (1-2kb)/Exon (ENSDART00000167483.1/ENSDARG00000103732.1, exon 5 of 7)/Exon (ENSDART00000167483.1/ENSDARG00000103732.1, exon 5 of 7)	ENSDARG00000103732	0.388538	-0.976442629	0.17682	-1342003564	0.102669	-2043534555	0	-9245470825	145531	0.825974608	184782	0.827538444	128017	0.774530893	11899	0.657341572	0.143332	-1462881488	0.224225	-1293291791	500561	1283566663	287179	1106603323	176401	1007798417	168951	104450536
ENSDARG00000021794	322012			hmmr	hyaluronan-mediated motility receptor (RHAMM)	Exon (ENSDART00000125362.4/ENSDARG00000021794.10, exon 9 of 20)/Exon (ENSDART00000125362.4/ENSDARG00000021794.10, exon 9 of 20)	ENSDARG00000021794	106449985	0.517054878	312854	0.937218464	3388610001	0.85420554	358229	0.969137172	1201068	0.732498756	1957054	0.856673057	126885	0.770272584	1084004	0.609586186	1007515	1454406036	915376	1409537724	473158	1257359924	2807089003	1095755635	257802	1188684176	1116113607	0.844425729
ENSDARG00000015472	118437	8375565	Glutathione metabolism	gpc4	glypican 4	Intron (ENSDART00000026569.8/ENSDARG00000015472.9, intron 1 of 8)/Intron (ENSDART00000026569.8/ENSDARG00000015472.9, intron 1 of 8)/Intron (ENSDART00000026569.8/ENSDARG00000015472.9, intron 1 of 8)/Intron (ENSDART00000026569.8/ENSDARG00000015472.9, intron 1 of 8)/Distal Intergenic/Distal Intergenic/Intron (ENSDART00000173108.1/ENSDARG00000032199.8, intron 6 of 7)/Intron (ENSDART00000173108.1/ENSD…	ENSDARG00000015472	122078	1617656562	842407	1373410212	143355	1574896339	882275	1370191089	264304	1116473541	184347	0.826342851	118817	0.738775203	117701	0.651761033	128988	1564356361	123079	1542648817	341512	1105590792	225067	0.990589674	138908	0.893885302	109313	0.834383998
ENSDARG00000099634	790915	8595496	Biosynthesis of amino acids	elna	elastin a	Intron (ENSDART00000160773.1/ENSDARG00000099634.1, intron 1 of 55)/Intron (ENSDART00000160773.1/ENSDARG00000099634.1, intron 1 of 55)/Intron (ENSDART00000160773.1/ENSDARG00000099634.1, intron 1 of 55)	ENSDARG00000099634	0	-8549908595	0	-9733444224	0	-9566577929	0	-9245470825	0	-1095411421	0.232834	-1391287409	0.140964	-1387166104	0.0336306	-2349551677	0.0683539	-179241121	0	-8771168133	0.0225895	-2302241907	0.0604637	-182731906	0.078255	-1575091858	0.0199242	-2209598897
ENSDARG00000055548	552973		Starch and sucrose metabolism	npat	nuclear protein ataxia-telangiectasia locus	Intron (ENSDART00000123143.2/ENSDARG00000055548.7, intron 12 of 16)/Intron (ENSDART00000123143.2/ENSDARG00000055548.7, intron 12 of 16)/Exon (ENSDART00000123143.2/ENSDARG00000055548.7, exon 13 of 17)/Exon (ENSDART00000123143.2/ENSDARG00000055548.7, exon 13 of 17)	ENSDARG00000055548	642989	0.289617534	166098	0.658398525	168723	0.50576635	160463	0.611787976	585001	0.382293542	7149671	0.345869236	387309	0.201352426	4539886504	0.16366105	1967718	0.727582864	169176	0.650463423	134134	0.67057666	978899	0.594263403	626036	0.513938547	173239	-0.054629244
ENSDARG00000018854	552961		Valine leucine and isoleucine degradation	scaf4b	SR-related CTD-associated factor 4b	Intron (ENSDART00000099234.5/ENSDARG00000018854.12, intron 7 of 15)/Intron (ENSDART00000099234.5/ENSDARG00000018854.12, intron 7 of 15)/Promoter (<=1kb)/Promoter (<=1kb)	ENSDARG00000018854	485731815	1201885757	5771673	120689509	354202	0.876329838	68929127	1260357898	1135952	0.7053626	9160649	0.471597367	696063	0.482406412	71623	0.397258465	72575393	1308422069	8131576528	1356302611	2132661	0.886421776	24090932	1022970833	1630343	0.970232654	10404717	0.810557509
ENSDARG00000087074	798589			znf574	zinc finger protein 574	Exon (ENSDART00000125158.1/ENSDARG00000087074.1, exon 3 of 7)/Exon (ENSDART00000125158.1/ENSDARG00000087074.1, exon 3 of 7)/Intron (ENSDART00000125158.1/ENSDARG00000087074.1, intron 4 of 6)/Exon (ENSDART00000125158.1/ENSDARG00000087074.1, exon 3 of 7)/Exon (ENSDART00000125158.1/ENSDARG00000087074.1, exon 3 of 7)	ENSDARG00000087074	0.16708	-1357172768	427879	0.061123591	0	-9566577929	803158	0.303834391	0.785919	-0.594949577	597492	0.254815824	42634	0.247385197	420232	0.124073835	975392	0.415264558	555041	0.149410637	848622	0.457473633	880367	0.543760902	382992	0.279677525	0.20929	-1074624355
ENSDARG00000069893						Promoter (<=1kb)/Promoter (<=1kb)/Exon (ENSDART00000171454.1/ENSDARG00000069893.6, exon 7 of 9)/Exon (ENSDART00000171454.1/ENSDARG00000069893.6, exon 7 of 9)	ENSDARG00000069893	159004	-0.340722542	519028	0.146165433	0	-9566577929	719737	0.255037892	119896	-0.389332421	687725	0.326162932	81267	0.556663908	718411	0.398816272	677013	0.252762026	342966	-0.067023549	588228	0.286874467	460638	0.235419644	1475266	-0.175123366	0.306815	-0.890017776
ENSDARG00000077530						Promoter (2-3kb)/Promoter (2-3kb)/Exon (ENSDART00000177889.1/ENSDARG00000077530.5, exon 2 of 37)/Exon (ENSDART00000177889.1/ENSDARG00000077530.5, exon 2 of 37)	ENSDARG00000077530	170143173	0.728626463	4253975298	1072536639	407678	0.946589274	399057	1017162217	77744822	0.520750739	11012851	0.565009704	640781798	0.442732476	669559	0.362734955	2718728	0.871456702	33204353	0.953629333	2306225	0.922841862	1683936	0.852494386	8768262803	0.674548589	2812210012	0.179175911
ENSDARG00000071021	777719			papss2a	3'-phosphoadenosine 5'-phosphosulfate synthase 2a	Intron (ENSDART00000124661.2/ENSDARG00000071021.5, intron 1 of 11)/Intron (ENSDART00000124661.2/ENSDARG00000071021.5, intron 1 of 11)/Promoter (<=1kb)/Promoter (<=1kb)	ENSDARG00000071021	0.185038	-1311115987	0.21298	-1260066896	333945	-0.303640708	0.317589	-1133545911	10679	-0.445688488	0.0848243	-1903503816	105528	-0.422033189	142019	-0.431752097	0.646884	-0.792218588	0.242417	-1258220082	0.328299	-1056404747	0.526572	-0.797012367	0.142214	-1290313688	0.405167	-0.755828415
ENSDARG00000074839						Promoter (<=1kb)/Promoter (<=1kb)	ENSDARG00000074839	0	-8549908595	0.115476	-1529629029	0	-9566577929	0.1884972	-1365668957	0	-1095411421	0.0839078	-1909014574	0.0289977	-2145293277	0	-9888107928	0	-9242234416	0	-8771168133	0.0649564	-1810584282	0.0212018	-2326184662	0.0618398	-168732574	0	-9846939438
ENSDARG00000077227	323163			fbxl6	F-box and leucine-rich repeat protein 6	Promoter (<=1kb)/Promoter (<=1kb)/3' UTR/3' UTR	ENSDARG00000077227	225553	-0.182990341	129554	0.548976925	14458	0.428603877	154335	0.59446231	40062	0.197978208	831163	0.422259275	484279	0.30847693	658611	0.354288166	929892	0.394004996	812263	0.320603944	130044	0.656162306	792022	0.493420209	502422	0.40907396	142168	-0.150021486
ENSDARG00000062268	558456		PhoR-PhoB (phosphate starvation response) two-component regulatory system	jarid2b	jumonji AT rich interactive domain 2b	Distal Intergenic/Distal Intergenic/Intron (ENSDART00000089836.5/ENSDARG00000062268.6, intron 1 of 17)/Intron (ENSDART00000089836.5/ENSDARG00000062268.6, intron 1 of 17)/Intron (ENSDART00000089836.5/ENSDARG00000062268.6, intron 1 of 17)/Promoter (<=1kb)/Distal Intergenic/Distal Intergenic/Intron (ENSDART00000089836.5/ENSDARG00000062268.6, intron 1 of 17)/Exon (ENSDART00000089836.5/ENSDARG00000062…	ENSDARG00000062268	0.418727	-0.942684213	2146053	-0.242744781	0	-9566577929	21581037	-0.280906776	0.0462006	-197456854	0.840108	-0.740351429	0.702482	-0.617135857	0.416021	-1060826359	401256	0.019970493	530061	0.128707376	236525	-0.13720882	0.976277	-0.503127426	0.149868	-1265322697	0	-9846939438
ENSDARG00000014280	569898		PhoQ-PhoP (magnesium transport) two-component regulatory system	dlgap1a	discs large (Drosophila) homolog-associated protein 1a		ENSDARG00000014280	0	-8549908595	0	-9733444224	0	-9566577929	0.0594276	-1879293958	0	-1095411421	0	-1025627296	0.082288	-1645236816	0.0458213	-2191073888	0	-9242234416	0	-8771168133	0.03073	-2158987564	0.136905	-1438281232	0	-1047941653	0	-9846939438
ENSDARG00000038785	336770			abcf2a	ATP-binding cassette sub-family F (GCN20) member 2a	Promoter (2-3kb)/Promoter (2-3kb)/Intron (ENSDART00000056641.5/ENSDARG00000038786.6, intron 7 of 13)/Intron (ENSDART00000056641.5/ENSDARG00000038786.6, intron 7 of 13)	ENSDARG00000038785	166418	1757440699	172829	1689866184	1505742	1599446328	183283	1695504983	571086	1491549613	633585	1452609915	405825	1327685037	436109	1322814815	104170461	1469257389	156616	1650985135	100.18	1606530038	86.01	1628787965	64991	1629486645	30677974	1332387231
ENSDARG00000074604	558094	7960960	NarQ-NarP (nitrate respiration) two-component regulatory system	phc3	polyhomeotic homolog 3 (Drosophila)		ENSDARG00000074604	0.21407	-1245365166	0.351833	-1039022769	0.469693	-1283744239	0.5628906	-0.878884777	0.195982136	-1271078908	0.0445684	-2229963333	0.1428957	-1380640755	0	-9888107928	0.841874	-0.674969277	1138805	-0.56268087	0.31838	-1070685366	0.112103	-1533426205	0.6218048	-0.587000539	0.200094	-1096309359
ENSDARG00000030107						Exon (ENSDART00000152768.2/ENSDARG00000030107.9, exon 79 of 99)/Exon (ENSDART00000152768.2/ENSDARG00000030107.9, exon 79 of 99)/Intron (ENSDART00000152768.2/ENSDARG00000030107.9, intron 28 of 98)/Intron (ENSDART00000152768.2/ENSDARG00000030107.9, intron 63 of 98)/Intron (ENSDART00000152768.2/ENSDARG00000030107.9, intron 63 of 98)/Exon (ENSDART00000152768.2/ENSDARG00000030107.9, exon 50 of 99)/Int…	ENSDARG00000030107	1383759	-0.403411711	65829624	0.250838601	2341734	-0.480982574	25753005	0.822285247	181199207	-0.188283587	30133567	-0.092421166	2624837	0.014835409	38324833	0.076873789	3221449	-0.07775746	37791562	-0.023396156	149602278	0.721379938	78534714	0.489391356	556188	0.45754094	0.0947366	-1457143899
ENSDARG00000055610	100004870			exoc2	exocyst complex component 2	Intron (ENSDART00000077962.5/ENSDARG00000055610.6, intron 21 of 27)/Intron (ENSDART00000077962.5/ENSDARG00000055610.6, intron 21 of 27)/Distal Intergenic/Distal Intergenic/Distal Intergenic/Intron (ENSDART00000077962.5/ENSDARG00000055610.6, intron 23 of 27)/Intron (ENSDART00000077962.5/ENSDARG00000055610.6, intron 23 of 27)/Promoter (2-3kb)	ENSDARG00000055610	266344	-0.107994783	1330041	0.560550634	604405	-0.007199436	159748	0.609800881	3289434	0.102009829	139886	0.686339348	89965	0.605413334	10088446	0.572770493	14421	0.589278816	152905	0.605000312	2000672	0.85668329	15205579	0.80391174	1232877	0.837015886	155715	-0.106096115
ENSDARG00000008209	559505		ChvG-ChvI (acidity sensing) two-component regulatory system	myt1la	myelin transcription factor 1-like a	Promoter (2-3kb)/Promoter (2-3kb)/Intron (ENSDART00000153150.2/ENSDARG00000008209.12, intron 1 of 22)/Intron (ENSDART00000153150.2/ENSDARG00000008209.12, intron 1 of 22)/Intron (ENSDART00000153150.2/ENSDARG00000008209.12, intron 2 of 22)/Intron (ENSDART00000153150.2/ENSDARG00000008209.12, intron 5 of 22)	ENSDARG00000008209	0	-8549908595	0	-9733444224	0	-9566577929	0.169483	-1412981495	0	-1095411421	0.282784	-1292694911	0.0391353	-2001554212	0	-9888107928	0.0996268	-1624753611	0	-8771168133	0.197569	-1292794192	0.215096	-122320938	0.0190113	-2249632552	0	-9846939438
ENSDARG00000011671	559332		ChvG-ChvI (acidity sensing) two-component regulatory system	pde6b	phosphodiesterase 6B cGMP-specific rod beta	Exon (ENSDART00000135816.2/ENSDARG00000011671.7, exon 8 of 22)/Exon (ENSDART00000135816.2/ENSDARG00000011671.7, exon 8 of 22)/Exon (ENSDART00000135816.2/ENSDARG00000011671.7, exon 12 of 22)/Exon (ENSDART00000135816.2/ENSDARG00000011671.7, exon 12 of 22)	ENSDARG00000011671	0.488146	-0.873480535	0.754249	-0.703216595	0.726284	-1065954987	0.559439	-0.881621619	0.0580555	-1863372482	0.250545	-1354097759	0.21534	-1184022327	0.215724	-1397308062	0.148869	-1446013438	0.398349	-1034925951	0.4199	-0.94185319	0.100495	-1585461787	0.0432477	-1857805049	0.388955	-0.775535758
ENSDARG00000074777	797662		Threonine biosynthesis aspartate => homoserine => threonine	ank1b	ankyrin 1 erythrocytic b	Exon (ENSDART00000144361.3/ENSDARG00000074777.5, exon 30 of 41)/Exon (ENSDART00000144361.3/ENSDARG00000074777.5, exon 30 of 41)/Exon (ENSDART00000144361.3/ENSDARG00000074777.5, exon 6 of 41)/Exon (ENSDART00000144361.3/ENSDARG00000074777.5, exon 35 of 41)/Exon (ENSDART00000144361.3/ENSDARG00000074777.5, exon 35 of 41)/Intron (ENSDART00000144361.3/ENSDARG00000074777.5, intron 21 of 40)/Intron (ENSD…	ENSDARG00000074777	0	-8549908595	0	-9733444224	0	-9566577929	0.574226	-0.870013329	0.39133	-0.93441994	1348791	-0.500191092	0.1857354	-1254928631	1951572	-0.268902973	0	-9242234416	0	-8771168133	1547863	-0.334577553	1607027	-0.265873414	2589697	0.093132532	0	-9846939438
ENSDARG00000062003	567402	11843656	Mismatch repair	myo5b	myosin VB	Promoter (1-2kb)/Promoter (1-2kb)/Intron (ENSDART00000177084.1/ENSDARG00000062003.6, intron 4 of 39)/Intron (ENSDART00000177084.1/ENSDARG00000062003.6, intron 4 of 39)	ENSDARG00000062003	343586	0.006888917	867985	0.372607639	258051	-0.432466446	15659013	0.600916945	1432838	-0.302577403	735506	0.360236328	851706	0.579157282	7649826	0.430997912	5035941	0.121068564	5401437	0.137178928	2510946	-0.109384178	1840735	-0.201237655	0.85491353	-0.435222783	0.991617	-0.323882224
ENSDARG00000044619	373107	10794905	Histidine metabolism	birc2	baculoviral IAP repeat containing 2	Promoter (1-2kb)/Promoter (1-2kb)/Promoter (1-2kb)/Promoter (1-2kb)/3' UTR/Exon (ENSDART00000166156.1/ENSDARG00000044622.5, exon 27 of 28)	ENSDARG00000044619	558193	0.22581522	1723311	0.674621361	996912	0.242846916	1972301	0.703586074	23394	1057062654	1838825	0.825063058	13360723	0.795022636	11055865	0.619686935	2351985	0.806969751	30508065	0.915554167	32678297	1085069244	241705	1024540505	2335376	1141560236	687067	0.61027917
ENSDARG00000062479	561971		CitA-CitB (citrate fermentation) two-component regulatory system	vcam1b	vascular cell adhesion molecule 1b	Intron (ENSDART00000171331.2/ENSDARG00000062479.5, intron 7 of 10)/Intron (ENSDART00000171331.2/ENSDARG00000062479.5, intron 7 of 10)/Promoter (1-2kb)/Promoter (1-2kb)	ENSDARG00000062479	0.148249	-1411120529	0.170627	-1357703569	163608	-0.660160297	0	-9245470825	1902418	-0.164575333	1747733	-0.368750959	0.752249	-0.584319576	1020865	-0.600901044	0.518696	-0.890503202	0.389188	-104538595	497688	0.209073053	1943226	-0.175443853	1985988	-0.03340261	1115531	-0.267056488
ENSDARG00000034013	321842			rgmd	RGM domain family member D	Distal Intergenic/Distal Intergenic/Intron (ENSDART00000124646.2/ENSDARG00000034013.8, intron 1 of 4)/Promoter (<=1kb)/Promoter (<=1kb)/Distal Intergenic/Intron (ENSDART00000093310.6/ENSDARG00000071375.6, intron 7 of 11)/Intron (ENSDART00000093310.6/ENSDARG00000071375.6, intron 5 of 11)	ENSDARG00000034013	1909535	0.780684022	27842	0.885869502	111978	0.300921648	326383	0.927711249	98887741	1758836182	674431	1484301944	77307871	1636662116	847429	1663179614	18014	0.688282037	277166	0.872412352	9770958	1594907412	8825435	1641050382	4589536	1463640338	5763425	1636702043
ENSDARG00000005749	555955	3094182	KdpD-KdpE (potassium transport) two-component regulatory system	cand2	cullin-associated and neddylation-dissociated 2 (putative)	Exon (ENSDART00000022445.6/ENSDARG00000005749.8, exon 3 of 15)/Exon (ENSDART00000022445.6/ENSDARG00000005749.8, exon 3 of 15)	ENSDARG00000005749	0	-8549908595	0.039986	-1996649161	0.59265	-1167557457	0	-9245470825	169442	-0.220943473	108335	-0.611360396	0.374708	-0.91844861	0.036813	-2303227298	0	-9242234416	0.121668	-1568146322	0	-9376562726	0.352304	-0.988328319	0.385342	-0.81511234	0.23978	-1008990121
ENSDARG00000102879	100536821			myt1b	myelin transcription factor 1b	Distal Intergenic/Distal Intergenic	ENSDARG00000102879	0.632146	-0.756856721	0.835268	-0.658286276	129846	-0.775647272	0.264307	-121526088	252482	-0.026779948	847348	0.432042325	45007	0.273354342	2064356	-0.240117295	0.887009	-0.651727646	0.272388	-1205812997	1804018	0.808521287	924135	0.566857848	445636	0.351896228	0.557392	-0.601893396
ENSDARG00000007149	30634		Phosphotransferase system (PTS)	nadl1.2	neural adhesion molecule L1.2	Intron (ENSDART00000020296.6/ENSDARG00000007149.10, intron 1 of 28)/Intron (ENSDART00000020296.6/ENSDARG00000007149.10, intron 1 of 28)/Distal Intergenic/Distal Intergenic/Intron (ENSDART00000020296.6/ENSDARG00000007149.10, intron 1 of 28)/Intron (ENSDART00000020296.6/ENSDARG00000007149.10, intron 1 of 28)	ENSDARG00000007149	0	-8549908595	0.357071	-1032515073	0	-9566577929	0.341106	-1101760308	0.0796572	-1709370933	0.626055	-0.889536678	0.275674	-1065601115	0.230187	-1364060237	0.100255	-1621956265	0.108735	-1618671522	207646	-0.197823648	102321	-0.480775777	0.497402	-0.693419349	0	-9846939438
ENSDARG00000007988	560277		RcsC-RcsD-RcsB (capsule synthesis) two-component regulatory system	masp2	mannan-binding lectin serine peptidase 2	Exon (ENSDART00000132179.2/ENSDARG00000007988.10, exon 4 of 11)/Exon (ENSDART00000132179.2/ENSDARG00000007988.10, exon 4 of 11)/Promoter (2-3kb)/Promoter (2-3kb)	ENSDARG00000007988	1180187	-0.475202902	3397625	-0.040421407	430244	-0.177034971	2965977	-0.139420797	0	-1095411421	0.918383	-0.695161429	4855391	0.309722809	694657	0.381589049	200202	-0.289447297	1809491	-0.354494084	0.519373	-0.842888836	0.105416	-1562704181	0.564431	-0.633151629	0	-9846939438
ENSDARG00000104791	101883978			ofcc1	orofacial cleft 1 candidate 1	Intron (ENSDART00000160432.1/ENSDARG00000104791.1, intron 4 of 7)/Intron (ENSDART00000160432.1/ENSDARG00000104791.1, intron 4 of 7)/Intron (ENSDART00000160432.1/ENSDARG00000104791.1, intron 3 of 7)/Distal Intergenic/Distal Intergenic/Intron (ENSDART00000160432.1/ENSDARG00000104791.1, intron 5 of 7)/Exon (ENSDART00000160432.1/ENSDARG00000104791.1, exon 5 of 8)	ENSDARG00000104791	0	-8549908595	0	-9733444224	0	-9566577929	0	-9245470825	0	-1095411421	0.287621	-1284091405	0.198305	-1223533611	0.0828924	-1887352958	0.336795	-108268687	0	-8771168133	0.16599	-1373862874	0.0493388	-1924112658	0.239872	-1041093569	0	-9846939438
ENSDARG00000045398	560667		GlnL-GlnG (nitrogen regulation) two-component regulatory system	mtrr	5-methyltetrahydrofolate-homocysteine methyltransferase reductase	3' UTR/3' UTR/Intron (ENSDART00000162153.1/ENSDARG00000103141.1, intron 2 of 3)/Exon (ENSDART00000165972.2/ENSDARG00000045398.8, exon 9 of 14)	ENSDARG00000045398	0.997799	-0.550939595	5602011	0.179781897	0.0789619	-2174721604	6272401	0.193831146	3092596	0.071969929	6875917	0.326064599	5152095	0.338160006	2170615	-0.214401075	857713	0.358046996	69191334	0.248507213	9122736	0.491140198	4373819	0.210758223	3253648	0.201938929	0.573748	-0.587935841
ENSDARG00000095034	557144	9731548	CpxA-CpxR (envelope stress response) two-component regulatory system	zgc:162928	zgc:162928	Intron (ENSDART00000179373.1/ENSDARG00000095034.3, intron 7 of 14)/Intron (ENSDART00000179373.1/ENSDARG00000095034.3, intron 7 of 14)/Intron (ENSDART00000179373.1/ENSDARG00000095034.3, intron 6 of 14)/Intron (ENSDART00000179373.1/ENSDARG00000095034.3, intron 6 of 14)/Intron (ENSDART00000179373.1/ENSDARG00000095034.3, intron 7 of 14)	ENSDARG00000095034	0	-8549908595	0	-9733444224	0	-9566577929	0.0840287	-1725160927	0	-1095411421	0.150239	-1613523196	0.0779101	-167144746	0	-9888107928	0.263197	-119241884	0	-8771168133	0.346649	-1031088074	0.0518588	-1900399457	0	-1047941653	0.102639	-1418479067
ENSDARG00000108727						Promoter (1-2kb)/Promoter (1-2kb)/Promoter (<=1kb)/Promoter (<=1kb)	ENSDARG00000108727
ENSDARG00000103388	793767	12921242	RNA polymerase	znf609a	zinc finger protein 609a	Intron (ENSDART00000164082.1/ENSDARG00000103388.1, intron 2 of 8)/Intron (ENSDART00000164082.1/ENSDARG00000103388.1, intron 2 of 8)/Promoter (<=1kb)/Promoter (<=1kb)	ENSDARG00000103388	0.754449	-0.677063787	693985	0.274087724	221545	-0.508682625	66522	0.219989476	189122	-0.167449397	3903065	0.038814343	2952036	0.071157835	272985	-0.096950882	4400865	0.06107873	53038	0.128977862	732987	0.389286939	527328	0.299784634	274248	0.120459393	0.358012	-0.815542019
ENSDARG00000017444	100004331			hal	histidine ammonia-lyase	Exon (ENSDART00000171446.1/ENSDARG00000017444.10, exon 6 of 20)/Exon (ENSDART00000171446.1/ENSDARG00000017444.10, exon 6 of 20)	ENSDARG00000017444	0.0965087	-1604779419	0.0694318	-1753649737	0.483338	-1269435091	0	-9245470825	0	-1095411421	0.110559	-1769092899	0.520583	-0.7608088	0.745705	-0.761819088	116643	-0.529856876	0.210108	-132252744	0.426791	-0.93427613	0.152169	-138796206	0	-1047941653	0	-9846939438
ENSDARG00000075725	565873		RNA degradosome	cep152	centrosomal protein 152	Intron (ENSDART00000153892.2/ENSDARG00000075725.4, intron 6 of 27)/Intron (ENSDART00000153892.2/ENSDARG00000075725.4, intron 6 of 27)/Intron (ENSDART00000006124.7/ENSDARG00000004785.7, intron 8 of 12)/Intron (ENSDART00000006124.7/ENSDARG00000004785.7, intron 8 of 12)	ENSDARG00000075725	228724	-0.176691953	1156659	0.499043266	174711	0.523192446	10400329	0.418836337	40001033	0.197236772	4057	0.058436522	3463217	0.147725196	329105	-0.001161057	14906336	0.604009727	1444113	0.579306028	1357943	0.676303004	6116321	0.370384724	52504797	0.430073446	24047427	0.103635441
ENSDARG00000055172	795494		Glycolysis core module involving three-carbon compounds	si:ch211-256m1.8	si:ch211-256m1.8	Promoter (<=1kb)/Promoter (<=1kb)	ENSDARG00000055172	0	-8549908595	0	-9733444224	0	-9566577929	0	-9245470825	0.0921179	-1638616059	0.0987111	-1826593341	0.068325	-1734387818	0.0570453	-2078818707	0	-9242234416	0.0471823	-1994026311	0.115026	-1544587778	0.204904	-1246317544	0.0830057	-154699517	0.0148372	-2351868529
ENSDARG00000070522	566351	11786600	Protein export	cacna1i	calcium channel voltage-dependent T type alpha 1I subunit	Distal Intergenic/Distal Intergenic/Intron (ENSDART00000145615.3/ENSDARG00000070522.6, intron 1 of 35)/Intron (ENSDART00000145615.3/ENSDARG00000070522.6, intron 1 of 35)/Intron (ENSDART00000145615.3/ENSDARG00000070522.6, intron 3 of 35)	ENSDARG00000070522	0.055427	-1854969666	0.108555	-1556846027	0.355213	-1423334281	0.0324224	-2148897657	0	-1095411421	0	-1025627296	0	-1034200284	0	-9888107928	0.762516	-0.719030381	0.0608803	-1879431661	0	-9376562726	0.134796	-1445671567	0.0963743	-1475805286	0	-9846939438
ENSDARG00000087732						Promoter (<=1kb)/Promoter (<=1kb)/Promoter (<=1kb)/Promoter (<=1kb)	ENSDARG00000087732
ENSDARG00000059993	100004946			trpm4a	transient receptor potential cation channel subfamily M member 4a	Exon (ENSDART00000151261.2/ENSDARG00000054010.7, exon 7 of 11)/Exon (ENSDART00000151261.2/ENSDARG00000054010.7, exon 7 of 11)/Promoter (1-2kb)/Promoter (<=1kb)	ENSDARG00000059993	159413	-0.339563567	260748	-0.156982279	386409	-0.230728093	817992	0.311977598	123846	-0.373552117	686095	0.324959199	11872	0.738383641	136311	0.726970355	150002	-0.417917997	502649	0.104834513	169223	-0.293069541	200968	-0.159436644	0.808498	-0.461834735	173304	-0.054448204
ENSDARG00000037919	445396		Ribosome bacteria	rbbp6	retinoblastoma binding protein 6	Distal Intergenic/Distal Intergenic	ENSDARG00000037919	3772836	1087899497	5182792	1159504019	7761482	126831292	4773736	1096896397	11497416	0.711236811	1108377	0.568265901	1035093	0.67264987	1131202	0.631422327	44599	109173013	3878849	1023513714	3065117	1055259561	1800199	0.884276141	1120459	0.791434979	1232256	0.892200338
ENSDARG00000075292						Promoter (2-3kb)/Promoter (2-3kb)/Intron (ENSDART00000149546.1/ENSDARG00000075292.4, intron 11 of 62)/Intron (ENSDART00000149546.1/ENSDARG00000075292.4, intron 11 of 62)	ENSDARG00000075292	0.0154634	-2430898242	0.0222436	-2254911354	0	-9566577929	0.292579	-1170042808	0.0331307	-2136456532	0.141921	-164241588	0.0614766	-1785025477	0.0205219	-2602626057	0.0521501	-1912824313	0.0340244	-2141013476	0.158995	-1393904147	0.209262	-1236299133	0.101721	-1450064754	0.0244095	-2111612848
ENSDARG00000077052	559514		DctB-DctD (C4-dicarboxylate transport) two-component regulatory system	tnrc18	trinucleotide repeat containing 18	Exon (ENSDART00000155112.2/ENSDARG00000077052.5, exon 18 of 30)/Exon (ENSDART00000155112.2/ENSDARG00000077052.5, exon 18 of 30)/Intron (ENSDART00000155112.2/ENSDARG00000077052.5, intron 2 of 29)/Intron (ENSDART00000155112.2/ENSDARG00000077052.5, intron 2 of 29)/Exon (ENSDART00000155112.2/ENSDARG00000077052.5, exon 16 of 30)	ENSDARG00000077052	3170988681	-0.029303725	1228235345	0.525483914	8143654866	0.141786035	11068117	0.446526557	2932992617	0.046173783	4589758515	0.12102579	435665466	0.257759013	396195996	0.093897217	25632565	0.845250796	1671117462	0.64494395	96696522	0.518241821	6969188	0.432525522	4872173439	0.394424076	1422296858	-0.149812134
ENSDARG00000098949							ENSDARG00000098949	0	-8549908595	0	-9733444224	0	-9566577929	0.0607838	-1869253702	0	-1095411421	0.0405564	-2277815216	0.168493	-1301639588	0.187546	-1469025244	0.0953059	-1644486047	0	-8771168133	0	-9376562726	0.0561685	-1862396785	0	-1047941653	0	-9846939438
ENSDARG00000076274	798119		Fumarate reductase prokaryotes	tnfsf14	tumor necrosis factor (ligand) superfamily member 14	Exon (ENSDART00000112238.3/ENSDARG00000076274.3, exon 2 of 4)/Exon (ENSDART00000112238.3/ENSDARG00000076274.3, exon 2 of 4)/Exon (ENSDART00000112238.3/ENSDARG00000076274.3, exon 2 of 4)/Exon (ENSDART00000112238.3/ENSDARG00000076274.3, exon 2 of 4)/Intron (ENSDART00000112238.3/ENSDARG00000076274.3, intron 3 of 3)	ENSDARG00000076274	0	-8549908595	0	-9733444224	0	-9566577929	0	-9245470825	0	-1095411421	0	-1025627296	0.177425	-1276874882	0.742823	-0.763803072	0.301619	-113177813	0	-8771168133	0	-9376562726	0	-1014503813	0	-1047941653	0	-9846939438
ENSDARG00000035706							ENSDARG00000035706	0.5665102	-0.806313708	1079275	0.468549788	3237845	-0.319079735	983476	0.393956823	1365722	-0.325932697	341924	-0.028320204	3201463	0.110046267	3167809	-0.020715831	802251	0.328297569	1082192	0.449598249	1092025	0.574856901	7267967	0.452508522	3529558	0.240742571	2665073	0.153241308
ENSDARG00000008235	567886	11804171	Caprolactam degradation	cog5	component of oligomeric golgi complex 5		ENSDARG00000008235	298599	-0.056423034	7910058	0.331711465	5318749	-0.071075983	146582	0.571528962	186952	-0.173067657	479502	0.143219251	480939	0.305158872	3731577	0.063203121	5877248	0.18982058	827804	0.329124551	508721	0.2192794	34674055	0.100208355	33493	0.215751895	35899	0.297004766
ENSDARG00000012066	64698	5954169	Selenocompound metabolism	dcn	decorin	Intron (ENSDART00000013085.8/ENSDARG00000012066.10, intron 3 of 7)/Intron (ENSDART00000013085.8/ENSDARG00000012066.10, intron 3 of 7)	ENSDARG00000012066	0.265503	-1148223073	0.700359	-0.735860515	144101	-0.723598473	0.379542	-105425134	172519	0.908793904	360982	1167234951	188042	0.958875312	191344	0.900727141	0.53506	-0.876680136	0.289313	-1178711386	143789	0.702931289	177389	0.877267773	797862	0.629558252	119115	0.875826932
ENSDARG00000087438						Promoter (1-2kb)/Promoter (1-2kb)/3' UTR/3' UTR	ENSDARG00000087438	0	-8549908595	0.1323	-1469735477	0	-9566577929	0.785635	-0.73053291	0	-1095411421	0.210276	-1442981032	0.0722903	-170734078	0	-9888107928	0	-9242234416	0.197865	-1349518939	104476	-0.517553375	157787	-0.274589663	0.488207	-0.702314638	0.211992	-1068433698
ENSDARG00000037960	321202			lrrc17	leucine rich repeat containing 17	Exon (ENSDART00000055317.5/ENSDARG00000037960.7, exon 2 of 4)/Exon (ENSDART00000055317.5/ENSDARG00000037960.7, exon 2 of 4)/Exon (ENSDART00000055317.5/ENSDARG00000037960.7, exon 3 of 4)/Exon (ENSDART00000055317.5/ENSDARG00000037960.7, exon 3 of 4)	ENSDARG00000037960	100419	-0.548059177	0.28895	-1125731643	0	-9566577929	0.28733	-1178098018	726423	0.487702252	913112	0.469959549	867391	0.587906259	895065	0.511459752	0.0450253	-1978200023	0.0731552	-1796855095	344778	0.038206973	569367	0.336297793	386215	0.283672555	652513	0.585376588
ENSDARG00000062646						Exon (ENSDART00000090796.5/ENSDARG00000062646.6, exon 11 of 11)/Exon (ENSDART00000090796.5/ENSDARG00000062646.6, exon 11 of 11)/Intron (ENSDART00000090796.5/ENSDARG00000062646.6, intron 5 of 10)/Intron (ENSDART00000090796.5/ENSDARG00000062646.6, intron 4 of 10)/Promoter (<=1kb)/Promoter (<=1kb)	ENSDARG00000062646	0	-8549908595	0.35959154	-1029417497	0	-9566577929	0	-9245470825	0.7349482	-0.627593583	1049207097	0.540435826	10490987	0.679093562	8086651	0.459449875	0	-9242234416	0.128879	-1542260235	3001984	1045571771	1437057	0.777025194	358297	0.247902742	0	-9846939438
ENSDARG00000091136	100137107			zgc:174260	zgc:174260	Promoter (2-3kb)/Promoter (2-3kb)/Promoter (2-3kb)/Promoter (2-3kb)	ENSDARG00000091136	0	-8549908595	0	-9733444224	0	-9566577929	189832	-0.337977274	0.0808856	-1701920731	0.34754	-1188096898	185234	-0.152281333	243385	-0.155755001	0	-9242234416	0	-8771168133	0	-9376562726	0	-1014503813	0	-1047941653	0	-9846939438
ENSDARG00000026820	140426			gc3	guanylyl cyclase 3	Promoter (<=1kb)/Promoter (<=1kb)	ENSDARG00000026820	0.300184	-1092836142	0.518456	-0.868294498	0	-9566577929	0.531765	-0.90419556	0.176618	-1321726312	0	-1025627296	0.0357497	-2044935061	0.0596975	-2055535029	0.788704	-0.704002759	0.296207	-1168123975	0.624966	-0.756739598	0.425663	-0.898284383	0.286505	-0.956402636	0.25946	-0.970922198
ENSDARG00000100725	30688			ephb4a	eph receptor B4a	Intron (ENSDART00000157810.1/ENSDARG00000100725.1, intron 3 of 15)/Intron (ENSDART00000157810.1/ENSDARG00000100725.1, intron 3 of 15)/Exon (ENSDART00000157810.1/ENSDARG00000100725.1, exon 6 of 16)/Exon (ENSDART00000157810.1/ENSDARG00000100725.1, exon 6 of 16)/Distal Intergenic	ENSDARG00000100725	3088667	-0.041170582	2203137	0.782789959	870046	0.174832948	2784044	0.856964468	469494	0.27521056	1332482	0.661678618	971707	0.642353206	628262	0.330117429	2639319	0.858264568	3049656	0.915384591	265827	0.98897003	255133	105027836	10596445	0.764831215	0.618265	-0.551872556
ENSDARG00000006093	791619	5172737	Biosynthesis of amino acids	cdk15	cyclin-dependent kinase 15	Intron (ENSDART00000081129.4/ENSDARG00000006093.8, intron 1 of 13)/Intron (ENSDART00000081129.4/ENSDARG00000006093.8, intron 1 of 13)/Exon (ENSDART00000081129.4/ENSDARG00000006093.8, exon 8 of 14)/Exon (ENSDART00000081129.4/ENSDARG00000006093.8, exon 8 of 14)/Intron (ENSDART00000081129.4/ENSDARG00000006093.8, intron 1 of 13)/Intron (ENSDART00000081129.4/ENSDARG00000006093.8, intron 1 of 13)	ENSDARG00000006093	0	-8549908595	0.393889	-0.989300223	0	-9566577929	0.203006	-1332674317	0	-1095411421	0.691882	-0.838820878	0.238796	-113445269	0.14615	-1596801706	0.135156	-1489019905	0.109521	-1615433361	0.311454	-1080923191	0.277633	-1101717468	0.231382	-1058272653	0	-9846939438
ENSDARG00000017211	570222	11832264	CMP-KDO biosynthesis	plxnb1b	plexin b1b	Intron (ENSDART00000161257.2/ENSDARG00000017211.11, intron 5 of 37)/Intron (ENSDART00000161257.2/ENSDARG00000017211.11, intron 5 of 37)/Intron (ENSDART00000161257.2/ENSDARG00000017211.11, intron 1 of 37)/Exon (ENSDART00000161257.2/ENSDARG00000017211.11, exon 11 of 38)/Exon (ENSDART00000161257.2/ENSDARG00000017211.11, exon 11 of 38)/Intron (ENSDART00000161257.2/ENSDARG00000017211.11, intron 1 of 3…	ENSDARG00000017211	107272	0.520525278	2327924	0.807051621	704684	0.069503157	2092609	0.729932318	301413	0.05945848	447603	0.108297827	374011	0.184602058	342049	0.018604126	1947986	0.723097631	233815	0.795944351	1208291	0.621951304	918696	0.564047858	308467	0.176514018	142276	-0.14965501
ENSDARG00000061590	794807		Aminoacyl-tRNA biosynthesis	cachd1	cache domain containing 1		ENSDARG00000061590	840927	0.410694788	267949	0.868988564	125934	0.35961124	316971	0.914691243	101581	0.650942022	987015	0.509438982	645223	0.446043945	640437	0.339951297	269663	0.867824682	26561	0.853265708	2441118	0.949301845	1674653	0.84986289	846241	0.657622515	303149	0.21541134
ENSDARG00000087144	792834		Folate biosynthesis	fam183a	family with sequence similarity 183 member A	Promoter (1-2kb)/Promoter (1-2kb)/Distal Intergenic/Distal Intergenic/Promoter (2-3kb)/Distal Intergenic	ENSDARG00000087144	0.557183	-0.813803339	0.267692	-115938272	0	-9566577929	157761	-0.42032028	294593	0.048316476	763053	0.378888169	245618	-0.017004688	484977	0.197491452	0.245845	-1222770627	0	-8771168133	285561	-0.049511003	241304	-0.072363963	220915	0.017364743	277882	0.173411589
ENSDARG00000061303	567419	11850385	Oxidative phosphorylation	oca2	oculocutaneous albinism II	Exon (ENSDART00000087311.6/ENSDARG00000061303.7, exon 11 of 24)/Exon (ENSDART00000087311.6/ENSDARG00000061303.7, exon 11 of 24)/Intron (ENSDART00000087311.6/ENSDARG00000061303.7, intron 14 of 23)	ENSDARG00000061303	0.0847744	-1663265753	0.146344	-1425308113	0	-9566577929	0.291436	-1171784499	0.598941	-0.727217731	0.427785	-1082715372	0.2693	-1076816577	0.355843	-1140879783	0.86758	-0.661583922	0.669884	-0.801243327	1855433	-0.250212098	1017917	-0.483244674	1278419	-0.243397519	0.787234	-0.435272077
ENSDARG00000078901	100003659			anks1ab	ankyrin repeat and sterile alpha motif domain containing 1Ab	Intron (ENSDART00000153704.1/ENSDARG00000078901.5, intron 1 of 13)/Intron (ENSDART00000153704.1/ENSDARG00000078901.5, intron 1 of 13)	ENSDARG00000078901	0	-8549908595	0	-9733444224	0	-9566577929	0	-9245470825	0	-1095411421	0.203074	-1460659778	0.107254	-1518198342	0	-9888107928	0	-9242234416	0	-8771168133	0.418665	-0.943224275	0.4800651	-0.841029707	0.0518664	-1771170694	0	-9846939438
ENSDARG00000077329	556158		NtrY-NtrX (nitrogen regulation) two-component regulatory system	nlgn2a	neuroligin 2a	Intron (ENSDART00000125284.3/ENSDARG00000077329.4, intron 1 of 7)/Intron (ENSDART00000125284.3/ENSDARG00000077329.4, intron 1 of 7)	ENSDARG00000077329	0	-8549908595	0.186794	-1317838998	0	-9566577929	0	-9245470825	0.30471	-1056221195	0.217379	-142612868	0.14175	-1384500243	0.19535	-1448137225	0.0425427	-2003440513	0.0693948	-1820580178	0.421581	-0.939993426	0.30188	-1061859193	0.109783	-1413703818	0.136908	-1279445925
ENSDARG00000022532	100005295			chrnb1l	cholinergic receptor nicotinic beta 1 (muscle) like	3' UTR/3' UTR/Promoter (2-3kb)/Promoter (<=1kb)/Promoter (<=1kb)	ENSDARG00000022532	0	-8549908595	0	-9733444224	0	-9566577929	0	-9245470825	0.141501	-1429648783	0.520107	-0.983587079	0.059693	-1799140976	0	-9888107928	0	-9242234416	0	-8771168133	0	-9376562726	0	-1014503813	0	-1047941653	0.103632	-1413832494
ENSDARG00000017901	556842		MtrB-MtrA (osmotic stress response) two-component regulatory system	tln2a	talin 2a		ENSDARG00000017901	1042706	0.507722563	1874863	0.711738783	765407	0.110805413	1376949	0.543699276	528436	0.332786521	4951795	0.159539391	4784181	0.302639239	723622	0.402519227	16060575	0.637200636	1347386	0.548136926	4896471012	0.201491059	4037085713	0.172621306	319905	0.193871296	821365	0.696440743
ENSDARG00000036086	541475		Cyanoamino acid metabolism	itga11a	integrin alpha 11a	Promoter (<=1kb)/Promoter (<=1kb)	ENSDARG00000036086	0	-8549908595	0.675649	-0.751678085	0.96451	-0.924207651	157737	-0.420387976	0.114222	-1533910477	151772	-0.440332506	0.249736	-1112976463	0.226348	-1372677215	0.201283	-1311772058	0.468047	-0.962435047	0.399368	-0.965189385	0.487051	-0.834152353	0.494046	-0.696646758	0.569965	-0.591128402
ENSDARG00000014378	562826		EnvZ-OmpR (osmotic stress response) two-component regulatory system	slc12a4	solute carrier family 12 (potassium/chloride transporter) member 4	Promoter (<=1kb)/Promoter (<=1kb)/Promoter (<=1kb)/Downstream (1-2kb)/Exon (ENSDART00000005053.10/ENSDARG00000014378.10, exon 15 of 24)/Exon (ENSDART00000005053.10/ENSDARG00000014378.10, exon 15 of 24)/Promoter (2-3kb)/Promoter (1-2kb)/Promoter (2-3kb)	ENSDARG00000014378	37023	0.040583636	1279291	0.543418843	423227	-0.185251532	203989	0.71857891	319517	0.087855033	477046	0.140614328	269466	0.027422169	350908	0.031705075	0.474705	-0.929943793	627542	0.204605354	116498	0.604959756	70642633	0.438975822	455784	0.362630485	712083	0.627538273
ENSDARG00000013050	568482	11798840	Cyanoamino acid metabolism	abcc12	ATP-binding cassette sub-family C (CFTR/MRP) member 12	Exon (ENSDART00000149382.3/ENSDARG00000013050.11, exon 21 of 31)/Exon (ENSDART00000149382.3/ENSDARG00000013050.11, exon 21 of 31)/Intron (ENSDART00000149382.3/ENSDARG00000013050.11, intron 21 of 30)/Intron (ENSDART00000149382.3/ENSDARG00000013050.11, intron 21 of 30)/Exon (ENSDART00000149382.3/ENSDARG00000013050.11, exon 14 of 31)/Intron (ENSDART00000149382.3/ENSDARG00000013050.11, intron 13 of 3…	ENSDARG00000013050	0	-8549908595	0	-9733444224	0	-9566577929	0.0730962	-1787179969	0	-1095411421	0	-1025627296	0.118173	-1471717071	0.112758	-1729701153	0	-9242234416	0	-8771168133	0	-9376562726	0	-1014503813	0.0164078	-2319843438	0.0334311	-1959827928
ENSDARG00000008322	100332642			ambra1a	autophagy/beclin-1 regulator 1a	Promoter (1-2kb)/Promoter (1-2kb)/Intron (ENSDART00000098033.5/ENSDARG00000008322.10, intron 11 of 17)/Intron (ENSDART00000098033.5/ENSDARG00000008322.10, intron 11 of 17)/Promoter (1-2kb)	ENSDARG00000008322	0.491542	-0.87035281	2580424	-0.161575495	0.2013955	-1706873334	2839275	-0.158846629	121044	-0.38469318	2307963612	-0.227705507	1491709969	-0.256092091	132459	-0.467456908	4097404	0.029282389	3579221	-0.047833515	3987866	0.105946717	2770855	-0.006543106	17309341	-0.098931367	0.315618	-0.876366118
ENSDARG00000000861	368473			scrib	scribbled planar cell polarity protein	Intron (ENSDART00000074212.3/ENSDARG00000000861.12, intron 1 of 39)/Intron (ENSDART00000074212.3/ENSDARG00000000861.12, intron 1 of 39)/Promoter (<=1kb)/Promoter (<=1kb)/Intron (ENSDART00000074212.3/ENSDARG00000000861.12, intron 1 of 39)/Promoter (<=1kb)	ENSDARG00000000861	12041646	0.572672572	7246204	1307084719	100432	0.246546246	7504472	1298181654	1177144945	0.722704055	41643197	1239721832	6438437	1548961258	4103172	1291580809	97090668	1437934635	7787582	1336869641	40698225	1187230347	3665986894	1222833316	3039787	1267232588	6117999331	0.554284651
ENSDARG00000059792	557722		NarX-NarL (nitrate respiration) two-component regulatory system	trpm5	transient receptor potential cation channel subfamily M member 5	Exon (ENSDART00000083473.6/ENSDARG00000059792.7, exon 13 of 27)/Exon (ENSDART00000083473.6/ENSDARG00000059792.7, exon 13 of 27)	ENSDARG00000059792	2787787	-0.087409195	154588	-0.387200297	485492	-0.116669077	702068	0.243978212	0.212312	-1232115964	0.119057	-1731527732	0.241284	-1129483316	0.0671032	-1995619463	1300139	-0.481560631	0.869442	-0.684015807	0.199305	-1288721949	0.63488	-0.707970766	0.210334	-1103739737	0.0194744	-2220618753
ENSDARG00000104342	494092	107831537	auxin binding	csnk1g1	casein kinase 1 gamma 1	Intron (ENSDART00000165875.2/ENSDARG00000104342.2, intron 4 of 12)/Intron (ENSDART00000165875.2/ENSDARG00000104342.2, intron 4 of 12)/Intron (ENSDART00000165875.2/ENSDARG00000104342.2, intron 4 of 12)/Intron (ENSDART00000165875.2/ENSDARG00000104342.2, intron 4 of 12)	ENSDARG00000104342	0.592909	-0.785765893	445864	0.079254908	0.43992	-1316466153	534245	0.122426692	0.960687	-0.497195846	460843	0.123085231	38638	0.200201067	228171	-0.188827086	677598	0.253146406	8370865	0.334137853	5988714	0.295221628	5139190276	0.287523355	297052	0.158537732	0.126145	-1318959922
ENSDARG00000051886	327352			ankrd11	ankyrin repeat domain 11	Intron (ENSDART00000073594.4/ENSDARG00000051886.4, intron 2 of 12)/Intron (ENSDART00000073594.4/ENSDARG00000051886.4, intron 2 of 12)	ENSDARG00000051886	467042	0.145382431	187749	0.712355375	726852	0.084979793	182248	0.668433263	275859	0.016329129	407996	0.061299271	27457	0.036418323	260473	-0.120989352	279696	0.884081776	156677	0.615956454	90451	0.487161908	697233	0.432740091	347772	0.233689031	0.582405	-0.580708499
ENSDARG00000100098						Intron (ENSDART00000162934.1/ENSDARG00000007769.10, intron 6 of 6)/Intron (ENSDART00000162934.1/ENSDARG00000007769.10, intron 6 of 6)/Promoter (<=1kb)/Exon (ENSDART00000161115.1/ENSDARG00000100098.1, exon 2 of 2)/Exon (ENSDART00000161115.1/ENSDARG00000100098.1, exon 2 of 2)	ENSDARG00000100098	0	-8549908595	0	-9733444224	0	-9566577929	0	-9245470825	0	-1095411421	0	-1025627296	0	-1034200284	0	-9888107928	0	-9242234416	0	-8771168133	0.0867923	-1675686545	0	-1014503813	0	-1047941653	0	-9846939438
ENSDARG00000102100	100286774			mrc1a	mannose receptor C type 1a	Intron (ENSDART00000167076.2/ENSDARG00000102100.2, intron 15 of 29)/Intron (ENSDART00000167076.2/ENSDARG00000102100.2, intron 15 of 29)/Exon (ENSDART00000167076.2/ENSDARG00000102100.2, exon 2 of 30)	ENSDARG00000102100	0.0119448	-2547375012	0.197252	-1293849892	0.364194	-1410857855	0.270956	-1204205855	135629	-0.32930655	256583	-0.173976889	113079	-0.388899156	118809	-0.523178551	0.372194	-1038210143	0.216827	-1308375406	392905	0.099030298	29501	0.023296339	322146	0.197199228	175959	-0.047110863
ENSDARG00000062297	564424		Pentose phosphate pathway non-oxidative phase fructose 6P => ribose 5P	soat1	sterol O-acyltransferase 1	5' UTR/5' UTR/Exon (ENSDART00000146589.2/ENSDARG00000062297.7, exon 7 of 16)/Exon (ENSDART00000146589.2/ENSDARG00000062297.7, exon 7 of 16)	ENSDARG00000062297	0	-8549908595	0.293768	-1118449494	0	-9566577929	148771	-0.446427265	0	-1095411421	0.467721	-1037440571	230021	-0.048459017	229325	-0.186242326	0.0685217	-1791320056	0.666233	-0.803700346	0.405988	-0.957536702	0.0804242	-1691519266	0	-1047941653	0	-9846939438
ENSDARG00000014587	436921		PTS system alpha-glucoside-specific II component	slc38a5b	solute carrier family 38 member 5b	Intron (ENSDART00000025024.6/ENSDARG00000014587.6, intron 1 of 15)/Intron (ENSDART00000025024.6/ENSDARG00000014587.6, intron 1 of 15)/Promoter (<=1kb)/Promoter (2-3kb)/Promoter (2-3kb)	ENSDARG00000014587	616759	1309629154	637136	1250425442	601693	1141097603	7225258	1281310581	188287	0.951372387	204087	0.877946039	155414	0.86750775	155068	0.79302552	7686149	1333957511	6678937	1267826431	2474359	0.955597615	2211359	0.982201586	1145626	0.802024431	151397	0.991562466
ENSDARG00000078643	100537676			vtcn1	V-set domain containing T cell activation inhibitor 1		ENSDARG00000078643	0.643651	-0.748719732	0.626287	-0.78508625	249475	-0.449354726	0.246874	-1245621747	0.614661	-0.714604941	44216	0.102091399	508682	0.332046929	911418	0.52073608	0	-9242234416	0.3079231	-1150683947	0.1250472	-150570455	0.782306	-0.608569647	0.44237	-0.749316585	0.648776	-0.528625493
ENSDARG00000027234	321855			ift88	intraflagellar transport 88 homolog	Promoter (2-3kb)/Promoter (2-3kb)	ENSDARG00000027234	4934121	0.170161855	5908081	0.203207223	1466719	0.435781774	5421469	0.12895976	15726499	0.863725198	4460636	0.1065502	2576192	0.00586685	135697	-0.45508288	166411	-0.371718459	11685872	0.48412934	1179844	0.610861293	3677406	0.128199761	6161971	0.506386704	9005858	0.74087762
ENSDARG00000032630						Promoter (<=1kb)/Promoter (<=1kb)/Promoter (<=1kb)/Promoter (<=1kb)/Exon (ENSDART00000143888.2/ENSDARG00000032630.9, exon 17 of 135)	ENSDARG00000032630	0.342494	-103334873	0.295725	-1115525644	0.038468	-2534057233	0.5055504	-0.926689896	172933768	203093892	4886444	0.152800109	3362083	0.133516039	37470527	0.065323578	0.3941091	-1012748796	0.3150921	-1140336832	4986927	0.210011792	5884862	0.352020443	21155025	1094421148	1194348656	1988351384
ENSDARG00000074749						Intron (ENSDART00000109197.3/ENSDARG00000074749.4, intron 21 of 66)/Intron (ENSDART00000109197.3/ENSDARG00000074749.4, intron 21 of 66)/Exon (ENSDART00000109197.3/ENSDARG00000074749.4, exon 20 of 67)	ENSDARG00000074749	0.488475	-0.873176575	213683	-0.24464139	0	-9566577929	424098	0.019690524	149906	-0.280581696	508863	0.173366911	805348	0.552324701	720294	0.400157428	1125311	-0.545828301	454852	0.059912142	0.334068	-1048296132	0.4119114	-0.913917261	0.5156	-0.676289227	0.2754701	-0.942025708
ENSDARG00000107484						Promoter (<=1kb)/Promoter (<=1kb)/Exon (ENSDART00000178564.1/ENSDARG00000107484.1, exon 2 of 2)/Exon (ENSDART00000178564.1/ENSDARG00000107484.1, exon 2 of 2)	ENSDARG00000107484
ENSDARG00000108059						Promoter (<=1kb)/Promoter (<=1kb)/Promoter (<=1kb)/Promoter (<=1kb)	ENSDARG00000108059
ENSDARG00000104790						Promoter (<=1kb)/Promoter (<=1kb)/Promoter (1-2kb)/Promoter (1-2kb)/Promoter (1-2kb)/Promoter (<=1kb)	ENSDARG00000104790	8757.54	3545406987	4025.95	3076224407	26715.9	4187042275	2015.05	2762231194	5917.77	3750828017	2911.6	3394275518	3217.48	3424268838	3428.45	3559015574	3365.68	3015898122	2165.87	2831941703	1412.87	2838388848	3638.48	341147611	2830.68	3428668137	9291.16	4089619768
ENSDARG00000109164						Promoter (1-2kb)/Promoter (1-2kb)/Downstream (<1kb)/Downstream (<1kb)/Promoter (1-2kb)/Promoter (<=1kb)	ENSDARG00000109164	0.635213	-0.754673177	0.540012	-0.850355765	452655	-0.151662596	0.892555	-0.673758221	0.21615	-1223393988	0.992985	-0.655542825	0.25184	-110895418	0.0382387	-2283759334	0.777164	-0.710562378	0.126358	-1551141677	0.154017	-1408711054	0.182947	-1300273916	0.0444675	-1844545091	0.362194	-0.809937343
ENSDARG00000106258	100334126			sgcz	sarcoglycan zeta	Intron (ENSDART00000177122.1/ENSDARG00000106258.1, intron 1 of 7)/Intron (ENSDART00000177122.1/ENSDARG00000106258.1, intron 1 of 7)/Intron (ENSDART00000177122.1/ENSDARG00000106258.1, intron 4 of 7)/Intron (ENSDART00000177122.1/ENSDARG00000106258.1, intron 4 of 7)/Intron (ENSDART00000176261.1/ENSDARG00000106258.1, intron 1 of 9)/Distal Intergenic/Distal Intergenic	ENSDARG00000106258	0	-8549908595	0.238449217	-1210324277	0	-9566577929	0.421568	-1007523786	0	-1095411421	0.189566691	-1495575198	0	-1034200284	0	-9888107928	0	-9242234416	0	-8771168133	0	-9376562726	0	-1014503813	0	-1047941653	0	-9846939438
ENSDARG00000054680	568807		Nitrogen metabolism	chrna9	cholinergic receptor nicotinic alpha 9	Exon (ENSDART00000140706.1/ENSDARG00000054680.6, exon 5 of 5)/Exon (ENSDART00000140706.1/ENSDARG00000054680.6, exon 5 of 5)/Promoter (2-3kb)/Promoter (2-3kb)	ENSDARG00000054680	0	-8549908595	0	-9733444224	0	-9566577929	0	-9245470825	0.279686	-1097939414	0.240093	-1375713805	0.0414248	-1974295916	0	-9888107928	0	-9242234416	0	-8771168133	0.231488	-1219042995	0.0825449	-1679129345	0	-1047941653	0.163132	-119486982
ENSDARG00000061732	560319		GlnL-GlnG (nitrogen regulation) two-component regulatory system	raph1b	Ras association (RalGDS/AF-6) and pleckstrin homology domains 1b	Exon (ENSDART00000176109.1/ENSDARG00000061732.8, exon 4 of 17)/Exon (ENSDART00000176109.1/ENSDARG00000061732.8, exon 4 of 17)/Intron (ENSDART00000176109.1/ENSDARG00000061732.8, intron 7 of 16)/Intron (ENSDART00000176109.1/ENSDARG00000061732.8, intron 7 of 16)	ENSDARG00000061732	731051	0.347524622	1008772	0.438800695	383943	-0.233927157	9602403	0.383318042	36856575	0.15737909	3983279	0.049133917	2396106	-0.028876675	170646965	-0.33766532	9504878	0.403754231	145806	0.583627194	10915297	0.574645728	7726528	0.481633846	11442875	0.801467117	32351	0.246783114
ENSDARG00000074677	564383		Sulfate transport system	frem3	Fras1 related extracellular matrix 3	Intron (ENSDART00000142154.2/ENSDARG00000074677.5, intron 2 of 23)/Intron (ENSDART00000142154.2/ENSDARG00000074677.5, intron 2 of 23)/Intron (ENSDART00000142154.2/ENSDARG00000074677.5, intron 2 of 23)/Intron (ENSDART00000142154.2/ENSDARG00000074677.5, intron 2 of 23)	ENSDARG00000074677	0	-8549908595	0	-9733444224	0	-9566577929	0.0350166	-21146481	150079	-0.280020187	787309	0.394762442	1134677	0.716689348	1005615	0.571127669	0.0274599	-2198266767	0.0223863	-2329221962	82877	0.446455099	83459	0.518341383	3307602	0.209779491	0.562034	-0.597890903
ENSDARG00000108324						Intron (ENSDART00000176696.1/ENSDARG00000108324.1, intron 2 of 3)/Intron (ENSDART00000176696.1/ENSDARG00000108324.1, intron 2 of 3)/Intron (ENSDART00000177486.1/ENSDARG00000108324.1, intron 2 of 2)/Intron (ENSDART00000177486.1/ENSDARG00000108324.1, intron 2 of 2)/Intron (ENSDART00000176696.1/ENSDARG00000108324.1, intron 2 of 3)	ENSDARG00000108324
ENSDARG00000100792	555481		DesK-DesR (membrane lipid fluidity regulation) two-component regulatory system	zgc:154142	zgc:154142	Distal Intergenic/Distal Intergenic/Intron (ENSDART00000163939.2/ENSDARG00000100792.2, intron 8 of 19)/Intron (ENSDART00000163939.2/ENSDARG00000100792.2, intron 8 of 19)/Intron (ENSDART00000163939.2/ENSDARG00000100792.2, intron 8 of 19)	ENSDARG00000100792	0	-8549908595	0.073096	-1731002429	0	-9566577929	0.0291135	-2196796218	0.018131	-2429937969	0.0776987	-1948013801	1024124	-0.436401192	0.748624	-0.759817434	0.162994	-1405672881	0	-8771168133	0	-9376562726	0	-1014503813	0	-1047941653	0	-9846939438
ENSDARG00000069608	100002543			zmp:0000000722	zmp:0000000722	Intron (ENSDART00000165942.1/ENSDARG00000069608.4, intron 2 of 4)/Intron (ENSDART00000165942.1/ENSDARG00000069608.4, intron 2 of 4)/Intron (ENSDART00000165942.1/ENSDARG00000069608.4, intron 2 of 4)/Intron (ENSDART00000165942.1/ENSDARG00000069608.4, intron 2 of 4)	ENSDARG00000069608	0.237080339	-1199304987	0.241568159	-1204601619	0	-9566577929	0.25483144	-1231505824	1375468512	-0.322470734	14812	-0.452687988	13611155	-0.300017347	132380886	-0.467759144	2101285495	-0.267911088	0.847206174	-0.695663406	1465294065	-0.360095016	1082204164	-0.454091511	0.949981914	-0.384955367	0.381776947	-0.784525231
ENSDARG00000078430	567621		Alanine aspartate and glutamate metabolism	tiam1a	T-cell lymphoma invasion and metastasis 1a	Intron (ENSDART00000110751.4/ENSDARG00000078430.5, intron 1 of 26)/Intron (ENSDART00000110751.4/ENSDARG00000078430.5, intron 1 of 26)/Intron (ENSDART00000110751.4/ENSDARG00000078430.5, intron 1 of 26)/Intron (ENSDART00000110751.4/ENSDARG00000078430.5, intron 1 of 26)	ENSDARG00000078430	1974475	-0.243029919	4029860004	0.034728811	6476714	0.027347575	8857598	0.347393192	226721	-0.079172879	562383	0.224096455	4677601	0.291837785	401185	0.100308638	440114	0.061106539	5766341	0.166569405	6497422	0.333171892	68196184	0.422197819	4134114	0.316113404	0.789711	-0.433755976
ENSDARG00000108829						Promoter (<=1kb)/Promoter (<=1kb)	ENSDARG00000108829
ENSDARG00000107162						Intron (ENSDART00000087898.2/ENSDARG00000061549.3, intron 1 of 2)/Intron (ENSDART00000087898.2/ENSDARG00000061549.3, intron 1 of 2)/Intron (ENSDART00000174488.1/ENSDARG00000107162.1, intron 1 of 4)	ENSDARG00000107162
ENSDARG00000011422	798565		Pentose phosphate pathway oxidative phase glucose 6P => ribulose 5P	ryr1a	ryanodine receptor 1a (skeletal)	Intron (ENSDART00000137089.3/ENSDARG00000011422.11, intron 1 of 104)/Intron (ENSDART00000137089.3/ENSDARG00000011422.11, intron 1 of 104)/Intron (ENSDART00000137089.3/ENSDARG00000011422.11, intron 1 of 104)	ENSDARG00000011422	0.139619	-1438178451	0.054595	-1859514291	0	-9566577929	0.06923	-1811359874	0.7370893	-0.626177368	0.4505303	-1056436261	0.315729	-1000558248	0.1885213	-1466367738	0.199564	-1315589038	0.147933	-1480269225	0.0793602	-1717357015	0.129919679	-1463211656	0.190352	-1151327532	0.588463	-0.575714556
ENSDARG00000103268							ENSDARG00000103268
ENSDARG00000053130	386848		NAD biosynthesis aspartate => NAD	pcp4a	Purkinje cell protein 4a	Intron (ENSDART00000075123.4/ENSDARG00000053130.4, intron 1 of 2)/Intron (ENSDART00000075123.4/ENSDARG00000053130.4, intron 1 of 2)/Intron (ENSDART00000075123.4/ENSDARG00000053130.4, intron 2 of 2)/Intron (ENSDART00000075123.4/ENSDARG00000053130.4, intron 2 of 2)/Intron (ENSDART00000075123.4/ENSDARG00000053130.4, intron 2 of 2)/Intron (ENSDART00000075123.4/ENSDARG00000053130.4, intron 1 of 2)/Dis…	ENSDARG00000053130	0	-8549908595	0	-9733444224	0	-9566577929	106187	-0.596469749	429641	0.232025714	213735	-0.266663537	206963	-0.099102169	102071	-0.600978841	144951	-0.43316158	0.660941	-0.80728572	161037	-0.316149688	203954	-0.152415686	221714	0.01908585	235353	0.093246687
ENSDARG00000031848						Intron (ENSDART00000039950.5/ENSDARG00000031848.6, intron 1 of 7)/Intron (ENSDART00000039950.5/ENSDARG00000031848.6, intron 1 of 7)	ENSDARG00000031848	0	-8549908595	0	-9733444224	0	-9566577929	0.966767	-0.638219762	0.437754002	-0.879843003	3374359	-0.035022772	3505440033	0.15353507	3124910048	-0.027701625	4585530005	0.079371535	0.532261012	-0.904634249	0.22185	-1238838386	0.321483018	-1031909306	0.312611003	-0.914830252	0	-9846939438
ENSDARG00000020328	568764		Citrate cycle (TCA cycle)	plekha6	pleckstrin homology domain containing family A member 6	Intron (ENSDART00000169066.1/ENSDARG00000020328.9, intron 2 of 25)/Intron (ENSDART00000169066.1/ENSDARG00000020328.9, intron 2 of 25)/Exon (ENSDART00000124810.3/ENSDARG00000086927.3, exon 29 of 33)/Distal Intergenic/Distal Intergenic	ENSDARG00000020328	0	-8549908595	0.849792	-0.650694858	0	-9566577929	2391343	-0.235242943	2954135	0.04967052	8881	0.45587043	830625	0.567141181	8465492	0.482907243	0.2124604	-128772093	0.57595	-0.869168037	7158162	0.37825288	801041	0.49881035	348327	0.234449221	10837777	-0.280992907
ENSDARG00000018423	393910		Cobalt/nickel transport system	sulf2a	sulfatase 2a	Intron (ENSDART00000008038.10/ENSDARG00000018423.10, intron 1 of 20)/Intron (ENSDART00000008038.10/ENSDARG00000018423.10, intron 1 of 20)/Intron (ENSDART00000008038.10/ENSDARG00000018423.10, intron 1 of 20)/Intron (ENSDART00000008038.10/ENSDARG00000018423.10, intron 1 of 20)	ENSDARG00000018423	164503	-0.325383835	3141455	-0.074941759	0	-9566577929	2923811	-0.145791956	11505397	0.711574632	1810596	0.817215175	102624	0.668531683	432139	0.138389207	1921712	-0.307666953	0.977014	-0.631572208	5261694	1306791354	3399757	1186943219	16844308	0.985791749	571797	0.521650538
ENSDARG00000101211						Intron (ENSDART00000173049.1/ENSDARG00000101211.2, intron 2 of 5)/Intron (ENSDART00000173049.1/ENSDARG00000101211.2, intron 2 of 5)/Intron (ENSDART00000173049.1/ENSDARG00000101211.2, intron 2 of 5)/Intron (ENSDART00000173049.1/ENSDARG00000101211.2, intron 2 of 5)/Intron (ENSDART00000173049.1/ENSDARG00000101211.2, intron 2 of 5)/Intron (ENSDART00000173049.1/ENSDARG00000101211.2, intron 2 of 5)/Int…	ENSDARG00000101211
ENSDARG00000055373	799945	15292038	Bacterial secretion system	sema3fb	sema domain immunoglobulin domain (Ig) short basic domain secreted (semaphorin) 3Fb	Intron (ENSDART00000031441.7/ENSDARG00000055373.7, intron 2 of 18)/Intron (ENSDART00000031441.7/ENSDARG00000055373.7, intron 2 of 18)/Intron (ENSDART00000031441.7/ENSDARG00000055373.7, intron 2 of 18)/Intron (ENSDART00000031441.7/ENSDARG00000055373.7, intron 9 of 18)/Intron (ENSDART00000031441.7/ENSDARG00000055373.7, intron 9 of 18)	ENSDARG00000055373	288551	-0.071865613	429273	0.062555932	0.910013	-0.953269405	76995	0.28504568	290784	0.041980813	313741	-0.071956234	252862	-0.003069194	289234	-0.067326946	155783	-0.401088986	46515	0.069977341	483562	0.195670011	424758	0.196816486	155454	-0.150170785	105086	-0.295878225
ENSDARG00000105178						Exon (ENSDART00000166468.1/ENSDARG00000105178.2, exon 2 of 19)/Exon (ENSDART00000166468.1/ENSDARG00000105178.2, exon 2 of 19)/3' UTR/Intron (ENSDART00000159184.1/ENSDARG00000105178.2, intron 9 of 15)/Intron (ENSDART00000159184.1/ENSDARG00000105178.2, intron 9 of 15)	ENSDARG00000105178	0	-8549908595	0	-9733444224	0	-9566577929	0.0687683	-1814337266	0.128462	-1476712769	0.265025442	-1325595428	0.2421368	-1127791772	0.563527	-0.905337224	0	-9242234416	0	-8771168133	0.577264	-0.793697808	0.4008613	-0.926862018	0.0923362	-1496210807	0	-9846939438
ENSDARG00000037910						Intron (ENSDART00000055253.5/ENSDARG00000037910.5, intron 1 of 1)/Intron (ENSDART00000055253.5/ENSDARG00000037910.5, intron 1 of 1)	ENSDARG00000037910	0.890196	-0.602419924	0.960584	-0.596728394	1767802	-0.62146855	579814	0.1588477	4203078	0.221333544	306406	-0.083956698	634985	0.438375542	388193	0.083441908	0.848446	-0.671508681	1215834	-0.533255287	391553	0.097425793	428392	0.200871872	2850684622	0.138907116	0	-9846939438
ENSDARG00000031616	445118	3361462	Proteasome 19S regulatory particle (PA700)	g6pca.1	glucose-6-phosphatase a catalytic subunit tandem duplicate 1	Promoter (<=1kb)/Promoter (<=1kb)/Promoter (1-2kb)/Promoter (<=1kb)/Promoter (<=1kb)	ENSDARG00000031616	0	-8549908595	0	-9733444224	195633	-0.570834834	0.459584	-0.969105892	0	-1095411421	237893	-0.21234261	5029742	0.326636876	707448613	0.39093788	0.714009	-0.748281331	0.198592	-1347870097	0.455179	-0.904300739	0.612273	-0.725230767	0.794328	-0.470264106	0.425533	-0.732160123
ENSDARG00000007906	101886177			lrp2b	low density lipoprotein receptor-related protein 2b	Intron (ENSDART00000152550.2/ENSDARG00000007906.9, intron 48 of 78)/Intron (ENSDART00000152550.2/ENSDARG00000007906.9, intron 48 of 78)	ENSDARG00000007906	0	-8549908595	0	-9733444224	0	-9566577929	0	-9245470825	0	-1095411421	0	-1025627296	0.0118405	-2574720059	0	-9888107928	0.0967449	-1637816861	0.114685	-1594719743	0.00622822	-2901967715	0	-1014503813	0	-1047941653	0	-9846939438
ENSDARG00000078119	100006678			sh3bp1	SH3-domain binding protein 1	Promoter (<=1kb)/Promoter (<=1kb)/Intron (ENSDART00000110415.3/ENSDARG00000078119.3, intron 3 of 17)/Intron (ENSDART00000110415.3/ENSDARG00000078119.3, intron 3 of 17)/Intron (ENSDART00000110415.3/ENSDARG00000078119.3, intron 7 of 17)	ENSDARG00000078119	0	-8549908595	0.0532049	-187087206	0	-9566577929	0.0634701	-1850011248	0	-1095411421	0.0847604	-19038861	0.117165	-1475824142	0.53829	-0.928812186	0.099446	-1625561974	0	-8771168133	0.229638	-1222777975	0.146161	-1407138225	0	-1047941653	0.173513	-1165096786
ENSDARG00000009624	559133		RegB-RegA (redox response) two-component regulatory system	uts2r	urotensin 2 receptor	Distal Intergenic/Distal Intergenic	ENSDARG00000009624	0.183509	-1314859367	0.294095	-1117959588	0.537424	-121643399	0.315352	-1136691144	0.109104	-1556228086	0.0467627	-220558336	0.131054	-1422114668	0.162157	-1543551914	0.284535	-1157727146	0.313006	-1143323242	0.146411	-1432285558	0.0161821	-245480033	0.0314652	-2009433955	0.0961727	-1449883104
ENSDARG00000034309	553384		Folate biosynthesis	cox10	COX10 heme A:farnesyltransferase cytochrome c oxidase assembly factor	Intron (ENSDART00000048927.6/ENSDARG00000034309.8, intron 4 of 6)/Intron (ENSDART00000048927.6/ENSDARG00000034309.8, intron 4 of 6)/Intron (ENSDART00000175673.1/ENSDARG00000107681.1, intron 3 of 3)/Intron (ENSDART00000175673.1/ENSDARG00000107681.1, intron 3 of 3)/Intron (ENSDART00000048927.6/ENSDARG00000034309.8, intron 4 of 6)/Intron (ENSDART00000048927.6/ENSDARG00000034309.8, intron 4 of 6)	ENSDARG00000034309	125347	0.590776896	170829	0.670766168	965419	0.2268072	195505	0.699677074	646542	0.430988889	921206	0.474436308	703422	0.487448561	73785	0.412495487	768684	0.309276257	162745	0.633039808	134326	0.671242478	913824	0.561516639	602014	0.495285538	331836	0.259046417
ENSDARG00000095483						Promoter (<=1kb)/Promoter (<=1kb)/Intron (ENSDART00000156763.1/ENSDARG00000095483.2, intron 1 of 1)/Intron (ENSDART00000156763.1/ENSDARG00000095483.2, intron 1 of 1)/Intron (ENSDART00000156763.1/ENSDARG00000095483.2, intron 1 of 1)	ENSDARG00000095483
ENSDARG00000039429	368220			adka	adenosine kinase a	Exon (ENSDART00000159585.1/ENSDARG00000039429.7, exon 5 of 11)/Exon (ENSDART00000159585.1/ENSDARG00000039429.7, exon 5 of 11)/Intron (ENSDART00000159585.1/ENSDARG00000039429.7, intron 4 of 10)/Intron (ENSDART00000159585.1/ENSDARG00000039429.7, intron 4 of 10)	ENSDARG00000039429	576531	1279199716	5166554	1158122168	310882	0.811145262	3315535	0.934704929	2123556	1009935964	4538338	1283351397	1255333	1869081077	12321341	185495187	994068	144842635	6677639	126773905	5375286	1316733491	4950240555	1365805385	16187	0.966815916	380849	1436760802
ENSDARG00000107293						Intron (ENSDART00000148221.2/ENSDARG00000093327.2, intron 5 of 6)/Intron (ENSDART00000148221.2/ENSDARG00000093327.2, intron 5 of 6)	ENSDARG00000107293
ENSDARG00000062790						Promoter (2-3kb)/Promoter (2-3kb)/Intron (ENSDART00000101653.4/ENSDARG00000062790.5, intron 2 of 18)/Intron (ENSDART00000101653.4/ENSDARG00000062790.5, intron 2 of 18)/Intron (ENSDART00000101653.4/ENSDARG00000062790.5, intron 2 of 18)/Intron (ENSDART00000101653.4/ENSDARG00000062790.5, intron 4 of 18)/Intron (ENSDART00000101653.4/ENSDARG00000062790.5, intron 4 of 18)	ENSDARG00000062790	308979	-0.041006581	370903	-0.001804293	200321	-0.559002218	341082	-0.077239693	527742	0.332146738	450513	0.111585089	336228	0.133544131	244096	-0.154260443	140577	-0.44679749	48014	0.084237131	102832	0.546877942	521277	0.294290615	541532	0.444810305	345833	0.278985146
ENSDARG00000078381	100537975			trip11	thyroid hormone receptor interactor 11	Promoter (1-2kb)/Promoter (1-2kb)	ENSDARG00000078381	5541074	0.222500991	1496061	0.612348776	18137814	0.541905695	1632131	0.619349278	5366564	0.34030145	715777	0.34644354	957508	0.635295784	877766	0.501460487	1575438	0.628634199	8005509	0.314074168	10862029	0.572368552	1204063	0.69281647	4313281	0.336338972	127624	-0.202104293
ENSDARG00000052783	447829		Ribosome bacteria	cdc42ep3	CDC42 effector protein (Rho GTPase binding) 3	3' UTR/3' UTR/Intron (ENSDART00000074707.4/ENSDARG00000052783.4, intron 1 of 2)/Intron (ENSDART00000074707.4/ENSDARG00000052783.4, intron 1 of 2)	ENSDARG00000052783	0	-8549908595	0	-9733444224	0	-9566577929	0.214343	-130849445	920793	0.603131864	151857	0.727992343	726005	0.502598708	842288	0.480321736	0	-9242234416	0	-8771168133	567755	0.270384899	471867	0.246884826	430143	0.335027331	291199	0.196002303
ENSDARG00000107156						Intron (ENSDART00000176686.1/ENSDARG00000107156.1, intron 5 of 5)/Intron (ENSDART00000176686.1/ENSDARG00000107156.1, intron 5 of 5)/Intron (ENSDART00000176686.1/ENSDARG00000107156.1, intron 5 of 5)/Intron (ENSDART00000176686.1/ENSDARG00000107156.1, intron 5 of 5)	ENSDARG00000107156
ENSDARG00000105441						Intron (ENSDART00000173119.1/ENSDARG00000105441.1, intron 1 of 1)/Intron (ENSDART00000173119.1/ENSDARG00000105441.1, intron 1 of 1)/Intron (ENSDART00000173119.1/ENSDARG00000105441.1, intron 1 of 1)/Intron (ENSDART00000173119.1/ENSDARG00000105441.1, intron 1 of 1)/Promoter (2-3kb)/Distal Intergenic/Intron (ENSDART00000173119.1/ENSDARG00000105441.1, intron 1 of 1)/Intron (ENSDART00000173119.1/ENSDA…	ENSDARG00000105441	0.0915192	-162872821	0.101839	-1584969321	0	-9566577929	0.0608385	-186885346	0.137284	-1444377941	0.0408534	-2274113918	0	-1034200284	0.0234644	-2533974751	0.0238479	-2261029725	0.0388393	-2081509013	0.268283	-1150377568	0.154602	-1380411016	0.163971	-1222448346	0.222791	-1044455382
ENSDARG00000105954							ENSDARG00000105954
ENSDARG00000097077						Intron (ENSDART00000156191.1/ENSDARG00000097077.1, intron 2 of 2)/Intron (ENSDART00000156191.1/ENSDARG00000097077.1, intron 2 of 2)	ENSDARG00000097077
ENSDARG00000098164						Intron (ENSDART00000168448.2/ENSDARG00000098164.2, intron 7 of 7)/Intron (ENSDART00000168448.2/ENSDARG00000098164.2, intron 7 of 7)/Intron (ENSDART00000168448.2/ENSDARG00000098164.2, intron 7 of 7)/Intron (ENSDART00000168448.2/ENSDARG00000098164.2, intron 7 of 7)	ENSDARG00000098164	0	-8549908595	0	-9733444224	0	-9566577929	0.106161	-1621130633	0	-1095411421	0	-1025627296	0.0978481	-1562202737	0	-9888107928	0.581628	-0.839541347	0.403282	-1029392676	0	-9376562726	0	-1014503813	0	-1047941653	0	-9846939438
ENSDARG00000097875						Distal Intergenic/Distal Intergenic	ENSDARG00000097875
ENSDARG00000074535	101884914			si:ch211-170a17.1	si:ch211-170a17.1	Intron (ENSDART00000114026.3/ENSDARG00000074535.5, intron 1 of 1)/Intron (ENSDART00000114026.3/ENSDARG00000074535.5, intron 1 of 1)/Intron (ENSDART00000114026.3/ENSDARG00000074535.5, intron 1 of 1)/Intron (ENSDART00000114026.3/ENSDARG00000074535.5, intron 1 of 1)/Intron (ENSDART00000114026.3/ENSDARG00000074535.5, intron 1 of 1)	ENSDARG00000074535	0	-8549908595	0	-9733444224	0	-9566577929	0.12319	-1554933868	0.997228	-0.479021967	0.57577	-0.932010679	0.426416	-0.856472652	0.569892	-0.89958265	0.386048	-1021945829	0	-8771168133	0.796075	-0.644094499	102145	-0.481595301	0.275869	-0.974437184	0.28072	-0.932914855
ENSDARG00000043089	724056			alox5b.2	arachidonate 5-lipoxygenase b tandem duplicate 2	Intron (ENSDART00000156586.1/ENSDARG00000043089.7, intron 2 of 14)/Intron (ENSDART00000156586.1/ENSDARG00000043089.7, intron 2 of 14)/Promoter (2-3kb)/Promoter (2-3kb)	ENSDARG00000043089	0	-8549908595	0.12879	-1481576367	0	-9566577929	0.460627	-0.968097231	0	-1095411421	0	-1025627296	0.0708283	-17171363	0	-9888107928	0.66212	-0.781858352	175544	-0.36812817	0	-9376562726	0	-1014503813	0	-1047941653	0	-9846939438
ENSDARG00000015876						Intron (ENSDART00000140213.2/ENSDARG00000015876.11, intron 1 of 10)/Intron (ENSDART00000140213.2/ENSDARG00000015876.11, intron 1 of 10)/Intron (ENSDART00000140213.2/ENSDARG00000015876.11, intron 1 of 10)/Intron (ENSDART00000140213.2/ENSDARG00000015876.11, intron 1 of 10)/Distal Intergenic	ENSDARG00000015876	0	-8549908595	0	-9733444224	0	-9566577929	0	-9245470825	0.317434	-1036305112	0.816305	-0.754931689	0.313954	-1003261202	0.340741	-1163099049	0	-9242234416	0	-8771168133	37007	0.071159188	106728	-0.460701988	100711	-0.357115817	0.155473	-1218076954
ENSDARG00000102912	767740			gpr184	G protein-coupled receptor 184	Exon (ENSDART00000157862.1/ENSDARG00000102912.1, exon 2 of 3)/Exon (ENSDART00000157862.1/ENSDARG00000102912.1, exon 2 of 3)/Intron (ENSDART00000157862.1/ENSDARG00000102912.1, intron 1 of 2)/Intron (ENSDART00000157862.1/ENSDARG00000102912.1, intron 1 of 2)	ENSDARG00000102912	0	-8549908595	0	-9733444224	0	-9566577929	0	-9245470825	0	-1095411421	0	-1025627296	0	-1034200284	0	-9888107928	0	-9242234416	0	-8771168133	0	-9376562726	0	-1014503813	0	-1047941653	0	-9846939438
ENSDARG00000097243						Intron (ENSDART00000156270.1/ENSDARG00000097243.1, intron 1 of 1)/Intron (ENSDART00000156270.1/ENSDARG00000097243.1, intron 1 of 1)/Distal Intergenic/Distal Intergenic/Distal Intergenic	ENSDARG00000097243
ENSDARG00000060549						Distal Intergenic/Distal Intergenic/Intron (ENSDART00000085387.5/ENSDARG00000060549.5, intron 4 of 15)/Intron (ENSDART00000085387.5/ENSDARG00000060549.5, intron 4 of 15)/Intron (ENSDART00000085387.5/ENSDARG00000060549.5, intron 4 of 15)	ENSDARG00000060549	117797	-0.476051183	0.618874	-0.790329673	0.981508	-0.915478347	209003	-0.295168322	163514	-0.238280629	101588	-0.643979545	0.708002	-0.61338324	116951	-0.531254345	117298	-0.52736483	0.853988	-0.692078851	193243	-0.231285472	111032	-0.441881939	167567	-0.114400284	0.485122	-0.668911426
ENSDARG00000058392	563724		PhoR-PhoB (phosphate starvation response) two-component regulatory system	adcy2a	adenylate cyclase 2a	Intron (ENSDART00000166958.1/ENSDARG00000058392.7, intron 1 of 23)/Intron (ENSDART00000166958.1/ENSDARG00000058392.7, intron 1 of 23)/Intron (ENSDART00000166958.1/ENSDARG00000058392.7, intron 2 of 23)/Intron (ENSDART00000166958.1/ENSDARG00000058392.7, intron 2 of 23)/Intron (ENSDART00000166958.1/ENSDARG00000058392.7, intron 2 of 23)	ENSDARG00000058392	3308963	-0.010088786	0.939542	-0.606481965	419659	-0.189481881	3731501	-0.037256799	0.1671373	-1348586668	0.1834761	-1512140972	0.1755008	-1282102842	0.0905036	-1842344525	0.327254	-109547608	0.371314	-1066522861	0.356809	-1017641255	0.526349	-0.797214008	0.330657	-0.888075355	0.229229	-1030707334
ENSDARG00000040485	335722			dfna5b	deafness autosomal dominant 5 b	Intron (ENSDART00000059252.4/ENSDARG00000040485.5, intron 8 of 9)/Intron (ENSDART00000059252.4/ENSDARG00000040485.5, intron 8 of 9)/Intron (ENSDART00000059252.4/ENSDARG00000040485.5, intron 9 of 9)/Intron (ENSDART00000059252.4/ENSDARG00000040485.5, intron 9 of 9)	ENSDARG00000040485	106876	-0.519944743	419702	0.052626553	206365	-0.544149197	465974	0.061590047	0.665904	-0.675621919	224494	-0.241750286	258734	0.007937048	226593	-0.192382771	287169	-0.128905094	674596	0.23711175	421853	0.132121048	284622	0.006231738	0.990786	-0.364906288	0	-9846939438
ENSDARG00000044574	767747			rbms3	RNA binding motif single stranded interacting protein		ENSDARG00000044574	0	-8549908595	0.9007019	-0.625073307	0	-9566577929	0.865102	-0.687659005	0.25828054	-113670169	143353	-0.469282248	226633	-0.055573203	23240083	-0.179416028	3848902	0.00143873	0.52435426	-0.911362923	41653	0.126210147	2861008	0.008698659	14823675	-0.172834043	0	-9846939438
ENSDARG00000102445						Intron (ENSDART00000162331.1/ENSDARG00000102445.1, intron 3 of 30)/Intron (ENSDART00000162331.1/ENSDARG00000102445.1, intron 3 of 30)/Distal Intergenic/Distal Intergenic	ENSDARG00000102445	0.0983507	-1596249831	0.565909	-0.829728292	0.411812	-1349457672	0.549413	-0.889668252	0.608588	-0.719438895	0.6395278	-0.878735875	0.53022	-0.752014651	0.444785	-1026572746	0.442091	-0.961620113	0.192196	-1362588008	1576405	-0.326072402	1306891	-0.364286705	0.5280631	-0.664902818	0.654836	-0.524138599
ENSDARG00000043873	327404			arid4a	AT rich interactive domain 4A (RBP1-like)		ENSDARG00000043873	10851	0.525702027	322686	0.950844669	189386	0.563493272	36379073	0.975992334	545812	0.348536999	12763372	0.639841016	7289794	0.504558919	7894029	0.447098016	5661104	1197866672	4205798	1059896506	28882624	1027595596	1683708	0.852429928	901821	0.687948052	398417	0.347294057
ENSDARG00000086305						Exon (ENSDART00000122415.2/ENSDARG00000086305.2, exon 7 of 10)/Exon (ENSDART00000122415.2/ENSDARG00000086305.2, exon 7 of 10)/Intron (ENSDART00000122415.2/ENSDARG00000086305.2, intron 9 of 9)/Intron (ENSDART00000122415.2/ENSDARG00000086305.2, intron 9 of 9)	ENSDARG00000086305	0	-8549908595	0	-9733444224	0	-9566577929	0	-9245470825	0.315982	-1038537085	0.542668	-0.962046638	0.280708	-1056925244	0.625729	-0.851692605	0	-9242234416	0	-8771168133	0.940313	-0.566582549	0.27947	-1098578077	0.31703	-0.908138525	0	-9846939438
ENSDARG00000097668						Intron (ENSDART00000154906.1/ENSDARG00000097668.1, intron 2 of 2)/Intron (ENSDART00000154906.1/ENSDARG00000097668.1, intron 2 of 2)/Intron (ENSDART00000154906.1/ENSDARG00000097668.1, intron 2 of 2)/Intron (ENSDART00000154906.1/ENSDARG00000097668.1, intron 2 of 2)/Intron (ENSDART00000154906.1/ENSDARG00000097668.1, intron 2 of 2)	ENSDARG00000097668	0	-8549908595	0.387216	-0.996824479	0	-9566577929	136028	-0.486272058	0	-1095411421	0	-1025627296	0.413602	-0.871100852	104384	-0.589498123	0	-9242234416	0	-8771168133	0	-9376562726	0	-1014503813	0	-1047941653	0	-9846939438
ENSDARG00000070461						Intron (ENSDART00000103434.4/ENSDARG00000070461.5, intron 9 of 9)/Intron (ENSDART00000103434.4/ENSDARG00000070461.5, intron 9 of 9)/Distal Intergenic/Distal Intergenic/Intron (ENSDART00000103434.4/ENSDARG00000070461.5, intron 6 of 9)/Distal Intergenic	ENSDARG00000070461	414005	0.091000807	2821234	-0.12228598	0	-9566577929	581239	0.159939923	553531	0.355373685	592056	0.25017951	335137	0.131985915	611311	0.316103788	4156693	0.035675792	360644	-0.044427491	734301	0.390120647	610004	0.369115876	383751	0.280621352	277973	0.173569604
ENSDARG00000031712	565256		Pentose phosphate pathway non-oxidative phase fructose 6P => ribose 5P	grm3	glutamate receptor metabotropic 3	Intron (ENSDART00000134224.2/ENSDARG00000031712.9, intron 1 of 5)/Intron (ENSDART00000134224.2/ENSDARG00000031712.9, intron 1 of 5)/Intron (ENSDART00000134224.2/ENSDARG00000031712.9, intron 3 of 5)/Intron (ENSDART00000134224.2/ENSDARG00000031712.9, intron 3 of 5)	ENSDARG00000031712	0	-8549908595	0.0511051	-1888603824	0	-9566577929	0	-9245470825	0.113902	-1535276286	0	-1025627296	0.0562818	-1827352718	0	-9888107928	0	-9242234416	0	-8771168133	0	-9376562726	0	-1014503813	0	-1047941653	0	-9846939438
ENSDARG00000062964	100003642			si:dkey-246g23.2	si:dkey-246g23.2	Intron (ENSDART00000138372.1/ENSDARG00000062964.5, intron 2 of 3)/Intron (ENSDART00000138372.1/ENSDARG00000062964.5, intron 2 of 3)/Intron (ENSDART00000138372.1/ENSDARG00000062964.5, intron 3 of 3)/Intron (ENSDART00000138372.1/ENSDARG00000062964.5, intron 3 of 3)	ENSDARG00000062964	0	-8549908595	0	-9733444224	0	-9566577929	0.297212	-1163052096	0	-1095411421	0.399139	-1117875021	108936	-0.406794668	0.456932	-1012768086	0	-9242234416	0	-8771168133	0.299462	-1099199974	0.9375	-0.522420986	0.130271	-1332130368	0.393582	-0.769828625
ENSDARG00000062042	566203		Butanoate metabolism	mthfsd	methenyltetrahydrofolate synthetase domain containing	Distal Intergenic/Distal Intergenic/Intron (ENSDART00000099326.4/ENSDARG00000062042.8, intron 1 of 7)	ENSDARG00000062042	0.344747	-1030390713	0.2483908	-1192336772	0.0666871	-2259143653	0.816924	-0.713155656	0.625622	-0.705999932	0.244127	-1367261492	0.678453	-0.633822438	314407	-0.024569785	0.64366	-0.794442119	0.727552	-0.76411633	1329472	-0.405374447	0.792721	-0.602273895	0.448767	-0.742472116	0.87062	-0.386683761
ENSDARG00000008140	541540	11490979	Fatty acid biosynthesis	kcnab1a	potassium voltage-gated channel shaker-related subfamily beta member 1 a	Distal Intergenic/Distal Intergenic/Intron (ENSDART00000059394.6/ENSDARG00000008140.11, intron 1 of 13)/Intron (ENSDART00000059394.6/ENSDARG00000008140.11, intron 1 of 13)/Intron (ENSDART00000059394.6/ENSDARG00000008140.11, intron 1 of 13)	ENSDARG00000008140	0	-8549908595	0.451384	-0.92930102	0	-9566577929	0	-9245470825	0.239338	-1173783607	0	-1025627296	0.212774	-1189769622	0.1777798	-1496425173	0.963322	-0.614998099	0	-8771168133	0.396746	-0.968255531	0.45969	-0.861675101	0.206288	-1112999454	0	-9846939438
ENSDARG00000017429	100034387			sphkap	SPHK1 interactor AKAP domain containing	Intron (ENSDART00000040669.4/ENSDARG00000017429.8, intron 3 of 11)/Intron (ENSDART00000040669.4/ENSDARG00000017429.8, intron 3 of 11)	ENSDARG00000017429	0.296999	-1097648445	0.213631	-1258722923	0	-9566577929	0.182267	-1380624196	0	-1095411421	0.145956	-1628194644	0.101029	-1546864927	0.0281165	-2441304032	0	-9242234416	0.139539	-1506531784	0.226788	-1228591158	0.0673318	-1776102578	0.0818273	-155381159	0	-9846939438
ENSDARG00000061014	571888			kcnj5	potassium inwardly-rectifying channel subfamily J member 5	Promoter (<=1kb)/Promoter (<=1kb)/Intron (ENSDART00000167555.2/ENSDARG00000061014.8, intron 1 of 3)/Intron (ENSDART00000167555.2/ENSDARG00000061014.8, intron 1 of 3)/Intron (ENSDART00000167555.2/ENSDARG00000061014.8, intron 3 of 3)	ENSDARG00000061014	0.366602	-1002660598	0.219092	-1247607486	0.836109	-0.995591824	0	-9245470825	0.068372	-1783744049	0.0967331	-1836861455	0.101548	-15444083	0.204856	-1423792965	0.0295413	-2165751694	0.0968973	-1670491423	0.321112	-1066708123	0.119359	-1503570321	0.260213	-1002290281	0.067555	-16203395
ENSDARG00000063627	777627	14308110	Acetyl-CoA pathway CO2 => acetyl-CoA	bop1	block of proliferation 1		ENSDARG00000063627	248117	0.898825774	44996	1097256264	3851407	0.918173295	387377	1003944368	2164666	101927053	2151831	0.904802589	998699	0.65548934	826668	0.470731053	1074629	1483105441	580205	1204548691	489786	127343733	446534	1316730418	2870289	1239880468	422589	0.37571969
ENSDARG00000014588	557902	7152791	ArcB-ArcA (anoxic redox control) two-component regulatory system	adcy2b	adenylate cyclase 2b (brain)	Intron (ENSDART00000046166.8/ENSDARG00000014588.11, intron 1 of 24)/Intron (ENSDART00000046166.8/ENSDARG00000014588.11, intron 1 of 24)/Intron (ENSDART00000046166.8/ENSDARG00000014588.11, intron 1 of 24)/Intron (ENSDART00000046166.8/ENSDARG00000014588.11, intron 1 of 24)	ENSDARG00000014588	0	-8549908595	0	-9733444224	0.658281	-111507765	0	-9245470825	192029	-0.160023191	1456638	-0.46117038	0.767588	-0.574641794	0.944583	-0.640691543	0	-9242234416	0.18138	-1388628503	1179121	-0.461238285	11160991	-0.439410645	0.553181	-0.642749535	0.34663	-0.831134176
ENSDARG00000108710						Intron (ENSDART00000175574.1/ENSDARG00000108710.1, intron 3 of 3)/Intron (ENSDART00000175574.1/ENSDARG00000108710.1, intron 3 of 3)/Distal Intergenic/Distal Intergenic/Distal Intergenic/Distal Intergenic/Intron (ENSDART00000178029.1/ENSDARG00000108710.1, intron 1 of 1)/Intron (ENSDART00000178029.1/ENSDARG00000108710.1, intron 1 of 1)/Promoter (1-2kb)	ENSDARG00000108710
ENSDARG00000035907	445212		Citrate cycle (TCA cycle Krebs cycle)	fam49a	family with sequence similarity 49 member A	Intron (ENSDART00000052124.5/ENSDARG00000035907.6, intron 1 of 11)/Intron (ENSDART00000052124.5/ENSDARG00000035907.6, intron 1 of 11)/Distal Intergenic/Intron (ENSDART00000052124.5/ENSDARG00000035907.6, intron 1 of 11)/Intron (ENSDART00000052124.5/ENSDARG00000035907.6, intron 1 of 11)/Intron (ENSDART00000045504.7/ENSDARG00000032876.8, intron 8 of 10)	ENSDARG00000035907	0.327136	-1054046464	0.437001001	-0.943561281	259016	-0.430601361	0.510709	-0.922172592	614522	0.406260935	3693295	0.010790957	3240639	0.11587748	270534	-0.101571842	0	-9242234416	0.199315001	-13462363	837382	0.451267115	6284792	0.383319569	419255	0.322804803	163415	-0.082803097
ENSDARG00000019426	557667		CusS-CusR (copper tolerance) two-component regulatory system	trioa	trio Rho guanine nucleotide exchange factor a	Intron (ENSDART00000163475.1/ENSDARG00000019426.11, intron 2 of 57)/Intron (ENSDART00000163475.1/ENSDARG00000019426.11, intron 2 of 57)/Intron (ENSDART00000163475.1/ENSDARG00000019426.11, intron 6 of 57)/Intron (ENSDART00000163475.1/ENSDARG00000019426.11, intron 6 of 57)/Intron (ENSDART00000163475.1/ENSDARG00000019426.11, intron 2 of 57)	ENSDARG00000019426	2183057	-0.197724216	676438	0.262810213	131807	-0.768157344	7253844088	0.258515619	0.828462	-0.56928505	1910703	-0.323526638	22404636	-0.061076642	1532003	-0.392923114	483668	0.103101841	578088	0.167701538	437885	0.149483288	4030884	0.171889464	190219	-0.05395466	0.410956	-0.748981837
ENSDARG00000077920						Intron (ENSDART00000108507.3/ENSDARG00000077920.3, intron 1 of 66)/Intron (ENSDART00000108507.3/ENSDARG00000077920.3, intron 1 of 66)/Intron (ENSDART00000108507.3/ENSDARG00000077920.3, intron 6 of 66)/Intron (ENSDART00000108507.3/ENSDARG00000077920.3, intron 6 of 66)/Intron (ENSDART00000108507.3/ENSDARG00000077920.3, intron 1 of 66)	ENSDARG00000077920	0.0904602	-163397901	0.0910876	-1634101314	0.352317	-1427424755	0.0155583	-2475609866	0	-1095411421	0	-1025627296	0	-1034200284	0	-9888107928	0.0366037	-2070354874	0.079589	-1758958516	0	-9376562726	0.0143975	-2510425699	0	-1047941653	0	-9846939438
ENSDARG00000105887						Intron (ENSDART00000176933.1/ENSDARG00000105887.1, intron 2 of 3)/Intron (ENSDART00000176933.1/ENSDARG00000105887.1, intron 2 of 3)/Intron (ENSDART00000176933.1/ENSDARG00000105887.1, intron 2 of 3)/Intron (ENSDART00000176933.1/ENSDARG00000105887.1, intron 2 of 3)	ENSDARG00000105887
ENSDARG00000014302	561009	4249880	PilS-PilR (type 4 fimbriae synthesis) two-component regulatory system	brinp2	bone morphogenetic protein/retinoic acid inducible neural-specific 2	Intron (ENSDART00000056671.5/ENSDARG00000014302.11, intron 2 of 7)/Intron (ENSDART00000056671.5/ENSDARG00000014302.11, intron 2 of 7)/Intron (ENSDART00000056671.5/ENSDARG00000014302.11, intron 1 of 7)/Intron (ENSDART00000056671.5/ENSDARG00000014302.11, intron 6 of 7)/Intron (ENSDART00000056671.5/ENSDARG00000014302.11, intron 6 of 7)	ENSDARG00000014302	0	-8549908595	0	-9733444224	0	-9566577929	0.108299	-1612258582	0.505792	-0.809510917	0.578385	-0.929711987	0.395473	-0.892589983	0.292284	-1241692574	0	-9242234416	0	-8771168133	0.42026	-0.941454281	0.3943138	-0.934701594	0	-1047941653	0	-9846939438
ENSDARG00000052978	767696			mbnl1	muscleblind-like splicing regulator 1	Promoter (<=1kb)/Promoter (<=1kb)/Intron (ENSDART00000124307.3/ENSDARG00000052978.7, intron 3 of 12)/Intron (ENSDART00000124307.3/ENSDARG00000052978.7, intron 3 of 12)/Intron (ENSDART00000124307.3/ENSDARG00000052978.7, intron 3 of 12)	ENSDARG00000052978	0	-8549908595	0.0963478	-160937804	0	-9566577929	0.4811232	-0.948726122	0.361234	-0.973378926	268011	-0.151872019	2604521	0.011110179	2944164365	-0.058227954	0.210464	-1291922466	125941	-0.517424068	607443809	0.301837441	3839302	0.148708817	1233082	-0.260610932	0	-9846939438
ENSDARG00000043323	561226		DctB-DctD (C4-dicarboxylate transport) two-component regulatory system	lnx1	ligand of numb-protein X 1	Intron (ENSDART00000147520.2/ENSDARG00000043323.8, intron 2 of 10)/Intron (ENSDART00000147520.2/ENSDARG00000043323.8, intron 2 of 10)/Intron (ENSDART00000147520.2/ENSDARG00000043323.8, intron 2 of 10)/Intron (ENSDART00000147520.2/ENSDARG00000043323.8, intron 2 of 10)	ENSDARG00000043323	161908	-0.332557294	308779	-0.082529417	390428	-0.225557866	786435	0.294471876	182017	-0.186091339	362821	0.001771834	640507	0.442526826	478227	0.190310314	1567184	-0.398424787	333446	-0.079679491	35275	0.048847384	363055	0.122095329	0.647014	-0.568054563	124409	-0.214417339
ENSDARG00000011975	561077		EnvZ-OmpR (osmotic stress response) two-component regulatory system	fmn1	formin 1	Exon (ENSDART00000136804.3/ENSDARG00000011975.8, exon 4 of 16)/Exon (ENSDART00000136804.3/ENSDARG00000011975.8, exon 4 of 16)/Intron (ENSDART00000136804.3/ENSDARG00000011975.8, intron 4 of 15)/Intron (ENSDART00000136804.3/ENSDARG00000011975.8, intron 4 of 15)	ENSDARG00000011975	0	-8549908595	0.346125	-104622564	0	-9566577929	0.656104	-0.810702189	0	-1095411421	1478495	-0.453615229	122174	-0.351810157	137152	-0.449618443	0.550744	-0.863822662	0.365658	-1073423782	0.4061822	-0.957314097	0.848353	-0.5699865	0	-1047941653	0	-9846939438
ENSDARG00000090948							ENSDARG00000090948	0	-8549908595	0.621199	-0.788678405	0	-9566577929	0.368412	-1067494774	0	-1095411421	0	-1025627296	0	-1034200284	0	-9888107928	0	-9242234416	0	-8771168133	0.0939326	-1638885646	0	-1014503813	0	-1047941653	0	-9846939438
ENSDARG00000063706	571011		Pyruvate oxidation pyruvate => acetyl-CoA	pde8b	phosphodiesterase 8B	Promoter (1-2kb)/Promoter (1-2kb)/Promoter (1-2kb)/Intron (ENSDART00000134519.2/ENSDARG00000063706.6, intron 11 of 11)/Intron (ENSDART00000134519.2/ENSDARG00000063706.6, intron 11 of 11)/Distal Intergenic/Distal Intergenic	ENSDARG00000063706	0	-8549908595	0.21116	-126384615	0	-9566577929	1013219	-0.61733785	0	-1095411421	0.510626	-0.992919462	0.2921955	-103769595	0.42886	-104525345	0	-9242234416	0.100937	-1652128237	0.0644573	-1814174686	0.51913	-0.803788144	0	-1047941653	0.0567243	-1704668932
ENSDARG00000109103						Intron (ENSDART00000176944.1/ENSDARG00000109103.1, intron 1 of 1)/Intron (ENSDART00000176944.1/ENSDARG00000109103.1, intron 1 of 1)/Intron (ENSDART00000176944.1/ENSDARG00000109103.1, intron 1 of 1)/Intron (ENSDART00000176944.1/ENSDARG00000109103.1, intron 1 of 1)	ENSDARG00000109103
ENSDARG00000105039	562402	8799340	AgrC-AgrA (exoprotein synthesis) two-component regulatory system	phka1b	phosphorylase kinase alpha 1b (muscle)	Promoter (<=1kb)/Promoter (<=1kb)/Intron (ENSDART00000177022.1/ENSDARG00000105039.2, intron 3 of 31)/Intron (ENSDART00000177022.1/ENSDARG00000105039.2, intron 3 of 31)	ENSDARG00000105039	0	-8549908595	0.705472	-0.732657302	0	-9566577929	0.8818848	-0.679109589	0	-1095411421	0	-1025627296	0.127296	-143606357	0	-9888107928	0.649603	-0.790351943	0.345213	-1099291389	0.2160628	-1251142206	0.2507	-1150293682	0	-1047941653	0	-9846939438
ENSDARG00000109104							ENSDARG00000109104
ENSDARG00000040920	558742		DctB-DctD (C4-dicarboxylate transport) two-component regulatory system	si:dkey-49n23.1	si:dkey-49n23.1	Intron (ENSDART00000059965.5/ENSDARG00000040920.6, intron 2 of 17)/Intron (ENSDART00000059965.5/ENSDARG00000040920.6, intron 2 of 17)	ENSDARG00000040920	118886	-0.471899628	103278	-0.564816116	141057	-0.734266723	0.336707	-1107535926	29804	0.053979794	392828	0.042080946	300739	0.080064562	2825126	-0.079373888	107985	-0.564180169	272927	-0.169720489	672302	0.349059747	502903	0.277208405	207165006	-0.013270925	0.358337	-0.815104117
ENSDARG00000027618	562290		FlrB-FlrC (polar flagellar synthesis) two-component regulatory system	grip2b	glutamate receptor interacting protein 2b	Distal Intergenic/Distal Intergenic/Intron (ENSDART00000133267.4/ENSDARG00000027618.11, intron 1 of 23)/Intron (ENSDART00000133267.4/ENSDARG00000027618.11, intron 12 of 23)/Intron (ENSDART00000133267.4/ENSDARG00000027618.11, intron 12 of 23)	ENSDARG00000027618	0	-8549908595	0	-9733444224	0	-9566577929	0	-9245470825	0	-1095411421	0	-1025627296	0.0200756	-2321587524	0.0854255	-1871930433	0.170358	-1386007543	0	-8771168133	0.1334803	-1475325902	0.0255318	-2237718722	0	-1047941653	0	-9846939438
ENSDARG00000090787	799189	107975108	Estrogen signaling pathway	klhdc8b	kelch domain containing 8B	Intron (ENSDART00000132543.2/ENSDARG00000090787.4, intron 1 of 4)/Intron (ENSDART00000132543.2/ENSDARG00000090787.4, intron 1 of 4)/Intron (ENSDART00000132543.2/ENSDARG00000090787.4, intron 1 of 4)/Intron (ENSDART00000132543.2/ENSDARG00000090787.4, intron 1 of 4)	ENSDARG00000090787	0	-8549908595	0	-9733444224	0	-9566577929	0.11545	-1583807296	0	-1095411421	0	-1025627296	0.106377	-1522134738	0	-9888107928	0.180684	-1359818574	0	-8771168133	0	-9376562726	0	-1014503813	0	-1047941653	0	-9846939438
ENSDARG00000057062						Intron (ENSDART00000134418.2/ENSDARG00000057062.5, intron 2 of 4)/Intron (ENSDART00000134418.2/ENSDARG00000057062.5, intron 2 of 4)/Promoter (2-3kb)/Promoter (2-3kb)/Intron (ENSDART00000022042.9/ENSDARG00000005775.9, intron 21 of 26)/Intron (ENSDART00000022042.9/ENSDARG00000005775.9, intron 20 of 26)/Intron (ENSDART00000022042.9/ENSDARG00000005775.9, intron 14 of 26)	ENSDARG00000057062	0	-8549908595	3213214	-0.06499588	0	-9566577929	1248409	0.500093358	2947573	0.048587917	521023	1353387193	432525	1358233817	435272	1321830537	1928704	-0.306050682	517748	0.118140615	763411	1480031719	520969	1390123309	1413794	0.902292497	0.294743	-0.909389951
ENSDARG00000003219	492780	102166770	glycine binding	bin2a	bridging integrator 2a	Promoter (<=1kb)/Promoter (<=1kb)/Promoter (<=1kb)/Promoter (<=1kb)	ENSDARG00000003219	0.337683	-1039730887	0.242955	-1202080725	211251	-0.532456526	0.0964592	-1663773862	1343307	0.786986799	474899	0.138326132	20455	-0.104724803	0.897738	-0.666752613	0.755125	-0.723365067	2691324	-0.176015064	524508	0.233505002	225855	-0.103860594	667182	0.544284645	83971	0.707100922
ENSDARG00000100251						Intron (ENSDART00000170529.1/ENSDARG00000100251.1, intron 12 of 13)/Intron (ENSDART00000170529.1/ENSDARG00000100251.1, intron 12 of 13)/Intron (ENSDART00000170529.1/ENSDARG00000100251.1, intron 10 of 13)/Intron (ENSDART00000170529.1/ENSDARG00000100251.1, intron 10 of 13)	ENSDARG00000100251	0	-8549908595	0	-9733444224	0	-9566577929	0.0836541	-1727148981	0	-1095411421	0	-1025627296	0	-1034200284	0.193436	-1453181927	0.720571	-0.744210018	0.318565	-1135408699	0	-9376562726	0.0769071	-1712806145	0	-1047941653	0	-9846939438
ENSDARG00000045411	393147	5187687	Phosphate transport system	acad11	acyl-CoA dehydrogenase family member 11	3' UTR/3' UTR	ENSDARG00000045411	0.413636	-0.948202988	162307	-0.365743107	0	-9566577929	187158	-0.344289567	204952	-0.128316003	456795	0.118609703	548003	0.367744664	59709	0.304043997	581416	0.185017673	311955	-0.109631622	380225	0.083760282	228849	-0.097591578	190718	-0.052705701	191105	-0.00726152
ENSDARG00000107706						Intron (ENSDART00000175760.1/ENSDARG00000107706.1, intron 1 of 1)/Intron (ENSDART00000175760.1/ENSDARG00000107706.1, intron 1 of 1)/Intron (ENSDART00000175760.1/ENSDARG00000107706.1, intron 1 of 1)/Intron (ENSDART00000175760.1/ENSDARG00000107706.1, intron 1 of 1)	ENSDARG00000107706
ENSDARG00000107238						Intron (ENSDART00000179620.1/ENSDARG00000107238.1, intron 2 of 2)/Intron (ENSDART00000179620.1/ENSDARG00000107238.1, intron 2 of 2)/Intron (ENSDART00000179620.1/ENSDARG00000107238.1, intron 1 of 2)/Intron (ENSDART00000179620.1/ENSDARG00000107238.1, intron 1 of 2)	ENSDARG00000107238
ENSDARG00000099768	402845		Uridine monophosphate biosynthesis glutamine (+ PRPP) => UMP	si:ch211-272n13.3	si:ch211-272n13.3	Exon (ENSDART00000171863.1/ENSDARG00000099768.1, exon 5 of 45)/Exon (ENSDART00000171863.1/ENSDARG00000099768.1, exon 5 of 45)/Intron (ENSDART00000171863.1/ENSDARG00000099768.1, intron 30 of 44)/Intron (ENSDART00000171863.1/ENSDARG00000099768.1, intron 30 of 44)	ENSDARG00000099768	21904778	0.842608261	205082	0.751241201	4428102	0.987894201	1536107	0.592369194	77683143	0.520364355	4341749	0.092846661	5420432	0.362501998	5543967	0.266033759	2679092	0.864920894	2458747	0.818554727	2141155	0.888272028	9290077	0.569361258	103808	0.755029397	34765435	0.281520125
ENSDARG00000001879	557290		TctE-TctD (tricarboxylic acid transport) two-component regulatory system	nav2b	neuron navigator 2b	Intron (ENSDART00000143666.3/ENSDARG00000001879.10, intron 11 of 35)/Intron (ENSDART00000143666.3/ENSDARG00000001879.10, intron 11 of 35)	ENSDARG00000001879	245474	-0.144807226	1060488	0.460816856	501264	-0.100694418	1225407	0.49181853	152695	-0.271607386	667954	0.311365891	71747	0.496929004	724171	0.402907794	1996987	0.734153765	1242954	0.511866518	872628	0.47045851	721672	0.449140063	240914	0.058678924	124466	-0.214196278
ENSDARG00000004925	445299		PTS system galactitol-specific II component	immp2l	inner mitochondrial membrane peptidase subunit 2	Intron (ENSDART00000010706.5/ENSDARG00000004925.11, intron 3 of 5)/Intron (ENSDART00000010706.5/ENSDARG00000004925.11, intron 3 of 5)	ENSDARG00000004925	214079	0.832256824	619461	0.224062169	192775	0.57235573	2709989	-0.179583489	79533	0.531821375	872879	0.447100984	907099	0.60936667	437601	0.144824504	2198157	0.776867704	977753	0.403971476	1040533	0.552373751	1628067	0.836432689	1238251	0.839089384	636216	0.573170189
ENSDARG00000096995	503591	101099723	lipid particle organization	fbxl22	F-box and leucine-rich repeat protein 22	Intron (ENSDART00000067114.3/ENSDARG00000096995.1, intron 1 of 1)/Intron (ENSDART00000067114.3/ENSDARG00000096995.1, intron 1 of 1)/Intron (ENSDART00000067114.3/ENSDARG00000096995.1, intron 1 of 1)/Intron (ENSDART00000067114.3/ENSDARG00000096995.1, intron 1 of 1)	ENSDARG00000096995	0	-8549908595	0	-9733444224	0	-9566577929	0	-9245470825	761036	0.51036347	245443	0.971547351	224968	1044834835	214272	0.958712048	0	-9242234416	0	-8771168133	394778	0.101244009	484459	0.259421545	414003	0.316795123	520627	0.476406593
ENSDARG00000031768	564951		Putative ABC transport system	roraa	RAR-related orphan receptor A paralog a	Intron (ENSDART00000121449.2/ENSDARG00000031768.10, intron 1 of 9)/Intron (ENSDART00000121449.2/ENSDARG00000031768.10, intron 1 of 9)/Intron (ENSDART00000121449.2/ENSDARG00000031768.10, intron 1 of 9)/Intron (ENSDART00000121449.2/ENSDARG00000031768.10, intron 1 of 9)/Intron (ENSDART00000121449.2/ENSDARG00000031768.10, intron 1 of 9)/Intron (ENSDART00000121449.2/ENSDARG00000031768.10, intron 1 of …	ENSDARG00000031768	0.0122406	-2536338968	0.088041	-1649082067	0	-9566577929	0.2001191	-1339047371	0.104865	-1575520208	0.267467	-1320943543	0.322851	-0.989863618	0.0649503	-2012327025	0.0166219	-2421674741	0	-8771168133	0.875587	-0.599779997	0.311472	-1046968845	0.264962	-0.993668234	0.0578838	-1694903564
ENSDARG00000034588	564977		Shikimate pathway phosphoenolpyruvate + erythrose-4P => chorismate	scn4ab	sodium channel voltage-gated type IV alpha b	Intron (ENSDART00000104004.5/ENSDARG00000034588.9, intron 13 of 24)/Intron (ENSDART00000104004.5/ENSDARG00000034588.9, intron 13 of 24)/Intron (ENSDART00000104004.5/ENSDARG00000034588.9, intron 15 of 24)/Intron (ENSDART00000104004.5/ENSDARG00000034588.9, intron 15 of 24)	ENSDARG00000034588	0	-8549908595	0	-9733444224	0	-9566577929	0.0476946	-1977158113	0.267329	-111993818	0.338788	-1201035026	0.1905866	-1242567031	0.024478	-251230708	0	-9242234416	0.0810239	-1750925235	0.0493829	-1938178792	0.0586412	-1841888467	0.0997712	-1459291441	0.284082	-0.927169393
ENSDARG00000105972	100535636			LOC100535636	protein shisa-9-like	Promoter (<=1kb)/Promoter (<=1kb)	ENSDARG00000105972	0	-8549908595	0	-9733444224	0	-9566577929	0	-9245470825	0	-1095411421	0	-1025627296	0.120442	-1462598833	0	-9888107928	0	-9242234416	0	-8771168133	0	-9376562726	0	-1014503813	0	-1047941653	0	-9846939438
ENSDARG00000060539	568908		Glyoxylate and dicarboxylate metabolism	shank1	SH3 and multiple ankyrin repeat domains 1		ENSDARG00000060539	0	-8549908595	0.0522981	-1878442109	0	-9566577929	0.0623915	-1857637762	0	-1095411421	0.166636	-1560977539	0.0575891	-181634385	0	-9888107928	0	-9242234416	0.158765	-1448499129	0.193511	-1302454608	0.086215	-1658420916	0.0279415	-2066054491	0	-9846939438
ENSDARG00000096849						Promoter (1-2kb)/Promoter (1-2kb)/Promoter (<=1kb)/Promoter (<=1kb)	ENSDARG00000096849	2348673734	1912868666	13036892	1565712578	1986253	1737838383	11127624	1473464354	18436969	2062112949	2050213	2048303843	22377464	2146228165	2167015	2144228808	9894496	1446353937	1471761	1623035837	463712	1247973133	77092892	1576684611	885015	1776686189	1451195	2082355515
ENSDARG00000006849	407669		Phospholipid transport system	asic2	acid-sensing (proton-gated) ion channel 2	Intron (ENSDART00000137038.3/ENSDARG00000006849.11, intron 2 of 10)/Intron (ENSDART00000137038.3/ENSDARG00000006849.11, intron 2 of 10)/Intron (ENSDART00000137038.3/ENSDARG00000006849.11, intron 2 of 10)/Intron (ENSDART00000137038.3/ENSDARG00000006849.11, intron 2 of 10)/Intron (ENSDART00000137038.3/ENSDARG00000006849.11, intron 2 of 10)/Intron (ENSDART00000137038.3/ENSDARG00000006849.11, intron …	ENSDARG00000006849	0	-8549908595	0.12411	-1497876377	0.0428692	-2479928996	0.0860408	-1714631817	0.0443197	-1994803057	0.229921	-1397673975	0.130996	-1422326897	0.4642113	-1004670191	0.268174	-1184081979	0.876279	-0.680494263	0.133076	-1476737948	0.1581664	-136956045	0.0255513	-210868579	0	-9846939438
ENSDARG00000060496	560875		BasS-BasR (antimicrobial peptide resistance) two-component regulatory system	cacna1ha	calcium channel voltage-dependent T type alpha 1H subunit a	Distal Intergenic/Distal Intergenic/Distal Intergenic/Distal Intergenic/Distal Intergenic/Distal Intergenic/Distal Intergenic/Intron (ENSDART00000154869.2/ENSDARG00000060496.6, intron 12 of 32)/Intron (ENSDART00000154869.2/ENSDARG00000060496.6, intron 23 of 32)/Promoter (1-2kb)	ENSDARG00000060496	0.0394517	-2008354579	0.4540379	-0.926719497	0	-9566577929	0.967497	-0.637883905	0.105891	-1570780174	0.1882295	-1499166154	0.347498	-0.954592438	0.2180256	-1391870609	0.1848184	-1349750165	0.8173606	-0.711787132	0.323087	-1063853938	0.2865405	-1086684342	0.182672	-117096051	0.884072	-0.379284083
ENSDARG00000097472						Intron (ENSDART00000153715.1/ENSDARG00000097472.1, intron 1 of 4)/Intron (ENSDART00000153715.1/ENSDARG00000097472.1, intron 1 of 4)/Intron (ENSDART00000153715.1/ENSDARG00000097472.1, intron 1 of 4)/Distal Intergenic	ENSDARG00000097472
ENSDARG00000101457	431730	3369384	Branched-chain amino acid transport system	cdc42ep4a	CDC42 effector protein (Rho GTPase binding) 4a	Intron (ENSDART00000157735.1/ENSDARG00000101457.1, intron 1 of 1)/Intron (ENSDART00000157735.1/ENSDARG00000101457.1, intron 1 of 1)/Intron (ENSDART00000157735.1/ENSDARG00000101457.1, intron 1 of 1)/Intron (ENSDART00000157735.1/ENSDARG00000101457.1, intron 1 of 1)	ENSDARG00000101457	4358521082	0.114200948	3166623	0.942546545	1817480279	-0.607620501	3799194	0.995294731	353424	0.136956099	11846	0.602003853	459048	0.282824006	575567	0.285234324	16675655	0.653925944	3050882	0.915565293	599799	0.295942063	557636	0.32638729	448878	0.355351865	1625281353	-0.085429341
ENSDARG00000045789	555788		GlnL-GlnG (nitrogen regulation) two-component regulatory system	srgap1b	SLIT-ROBO Rho GTPase activating protein 1b	Intron (ENSDART00000048707.5/ENSDARG00000045789.8, intron 6 of 21)/Intron (ENSDART00000048707.5/ENSDARG00000045789.8, intron 6 of 21)/Promoter (2-3kb)/Promoter (2-3kb)	ENSDARG00000045789	0.233755	-1205677651	0.32622	-1072307479	0.512936	-1239736969	0.278422	-1192111249	0.360552	-0.974298923	0.198658	-1471812541	0.125961	-1441118148	0.0977671	-180279152	0.800167	-0.697581248	0.241102	-1260665502	0.4562233	-0.903234022	0.0874077	-1651880556	0.288879	-0.952468714	0.122835	-133179231
ENSDARG00000032799	570188	11849817	ArcB-ArcA (anoxic redox control) two-component regulatory system	kcnd2	potassium voltage-gated channel Shal-related subfamily member 2	Intron (ENSDART00000138890.3/ENSDARG00000032799.6, intron 2 of 6)/Intron (ENSDART00000138890.3/ENSDARG00000032799.6, intron 2 of 6)/Intron (ENSDART00000138890.3/ENSDARG00000032799.6, intron 2 of 6)/Intron (ENSDART00000138890.3/ENSDARG00000032799.6, intron 2 of 6)/Intron (ENSDART00000138890.3/ENSDARG00000032799.6, intron 2 of 6)/Intron (ENSDART00000138890.3/ENSDARG00000032799.6, intron 2 of 6)/Int…	ENSDARG00000032799	0	-8549908595	0	-9733444224	0	-9566577929	0	-9245470825	0	-1095411421	0.137996	-1656642809	0.0715791	-1712080885	0	-9888107928	0	-9242234416	0	-8771168133	0.240726	-120082803	0.0476585	-1940607215	0.0926723	-1494478688	0	-9846939438
ENSDARG00000045687	798289		Multiple sugar transport system	pdzrn4	PDZ domain containing ring finger 4	Intron (ENSDART00000067168.6/ENSDARG00000045687.6, intron 1 of 7)/Intron (ENSDART00000067168.6/ENSDARG00000045687.6, intron 1 of 7)	ENSDARG00000045687	0	-8549908595	0.116511	-1525699677	0	-9566577929	0.277902	-1192943059	0.605652	-0.721793202	120631	-0.556824406	0.961693	-0.466556605	117834	-0.527400511	0.0544206	-1893858587	0.176655	-1400495524	466507	0.17895614	259034	-0.038612145	155466	-0.150133986	0.158143	-1209859413
ENSDARG00000011582	567413	11850342	Galactose metabolism	sox5	SRY (sex determining region Y)-box 5	Intron (ENSDART00000006737.9/ENSDARG00000011582.11, intron 10 of 14)/Intron (ENSDART00000006737.9/ENSDARG00000011582.11, intron 10 of 14)/Exon (ENSDART00000006737.9/ENSDARG00000011582.11, exon 9 of 15)/Intron (ENSDART00000006737.9/ENSDARG00000011582.11, intron 1 of 14)/Intron (ENSDART00000006737.9/ENSDARG00000011582.11, intron 3 of 14)/Intron (ENSDART00000006737.9/ENSDARG00000011582.11, intron 3 …	ENSDARG00000011582	125521	-0.447398793	407731	0.039883627	0.4706218	-1282757127	599454	0.173670062	492122	0.298126374	5589787	0.221016419	4142668	0.233612454	3624375	0.048268458	1713424	-0.358722108	3149932	-0.105274214	1020835	0.543477364	801697	0.499200033	4988544	0.405676735	178356	-0.040581009
ENSDARG00000097601						Intron (ENSDART00000024775.9/ENSDARG00000045560.7, intron 1 of 28)/Intron (ENSDART00000024775.9/ENSDARG00000045560.7, intron 1 of 28)	ENSDARG00000097601
ENSDARG00000005476	567779	11816356	Pantothenate and CoA biosynthesis	nav3	neuron navigator 3	Distal Intergenic/Distal Intergenic/Distal Intergenic/Distal Intergenic/Distal Intergenic/Distal Intergenic/Promoter (1-2kb)/Intron (ENSDART00000005847.8/ENSDARG00000005476.9, intron 4 of 36)/Exon (ENSDART00000005847.8/ENSDARG00000005476.9, exon 8 of 37)/Exon (ENSDART00000005847.8/ENSDARG00000005476.9, exon 8 of 37)/Intron (ENSDART00000005847.8/ENSDARG00000005476.9, intron 9 of 36)/Intron (ENSDAR…	ENSDARG00000005476	0	-8549908595	0.0562565	-1846312509	0	-9566577929	0.926723	-0.657042703	0	-1095411421	1845879	-0.341035519	15650724	-0.233074828	3199847	-0.015560101	0.371423	-103913298	0	-8771168133	30708774	-0.015680704	136033	-0.34520894	0.2325838	-1055802934	0	-9846939438
ENSDARG00000034300						Exon (ENSDART00000174705.1/ENSDARG00000034300.8, exon 11 of 18)/Exon (ENSDART00000174705.1/ENSDARG00000034300.8, exon 11 of 18)/Intron (ENSDART00000174705.1/ENSDARG00000034300.8, intron 1 of 17)/Intron (ENSDART00000174705.1/ENSDARG00000034300.8, intron 1 of 17)/Intron (ENSDART00000174705.1/ENSDARG00000034300.8, intron 2 of 17)/Intron (ENSDART00000174705.1/ENSDARG00000034300.8, intron 2 of 17)/Int…	ENSDARG00000034300	0	-8549908595	0.071471	-1740902625	192768	-0.57820657	0.767071	-0.741173147	0	-1095411421	0.682792	-0.845529646	0.942696	-0.476122043	0.451092	-1019358644	0.133387	-149488318	0.088653	-1710469169	0.966143	-0.553968398	0.313168	-1044383805	0.20128	-1124715646	0	-9846939438
ENSDARG00000076044	100006808			si:ch211-149p5.1	si:ch211-149p5.1		ENSDARG00000076044	0.330081	-1050003254	0.042181	-1973115921	0.0159747	-297318185	0.109352	-1607953123	0.1175947	-1519743596	0.0293705	-2441513869	0.0558464	-1831076094	0.036595	-230627039	0.5863763	-0.835922951	0.158356	-1449658811	0.0114984	-2616572019	0.0869816	-165420684	0.0397175	-189839944	0.0100903	-2537941667
ENSDARG00000062013	562409		LytS-LytR two-component regulatory system	si:ch211-198g19.1	si:ch211-198g19.1	Distal Intergenic/Distal Intergenic	ENSDARG00000062013	0.190149	-1298823724	0.169532	-1360538712	0.108358	-2016586914	0.177476	-1392476636	0.259624	-1134175961	0.0831848	-1913404489	0.063442	-1769937856	0.198158	-1440824966	0.0723093	-176737639	0.333568	-1114718783	0.394698	-0.970664574	0.328886	-1021071643	0.200882	-1125659234	0	-9846939438
ENSDARG00000105905						Distal Intergenic/Distal Intergenic/Intron (ENSDART00000175976.1/ENSDARG00000105905.1, intron 1 of 1)/Intron (ENSDART00000176064.1/ENSDARG00000105905.1, intron 1 of 2)/Distal Intergenic/Distal Intergenic/Intron (ENSDART00000175976.1/ENSDARG00000105905.1, intron 1 of 1)/Intron (ENSDART00000175976.1/ENSDARG00000105905.1, intron 1 of 1)/3' UTR	ENSDARG00000105905
ENSDARG00000017391						Intron (ENSDART00000140710.2/ENSDARG00000017391.10, intron 8 of 17)/Intron (ENSDART00000140710.2/ENSDARG00000017391.10, intron 8 of 17)/Intron (ENSDART00000131918.1/ENSDARG00000017391.10, intron 7 of 7)/Intron (ENSDART00000131918.1/ENSDARG00000017391.10, intron 7 of 7)/Intron (ENSDART00000131918.1/ENSDARG00000017391.10, intron 7 of 7)/Intron (ENSDART00000131918.1/ENSDARG00000017391.10, intron 7 o…	ENSDARG00000017391	0	-8549908595	0.067264	-1767617978	0.11304	-1995450074	0.1864439	-1370542468	0	-1095411421	0	-1025627296	0.0188067	-2352890871	0	-9888107928	0.347434	-1068846287	0	-8771168133	0.124766	-1506752484	0.1461995	-140701285	0.0718827	-1615583726	0	-9846939438
ENSDARG00000008032	558581		PhoR-PhoB (phosphate starvation response) two-component regulatory system	sart3	squamous cell carcinoma antigen recognized by T cells 3	Intron (ENSDART00000124545.2/ENSDARG00000008032.10, intron 8 of 19)/Intron (ENSDART00000124545.2/ENSDARG00000008032.10, intron 8 of 19)	ENSDARG00000008032	178283	0.749709361	6782512	127796339	2964167	0.787337156	7577985	1302519197	8149	0.543655467	1859753	0.830803825	10018684	0.657008437	999891	0.568202994	1216621	1538334589	9921181	1445732434	3633068	1134387823	2588892	1057235722	1423113	0.905424529	272946	0.164762126
ENSDARG00000056047	556318		PilS-PilR (type 4 fimbriae synthesis) two-component regulatory system	noxa1	NADPH oxidase activator 1	3' UTR/3' UTR/Intron (ENSDART00000078469.4/ENSDARG00000056047.5, intron 4 of 5)/Intron (ENSDART00000078469.4/ENSDARG00000056047.5, intron 4 of 5)	ENSDARG00000056047	0	-8549908595	2267442	-0.218515109	0	-9566577929	455176	0.051157721	0	-1095411421	151823	-0.440162075	0.52103	-0.760397307	1019362	-0.601655929	137616	-0.456271387	0.540953	-0.897351717	0	-9376562726	0.393809	-0.935311406	0	-1047941653	0	-9846939438
ENSDARG00000035340	572372			gjd1a	gap junction protein delta 1a	Intron (ENSDART00000040537.6/ENSDARG00000035340.5, intron 1 of 1)/Intron (ENSDART00000040537.6/ENSDARG00000035340.5, intron 1 of 1)/Intron (ENSDART00000040537.6/ENSDARG00000035340.5, intron 1 of 1)/Intron (ENSDART00000040537.6/ENSDARG00000035340.5, intron 1 of 1)	ENSDARG00000035340	0	-8549908595	0	-9733444224	0.254718	-158950647	0	-9245470825	151306	-0.276056166	0.347718	-1187837153	0.424232	-0.85893452	0.400467	-1080349312	0	-9242234416	0.0553221	-1922473494	152433	-0.341708893	0.943424	-0.519422408	0.56333	-0.634082459	0.553615	-0.605174729
ENSDARG00000097618							ENSDARG00000097618
ENSDARG00000011091	378719		Ribosome bacteria	drd2b	dopamine receptor D2b	Intron (ENSDART00000159087.1/ENSDARG00000011091.7, intron 1 of 7)/Intron (ENSDART00000159087.1/ENSDARG00000011091.7, intron 1 of 7)/Intron (ENSDART00000159087.1/ENSDARG00000011091.7, intron 1 of 7)/Intron (ENSDART00000159087.1/ENSDARG00000011091.7, intron 1 of 7)	ENSDARG00000011091	0	-8549908595	0	-9733444224	0	-9566577929	0	-9245470825	0.432356	-0.885883533	0.787438	-0.773195278	0.31972536	-0.994527835	0.681056	-0.808282249	0.10864	-158621018	0.175264	-1404049601	0.284761	-1122631131	0.127028	-1473926696	0.123522	-1357491146	0	-9846939438
ENSDARG00000052387	553427		Cysteine and methionine metabolism	pou2f3	POU class 2 homeobox 3	Intron (ENSDART00000044803.7/ENSDARG00000052387.7, intron 9 of 12)/Intron (ENSDART00000044803.7/ENSDARG00000052387.7, intron 9 of 12)/Distal Intergenic/Distal Intergenic/Intron (ENSDART00000044803.7/ENSDARG00000052387.7, intron 6 of 12)/Intron (ENSDART00000044803.7/ENSDARG00000052387.7, intron 10 of 12)	ENSDARG00000052387	118332	-0.474006848	106633	-0.55073829	0	-9566577929	0.307751	-1147547416	0.408324	-0.913724746	134092	-0.503160008	0.946091	-0.474398515	124212	-0.500392797	239045	-0.210532229	0.939831	-0.649016448	0.954599	-0.559563736	142481	-0.323163151	0.661907	-0.557205609	0.170292	-1174139725
ENSDARG00000090830						Distal Intergenic/Distal Intergenic/Distal Intergenic/Intron (ENSDART00000130565.3/ENSDARG00000090830.3, intron 2 of 9)	ENSDARG00000090830	10378602	0.505621053	1451832	0.599133712	970793	0.229580926	1747411	0.64971705	687191	0.46067314	614305	0.268893	488558	0.312694536	423732	0.128323428	818309	0.337117407	1559424	0.613843568	1315652	0.661575729	1171293	0.679681009	5099625	0.416175672	450654	0.406750841
ENSDARG00000002402	324323			ercc3	excision repair cross-complementation group 3	Exon (ENSDART00000013066.7/ENSDARG00000002402.9, exon 6 of 15)/Exon (ENSDART00000013066.7/ENSDARG00000002402.9, exon 6 of 15)/Intron (ENSDART00000013066.7/ENSDARG00000002402.9, intron 8 of 14)/Intron (ENSDART00000013066.7/ENSDARG00000002402.9, intron 8 of 14)	ENSDARG00000002402	102155	0.498474898	287967	0.900716412	877178	0.178912221	296101	0.88438535	828893	0.551944136	13268	0.659510865	761126	0.525248254	831051	0.473440386	458834	1104365426	336987	0.9602734	192616	0.839016003	132467	0.738259703	930345	0.702793082	633012	0.570733656
ENSDARG00000096974						Distal Intergenic/Distal Intergenic/Intron (ENSDART00000156456.1/ENSDARG00000096974.1, intron 1 of 1)/Distal Intergenic/Distal Intergenic/Intron (ENSDART00000156456.1/ENSDARG00000096974.1, intron 1 of 1)	ENSDARG00000096974
ENSDARG00000061896	100038802			slco2a1	solute carrier organic anion transporter family member 2A1	Intron (ENSDART00000147789.2/ENSDARG00000061896.6, intron 2 of 13)/Intron (ENSDART00000147789.2/ENSDARG00000061896.6, intron 2 of 13)	ENSDARG00000061896	0.493554	-0.868509931	0.193893	-1301413416	0	-9566577929	0.462308	-0.966476372	0	-1095411421	0.466722	-1038525209	0.2659281	-108285749	0.596477	-0.876222448	0.0280793	-2188339959	0.2317226	-1278504568	0.71958	-0.691120244	0.237086	-117687272	0.206754	-1111923751	0.0957496	-1452010933
ENSDARG00000102518						Intron (ENSDART00000115409.3/ENSDARG00000074311.3, intron 3 of 29)/Intron (ENSDART00000115409.3/ENSDARG00000074311.3, intron 3 of 29)/Intron (ENSDART00000115409.3/ENSDARG00000074311.3, intron 3 of 29)/Intron (ENSDART00000115409.3/ENSDARG00000074311.3, intron 3 of 29)	ENSDARG00000102518
ENSDARG00000004150	336153			grm2a	glutamate receptor metabotropic 2a	Intron (ENSDART00000085472.5/ENSDARG00000004150.10, intron 1 of 5)/Intron (ENSDART00000085472.5/ENSDARG00000004150.10, intron 1 of 5)	ENSDARG00000004150	0	-8549908595	0	-9733444224	0	-9566577929	0	-9245470825	0.043783	-2000734473	0.37566	-1148628614	0.146636	-1368252916	0.104954	-1766448135	0	-9242234416	0.268157	-1212851174	0.3994653	-0.965075991	0.1294523	-1464927259	0.440526	-0.751307957	0.832174	-0.408479983
ENSDARG00000059523	570923		PRPP biosynthesis ribose 5P => PRPP	rims4	regulating synaptic membrane exocytosis 4	Intron (ENSDART00000082821.5/ENSDARG00000059523.6, intron 1 of 5)/Intron (ENSDART00000082821.5/ENSDARG00000059523.6, intron 1 of 5)/Intron (ENSDART00000082821.5/ENSDARG00000059523.6, intron 1 of 5)/Intron (ENSDART00000082821.5/ENSDARG00000059523.6, intron 1 of 5)	ENSDARG00000059523	0	-8549908595	0	-9733444224	0	-9566577929	0	-9245470825	0	-1095411421	0	-1025627296	0.1209577	-1460550398	0.174838	-1504974258	0	-9242234416	0	-8771168133	0.269486	-1148294975	0.1802987	-1307215274	0.11688	-1383840605	0.0343884	-1946202798
ENSDARG00000012446						Exon (ENSDART00000144897.3/ENSDARG00000012446.10, exon 3 of 12)/Exon (ENSDART00000144897.3/ENSDARG00000012446.10, exon 3 of 12)/Intron (ENSDART00000144897.3/ENSDARG00000012446.10, intron 3 of 11)/Intron (ENSDART00000144897.3/ENSDARG00000012446.10, intron 3 of 11)	ENSDARG00000012446	0	-8549908595	0	-9733444224	0.398419	-1365978286	0.55833	-0.882504552	0.0932146	-1632854341	0.0485365	-2186697451	0.1611356	-1323045449	0.2978109	-1232094743	0.2341785	-1244406961	0.220221	-1301392574	0.306785	-1087954069	0.47944516	-0.841644842	0	-1047941653	0	-9846939438
ENSDARG00000069660	100006941			chrnb1	cholinergic receptor nicotinic beta 1 (muscle)	Intron (ENSDART00000174483.1/ENSDARG00000069662.6, intron 5 of 6)/Intron (ENSDART00000174483.1/ENSDARG00000069662.6, intron 5 of 6)/Intron (ENSDART00000101528.5/ENSDARG00000069660.5, intron 1 of 10)	ENSDARG00000069660	0.328163	-105263237	0.250678	-1188300429	153677	-0.691450107	0.214235	-1308718705	192845	-0.157958843	327256	-0.050561999	249124	-0.0102095	156511	-0.381968931	0.767397	-0.716190739	0.881586	-0.677779668	0.982015	-0.54638348	137373	-0.340542666	0.992532	-0.36406692	177866	-0.041908691
ENSDARG00000056590	436744		Fatty acid biosynthesis elongation	calca	calcitonin/calcitonin-related polypeptide alpha	Intron (ENSDART00000148417.2/ENSDARG00000056587.4, intron 3 of 4)/Intron (ENSDART00000148417.2/ENSDARG00000056587.4, intron 3 of 4)/Promoter (<=1kb)/Promoter (1-2kb)/Promoter (1-2kb)/Intron (ENSDART00000173932.1/ENSDARG00000062190.6, intron 1 of 15)/Intron (ENSDART00000173932.1/ENSDARG00000062190.6, intron 1 of 15)	ENSDARG00000056590	0.327258	-1053878248	138107	-0.43684457	0	-9566577929	217496	-0.277444851	255017	-0.021916358	0.498791	-1004815159	0.804609	-0.552058746	0.71668	-0.782159897	274526	-0.148942569	0.233785	-1274520845	0.474735	-0.884719728	0.245588	-1160100824	0.358309	-0.849787372	0.834195	-0.407309369
ENSDARG00000029995	445029		Coenzyme A biosynthesis pantothenate => CoA	tnni2b.2	troponin I type 2b (skeletal fast) tandem duplicate 2	Promoter (1-2kb)/Promoter (1-2kb)/Promoter (<=1kb)/Promoter (<=1kb)	ENSDARG00000029995	591251	0.251772275	223047	-0.225754684	821925	0.146402974	2398683	-0.233879281	0	-1095411421	0	-1025627296	0.880642	-0.508768152	295209	-0.056850558	187204	-0.319321291	0.598811	-0.851667931	0	-9376562726	0	-1014503813	0	-1047941653	0.640316	-0.534959974
ENSDARG00000107391						Intron (ENSDART00000176290.1/ENSDARG00000107391.1, intron 1 of 4)/Intron (ENSDART00000176290.1/ENSDARG00000107391.1, intron 1 of 4)/Intron (ENSDART00000176290.1/ENSDARG00000107391.1, intron 3 of 4)/Intron (ENSDART00000176290.1/ENSDARG00000107391.1, intron 1 of 4)/Intron (ENSDART00000176290.1/ENSDARG00000107391.1, intron 1 of 4)/Intron (ENSDART00000176290.1/ENSDARG00000107391.1, intron 3 of 4)	ENSDARG00000107391
ENSDARG00000059672	559813		MtrB-MtrA (osmotic stress response) two-component regulatory system	arhgap6	Rho GTPase activating protein 6	Intron (ENSDART00000083189.5/ENSDARG00000059672.7, intron 1 of 12)/Intron (ENSDART00000083189.5/ENSDARG00000059672.7, intron 1 of 12)	ENSDARG00000059672	1292724	0.604688389	1843218	0.704242637	890698	0.186554994	1197791	0.481676171	1547556	-0.265081561	3908144	0.039474021	2740321	0.035478155	1876463	-0.28901114	31905029	-0.082053211	1504776	0.597805821	3204784	0.004186751	368662	0.129391012	2117823	-0.002762295	1547959	-0.108953084
ENSDARG00000043313	450043		Glycolysis core module involving three-carbon compounds	ank2b	ankyrin 2b neuronal	Promoter (2-3kb)/Promoter (2-3kb)/Intron (ENSDART00000147287.2/ENSDARG00000043313.7, intron 6 of 46)/Intron (ENSDART00000147287.2/ENSDARG00000043313.7, intron 6 of 46)	ENSDARG00000043313	0	-8549908595	0.193959	-1301263545	0	-9566577929	0.364405	-1072360823	3986281	0.195551612	10059191	0.519062822	3490739	0.151520192	1494178	-0.405731881	0.407499	-0.997880004	0.0635428	-1860187674	11841319	0.612549928	6730106	0.415908131	4333703	0.338590798	0.554578	-0.604335985
ENSDARG00000030307	735291		Pimeloyl-ACP biosynthesis BioC-BioH pathway malonyl-ACP => pimeloyl-ACP	hspa12b	heat shock protein 12B	Intron (ENSDART00000129278.2/ENSDARG00000030307.8, intron 3 of 13)/Intron (ENSDART00000129278.2/ENSDARG00000030307.8, intron 3 of 13)	ENSDARG00000030307	0	-8549908595	0.157302	-1393510563	0	-9566577929	0	-9245470825	0.506369	-0.808955861	200482	-0.299135375	1609628	-0.219616561	1877441	-0.288744174	0.147017	-1451584556	0.0885104	-1711192915	2582478	-0.09630884	204568	-0.15098474	0.504243	-0.686907371	0	-9846939438
ENSDARG00000051939	58068	5558850	Flagellar assembly	pcxb	pyruvate carboxylase b	Intron (ENSDART00000073654.3/ENSDARG00000051939.6, intron 9 of 20)/Intron (ENSDART00000073654.3/ENSDARG00000051939.6, intron 9 of 20)	ENSDARG00000051939	1357515	-0.412050199	17835708	-0.324217711	0.14766	-1861951612	1092294	0.440651578	0.155714	-1383051883	129315	0.646479549	551947	1475126137	5135947	1406606432	0.153057	-1433666648	0.193412	-1359752511	0.157166	-1399289871	0.349881	-0.991613608	0.21768	-1087373985	336854	0.266289648
ENSDARG00000075183						Promoter (<=1kb)/Promoter (<=1kb)/Intron (ENSDART00000143000.3/ENSDARG00000075183.5, intron 7 of 10)/Intron (ENSDART00000143000.3/ENSDARG00000075183.5, intron 7 of 10)/Distal Intergenic	ENSDARG00000075183	0	-8549908595	0.611306	-0.795747925	0.112398	-199829602	0.213334	-1310593991	0.24514	-1162122627	0.689759	-0.840379811	0.920748	-0.487416354	1688377	-0.343126504	0.436885	-0.966891832	0.365323	-107383586	0.320586	-1067471237	0.5380609	-0.786737754	0.511183	-0.680390813	0.749294	-0.45910973
ENSDARG00000107884						Promoter (2-3kb)/Promoter (2-3kb)/Intron (ENSDART00000176842.1/ENSDARG00000107884.1, intron 1 of 1)/Intron (ENSDART00000176842.1/ENSDARG00000107884.1, intron 1 of 1)	ENSDARG00000107884
ENSDARG00000007923	30081	3829107	DNA replication	ptpn1	protein tyrosine phosphatase non-receptor type 1	Intron (ENSDART00000062693.5/ENSDARG00000007923.10, intron 8 of 9)/Intron (ENSDART00000062693.5/ENSDARG00000007923.10, intron 8 of 9)	ENSDARG00000007923	97867	0.479128932	300081	0.91886227	118227	0.328056038	242687	0.795870865	991505	0.639152073	139934	0.686513382	968051	0.640545947	800038	0.453954545	367134	1005140656	322424	0.940412203	192697	0.839211709	143628	0.776767737	939145	0.707281188	153946	-0.111610085
ENSDARG00000095022	566298	11786752	Fatty acid biosynthesis	thsd7ba	thrombospondin type I domain containing 7Ba	Intron (ENSDART00000175269.1/ENSDARG00000095022.2, intron 1 of 28)/Intron (ENSDART00000175269.1/ENSDARG00000095022.2, intron 1 of 28)	ENSDARG00000095022	0.158915	-1379776646	0.043583	-1958717232	0.356901	-142096541	0	-9245470825	0.0991617	-16027449	0	-1025627296	0.085425	-1627299414	0.12337	-1683617906	0.0681968	-1793435216	0.0912971	-1697256299	0.3068026	-1087927366	0.201125	-1255178946	0.210668	-1102983318	0.0682513	-1615390714
ENSDARG00000027079	565294		VicK-VicR (cell wall metabolism) two-component regulatory system	znf804a	zinc finger protein 804A	Intron (ENSDART00000038651.7/ENSDARG00000027079.7, intron 1 of 3)/Intron (ENSDART00000038651.7/ENSDARG00000027079.7, intron 1 of 3)/Intron (ENSDART00000038651.7/ENSDARG00000027079.7, intron 1 of 3)/Intron (ENSDART00000038651.7/ENSDARG00000027079.7, intron 1 of 3)/Intron (ENSDART00000038651.7/ENSDARG00000027079.7, intron 1 of 3)	ENSDARG00000027079	0	-8549908595	0	-9733444224	0	-9566577929	0.0482684	-1971836906	0.0601158	-1846395008	0.128875	-1691331075	0.0445739	-1939168204	0.148892	-1587278201	0	-9242234416	0	-8771168133	0.374865	-0.99466253	0.111317	-1536775647	0.0216454	-2187772643	0	-9846939438
ENSDARG00000069926	553532		Glutathione metabolism	hsd3b1	hydroxy-delta-5-steroid dehydrogenase 3 beta- and steroid delta-isomerase 1	Promoter (1-2kb)/Promoter (1-2kb)/Promoter (<=1kb)/Promoter (<=1kb)	ENSDARG00000069926	0	-8549908595	0	-9733444224	0	-9566577929	0	-9245470825	0	-1095411421	0.164025	-1568988881	0.112995	-1493198741	0.0944918	-1820250036	0	-9242234416	0.310086	-1147537043	0.377878	-0.990936137	0	-1014503813	0.054622	-1746492623	0	-9846939438
ENSDARG00000069827	100126132			crygm2d11	crystallin gamma M2d11		ENSDARG00000069827	0	-8549908595	0	-9733444224	0	-9566577929	0	-9245470825	0	-1095411421	0	-1025627296	0	-1034200284	0	-9888107928	0	-9242234416	0	-8771168133	0	-9376562726	0	-1014503813	0	-1047941653	0	-9846939438
ENSDARG00000041546	335987			gypc	glycophorin C (Gerbich blood group)	Distal Intergenic/Distal Intergenic	ENSDARG00000041546	0	-8549908595	0	-9733444224	0	-9566577929	0.130632	-1528834309	252102	-0.027513213	873569	0.447501819	565436	0.382758867	684215	0.373828924	0.408751	-0.996514788	0	-8771168133	281451	-0.056259251	239113	-0.076706036	319701	0.193567195	0.0589645	-1685976401
ENSDARG00000106955						Promoter (1-2kb)/Promoter (1-2kb)/Intron (ENSDART00000177881.1/ENSDARG00000106955.1, intron 1 of 2)/Intron (ENSDART00000177881.1/ENSDARG00000106955.1, intron 1 of 2)	ENSDARG00000106955
ENSDARG00000032197	100126139			klf12b	Kruppel-like factor 12b		ENSDARG00000032197	0	-8549908595	0	-9733444224	0	-9566577929	0	-9245470825	0	-1095411421	0.812045	-0.757585899	15402	-0.240755308	179466	-0.311848341	0.237786	-1237603568	0.12829	-1544319621	19804	-0.219871565	106876	-0.460042325	0.180729	-1176058409	0	-9846939438
ENSDARG00000106979						Intron (ENSDART00000175153.1/ENSDARG00000106979.1, intron 1 of 2)/Intron (ENSDART00000175153.1/ENSDARG00000106979.1, intron 1 of 2)	ENSDARG00000106979
ENSDARG00000003544	558759		ChvG-ChvI (acidity sensing) two-component regulatory system	adarb1b	adenosine deaminase RNA-specific B1b	Distal Intergenic/Distal Intergenic/Distal Intergenic/Distal Intergenic/Intron (ENSDART00000145616.1/ENSDARG00000003544.8, intron 2 of 8)	ENSDARG00000003544	0	-8549908595	0.244952	-1198475896	122627	-0.804229632	175248	-0.373545981	0.636544	-0.69757421	0.682744	-0.845565309	128015	-0.329419904	0.394036	-1088643868	680593	0.255109119	0.649584	-0.815078085	226206	-0.157973004	144479	-0.316534102	0.196012	-1137358985	0.0664515	-1628287807
ENSDARG00000038917	553029		Galactose metabolism	rad50	RAD50 homolog double strand break repair protein		ENSDARG00000038917	0.774351	-0.665317044	434938	0.068329279	199658	-0.56065873	3992263	-0.007200973	380151	0.17244631	451808	0.113041156	2629993	0.015776248	3078927	-0.035296943	1193761	0.505171754	7358462	0.276183745	126141	0.641977863	697574	0.432972852	60362	0.496555617	322026	0.24456424
ENSDARG00000052713	570385		V/A-type ATPase prokaryotes	lrrtm1	leucine rich repeat transmembrane neuronal 1	Intron (ENSDART00000138740.2/ENSDARG00000024785.9, intron 7 of 8)/Intron (ENSDART00000138740.2/ENSDARG00000024785.9, intron 7 of 8)/Promoter (<=1kb)/Intron (ENSDART00000138740.2/ENSDARG00000024785.9, intron 7 of 8)/Intron (ENSDART00000138740.2/ENSDARG00000024785.9, intron 7 of 8)/Promoter (<=1kb)	ENSDARG00000052713	0.0744016	-1722147567	0	-9733444224	0	-9566577929	0.680676	-0.794342398	1645317	-0.235259999	0.816318	-0.754923611	0.789499	-0.561147844	0.901601	-0.664552662	0.0751842	-1750025373	0.453866	-0.976267249	373348	0.075264182	2234889	-0.108873947	105452	-0.33518594	0.487537	-0.666514936
ENSDARG00000042993	65223		Porphyrin and chlorophyll metabolism	try	trypsin	Promoter (<=1kb)/Promoter (<=1kb)	ENSDARG00000042993	111185	-0.502112666	2832350026	-0.1205543	0	-9566577929	146872	-0.45214352	132679	-0.340012285	0.952716	-0.676543299	2934943	0.068373714	309714	-0.032275104	0.36971	-1041190207	0.801048	-0.720850505	192152	-0.233920916	1720547	-0.233380903	133875	-0.221414564	0.210759	-1071248825
ENSDARG00000093993						Promoter (<=1kb)/Promoter (<=1kb)/Exon (ENSDART00000122260.3/ENSDARG00000023999.9, exon 17 of 37)/Exon (ENSDART00000122260.3/ENSDARG00000023999.9, exon 17 of 37)/Promoter (<=1kb)	ENSDARG00000093993
ENSDARG00000094317						Promoter (1-2kb)/Promoter (1-2kb)/Promoter (<=1kb)/Promoter (<=1kb)	ENSDARG00000094317
ENSDARG00000085425						Promoter (2-3kb)/Promoter (2-3kb)/Promoter (<=1kb)/Promoter (<=1kb)	ENSDARG00000085425
ENSDARG00000095217						Promoter (1-2kb)/Promoter (1-2kb)/Promoter (<=1kb)/Promoter (<=1kb)/Promoter (1-2kb)/Distal Intergenic	ENSDARG00000095217	0	-8549908595	0	-9733444224	0	-9566577929	0	-9245470825	0	-1095411421	0	-1025627296	0.072644	-1705000727	0	-9888107928	0.02740663	-219913093	0	-8771168133	0.2959673	-1104664072	0.5542525	-0.772623941	0	-1047941653	0	-9846939438
ENSDARG00000026864						Promoter (<=1kb)/Promoter (<=1kb)	ENSDARG00000026864	0	-8549908595	0	-9733444224	0	-9566577929	0	-9245470825	0	-1095411421	0	-1025627296	0	-1034200284	0	-9888107928	0	-9242234416	0	-8771168133	0	-9376562726	0	-1014503813	0	-1047941653	0	-9846939438
ENSDARG00000103204						Promoter (1-2kb)/Promoter (1-2kb)/Promoter (<=1kb)/Promoter (<=1kb)	ENSDARG00000103204	0	-8549908595	0	-9733444224	470389	-0.132460204	0	-9245470825	749411	0.502869591	0	-1025627296	0	-1034200284	894395	0.511076086	0	-9242234416	0	-8771168133	0	-9376562726	0	-1014503813	0	-1047941653	0	-9846939438
ENSDARG00000108601						Promoter (2-3kb)/Promoter (2-3kb)/Distal Intergenic/Promoter (<=1kb)/Promoter (<=1kb)/Distal Intergenic	ENSDARG00000108601
ENSDARG00000106551						Promoter (1-2kb)/Promoter (1-2kb)/Intron (ENSDART00000144608.2/ENSDARG00000067676.6, intron 4 of 7)/Intron (ENSDART00000144608.2/ENSDARG00000067676.6, intron 4 of 7)/Intron (ENSDART00000144608.2/ENSDARG00000067676.6, intron 4 of 7)/Distal Intergenic/Distal Intergenic/Distal Intergenic/Distal Intergenic/Distal Intergenic/Promoter (<=1kb)	ENSDARG00000106551
ENSDARG00000096704						Intron (ENSDART00000153090.2/ENSDARG00000096704.3, intron 1 of 2)/Intron (ENSDART00000153090.2/ENSDARG00000096704.3, intron 1 of 2)/Intron (ENSDART00000153090.2/ENSDARG00000096704.3, intron 1 of 2)/Intron (ENSDART00000153030.2/ENSDARG00000001498.9, intron 4 of 12)/Promoter (1-2kb)/Promoter (1-2kb)/Intron (ENSDART00000153030.2/ENSDARG00000001498.9, intron 4 of 12)	ENSDARG00000096704
ENSDARG00000099299	100000241			si:ch1073-83n3.2	si:ch1073-83n3.2	Promoter (<=1kb)/Promoter (<=1kb)/Promoter (1-2kb)/Promoter (1-2kb)	ENSDARG00000099299	160721	-0.335876974	0.526681	-0.861363227	11623	-0.831000339	0.155213	-145211738	0.603798	-0.723285765	0.414096	-1099213384	0.650676	-0.653864506	0.641116	-0.839245954	0.6764	-0.77236237	0	-8771168133	0.693682	-0.708182089	0.340499	-1004552707	7204348	0.580893541	0.414074	-0.745334073
ENSDARG00000007744	325037			tsr1	TSR1 20S rRNA accumulation homolog (S. cerevisiae)	Intron (ENSDART00000135409.2/ENSDARG00000007744.12, intron 6 of 9)/Intron (ENSDART00000135409.2/ENSDARG00000007744.12, intron 6 of 9)/Promoter (2-3kb)/Promoter (2-3kb)	ENSDARG00000007744	1851708558	1805612351	198347	1750510995	1806017	169030626	1748446262	1674532512	65102901	1555331832	3382088169	1134178669	159303	0.879357274	16341975	0.81990278	11551118	1515246299	1987224448	1758036376	6624724	1414018011	600229	1457539905	4471359046	1451204166	3385385	1379927205
ENSDARG00000054543	336695			samsn1a	SAM domain SH3 domain and nuclear localisation signals 1a	Promoter (1-2kb)/Promoter (1-2kb)/Promoter (1-2kb)/Promoter (1-2kb)	ENSDARG00000054543	0	-8549908595	0	-9733444224	0	-9566577929	0	-9245470825	0.288293	-1083183593	201216	-0.297281548	245337	-0.017553503	0.713513	-0.784429003	0.162594	-1406766364	0	-8771168133	374759	0.077020074	8234171	0.511925504	175389	-0.092650492	0.52363	-0.632047974
ENSDARG00000029230	402940		Tyrosine biosynthesis chorismate => tyrosine	pnp4b	purine nucleoside phosphorylase 4b	Intron (ENSDART00000139588.2/ENSDARG00000029230.7, intron 3 of 4)/Intron (ENSDART00000139588.2/ENSDARG00000029230.7, intron 3 of 4)/Promoter (2-3kb)/Distal Intergenic/Promoter (2-3kb)/Promoter (2-3kb)/Distal Intergenic	ENSDARG00000029230	0	-8549908595	0	-9733444224	0	-9566577929	0	-9245470825	0	-1095411421	0	-1025627296	0	-1034200284	0	-9888107928	0	-9242234416	0	-8771168133	0	-9376562726	0	-1014503813	0	-1047941653	0	-9846939438
ENSDARG00000106786						Distal Intergenic/Distal Intergenic/Promoter (1-2kb)/Promoter (2-3kb)/Promoter (2-3kb)	ENSDARG00000106786
ENSDARG00000093153						Promoter (1-2kb)/Promoter (1-2kb)/Promoter (1-2kb)/Promoter (1-2kb)	ENSDARG00000093153
ENSDARG00000092696	563363		BaeS-BaeR (envelope stress response) two-component regulatory system	cyp11a2	cytochrome P450 family 11 subfamily A polypeptide 2	Intron (ENSDART00000138887.2/ENSDARG00000092696.2, intron 7 of 8)/Intron (ENSDART00000138887.2/ENSDARG00000092696.2, intron 7 of 8)/Promoter (1-2kb)/Promoter (1-2kb)	ENSDARG00000092696	0	-8549908595	0	-9733444224	0	-9566577929	0	-9245470825	0	-1095411421	0.137995	-1656646485	0	-1034200284	0	-9888107928	0	-9242234416	0	-8771168133	0	-9376562726	0	-1014503813	0	-1047941653	0	-9846939438
ENSDARG00000107595						Promoter (<=1kb)/Promoter (<=1kb)/Promoter (2-3kb)/Promoter (2-3kb)	ENSDARG00000107595
ENSDARG00000109014						Promoter (1-2kb)/Promoter (1-2kb)/Promoter (1-2kb)/Promoter (1-2kb)	ENSDARG00000109014
