# Supplementary material for: Zebrafish macroH2A variants have distinct embryo localization and function
Source: Sci Rep. 2019 Jun 14;9:8632. doi: 10.1038/s41598-019-45058-6 (PMC6570772; doi:10.1038/s41598-019-45058-6)
Supplement: Supplementary file 6 — Supplementary table S2 [file 41598_2019_45058_MOESM6_ESM.xlsx]

## Sheet: Table S2-I2ePA-ChIP Peaks.xls
Ensemble GeneID	Enterz GeneID	Pathway ID	Pathway Name	Gene Name	Description	Chip-Annotation	Ensemble geneID	I1EpWo2 (TPM)	I1EpWo2 (Z)	I1EpWo6 (TPM)	I1EpWo6 (Z)	I1EpWy1 (TPM)	I1EpWy1 (Z)	I1EpWy5 (TPM)	I1EpWy5 (Z)	I124Wo4 (TPM)	I124Wo4 (Z)	I124Wo8 (TPM)	I124Wo8 (Z)	I124Wy3 (TPM)	I124Wy3 (Z)	I124Wy7 (TPM)	I124Wy7 (Z)	I2EpWo9 (TPM)	I2EpWo9 (Z)	I2EpWo10 (TPM)	I2EpWo10 (Z)	I224G+11 (TPM)	I224G+11 (Z)	I224G+13 (TPM)	I224G+13 (Z)	I224G-12 (TPM)	I224G-12 (Z)	I224G-15 (TPM)	I224G-15 (Z)
ENSDARG00000037739	503706	106557472	protein localization to nucleus	zgc:112980	zgc:112980	Promoter (2-3kb)/Promoter (2-3kb)/3' UTR/3' UTR/Exon (ENSDART00000054981.4/ENSDARG00000037739.5, exon 6 of 21)/Exon (ENSDART00000114613.3/ENSDARG00000076176.3, exon 6 of 8)	ENSDARG00000037739	117837	0.562903497	54187884	1179112674	2501069	0.702453466	50223006	1119481932	3862843	0.180238124	9395535	0.484440294	576388	0.391956343	662604	0.357385071	103375106	1465846483	6700557	1269279401	17024041	0.781534923	867408	0.536701564	6351622	0.520837999	180139	-0.035780468
ENSDARG00000037177	560041		CusS-CusR (copper tolerance) two-component regulatory system	zc3h13	zinc finger CCCH-type containing 13	Exon (ENSDART00000159385.1/ENSDARG00000037177.5, exon 6 of 22)/Exon (ENSDART00000159385.1/ENSDARG00000037177.5, exon 6 of 22)	ENSDARG00000037177	37942	1090446942	385565	1029242611	3309679	0.842428899	450674	1071286805	20451956	0.991631694	1209675	0.612629493	874941	0.592061343	580245	0.289381725	582593	121063893	590385	1212368462	325897	1083805518	2056453	0.947629639	173324	0.999409374	1929499	1108605333
ENSDARG00000079350	100536880			znf654	zinc finger protein 654	Promoter (<=1kb)/Promoter (<=1kb)/Exon (ENSDART00000114384.3/ENSDARG00000079350.4, exon 7 of 9)/Exon (ENSDART00000114384.3/ENSDARG00000079350.4, exon 5 of 9)/Exon (ENSDART00000114384.3/ENSDARG00000079350.4, exon 5 of 9)	ENSDARG00000079350	141833	0.64652246	189218	0.71578749	203722	0.599954085	221449	0.755121577	415722	0.215992719	588682	0.247280398	379489	0.191573258	467912	0.179138282	151089	0.610016582	172342	0.658799273	876468	0.472502374	65717	0.404569736	422463	0.32643868	502292	0.459104265
ENSDARG00000091911						Promoter (2-3kb)/Promoter (2-3kb)/Promoter (1-2kb)/Promoter (1-2kb)/Exon (ENSDART00000074777.4/ENSDARG00000052866.6, exon 37 of 67)	ENSDARG00000091911
ENSDARG00000089327	101884219			crtam	cytotoxic and regulatory T-cell molecule	Promoter (<=1kb)/Promoter (<=1kb)	ENSDARG00000089327	0	-8549908595	0	-9733444224	0	-9566577929	0	-9245470825	0	-1095411421	0	-1025627296	0	-1034200284	0	-9888107928	0	-9242234416	0	-8771168133	0	-9376562726	0	-1014503813	0	-1047941653	0	-9846939438
ENSDARG00000011422	798565		Pentose phosphate pathway oxidative phase glucose 6P => ribulose 5P	ryr1a	ryanodine receptor 1a (skeletal)	Intron (ENSDART00000137089.3/ENSDARG00000011422.11, intron 43 of 104)/Intron (ENSDART00000137089.3/ENSDARG00000011422.11, intron 43 of 104)/Intron (ENSDART00000137089.3/ENSDARG00000011422.11, intron 19 of 104)/Intron (ENSDART00000137089.3/ENSDARG00000011422.11, intron 19 of 104)/Intron (ENSDART00000137089.3/ENSDARG00000011422.11, intron 29 of 104)	ENSDARG00000011422	0.139619	-1438178451	0.054595	-1859514291	0	-9566577929	0.06923	-1811359874	0.7370893	-0.626177368	0.4505303	-1056436261	0.315729	-1000558248	0.1885213	-1466367738	0.199564	-1315589038	0.147933	-1480269225	0.0793602	-1717357015	0.129919679	-1463211656	0.190352	-1151327532	0.588463	-0.575714556
ENSDARG00000074906	100189616			znf831	zinc finger protein 831	Promoter (<=1kb)/Promoter (<=1kb)/Intron (ENSDART00000167425.1/ENSDARG00000063466.6, intron 11 of 11)/Intron (ENSDART00000167425.1/ENSDARG00000063466.6, intron 11 of 11)/Intron (ENSDART00000167425.1/ENSDARG00000063466.6, intron 11 of 11)/3' UTR	ENSDARG00000074906	0.394579	-0.969482174	0.13415	-1463620368	0.980244	-0.91612225	0.159641	-1439601099	0.308034	-1050939214	0	-1025627296	0.0856437	-1626073558	0.164	-1537761576	0.293586	-11437913	0.0396944	-2071718214	0.2625257	-1160475482	0.1853444	-1294076294	0.176554	-1187200438	0.188288	-1125658532
ENSDARG00000070545	553496		Glycolysis / Gluconeogenesis	top1l	topoisomerase (DNA) I like	Promoter (<=1kb)/Promoter (<=1kb)/Distal Intergenic/Distal Intergenic/Promoter (1-2kb)/Promoter (2-3kb)	ENSDARG00000070545	238774	1920310998	335354	1981776091	191375	1719257828	327165	1953327995	466727	1393308861	477815	1309472226	2730091	1137628309	2569876	1051848695	49938874	2166779166	342.92	2003323655	11755046	1680960362	63226581	1482293145	506113	1510269478	287282	1300696878
ENSDARG00000056591	557191		PhoR-PhoB (phosphate starvation response) two-component regulatory system	gucy1b2	guanylate cyclase 1 soluble beta 2	Intron (ENSDART00000079062.4/ENSDARG00000056591.4, intron 4 of 14)/Intron (ENSDART00000079062.4/ENSDARG00000056591.4, intron 4 of 14)	ENSDARG00000056591	0	-8549908595	0	-9733444224	0	-9566577929	0	-9245470825	0	-1095411421	0	-1025627296	0.0356566	-2046185247	0	-9888107928	0	-9242234416	0	-8771168133	0	-9376562726	0.0711072	-1750131961	0.0345686	-1964591241	0	-9846939438
ENSDARG00000006341	562318		RegB-RegA (redox response) two-component regulatory system	tas1r3	taste receptor type 1 member 3	Distal Intergenic/Distal Intergenic	ENSDARG00000006341	0	-8549908595	0	-9733444224	0	-9566577929	0	-9245470825	0	-1095411421	0	-1025627296	0	-1034200284	0	-9888107928	0	-9242234416	0.0896195	-1705594312	0.03641107	-2080026064	0	-1014503813	0	-1047941653	0	-9846939438
ENSDARG00000098666	449943	100228882	PRPP biosynthesis ribose 5P => PRPP	si:dkey-93h22.8	si:dkey-93h22.8	Exon (ENSDART00000163408.1/ENSDARG00000098666.1, exon 5 of 12)/Exon (ENSDART00000163408.1/ENSDARG00000098666.1, exon 5 of 12)/Exon (ENSDART00000163408.1/ENSDARG00000098666.1, exon 6 of 12)/Exon (ENSDART00000163408.1/ENSDARG00000098666.1, exon 6 of 12)	ENSDARG00000098666	835386	0.407712281	151963	0.619232199	126466	0.361717639	139579	0.549746414	600295	0.394857572	733618	0.358932512	414945	0.234396702	279206	-0.085405988	15281	0.615057113	131798	0.53821635	123822	0.633340696	859446	0.532311815	587064	0.483297334	402572	0.352300932
ENSDARG00000079004						Exon (ENSDART00000109164.3/ENSDARG00000079004.3, exon 11 of 11)/Exon (ENSDART00000109164.3/ENSDARG00000079004.3, exon 11 of 11)	ENSDARG00000079004	204371	-0.227481522	1766	-0.32857745	154661	-0.688260867	263836	-0.191502587	106853	-0.445401369	152248	-0.438744042	261917	0.013799191	213649	-0.222519971	162845	-0.381358629	16448	-0.397396375	0.826551	-0.626607132	0.832599	-0.578909652	0.737449	-0.505684755	0.423065	-0.734967255
ENSDARG00000074229	564766		NtrY-NtrX (nitrogen regulation) two-component regulatory system	prr12a	proline rich 12a	Exon (ENSDART00000110514.5/ENSDARG00000074229.5, exon 4 of 15)/Exon (ENSDART00000110514.5/ENSDARG00000074229.5, exon 4 of 15)/Exon (ENSDART00000110514.5/ENSDARG00000074229.5, exon 4 of 15)/Exon (ENSDART00000110514.5/ENSDARG00000074229.5, exon 4 of 15)/Exon (ENSDART00000152659.1/ENSDARG00000077124.4, exon 17 of 19)	ENSDARG00000074229	43108552	1148041439	33969687	0.973467879	7058331	1220861449	3142486	0.910853088	2759195	1137411868	6869390003	0.325582838	5549299	0.373766884	3502467	0.030738612	4404536	1086171061	4374669	1077595165	28967979	102896918	1692054	0.854783771	1811161	1020373754	496153	0.453169585
ENSDARG00000099712	100037358			zgc:163073	zgc:163073	Promoter (2-3kb)/Promoter (2-3kb)/Promoter (2-3kb)/Promoter (2-3kb)/Promoter (1-2kb)	ENSDARG00000099712	0	-8549908595	0	-9733444224	0	-9566577929	0	-9245470825	0	-1095411421	0	-1025627296	0	-1034200284	0	-9888107928	0	-9242234416	0	-8771168133	0	-9376562726	0	-1014503813	0	-1047941653	0	-9846939438
ENSDARG00000029768	100141368			waplb	WAPL cohesin release factor b	Promoter (<=1kb)/Promoter (<=1kb)/Promoter (<=1kb)/Promoter (<=1kb)/Intron (ENSDART00000150191.1/ENSDARG00000029768.8, intron 2 of 19)	ENSDARG00000029768	661671	0.302538726	280234	0.888729312	144083	0.426883263	30698	0.900440291	451683	0.25638231	107667	0.553542871	560745	0.378764749	634859	0.335469306	332068	0.960465289	319939	0.936933733	220873	0.902735649	144246	0.778811624	841802	0.655115234	104769	-0.297336228
ENSDARG00000055630	57930	5561447	Arachidonic acid metabolism	foxh1	forkhead box H1	Intron (ENSDART00000152689.2/ENSDARG00000045123.7, intron 17 of 26)/Intron (ENSDART00000152689.2/ENSDARG00000045123.7, intron 17 of 26)/Intron (ENSDART00000152689.2/ENSDARG00000045123.7, intron 17 of 26)/Promoter (<=1kb)/Exon (ENSDART00000152689.2/ENSDARG00000045123.7, exon 23 of 27)/Exon (ENSDART00000152689.2/ENSDARG00000045123.7, exon 23 of 27)/3' UTR/Promoter (<=1kb)	ENSDARG00000055630	5126046	1226179116	6253947	124223461	637868	1170270636	3455243	0.953070001	0.309832	-1048105818	0.295259	-1270796118	0.127601	-1434916219	0.0852578	-1872937232	11095585	1497340509	8011102	1349591911	0.143003	-1443248673	0.229337	-11926916	0.123875	-1356130701	0.176526	-1156788493
ENSDARG00000007906	101886177			lrp2b	low density lipoprotein receptor-related protein 2b	Intron (ENSDART00000152550.2/ENSDARG00000007906.9, intron 23 of 78)/Intron (ENSDART00000152550.2/ENSDARG00000007906.9, intron 23 of 78)/Exon (ENSDART00000152550.2/ENSDARG00000007906.9, exon 51 of 79)/Exon (ENSDART00000152550.2/ENSDARG00000007906.9, exon 51 of 79)	ENSDARG00000007906	0	-8549908595	0	-9733444224	0	-9566577929	0	-9245470825	0	-1095411421	0	-1025627296	0.0118405	-2574720059	0	-9888107928	0.0967449	-1637816861	0.114685	-1594719743	0.00622822	-2901967715	0	-1014503813	0	-1047941653	0	-9846939438
ENSDARG00000089529	793871	14360476	Proteasome	desi1b	desumoylating isopeptidase 1b	Promoter (2-3kb)/Promoter (2-3kb)/Downstream (1-2kb)/Downstream (1-2kb)/Promoter (2-3kb)	ENSDARG00000089529	1053238	0.512256565	862492	0.369811965	708764	0.072387847	745848	0.27089437	198513	-0.143856327	5398126	0.203317982	626573	0.431981735	9456913	0.53964943	1749018	0.675149333	8725494	0.3527919	227555	-0.155205298	1841455	-0.201051491	0.161497	-1229696045	0.824795	-0.412778358
ENSDARG00000054707	606595		Molybdate transport system	dhx8	DEAH (Asp-Glu-Ala-His) box polypeptide 8	Intron (ENSDART00000178023.1/ENSDARG00000054707.5, intron 7 of 23)/Intron (ENSDART00000178023.1/ENSDARG00000054707.5, intron 7 of 23)/Exon (ENSDART00000178023.1/ENSDARG00000054707.5, exon 9 of 24)/Exon (ENSDART00000178023.1/ENSDARG00000054707.5, exon 9 of 24)	ENSDARG00000054707	4306285	1147562898	67384141	1275090928	3544373	0.876661667	61250516	120780553	8529554	0.565875458	14672132	0.710539955	9126359	0.612284238	843226	0.480891993	12814206	156142811	8426634	1372326921	23789692	0.937297575	16673748	0.847789483	141233604	0.901800623	3320124	0.259302894
ENSDARG00000109073						Promoter (1-2kb)/Promoter (1-2kb)/Promoter (<=1kb)/Intron (ENSDART00000066256.7/ENSDARG00000045065.9, intron 7 of 7)/Promoter (<=1kb)/Promoter (<=1kb)/Intron (ENSDART00000066256.7/ENSDARG00000045065.9, intron 5 of 7)	ENSDARG00000109073
ENSDARG00000096757							ENSDARG00000096757	0	-8549908595	0	-9733444224	0	-9566577929	0	-9245470825	0	-1095411421	0	-1025627296	0.132557	-1416647515	0.443575	-1027968463	0	-9242234416	0	-8771168133	0	-9376562726	0	-1014503813	0	-1047941653	0	-9846939438
ENSDARG00000074506	795408			tmem94	transmembrane protein 94	Promoter (<=1kb)/Promoter (<=1kb)	ENSDARG00000074506	0.563628	-0.808614834	1967010007	-0.281107359	0.918157	-0.948817543	2575086	-0.202303738	11554	-0.407349118	2352550044	-0.217999189	2161645	-0.078246846	2354530022	-0.172730963	361197	-0.026836115	374152	-0.02789595	3604648	0.058917978	244686003	-0.065738386	1013361	-0.354165975	0.584198	-0.579225039
ENSDARG00000088984	563066	1250122	GlnL-GlnG (nitrogen regulation) two-component regulatory system	cep131	centrosomal protein 131	Intron (ENSDART00000085662.5/ENSDARG00000088984.3, intron 22 of 26)/Intron (ENSDART00000085662.5/ENSDARG00000088984.3, intron 22 of 26)	ENSDARG00000088984	1879581	-0.2652505	3086603	-0.082698733	0.607919	-1154846903	50159	0.094362578	38413514	0.177521977	9233	0.475588087	540029	0.360717123	381987	0.075184769	4223535	0.042775212	1232544	0.508085308	28029872	1013645363	1275747	0.720345752	106413268	0.766846156	0.672219	-0.511494759
ENSDARG00000078309	568458	11799050	Purine metabolism	fam83b	family with sequence similarity 83 member B	Intron (ENSDART00000175604.1/ENSDARG00000078309.3, intron 1 of 3)/Intron (ENSDART00000175604.1/ENSDARG00000078309.3, intron 1 of 3)/Exon (ENSDART00000175604.1/ENSDARG00000078309.3, exon 2 of 4)/Exon (ENSDART00000175604.1/ENSDARG00000078309.3, exon 2 of 4)	ENSDARG00000078309	143199	-0.387954837	226652	-0.218694209	235222	-0.478750085	230162	-0.252258958	129402	-0.35218743	2298692	-0.229747444	1987662	-0.118476569	142192	-0.431128354	336647	-0.058161215	359528	-0.045820868	232912	-0.144374098	1606196	-0.266119638	116755	-0.286644645	0.608678	-0.559414538
ENSDARG00000039429	368220			adka	adenosine kinase a	Intron (ENSDART00000159585.1/ENSDARG00000039429.7, intron 4 of 10)/Intron (ENSDART00000159585.1/ENSDARG00000039429.7, intron 4 of 10)/Intron (ENSDART00000159585.1/ENSDARG00000039429.7, intron 5 of 10)/Intron (ENSDART00000159585.1/ENSDARG00000039429.7, intron 5 of 10)/Intron (ENSDART00000159585.1/ENSDARG00000039429.7, intron 4 of 10)/Exon (ENSDART00000159585.1/ENSDARG00000039429.7, exon 3 of 11)	ENSDARG00000039429	576531	1279199716	5166554	1158122168	310882	0.811145262	3315535	0.934704929	2123556	1009935964	4538338	1283351397	1255333	1869081077	12321341	185495187	994068	144842635	6677639	126773905	5375286	1316733491	4950240555	1365805385	16187	0.966815916	380849	1436760802
ENSDARG00000004643	449008		Pentose phosphate pathway (Pentose phosphate cycle)	cdhr1a	cadherin-related family member 1a	Intron (ENSDART00000026679.7/ENSDARG00000004643.8, intron 6 of 16)/Intron (ENSDART00000026679.7/ENSDARG00000004643.8, intron 6 of 16)/Intron (ENSDART00000026679.7/ENSDARG00000004643.8, intron 12 of 16)/Intron (ENSDART00000026679.7/ENSDARG00000004643.8, intron 12 of 16)/Promoter (<=1kb)	ENSDARG00000004643	0.079637	-1691469041	0.26733	-1159978627	10656	-0.874403497	0.911936	-0.664199794	0	-1095411421	0	-1025627296	0.0631657	-1772030438	0	-9888107928	0.178674	-1364797014	0.058121	-1900284501	0.306993	-1087638579	0.2734743	-110890202	0.0613577	-1691056848	0.0208275	-218820077
ENSDARG00000078381	100537975			trip11	thyroid hormone receptor interactor 11	Intron (ENSDART00000109667.4/ENSDARG00000078381.5, intron 17 of 21)/Intron (ENSDART00000109667.4/ENSDARG00000078381.5, intron 17 of 21)	ENSDARG00000078381	5541074	0.222500991	1496061	0.612348776	18137814	0.541905695	1632131	0.619349278	5366564	0.34030145	715777	0.34644354	957508	0.635295784	877766	0.501460487	1575438	0.628634199	8005509	0.314074168	10862029	0.572368552	1204063	0.69281647	4313281	0.336338972	127624	-0.202104293
ENSDARG00000079826	100151331			gpr174	G protein-coupled receptor 174	Intron (ENSDART00000160723.1/ENSDARG00000079826.3, intron 1 of 1)/Intron (ENSDART00000160723.1/ENSDARG00000079826.3, intron 1 of 1)/Promoter (1-2kb)/Promoter (1-2kb)/Intron (ENSDART00000160723.1/ENSDARG00000079826.3, intron 1 of 1)/Intron (ENSDART00000160723.1/ENSDARG00000079826.3, intron 1 of 1)/Intron (ENSDART00000160723.1/ENSDARG00000079826.3, intron 1 of 1)/Intron (ENSDART00000160723.1/ENSDAR…	ENSDARG00000079826	0.307412	-1082101919	0.3451029	-1047527948	0	-9566577929	0.0598064	-1876466738	0	-1095411421	0.273937	-1308818708	0.312938	-1004815243	0	-9888107928	0.401818	-1004127893	0.313127	-1143149478	0.377122	-0.991868337	0.146459	-1406168648	0.0545337	-1747263907	0	-9846939438
ENSDARG00000037488	406757	1202046	ABC-2 type transport system	canx	calnexin	Promoter (<=1kb)/Promoter (<=1kb)/Exon (ENSDART00000001159.10/ENSDARG00000004115.7, exon 11 of 15)/Intron (ENSDART00000001159.10/ENSDARG00000004115.7, intron 9 of 14)/Intron (ENSDART00000001159.10/ENSDARG00000004115.7, intron 8 of 14)	ENSDARG00000037488	623154	1314282872	132908	1574206697	679965	1202204844	189113	1709438069	662027	1563487337	708941	1509616389	578805	1497905893	583537	1472020506	90679	1407530369	167238	1680487238	931037	1572431247	734778	1553821653	448711	1452880552	101349	0.797877478
ENSDARG00000103953	566632		Pentose phosphate pathway	med12	mediator complex subunit 12	Exon (ENSDART00000163682.1/ENSDARG00000103953.1, exon 30 of 44)/Exon (ENSDART00000163682.1/ENSDARG00000103953.1, exon 30 of 44)/Intron (ENSDART00000112930.3/ENSDARG00000076547.4, intron 28 of 29)/Intron (ENSDART00000112930.3/ENSDARG00000076547.4, intron 28 of 29)/Exon (ENSDART00000163682.1/ENSDARG00000103953.1, exon 7 of 44)/Intron (ENSDART00000163682.1/ENSDARG00000103953.1, intron 34 of 43)	ENSDARG00000103953	1560863	0.689723615	4154275	1062092986	418924	0.960186365	4607379	1081113728	219033	102500842	1528157001	0.731184785	917463	0.614813383	856661	0.488990918	6202091	1238483549	41021321	1048676172	449777724	1233771173	2267799	0.994198889	275158	1219744716	175583	-0.048143219
ENSDARG00000056119						Promoter (<=1kb)/Promoter (<=1kb)/Promoter (<=1kb)/Promoter (1-2kb)/Promoter (1-2kb)/Exon (ENSDART00000078522.5/ENSDARG00000056119.8, exon 6 of 10)/3' UTR	ENSDARG00000056119	781531	2455251366	521792	2176453008	740051	2395060365	529658	2167693661	1624795	3121557492	124991688	2965311849	127327612	2979828701	135741517	3084305683	454267	2124634884	51210249	2183618957	146695496	2855875043	153505175	3000655886	1427261271	3102224295	1599795	324063364
ENSDARG00000094324	494044	4336362	adaxial/abaxial pattern specification	efemp2a	EGF containing fibulin-like extracellular matrix protein 2a	Intron (ENSDART00000134098.1/ENSDARG00000094324.1, intron 4 of 10)/Intron (ENSDART00000134098.1/ENSDARG00000094324.1, intron 4 of 10)/Exon (ENSDART00000134098.1/ENSDARG00000094324.1, exon 10 of 11)/Exon (ENSDART00000134098.1/ENSDARG00000094324.1, exon 10 of 11)/Intron (ENSDART00000134098.1/ENSDARG00000094324.1, intron 4 of 10)/Promoter (2-3kb)/Distal Intergenic	ENSDARG00000094324	0.630613	-0.757952111	0.220457	-1244872418	0.561269	-1194741632	0.593817	-0.855085839	30361	1183970123	156682	0.743859349	814022	0.557460861	872933	0.498631655	0.260443	-1197100018	0.228418	-128496224	754257	0.40260217	109617	0.648126477	548127	0.450581023	154249	-0.110661152
ENSDARG00000057787						Intron (ENSDART00000080523.5/ENSDARG00000057787.6, intron 19 of 34)/Intron (ENSDART00000080523.5/ENSDARG00000057787.6, intron 19 of 34)/Intron (ENSDART00000080523.5/ENSDARG00000057787.6, intron 10 of 34)/Intron (ENSDART00000080523.5/ENSDARG00000057787.6, intron 10 of 34)	ENSDARG00000057787	0	-8549908595	0	-9733444224	0	-9566577929	0	-9245470825	0	-1095411421	0.0810184	-1926790605	0.047754	-1906128152	0.1204281	-1695983624	0.136327	-1485180738	0	-8771168133	0.430566	-0.930176998	0.929006	-0.526753659	0.2091885	-1106343139	0	-9846939438
ENSDARG00000058538	323919			alcamb	activated leukocyte cell adhesion molecule b	Intron (ENSDART00000101204.3/ENSDARG00000058538.4, intron 1 of 15)/Intron (ENSDART00000101204.3/ENSDARG00000058538.4, intron 1 of 15)/Intron (ENSDART00000101204.3/ENSDARG00000058538.4, intron 1 of 15)/Intron (ENSDART00000101204.3/ENSDARG00000058538.4, intron 1 of 15)/Intron (ENSDART00000101204.3/ENSDARG00000058538.4, intron 1 of 15)/Exon (ENSDART00000101204.3/ENSDARG00000058538.4, exon 2 of 16)	ENSDARG00000058538	400993	2154196905	514245	2170037249	309007	1958666639	680835	2279417296	446973	1372255098	822521	1584998125	688541	1581140494	648459	1526069268	382529	2048142697	596021	2251843723	888458	1550641222	83239	1613198928	324447	129829834	69022	1723719031
ENSDARG00000076650	564389			pde9al	phosphodiesterase 9A like	Promoter (1-2kb)/Promoter (1-2kb)/Promoter (<=1kb)/Promoter (<=1kb)	ENSDARG00000076650	0.368931	-0.999803563	108839	-0.541721103	387079	-0.22986245	134805	-0.49029067	0.307224	-1052221068	0.275442	-1306039393	0.313942	-1003279527	0.475368	-0.992502074	216768	-0.254066993	163225	-0.400839897	0.834683	-0.622049871	0.656607	-0.691952306	0.396614	-0.801367202	0.130725	-1301748511
ENSDARG00000040571	557121		PhoR-PhoB (phosphate starvation response) two-component regulatory system	ube4a	ubiquitination factor E4A (UFD2 homolog yeast)	Intron (ENSDART00000170427.1/ENSDARG00000040571.7, intron 10 of 19)/Intron (ENSDART00000170427.1/ENSDARG00000040571.7, intron 10 of 19)/Intron (ENSDART00000170427.1/ENSDARG00000040571.7, intron 7 of 19)	ENSDARG00000040571	147308	-0.37519176	3032794	-0.090443329	0.902656	-0.957325445	585321	0.163053904	123893	-0.373367397	433367	0.091901861	4581261	0.281860192	365183	0.052134969	500344	0.118187112	5190605	0.119278874	4589545	0.17135855	475909	0.250945174	1884213	-0.058481488	0.565728	-0.594729358
ENSDARG00000019949	30449	3856266	Pyrimidine metabolism	serpinh1b	serpin peptidase inhibitor clade H (heat shock protein 47) member 1b	Promoter (<=1kb)/Promoter (<=1kb)/Promoter (<=1kb)/Promoter (<=1kb)	ENSDARG00000019949	70633142	1370807323	15214238	1633726062	993984	1391921331	1580093	1629483333	8931572906	170927278	70334169	1505593969	810539	1659348375	7312577	1587637465	142694061	2634018401	71706389	2334966745	13869819	1757966422	57444951	1436642369	52950876	1531812681	65644782	1699508292
ENSDARG00000097908						Promoter (<=1kb)/Promoter (<=1kb)	ENSDARG00000097908
ENSDARG00000076950	101882278			kel	Kell blood group metallo-endopeptidase	Intron (ENSDART00000111400.3/ENSDARG00000076950.4, intron 4 of 16)/Intron (ENSDART00000111400.3/ENSDARG00000076950.4, intron 4 of 16)/Promoter (2-3kb)/Promoter (2-3kb)/Intron (ENSDART00000149267.1/ENSDARG00000076950.4, intron 1 of 17)	ENSDARG00000076950	0.0373352	-2033231008	0.214838	-1256241903	0	-9566577929	0.1414446	-1493449568	0.1924763	-1279866492	0.513786	-0.989789882	0.383326	-0.907546826	0.0247476	-250669487	0.427581	-0.97647168	0.12287	-156372653	1406186	-0.37926122	0.76991	-0.616173062	0.864576	-0.429864896	0.5139	-0.641099948
ENSDARG00000060862	565841		Zinc transport system	atxn1b	ataxin 1b	Promoter (1-2kb)/Promoter (1-2kb)/3' UTR/3' UTR/Promoter (1-2kb)	ENSDARG00000060862	0.115021	-1525611657	0.264773	-1164210958	0.173403	-178165083	0.359926	-1077863801	0.0985409	-1605802294	0.263866	-1327819534	0.374789	-0.918344983	0.550197	-0.917602406	0.697913	-0.758428529	0.260535	-1225815097	0.547854	-0.818038321	0.403136	-0.92416837	0.257905	-1006537555	0.0997378	-1432316804
ENSDARG00000017427	327626			phf20l1	PHD finger protein 20-like 1	Exon (ENSDART00000115266.3/ENSDARG00000017427.11, exon 15 of 24)/Exon (ENSDART00000115266.3/ENSDARG00000017427.11, exon 15 of 24)	ENSDARG00000017427	22988246	0.864388792	3296518	0.960249614	240313	0.682493356	3228141	0.922818978	408426	0.207372832	655122	0.301525881	435026	0.257054783	5922901	0.299908626	5041442	1146275688	3982277	1035344636	893964	0.481702791	586293	0.350243013	2692971	0.11177457	394827	0.342925792
ENSDARG00000101710	100141358			arid1aa	AT rich interactive domain 1Aa (SWI-like)	Promoter (1-2kb)/Promoter (1-2kb)/Promoter (1-2kb)/Promoter (1-2kb)	ENSDARG00000101710	1004168	0.49073245	3676555	1008297413	198719	0.58752989	3412314	0.947507086	698194	0.468406361	104935	0.540504913	7183994083	0.497549663	600412	0.306886659	3949332	1037623334	3623821	0.992937795	3181559	1072615369	2060588	0.948585865	1542842	0.943934327	119955	-0.232011941
ENSDARG00000102445						Promoter (2-3kb)/Promoter (2-3kb)/Exon (ENSDART00000163380.1/ENSDARG00000102445.1, exon 8 of 23)/Exon (ENSDART00000163380.1/ENSDARG00000102445.1, exon 8 of 23)/Intron (ENSDART00000163380.1/ENSDARG00000102445.1, intron 2 of 22)/Intron (ENSDART00000162331.1/ENSDARG00000102445.1, intron 2 of 30)	ENSDARG00000102445	0.0983507	-1596249831	0.565909	-0.829728292	0.411812	-1349457672	0.549413	-0.889668252	0.608588	-0.719438895	0.6395278	-0.878735875	0.53022	-0.752014651	0.444785	-1026572746	0.442091	-0.961620113	0.192196	-1362588008	1576405	-0.326072402	1306891	-0.364286705	0.5280631	-0.664902818	0.654836	-0.524138599
ENSDARG00000074796	799015		C10-C20 isoprenoid biosynthesis bacteria	dbf4	DBF4 zinc finger	Exon (ENSDART00000065643.5/ENSDARG00000074796.3, exon 7 of 12)/Exon (ENSDART00000065643.5/ENSDARG00000074796.3, exon 7 of 12)/Exon (ENSDART00000065643.5/ENSDARG00000074796.3, exon 7 of 12)/Exon (ENSDART00000065643.5/ENSDARG00000074796.3, exon 7 of 12)	ENSDARG00000074796	135164	0.624794624	442378	108977274	386092	0.919405974	424049	1044191034	914392	0.599735765	109123	0.560356853	942883	0.627916359	798172	0.452758139	35056	0.984582446	416502	1055516228	201201	0.85931378	136484	0.752480732	116006	0.807993307	0.962086	-0.338472753
ENSDARG00000018192	334627			ubr5	ubiquitin protein ligase E3 component n-recognin 5	Promoter (<=1kb)/Promoter (<=1kb)/Exon (ENSDART00000035761.8/ENSDARG00000018192.11, exon 44 of 59)/Exon (ENSDART00000035761.8/ENSDARG00000018192.11, exon 44 of 59)/Intron (ENSDART00000035761.8/ENSDARG00000018192.11, intron 39 of 58)/Exon (ENSDART00000035761.8/ENSDARG00000018192.11, exon 30 of 59)/Intron (ENSDART00000035761.8/ENSDARG00000018192.11, intron 7 of 58)	ENSDARG00000018192	143172567	1689564902	2743895518	1893422502	3529935	202516624	2697101773	1867399335	16973981	0.900887413	3158171165	1099430317	141464145	0.822418555	9993585057	0.567930066	26677305	1887750855	24940859	1860174222	76957368	1483774272	4486156	1318944392	3293077503	1305387533	4161781	0.368342271
ENSDARG00000058782	100536324			si:ch73-242m19.1	si:ch73-242m19.1	Exon (ENSDART00000153777.2/ENSDARG00000058782.6, exon 21 of 41)/Exon (ENSDART00000153777.2/ENSDARG00000058782.6, exon 21 of 41)/Exon (ENSDART00000153777.2/ENSDARG00000058782.6, exon 15 of 41)/Exon (ENSDART00000153777.2/ENSDARG00000058782.6, exon 15 of 41)/Intron (ENSDART00000153777.2/ENSDARG00000058782.6, intron 26 of 40)	ENSDARG00000058782	0	-8549908595	0.207639	-1271250925	0	-9566577929	0.0551378	-1912631604	0.0171691	-245647621	0.0735739	-1975684659	0.0764285	-168065261	0.856196	-0.691027435	0	-9242234416	0.035211	-2125601483	0.128765	-1492066935	0.140154	-1427116009	0.0867107	-152617742	0.0126248	-2429796265
ENSDARG00000078784	569620	11798700	TctE-TctD (tricarboxylic acid transport) two-component regulatory system	mgaa	MGA MAX dimerization protein a	Exon (ENSDART00000137469.3/ENSDARG00000078784.7, exon 5 of 24)/Exon (ENSDART00000137469.3/ENSDARG00000078784.7, exon 5 of 24)/Promoter (<=1kb)/Promoter (<=1kb)	ENSDARG00000078784	3100033586	-0.039513371	30029825	0.919180965	867353013	0.173283944	22903527	0.770109381	1001620075	-0.476882521	3078171	-0.0816259	25403527	-0.000849772	2130909	-0.22386011	465678	1110954516	2257252	0.780113681	8721303	0.470192947	4534991	0.227984338	18463365	-0.068162312	0.360938077	-0.811613691
ENSDARG00000043873	327404			arid4a	AT rich interactive domain 4A (RBP1-like)	Promoter (<=1kb)/Promoter (<=1kb)	ENSDARG00000043873	10851	0.525702027	322686	0.950844669	189386	0.563493272	36379073	0.975992334	545812	0.348536999	12763372	0.639841016	7289794	0.504558919	7894029	0.447098016	5661104	1197866672	4205798	1059896506	28882624	1027595596	1683708	0.852429928	901821	0.687948052	398417	0.347294057
ENSDARG00000087443	449541		Shikimate pathway phosphoenolpyruvate + erythrose-4P => chorismate	ptp4a2a	protein tyrosine phosphatase type IVA member 2a	5' UTR/5' UTR/Promoter (<=1kb)/Promoter (<=1kb)	ENSDARG00000087443	724556	1382300032	61311	1233498413	68074	1202774031	606859	1203684828	514558	1440806193	24753171	0.975845965	33222888	1231750801	36478503	1231316478	339624	0.970478195	61583277	1231341139	37806686	1152924941	44638374	1316570203	26935102	1209576094	261406	1255144369
ENSDARG00000003706						Exon (ENSDART00000165606.1/ENSDARG00000003706.9, exon 52 of 103)/Exon (ENSDART00000165606.1/ENSDARG00000003706.9, exon 52 of 103)	ENSDARG00000003706	0.230938	-1211147469	0.144915	-1429629246	0.463716	-1290143574	0.240433	-1257384912	0.10871	-1557989338	0.1671492	-1559417655	0.23216	-1147964573	0.120715	-1694764476	0.227423	-1257433869	0.167847	-1423489833	0.219982	-1242774395	0.187545	-128845759	0.118338	-1377930531	0.157783	-1210959269
ENSDARG00000094992	30500	3856153	DNA replication	otx1b	orthodenticle homeobox 1b	Promoter (<=1kb)/Promoter (<=1kb)/Promoter (<=1kb)/Promoter (<=1kb)/Exon (ENSDART00000112665.3/ENSDARG00000074590.4, exon 15 of 17)	ENSDARG00000094992	421344	1137729649	860033	1382529034	616342	1153117113	945241	1400864716	122359	0.741543152	114951	0.586750437	658463	0.455782421	663454	0.358041907	353898	0.98879994	818577	1359288951	246276	0.953410449	222781	0.985729862	113919	0.799338676	398197	0.347027498
ENSDARG00000097964	559216		CpxA-CpxR (envelope stress response) two-component regulatory system	arhgef33	Rho guanine nucleotide exchange factor (GEF) 33	Downstream (2-3kb)/Downstream (2-3kb)/Promoter (<=1kb)/Downstream (2-3kb)/Downstream (2-3kb)/Exon (ENSDART00000154880.1/ENSDARG00000097964.1, exon 14 of 15)	ENSDARG00000097964	0.766677	-0.669810306	160814	-0.369812588	0.575754	-1182009816	127943	-0.513537211	126881	-0.361765493	0.740287	-0.804517749	126431	-0.335389243	0.511078	-0.9553907	180303	-0.336036719	174187	-0.371617066	106634	-0.508036561	148306	-0.304088829	0.309404	-0.919746149	0.244179	-1000216564
ENSDARG00000024032	368851			coch	coagulation factor C homolog cochlin (Limulus polyphemus)	Promoter (<=1kb)/Promoter (<=1kb)/Promoter (2-3kb)/Promoter (2-3kb)/Promoter (<=1kb)	ENSDARG00000024032	0	-8549908595	0.434862	-0.945722032	0	-9566577929	0	-9245470825	0	-1095411421	0	-1025627296	0	-1034200284	0.263388	-1295027515	0	-9242234416	0	-8771168133	0.264286	-1157364721	0	-1014503813	0.339161	-0.875969649	0	-9846939438
ENSDARG00000042780	566465		Glyoxylate and dicarboxylate metabolism	apoba	apolipoprotein Ba	Exon (ENSDART00000179434.1/ENSDARG00000042780.5, exon 16 of 30)/Exon (ENSDART00000179434.1/ENSDARG00000042780.5, exon 16 of 30)/Promoter (<=1kb)/Promoter (<=1kb)	ENSDARG00000042780	0.41253	-0.949410899	0.646391	-0.771172591	0.296207	-1514104775	406752	0.00110871	0.457725	-0.858124644	104458	0.538193756	220189	1034540422	259378	1056592393	149069	-0.420694696	0.421471	-1009559353	0.086703716	-167616188	0.158346	-1369020211	0.233764	-1053389991	0.988531	-0.325386464
ENSDARG00000074839							ENSDARG00000074839	0	-8549908595	0.115476	-1529629029	0	-9566577929	0.1884972	-1365668957	0	-1095411421	0.0839078	-1909014574	0.0289977	-2145293277	0	-9888107928	0	-9242234416	0	-8771168133	0.0649564	-1810584282	0.0212018	-2326184662	0.0618398	-168732574	0	-9846939438
ENSDARG00000004158	100000800			tmem63c	transmembrane protein 63C	Intron (ENSDART00000156260.2/ENSDARG00000004158.10, intron 6 of 22)/Intron (ENSDART00000156260.2/ENSDARG00000004158.10, intron 6 of 22)/Exon (ENSDART00000156260.2/ENSDARG00000004158.10, exon 21 of 23)/Exon (ENSDART00000156260.2/ENSDARG00000004158.10, exon 21 of 23)/Distal Intergenic	ENSDARG00000004158	0	-8549908595	0.0365769	-203589105	0	-9566577929	0	-9245470825	0.190385	-1285184999	0.116598	-1742114661	0.0697841	-1724257105	0	-9888107928	0	-9242234416	0.111365	-1607926767	0.294116	-1107584851	0.221688	-1208839488	0.078376	-1574355298	0.299324	-0.901946886
ENSDARG00000095086	567870	11803484	Butanoate metabolism	cfdp1	craniofacial development protein 1	Intron (ENSDART00000115388.2/ENSDARG00000095086.2, intron 5 of 6)/Intron (ENSDART00000115388.2/ENSDARG00000095086.2, intron 5 of 6)/Intron (ENSDART00000115388.2/ENSDARG00000095086.2, intron 4 of 6)/Intron (ENSDART00000115388.2/ENSDARG00000095086.2, intron 4 of 6)/Intron (ENSDART00000115388.2/ENSDARG00000095086.2, intron 5 of 6)/Intron (ENSDART00000115388.2/ENSDARG00000095086.2, intron 5 of 6)/Int…	ENSDARG00000095086	219854	0.844265685	362977	1002657728	109039	0.287631889	418254	1038068372	710792	0.47711233	17543	0.801192349	889985	0.600234849	682365	0.372441728	779972	1340485203	552555	1182596208	213487	0.886903672	148281	0.791944964	126574	0.849556908	11259	0.848638866
ENSDARG00000061977	100317962			ppfibp2a	PTPRF interacting protein binding protein 2a (liprin beta 2)	Intron (ENSDART00000089031.5/ENSDARG00000061977.7, intron 6 of 22)/Intron (ENSDART00000089031.5/ENSDARG00000061977.7, intron 6 of 22)/Promoter (2-3kb)/Promoter (2-3kb)/Promoter (1-2kb)	ENSDARG00000061977	0	-8549908595	0	-9733444224	0	-9566577929	0	-9245470825	16303	-0.239723789	3799570006	0.025181749	1819005	-0.160987926	4180452	0.121400687	0.189031	-1339720372	0.153526	-1463584981	2207719	-0.16929171	0.6945524	-0.665207663	0.972671	-0.373703188	167722	-0.070248291
ENSDARG00000008140	541540	11490979	Fatty acid biosynthesis	kcnab1a	potassium voltage-gated channel shaker-related subfamily beta member 1 a	Intron (ENSDART00000059394.6/ENSDARG00000008140.11, intron 1 of 13)/Intron (ENSDART00000059394.6/ENSDARG00000008140.11, intron 1 of 13)	ENSDARG00000008140	0	-8549908595	0.451384	-0.92930102	0	-9566577929	0	-9245470825	0.239338	-1173783607	0	-1025627296	0.212774	-1189769622	0.1777798	-1496425173	0.963322	-0.614998099	0	-8771168133	0.396746	-0.968255531	0.45969	-0.861675101	0.206288	-1112999454	0	-9846939438
ENSDARG00000088357	394156	8049209	TRAMP complex	acadl	acyl-CoA dehydrogenase long chain	Exon (ENSDART00000126978.2/ENSDARG00000088357.2, exon 8 of 11)/Exon (ENSDART00000126978.2/ENSDARG00000088357.2, exon 8 of 11)/Distal Intergenic/Distal Intergenic/3' UTR/3' UTR/Intron (ENSDART00000125116.1/ENSDARG00000088709.1, intron 1 of 1)	ENSDARG00000088357	241062	-0.1529896	168998	-0.347953622	0	-9566577929	105895	-0.597695007	329648	0.103051516	891769	0.457961808	610022	0.419147092	571165	0.281300718	248646	-0.193007638	201141	-0.306932499	898804	0.484216159	694597	0.43093695	580928	0.478288348	561173	0.512599451
ENSDARG00000018904	406326		Phosphate transport system	cstf3	cleavage stimulation factor 3' pre-RNA subunit 3	Promoter (1-2kb)/Promoter (1-2kb)	ENSDARG00000018904	87844217	1469186657	16397914	1666719164	10004733	1395172895	180188417	1687928099	48733383	1414342445	61418858	1436837685	33999341	1242826794	36547731	1232287891	34662757	2004283333	18988641	1737587958	1121461	165905231	80754348	1598773038	650962032	1630257716	24034942	1214615054
ENSDARG00000101891	568161		Folate biosynthesis	arid1ab	AT rich interactive domain 1Ab (SWI-like)	Intron (ENSDART00000164386.1/ENSDARG00000101891.1, intron 1 of 19)/Intron (ENSDART00000164386.1/ENSDARG00000101891.1, intron 1 of 19)/Intron (ENSDART00000164386.1/ENSDARG00000101891.1, intron 4 of 19)/Distal Intergenic/Distal Intergenic/Distal Intergenic/Intron (ENSDART00000164386.1/ENSDARG00000101891.1, intron 1 of 19)/Intron (ENSDART00000164386.1/ENSDARG00000101891.1, intron 1 of 19)/Promoter (…	ENSDARG00000101891	0.543593	-0.824943448	415602	1062277921	437624	-0.168536696	445785	1066433449	239625	-0.052224193	112586	0.576204939	727637	0.503675233	650866	0.348227376	4132597	105780974	392094	1028366049	327766	108646741	210599	0.958960736	921238	0.698103479	0	-9846939438
ENSDARG00000034195	569877			top2b	topoisomerase (DNA) II beta	Intron (ENSDART00000130695.3/ENSDARG00000034195.9, intron 13 of 34)/Intron (ENSDART00000130695.3/ENSDARG00000034195.9, intron 13 of 34)/Intron (ENSDART00000130695.3/ENSDARG00000034195.9, intron 21 of 34)/Intron (ENSDART00000130695.3/ENSDARG00000034195.9, intron 21 of 34)/Intron (ENSDART00000130695.3/ENSDARG00000034195.9, intron 13 of 34)/Intron (ENSDART00000130695.3/ENSDARG00000034195.9, intron 8…	ENSDARG00000034195	144843	0.655996561	4188641	1065720882	227629	0.655398416	4964529	1114333916	187769	0.950031204	27347222	1026401546	14383733	0.830394804	13175672	0.709559598	6999463	1292308661	3928924	102928058	7345461	1462090239	4178802	1285159331	3535266	1339218993	96227	0.772849771
ENSDARG00000062268	558456		PhoR-PhoB (phosphate starvation response) two-component regulatory system	jarid2b	jumonji AT rich interactive domain 2b	Distal Intergenic/Distal Intergenic/Intron (ENSDART00000089836.5/ENSDARG00000062268.6, intron 1 of 17)/Promoter (2-3kb)/Intron (ENSDART00000089836.5/ENSDARG00000062268.6, intron 3 of 17)/Distal Intergenic/Distal Intergenic/Distal Intergenic/Distal Intergenic/Distal Intergenic/Distal Intergenic/Distal Intergenic/Distal Intergenic/Intron (ENSDART00000089836.5/ENSDARG00000062268.6, intron 1 of 17)/I…	ENSDARG00000062268	0.418727	-0.942684213	2146053	-0.242744781	0	-9566577929	21581037	-0.280906776	0.0462006	-197456854	0.840108	-0.740351429	0.702482	-0.617135857	0.416021	-1060826359	401256	0.019970493	530061	0.128707376	236525	-0.13720882	0.976277	-0.503127426	0.149868	-1265322697	0	-9846939438
ENSDARG00000031494	394248	24104866	beta-Oxidation	prrc2a	proline-rich coiled-coil 2A	Intron (ENSDART00000043776.5/ENSDARG00000031494.8, intron 3 of 16)/Intron (ENSDART00000043776.5/ENSDARG00000031494.8, intron 3 of 16)	ENSDARG00000031494	1005464	0.491314333	2136219302	0.769207094	1663842	0.498791514	2048333	0.720416764	145648	0.826365842	1129365034	0.577781733	9484513	0.630739396	7302846	0.407215041	2089044	0.754209968	24495829	0.816875935	2983689017	10427263	1997794	0.933853586	1105700128	0.785113718	330717	0.257416265
ENSDARG00000085894						Promoter (<=1kb)/Promoter (<=1kb)/Distal Intergenic/Distal Intergenic/Promoter (<=1kb)/Distal Intergenic/Distal Intergenic/Distal Intergenic/Distal Intergenic	ENSDARG00000085894
ENSDARG00000044980	100149852			kpna6	karyopherin alpha 6 (importin alpha 7)	Intron (ENSDART00000167630.1/ENSDARG00000044980.6, intron 2 of 4)/Intron (ENSDART00000167630.1/ENSDARG00000044980.6, intron 2 of 4)/Exon (ENSDART00000066123.6/ENSDARG00000044980.6, exon 4 of 14)/Intron (ENSDART00000066123.6/ENSDARG00000044980.6, intron 1 of 13)/Distal Intergenic/Distal Intergenic/Distal Intergenic/Distal Intergenic/Distal Intergenic/Distal Intergenic/Distal Intergenic/Distal Inte…	ENSDARG00000044980	2783447	0.95068943	877882	0.377600372	299781	0.792976474	12066176	0.484943068	844484	0.561016143	571928	0.232633869	62097	0.427675189	5526	0.264370613	1150577	0.488774474	116422	0.482446027	69548	0.364837112	756128	0.471342363	252213	0.080529235	104819	0.814124269
ENSDARG00000093406	553664		Biosynthesis of siderophore group nonribosomal peptides	zgc:111986	zgc:111986	Promoter (1-2kb)/Promoter (1-2kb)/Promoter (<=1kb)	ENSDARG00000093406	656859	1338047293	117069	1518327367	629703	116383328	135358	1560634755	36858	1278373893	437057	1264243701	395131	131488184	357089	1220391453	110986	149746142	156937	1651905657	632671	1392592593	498634	1369264265	367656	1357901469	529459	0.48452485
ENSDARG00000061268	570630		Cell division transport system	2018-08-02	argonaute RISC catalytic component 2	Promoter (<=1kb)/Promoter (<=1kb)	ENSDARG00000061268	0.140155	-143644981	594856	0.206214068	0.834501	-0.996553721	932281	0.37016987	0	-1095411421	257014	-0.173125501	238743	-0.030615805	120577	-0.51561036	123934	0.521847126	65064	0.220855943	516253	0.226120708	387948	0.153664614	0.296363	-0.940275384	0	-9846939438
ENSDARG00000075211	569471	25485421	Serine biosynthesis glycerate-3P => serine	chd7	chromodomain helicase DNA binding protein 7	Intron (ENSDART00000089822.4/ENSDARG00000062251.4, intron 2 of 3)/Intron (ENSDART00000089822.4/ENSDARG00000062251.4, intron 2 of 3)/Intron (ENSDART00000016208.8/ENSDARG00000075211.6, intron 20 of 35)/Intron (ENSDART00000003940.8/ENSDARG00000020261.8, intron 7 of 7)/Promoter (1-2kb)/Promoter (1-2kb)/Exon (ENSDART00000016208.8/ENSDARG00000075211.6, exon 13 of 36)/Intron (ENSDART00000135230.1/ENSDAR…	ENSDARG00000075211	6270621	131710339	119106232	1525924648	6850208	1205906374	143531818	1586724208	21023654	1005053533	2371242	0.954056206	105141473	0.680150818	12316747	0.675020635	259447649	1875359705	146884275	1622143505	98411902	1598241268	51955195	1388826713	529339	1531659818	9643784	0.773906027
ENSDARG00000079564	30616		Lipoic acid metabolism	vmhc	ventricular myosin heavy chain	Promoter (1-2kb)/Promoter (1-2kb)	ENSDARG00000079564	0	-8549908595	0	-9733444224	0	-9566577929	0	-9245470825	356023	0.140523064	715299	0.346104666	255369	0.001660769	344968	0.022957941	0.0908146	-1665968419	0.0739608	-1791931254	0.879327	-0.597795958	109258	-0.449549165	0.87167	-0.425969221	213464	0.046135975
ENSDARG00000035861	563472		PgtB-PgtA (phosphoglycerate transport) two-component regulatory system	si:rp71-39b20.4	si:rp71-39b20.4	Promoter (<=1kb)/Promoter (<=1kb)/Promoter (<=1kb)/Promoter (<=1kb)	ENSDARG00000035861	0	-8549908595	0	-9733444224	0	-9566577929	0	-9245470825	0	-1095411421	0	-1025627296	0.022781	-2260976344	0	-9888107928	0	-9242234416	0	-8771168133	0.0766284	-1733662521	0	-1014503813	0	-1047941653	0	-9846939438
ENSDARG00000015863	322950			socs6b	suppressor of cytokine signaling 6b	Distal Intergenic/Distal Intergenic/3' UTR/3' UTR/3' UTR/Distal Intergenic	ENSDARG00000015863	797771	0.386926955	295003	0.911346625	868176	0.173757835	206308	0.723608763	645972	0.4305595	521388	0.185701606	403504	0.220991859	359492	0.044087582	226025	0.789264546	229227	0.787034768	113929	0.59458011	692853	0.429740211	605751	0.498235677	130208	-0.192430683
ENSDARG00000092813						Promoter (<=1kb)/Promoter (<=1kb)	ENSDARG00000092813	0	-8549908595	0.490347	-0.892841177	0	-9566577929	0.860318	-0.69012644	0	-1095411421	0	-1025627296	0.1319966	-1418678684	0.110424	-1740417782	0	-9242234416	0.1808315	-138999012	0.1469008	-1430730941	0.3276753	-1022827268	0.127454	-1342552293	0	-9846939438
ENSDARG00000024844	30467	3856206	Polyketide sugar unit biosynthesis	max	myc associated factor X	Promoter (2-3kb)/Promoter (2-3kb)/Downstream (2-3kb)/Downstream (2-3kb)/3' UTR/Promoter (1-2kb)	ENSDARG00000024844	211243639	1865043231	25233309	1856520564	32345305	198149681	257940133	1847545143	86031626	1691034707	8456298	1599053493	109852437	180510839	111671459	180455834	3696281	203287498	27266028	1900247445	143375729	1773405741	1003281544	1702089359	62530077	1611084419	415507953	1478794776
ENSDARG00000096489						Distal Intergenic/Distal Intergenic/Distal Intergenic/Distal Intergenic/Distal Intergenic/Distal Intergenic/Distal Intergenic/Distal Intergenic/Distal Intergenic	ENSDARG00000096489
ENSDARG00000042055	559657		PilS-PilR (type 4 fimbriae synthesis) two-component regulatory system	fam129aa	family with sequence similarity 129 member Aa	Exon (ENSDART00000061632.5/ENSDARG00000042055.5, exon 12 of 14)/Exon (ENSDART00000061632.5/ENSDARG00000042055.5, exon 12 of 14)/3' UTR/3' UTR	ENSDARG00000042055	0.192286	-1293781777	0.795308	-0.679874289	0.180948	-1760369007	227113	-0.258192782	0.745736	-0.620499623	666919	0.310579256	448162	0.271317527	595544	0.302715676	0.226557	-1259131728	115853	-0.554960404	0.663291	-0.729035651	0.343061	-1000984298	127856	-0.243344942	113239	-0.25981751
ENSDARG00000004735	334490			hnrnpub	heterogeneous nuclear ribonucleoprotein Ub	3' UTR/3' UTR/Promoter (1-2kb)/Promoter (1-2kb)	ENSDARG00000004735	397851	2150648009	71073734	2312540247	295833	1936896388	69728578	2290040808	587844	1505629717	1084933	1725461955	515916	1442760307	494927	1387636934	121169084	2561248771	800.09	2384222764	252511	203686268	1641554	1936474002	840239	1751935337	325604	1361127041
ENSDARG00000030530	406424		C5 isoprenoid biosynthesis non-mevalonate pathway	slc22a2	solute carrier family 22 (organic cation transporter) member 2	Exon (ENSDART00000048890.6/ENSDARG00000030530.6, exon 8 of 11)/Exon (ENSDART00000048890.6/ENSDARG00000030530.6, exon 8 of 11)/Exon (ENSDART00000048890.6/ENSDARG00000030530.6, exon 8 of 11)/Exon (ENSDART00000048890.6/ENSDARG00000030530.6, exon 8 of 11)	ENSDARG00000030530	338295	-0.000112481	146861	-0.409780794	104492	0.266348182	226484	-0.259426822	149144	-0.283062673	120496	-0.557392422	0.645616	-0.657607429	0.822636	-0.711514194	0.996884	-0.599757269	171273	-0.379201833	0.644751	-0.742231914	0.117467	-1511176578	0.634084	-0.577678024	0.943778	-0.347744909
ENSDARG00000005980	394143	8047045	SCF-MET30 complex	sfswap	splicing factor suppressor of white-apricot family	Intron (ENSDART00000143113.2/ENSDARG00000005980.10, intron 4 of 17)/Intron (ENSDART00000143113.2/ENSDARG00000005980.10, intron 4 of 17)/Exon (ENSDART00000143113.2/ENSDARG00000005980.10, exon 14 of 18)/Exon (ENSDART00000143113.2/ENSDARG00000005980.10, exon 14 of 18)/Intron (ENSDART00000143113.2/ENSDARG00000005980.10, intron 13 of 17)/Promoter (2-3kb)	ENSDARG00000005980	1018485	0.497119272	2175643	0.777259874	58113	-0.026821682	2279886	0.768071307	1499201	0.840440074	94914	0.489589907	804036	0.551543009	839912	0.478874398	2159314	0.768933382	2471996	0.82097081	321044	1076821785	1839942	0.894671267	1572033	0.95286988	37548	0.318678709
ENSDARG00000044625	492341	108350225	sensory perception	pcf11	PCF11 cleavage and polyadenylation factor subunit	Promoter (<=1kb)/Promoter (<=1kb)/Promoter (2-3kb)/Promoter (2-3kb)/Promoter (1-2kb)	ENSDARG00000044625	9870649	0.482982296	3570181	0.995368395	3987471	0.93552134	37262154	0.986664403	1062238	0.672699437	9769896	0.504260108	8595511	0.583553177	830965	0.473387363	38428871	1025463972	36640289	0.99789865	305877	1054294677	19414032	0.920223448	951629	0.713576552	109516	-0.275950853
ENSDARG00000044629	494573			guca1d	guanylate cyclase activator 1d	3' UTR/3' UTR/3' UTR/3' UTR	ENSDARG00000044629	0	-8549908595	0	-9733444224	0	-9566577929	0	-9245470825	0.537977	-0.779478006	0	-1025627296	0	-1034200284	0	-9888107928	0.449206	-0.954514824	0	-8771168133	0.145279	-1435898499	0	-1014503813	0	-1047941653	0	-9846939438
ENSDARG00000075930	571682			adamts2	ADAM metallopeptidase with thrombospondin type 1 motif 2	Intron (ENSDART00000147203.2/ENSDARG00000075930.4, intron 1 of 20)/Intron (ENSDART00000147203.2/ENSDARG00000075930.4, intron 1 of 20)/Intron (ENSDART00000144264.1/ENSDARG00000094924.1, intron 2 of 2)/Intron (ENSDART00000144264.1/ENSDARG00000094924.1, intron 2 of 2)/Intron (ENSDART00000147203.2/ENSDARG00000075930.4, intron 4 of 20)/Intron (ENSDART00000147203.2/ENSDARG00000075930.4, intron 3 of 20)…	ENSDARG00000075930	0	-8549908595	188342	-0.300230298	0	-9566577929	0.420591	-1008556188	0	-1095411421	0.12477	-1707751981	0.421196	-0.862377925	0.447236	-1023757153	0.113601	-1566338378	0.0921652	-1693001624	0.713467	-0.695091523	0.3775414	-0.955393372	0.0628791	-1679380279	0	-9846939438
ENSDARG00000095217						Exon (ENSDART00000075210.6/ENSDARG00000095217.2, exon 12 of 17)/Exon (ENSDART00000075210.6/ENSDARG00000095217.2, exon 12 of 17)/Promoter (<=1kb)/Promoter (<=1kb)	ENSDARG00000095217	0	-8549908595	0	-9733444224	0	-9566577929	0	-9245470825	0	-1095411421	0	-1025627296	0.072644	-1705000727	0	-9888107928	0.02740663	-219913093	0	-8771168133	0.2959673	-1104664072	0.5542525	-0.772623941	0	-1047941653	0	-9846939438
ENSDARG00000063051	558885		GlnL-GlnG (nitrogen regulation) two-component regulatory system	bap1	BRCA1 associated protein-1 (ubiquitin carboxy-terminal hydrolase)	Promoter (2-3kb)/Promoter (2-3kb)/Promoter (<=1kb)/Promoter (<=1kb)	ENSDARG00000063051	975782	0.477795658	27409	0.878967137	136482	0.399802486	217669	0.747460858	638686	0.425037239	722798	0.351395102	473443	0.297627444	3471	0.026114693	360293	0.996769931	307578	0.919219415	134398	0.671491914	806183	0.501856331	671482	0.547347305	314432	0.233047229
ENSDARG00000039899	565670		Uridine monophosphate biosynthesis glutamine (+ PRPP) => UMP	zbtb7a	zinc finger and BTB domain containing 7a	Promoter (<=1kb)/Promoter (<=1kb)/Distal Intergenic/Distal Intergenic/Promoter (2-3kb)/Intron (ENSDART00000089015.5/ENSDARG00000039899.8, intron 1 of 3)	ENSDARG00000039899	0.129596	-1471786719	27713	-0.130149926	0	-9566577929	3405716	-0.077906033	0	-1095411421	0.39597	-112191864	0.931892	-0.481648472	0.328023	-1182588472	233237	-0.221478525	444716	0.049780236	0.328466	-1056168024	0.409169	-0.917097185	0	-1047941653	0	-9846939438
ENSDARG00000073744	564478		Leucine biosynthesis 2-oxoisovalerate => 2-oxoisocaproate	ip6k1	inositol hexakisphosphate kinase 1	Exon (ENSDART00000113362.3/ENSDARG00000073744.4, exon 5 of 5)/Exon (ENSDART00000113362.3/ENSDARG00000073744.4, exon 5 of 5)/Promoter (2-3kb)/Promoter (2-3kb)	ENSDARG00000073744	129841	-0.432133126	244808	-0.184760492	45751	-0.146331816	2593022	-0.199215263	311897	0.076104097	146463	-0.458394776	123157	-0.347968094	1710626	-0.336418924	2170721	-0.253443105	266553	-0.180344709	52884717	0.237340026	269164	-0.020350664	193482	-0.045846263	0.463487	-0.69092869
ENSDARG00000102974	450079		Lysine biosynthesis succinyl-DAP pathway aspartate => lysine	baz2a	bromodomain adjacent to zinc finger domain 2A	Intron (ENSDART00000157828.1/ENSDARG00000102974.2, intron 6 of 28)/Intron (ENSDART00000157828.1/ENSDARG00000102974.2, intron 6 of 28)/Exon (ENSDART00000157828.1/ENSDARG00000102974.2, exon 27 of 29)/Exon (ENSDART00000157828.1/ENSDARG00000102974.2, exon 27 of 29)	ENSDARG00000102974	20019376	0.802003256	5094225	1151913755	2227819	0.644643489	4675635	1087657196	419935	0.220901546	857614	0.438151241	5965911	0.408473365	4848742	0.197382837	9033709	1405849185	5987953	1218727789	32043592	1075939292	1612739028	0.831929658	1659901	0.978798277	345447	0.278446192
ENSDARG00000020647	58089			trpc4apb	transient receptor potential cation channel subfamily C member 4 associated protein b	Promoter (1-2kb)/Promoter (1-2kb)/3' UTR/3' UTR/Exon (ENSDART00000006482.8/ENSDARG00000020647.11, exon 10 of 24)/Exon (ENSDART00000006482.8/ENSDARG00000020647.11, exon 2 of 24)	ENSDARG00000020647	13279	0.616800356	248545	0.835885232	205692	0.604762749	254556	0.817116819	599598	0.394291984	605876	0.261884404	554334	0.373251774	733937	0.409771113	283142	0.889531285	200115	0.725972107	113369	0.59228646	762655	0.475433939	582783	0.479808194	194368	0.000909041
ENSDARG00000009549	407625			ubr4	ubiquitin protein ligase E3 component n-recognin 4	Intron (ENSDART00000156701.2/ENSDARG00000009549.11, intron 44 of 104)/Intron (ENSDART00000156701.2/ENSDARG00000009549.11, intron 44 of 104)/Exon (ENSDART00000156701.2/ENSDARG00000009549.11, exon 29 of 105)/Exon (ENSDART00000156701.2/ENSDARG00000009549.11, exon 29 of 105)/Exon (ENSDART00000156701.2/ENSDARG00000009549.11, exon 40 of 105)/Promoter (2-3kb)	ENSDARG00000009549	278529	-0.087813464	1057293	0.459488142	1646438	0.493537322	12758167	0.509756309	6676636	0.446638787	5216296	0.185936612	3376421	0.135556305	2395684	-0.163853064	13386636	0.556155806	1082348	0.449663053	1836997	0.816953872	9216425	0.565572188	94076976	0.708105234	0.719192	-0.478897859
ENSDARG00000012409	568322	25500573	RNA polymerase	rnf207b	ring finger protein 207b	Intron (ENSDART00000138415.1/ENSDARG00000012409.10, intron 7 of 16)/Intron (ENSDART00000138415.1/ENSDARG00000012409.10, intron 7 of 16)/Promoter (<=1kb)/Promoter (<=1kb)	ENSDARG00000012409	0	-8549908595	0	-9733444224	0	-9566577929	0	-9245470825	0.627057	-0.704884552	0.450451	-1056525557	0.165935	-1308974037	0	-9888107928	0	-9242234416	0	-8771168133	0.0966676	-1625525918	0.0331023	-2114102557	0.0418979	-1872921296	0	-9846939438
ENSDARG00000007149	30634		Phosphotransferase system (PTS)	nadl1.2	neural adhesion molecule L1.2	Promoter (<=1kb)/Promoter (<=1kb)/Intron (ENSDART00000146990.1/ENSDARG00000016782.10, intron 78 of 78)/Intron (ENSDART00000146990.1/ENSDARG00000016782.10, intron 78 of 78)/Distal Intergenic/Promoter (<=1kb)/Intron (ENSDART00000020296.6/ENSDARG00000007149.10, intron 1 of 28)	ENSDARG00000007149	0	-8549908595	0.357071	-1032515073	0	-9566577929	0.341106	-1101760308	0.0796572	-1709370933	0.626055	-0.889536678	0.275674	-1065601115	0.230187	-1364060237	0.100255	-1621956265	0.108735	-1618671522	207646	-0.197823648	102321	-0.480775777	0.497402	-0.693419349	0	-9846939438
ENSDARG00000031649	751721		pentose catabolic process to ethanol	sst3	somatostatin 3	Promoter (<=1kb)/Promoter (<=1kb)/Promoter (<=1kb)/Promoter (<=1kb)/Distal Intergenic	ENSDARG00000031649	140146	-0.397677269	0.448664	-0.931962639	0	-9566577929	0	-9245470825	13199	-0.342546992	0.711325	-0.824762291	0.850875	-0.525254034	18344	-0.300626819	0.206751	-1299843767	0.329967	-1119598602	294785	-0.034713014	155727	-0.280845517	0.582564	-0.618077067	0	-9846939438
ENSDARG00000100598						Intron (ENSDART00000158113.1/ENSDARG00000100598.1, intron 4 of 10)/Intron (ENSDART00000158113.1/ENSDARG00000100598.1, intron 4 of 10)/Promoter (1-2kb)/Promoter (1-2kb)/Exon (ENSDART00000158113.1/ENSDARG00000100598.1, exon 5 of 11)	ENSDARG00000100598	0	-8549908595	0.198529	-1291008189	0	-9566577929	0.100476	-1645620153	0.625574	-0.706037285	137001	-0.492272852	0.582201	-0.707175961	115536	-0.537491174	0.471903	-0.932578421	0.381925	-1053855318	2327273	-0.144743374	137859	-0.33886151	2152133	0.004899085	0	-9846939438
ENSDARG00000058178	100001188			zdhhc20b	zinc finger DHHC-type containing 20b	Promoter (<=1kb)/Promoter (<=1kb)/Exon (ENSDART00000080997.5/ENSDARG00000058178.6, exon 8 of 14)/Exon (ENSDART00000080997.5/ENSDARG00000058178.6, exon 8 of 14)	ENSDARG00000058178	891609	0.437097119	904717	0.390859715	379427	-0.239839253	121528	0.488126038	427919	0.230070565	606324	0.262259357	610325	0.419385171	890303	0.508726603	759961	0.304197189	938241	0.38542606	816974	0.439782212	665356	0.410462826	2631379	0.100744521	598847	0.543957381
ENSDARG00000099461	559467		PhoR-PhoB (phosphate starvation response) two-component regulatory system	asb10	ankyrin repeat and SOCS box containing 10	Promoter (<=1kb)/Promoter (<=1kb)	ENSDARG00000099461	0	-8549908595	0	-9733444224	0	-9566577929	0	-9245470825	0	-1095411421	0	-1025627296	0	-1034200284	0	-9888107928	0	-9242234416	0	-8771168133	0	-9376562726	0	-1014503813	0	-1047941653	0.309173	-0.886322966
ENSDARG00000100918	259194			prc1a	protein regulator of cytokinesis 1a	Promoter (2-3kb)/Promoter (2-3kb)/Exon (ENSDART00000155458.1/ENSDARG00000089217.3, exon 4 of 6)/Exon (ENSDART00000155458.1/ENSDARG00000089217.3, exon 4 of 6)/Exon (ENSDART00000163017.1/ENSDARG00000100918.1, exon 6 of 14)	ENSDARG00000100918	626582	1316757845	1174522	1519766448	1317166	1532588146	1531978	1615723477	10554	0.669555387	44839	127722979	395029	1314758061	344655	1202233023	1979505	175496199	2108271	1784619905	577611	1350210407	3519758	1203456098	3349329	1313462103	599273	0.544300565
ENSDARG00000051899	567832	11803789	Lysine biosynthesis	exoc3l1	exocyst complex component 3-like 1	Promoter (<=1kb)/Promoter (<=1kb)/Distal Intergenic/Distal Intergenic	ENSDARG00000051899	605429	0.262462926	409138	0.041400619	1093033	0.288841587	1498008	0.581194062	372581	0.162654099	370507	0.01240568	248941	-0.010561811	3776778	0.069372041	1834102	-0.328432743	401502	0.003822322	68494	0.357728716	3783365	0.141722149	224286	0.024584313	0.51951	-0.63586017
ENSDARG00000045799	559593	1224864	GlnL-GlnG (nitrogen regulation) two-component regulatory system	acanb	aggrecan b	Promoter (<=1kb)/Promoter (<=1kb)/Exon (ENSDART00000149917.2/ENSDARG00000045799.5, exon 12 of 18)/Exon (ENSDART00000149917.2/ENSDARG00000045799.5, exon 12 of 18)	ENSDARG00000045799	0	-8549908595	0.137842	-1451664709	0	-9566577929	0	-9245470825	0	-1095411421	0	-1025627296	0	-1034200284	0	-9888107928	0	-9242234416	0	-8771168133	0	-9376562726	0	-1014503813	0	-1047941653	0	-9846939438
ENSDARG00000074899	556172		GlnL-GlnG (nitrogen regulation) two-component regulatory system	taok2a	TAO kinase 2a	Exon (ENSDART00000155550.1/ENSDARG00000074899.5, exon 8 of 20)/Exon (ENSDART00000155550.1/ENSDARG00000074899.5, exon 8 of 20)	ENSDARG00000074899	858904	0.42023756	1519588	0.619220028	111012	0.296592404	1437714	0.562914385	813332	0.542717817	573563	0.23408197	486512	0.31068252	435863	0.142785557	1725415	0.66910275	1379211	0.558632527	124295	0.635115453	7729738	0.481831575	469678	0.376945827	337232	0.266830895
ENSDARG00000029911	403025		CMP-KDO biosynthesis	casc3	cancer susceptibility candidate 3	Distal Intergenic/Distal Intergenic/Exon (ENSDART00000040065.6/ENSDARG00000029911.6, exon 5 of 13)/Promoter (<=1kb)/3' UTR/3' UTR	ENSDARG00000029911	480063	1196589619	655213	1262745596	292113	0.780029149	602873	1200752599	133225	0.782963001	2350806	0.949665438	11004296	0.701995876	1020829	0.578821057	129077	1564663321	778672	1336819875	33405	1095307278	233059	1007200248	111944989	0.791005434	421484	0.374456115
ENSDARG00000061478	558182		GlrK-GlrR (amino sugar metabolism) two-component regulatory system	igf2bp1	insulin-like growth factor 2 mRNA binding protein 1	Intron (ENSDART00000087726.6/ENSDARG00000061478.7, intron 3 of 15)/Intron (ENSDART00000087726.6/ENSDARG00000061478.7, intron 3 of 15)/Intron (ENSDART00000087726.6/ENSDARG00000061478.7, intron 3 of 15)/Intron (ENSDART00000087726.6/ENSDARG00000061478.7, intron 3 of 15)/Downstream (1-2kb)	ENSDARG00000061478	10161148	1534869662	10162457	1456025551	674053	1197841391	1238122	1520963604	692772	1585586957	6969033	1500929001	63341329	154113068	558029	1449119827	161866285	1665401143	1157977	1515232454	133472178	1740088511	91973785	1660701448	52384854	1526689235	63861096	1686213708
ENSDARG00000054645	568811		Biosynthesis of secondary metabolites	si:ch211-51c14.1	si:ch211-51c14.1	Intron (ENSDART00000151097.1/ENSDARG00000054645.8, intron 1 of 9)/Intron (ENSDART00000151097.1/ENSDARG00000054645.8, intron 1 of 9)/Promoter (<=1kb)/Promoter (<=1kb)/Intron (ENSDART00000151097.1/ENSDARG00000054645.8, intron 1 of 9)/Promoter (2-3kb)	ENSDARG00000054645	141326	-0.393894618	583377	0.197633266	712432	0.0749671	333193	-0.087652145	558783	0.359971072	877596	0.449834889	691592	0.47931693	593162	0.300662299	285786	-0.131053531	368878	-0.034278309	799331	0.42961972	688347	0.426634177	28377	0.136730702	374591	0.317534731
ENSDARG00000059993	100004946			trpm4a	transient receptor potential cation channel subfamily M member 4a	Promoter (<=1kb)/Promoter (<=1kb)/Exon (ENSDART00000151329.1/ENSDARG00000059993.6, exon 8 of 28)/Exon (ENSDART00000151329.1/ENSDARG00000059993.6, exon 8 of 28)	ENSDARG00000059993	159413	-0.339563567	260748	-0.156982279	386409	-0.230728093	817992	0.311977598	123846	-0.373552117	686095	0.324959199	11872	0.738383641	136311	0.726970355	150002	-0.417917997	502649	0.104834513	169223	-0.293069541	200968	-0.159436644	0.808498	-0.461834735	173304	-0.054448204
ENSDARG00000053449	30211			pyya	peptide YYa	Promoter (2-3kb)/Promoter (2-3kb)	ENSDARG00000053449	0	-8549908595	0.236338	-1214240595	0	-9566577929	0	-9245470825	0.521105	-0.794990597	0.374585	-1150082325	0	-1034200284	0.214554	-140009443	0	-9242234416	0.346873	-1097134693	211286	-0.189734503	125955	-0.381850787	0.735072	-0.507223861	0	-9846939438
ENSDARG00000037919	445396		Ribosome bacteria	rbbp6	retinoblastoma binding protein 6	3' UTR/3' UTR/Intron (ENSDART00000102994.5/ENSDARG00000037919.9, intron 3 of 17)/Intron (ENSDART00000110126.3/ENSDARG00000076401.3, intron 2 of 3)/Intron (ENSDART00000110126.3/ENSDARG00000076401.3, intron 2 of 3)/Distal Intergenic/Promoter (1-2kb)/Intron (ENSDART00000102994.5/ENSDARG00000037919.9, intron 3 of 17)	ENSDARG00000037919	3772836	1087899497	5182792	1159504019	7761482	126831292	4773736	1096896397	11497416	0.711236811	1108377	0.568265901	1035093	0.67264987	1131202	0.631422327	44599	109173013	3878849	1023513714	3065117	1055259561	1800199	0.884276141	1120459	0.791434979	1232256	0.892200338
ENSDARG00000079688						Exon (ENSDART00000113219.3/ENSDARG00000079688.4, exon 6 of 22)/Exon (ENSDART00000113219.3/ENSDARG00000079688.4, exon 6 of 22)/Exon (ENSDART00000113219.3/ENSDARG00000079688.4, exon 7 of 22)/Intron (ENSDART00000113219.3/ENSDARG00000079688.4, intron 14 of 21)/Intron (ENSDART00000113219.3/ENSDARG00000079688.4, intron 2 of 21)/Intron (ENSDART00000113219.3/ENSDARG00000079688.4, intron 2 of 21)/Exon (EN…	ENSDARG00000079688	196463	0.793516491	7520876	1323468386	316395	0.819928555	8490073	1353088706	587954	0.384744826	113467	0.580158971	11630769	0.728541481	894919	0.511376172	9902437	1446710961	9638132	1432719402	271897	0.999479517	17349445	0.866700029	77839896	0.617784768	240443	0.103572682
ENSDARG00000008370	322106			csnk1da	casein kinase 1 delta a	Intron (ENSDART00000175208.1/ENSDARG00000008370.8, intron 4 of 9)/Intron (ENSDART00000175208.1/ENSDARG00000008370.8, intron 4 of 9)	ENSDARG00000008370	3492217	1053030353	63633063	124986845	4534759	0.99978691	7677109	1308301732	24264631	1074851653	372409	1183043941	2871436	1161828974	2642543	1066135224	5968922	1221429902	6842018	1278672122	48446085	1268348699	3331717	1177319588	24987518	117379581	951404	0.767369214
ENSDARG00000055713	557062		NtrY-NtrX (nitrogen regulation) two-component regulatory system	fmnl1a	formin-like 1a	Exon (ENSDART00000151144.1/ENSDARG00000055713.7, exon 17 of 26)/Exon (ENSDART00000151144.1/ENSDARG00000055713.7, exon 17 of 26)/Promoter (1-2kb)/Promoter (1-2kb)/Promoter (<=1kb)/Intron (ENSDART00000151144.1/ENSDARG00000055713.7, intron 18 of 25)	ENSDARG00000055713	621083	0.273979518	719604	0.290051214	768351	0.112723636	594339	0.169857055	0.22929	-1194663514	0.701806	-0.831596493	0.267332	-1080333084	0.344874	-1156921858	482484	0.102011088	46022	0.065186898	136497	-0.3931087	182332	-0.205762824	0.602703	-0.601875244	0.252946	-0.983193067
ENSDARG00000077052	559514		DctB-DctD (C4-dicarboxylate transport) two-component regulatory system	tnrc18	trinucleotide repeat containing 18	Promoter (<=1kb)/Promoter (<=1kb)/Promoter (<=1kb)/Promoter (<=1kb)/Intron (ENSDART00000155112.2/ENSDARG00000077052.5, intron 6 of 29)/Exon (ENSDART00000155112.2/ENSDARG00000077052.5, exon 7 of 30)	ENSDARG00000077052	3170988681	-0.029303725	1228235345	0.525483914	8143654866	0.141786035	11068117	0.446526557	2932992617	0.046173783	4589758515	0.12102579	435665466	0.257759013	396195996	0.093897217	25632565	0.845250796	1671117462	0.64494395	96696522	0.518241821	6969188	0.432525522	4872173439	0.394424076	1422296858	-0.149812134
ENSDARG00000034473	556314		Dissimilatory nitrate reduction nitrate => ammonia	ttyh3a	tweety family member 3a	Intron (ENSDART00000083111.4/ENSDARG00000034473.7, intron 9 of 13)/Intron (ENSDART00000083111.4/ENSDARG00000034473.7, intron 9 of 13)/Intron (ENSDART00000083111.4/ENSDARG00000034473.7, intron 2 of 13)/Exon (ENSDART00000083111.4/ENSDARG00000034473.7, exon 2 of 14)/Intron (ENSDART00000083111.4/ENSDARG00000034473.7, intron 1 of 13)	ENSDARG00000034473	1043485	0.508059486	1004962	0.437134351	4309153	-0.176255947	170634	0.639133948	645388	0.430119172	502938	0.167425761	539933	0.360631886	357392	0.041085847	1227896	0.517718644	1016069	0.421253214	980428	0.524677907	800432	0.498448301	428748	0.33347874	319003	0.240012452
ENSDARG00000037838	565405		DctB-DctD (C4-dicarboxylate transport) two-component regulatory system	unkl	unkempt family zinc finger-like	Exon (ENSDART00000003338.8/ENSDARG00000037838.6, exon 4 of 16)/Exon (ENSDART00000003338.8/ENSDARG00000037838.6, exon 4 of 16)	ENSDARG00000037838	716925	0.33872187	1574548	0.634865702	65357	0.031877715	1494383	0.580116014	110287	-0.430001845	292478	-0.107555867	318484	0.107550397	1586081	-0.375149447	371867	1010841215	1974942	0.720045258	867798	0.467874902	504176	0.278411875	199003	-0.032433331	165491	-0.07671082
ENSDARG00000104587	449670		Putative zinc/manganese transport system	srl	sarcalumenin	Promoter (1-2kb)/Promoter (1-2kb)/Distal Intergenic/Distal Intergenic/Exon (ENSDART00000165131.2/ENSDARG00000104587.2, exon 3 of 6)/Intron (ENSDART00000165131.2/ENSDARG00000104587.2, intron 1 of 5)/Intron (ENSDART00000165131.2/ENSDARG00000104587.2, intron 1 of 5)	ENSDARG00000104587	0.661474	-0.736397126	0	-9733444224	0	-9566577929	0	-9245470825	249314025	2209024905	8664535	1611393822	3009913	1184409915	2776986	1091560544	0.47165	-0.932817078	0.763401	-0.742492284	1236136	0.632556599	2672774	1072415043	5935456	1586237981	1053138649	192762757
ENSDARG00000099465	503775		didemethylisoproturon dehydrogenase activity	rnf213a	ring finger protein 213a	Exon (ENSDART00000168133.1/ENSDARG00000099465.1, exon 21 of 68)/Exon (ENSDART00000168133.1/ENSDARG00000099465.1, exon 21 of 68)/Exon (ENSDART00000168133.1/ENSDARG00000099465.1, exon 29 of 68)/Exon (ENSDART00000168133.1/ENSDARG00000099465.1, exon 29 of 68)/Exon (ENSDART00000168133.1/ENSDARG00000099465.1, exon 44 of 68)	ENSDARG00000099465	0.181455	-1319937475	0.141544	-1439993967	0.988032	-0.912168039	0.190435	-1361118033	0.027987	-2218595222	0.287886	-1283624243	0.197489	-1225510501	0.0897947	-1846373516	0.331913	-108918501	0.040613	-2061432606	0.0718079	-1763906473	0.119399	-1503410816	0.0904653	-1505969381	0	-9846939438
ENSDARG00000018149	449771		Glyoxylate cycle	slc38a4	solute carrier family 38 member 4	Intron (ENSDART00000031135.6/ENSDARG00000018149.10, intron 10 of 10)/Intron (ENSDART00000031135.6/ENSDARG00000018149.10, intron 10 of 10)/Exon (ENSDART00000149826.2/ENSDARG00000018149.10, exon 4 of 4)/Exon (ENSDART00000149826.2/ENSDARG00000018149.10, exon 4 of 4)	ENSDARG00000018149	421542	1137941604	779434	133919606	47449	1022421396	4143662	1033913015	2166526	1019688664	2019564	0.872622434	1108691	0.705581769	8720006	0.498084105	761092	1329580268	46678354	1106757202	410586012	1191333982	14371249	0.777047686	1009977	0.741945465	903777	0.742584681
ENSDARG00000057714	431739	3370300	Cell division transport system	cmah	cytidine monophospho-N-acetylneuraminic acid hydroxylase	Intron (ENSDART00000166058.1/ENSDARG00000057714.6, intron 4 of 14)/Intron (ENSDART00000166058.1/ENSDARG00000057714.6, intron 4 of 14)	ENSDARG00000057714	0.441012	-0.919290984	0.634564	-0.779304534	177911	-0.618282486	168057	-0.392189203	3034567	0.062748266	16391	0.766736998	267028742	1127009353	23253222	1000613723	0.21153	-1289674074	0.533298	-0.903759192	0.476643	-0.882852662	0.849736	-0.569211089	127686	-0.243979231	209968	0.038166752
ENSDARG00000063054	566152		Microbial metabolism in diverse environments	shank3b	SH3 and multiple ankyrin repeat domains 3b	Promoter (2-3kb)/Promoter (2-3kb)/Promoter (1-2kb)/Promoter (1-2kb)/Exon (ENSDART00000091809.4/ENSDARG00000063054.7, exon 6 of 24)/Promoter (2-3kb)	ENSDARG00000063054	0	-8549908595	0	-9733444224	0	-9566577929	0	-9245470825	1209043	-0.385255372	1421506	-0.473555045	1060727	-0.419564864	0.3478027	-1152589268	0	-9242234416	0.0404363	-2063392931	2221002	-0.166499469	1319685	-0.359649142	1154874	-0.291848742	0.0945414	-14581393
ENSDARG00000034300						Intron (ENSDART00000174705.1/ENSDARG00000034300.8, intron 10 of 17)/Intron (ENSDART00000174705.1/ENSDARG00000034300.8, intron 10 of 17)/Promoter (<=1kb)/Promoter (<=1kb)/Intron (ENSDART00000174705.1/ENSDARG00000034300.8, intron 5 of 17)/Intron (ENSDART00000174705.1/ENSDARG00000034300.8, intron 8 of 17)	ENSDARG00000034300	0	-8549908595	0.071471	-1740902625	192768	-0.57820657	0.767071	-0.741173147	0	-1095411421	0.682792	-0.845529646	0.942696	-0.476122043	0.451092	-1019358644	0.133387	-149488318	0.088653	-1710469169	0.966143	-0.553968398	0.313168	-1044383805	0.20128	-1124715646	0	-9846939438
ENSDARG00000103723	100538090			LOC100538090	gastrula zinc finger protein XlCGF8.2DB-like	Intron (ENSDART00000178785.1/ENSDARG00000103723.2, intron 2 of 2)/Intron (ENSDART00000178785.1/ENSDARG00000103723.2, intron 2 of 2)/3' UTR/Promoter (<=1kb)/Promoter (<=1kb)/Intron (ENSDART00000178785.1/ENSDARG00000103723.2, intron 2 of 2)/Intron (ENSDART00000178785.1/ENSDARG00000103723.2, intron 2 of 2)	ENSDARG00000103723	11572463	0.554742801	1086435661	1485436172	1283534	-0.781424382	1167726752	1494917229	2558339	-0.020359368	6536306	0.300369745	47748213	0.301700358	3445530611	1202081461	70700077	1296771491	7685763	1330952785	10153818	0.540984134	18720624	0.902909866	4201054	0.323770799	22542555	0.072448234
ENSDARG00000023479	562438		PhoR-PhoB (phosphate starvation response) two-component regulatory system	lrp13	low-density lipoprotein receptor related-protein 13	Intron (ENSDART00000134896.2/ENSDARG00000023479.9, intron 9 of 20)/Intron (ENSDART00000134896.2/ENSDARG00000023479.9, intron 9 of 20)/Promoter (2-3kb)/Promoter (2-3kb)	ENSDARG00000023479	107694	0.52229657	306702	-0.085501526	43035	-0.17691188	286658	-0.154587969	0.3320178	-1014437196	0	-1025627296	0.2427563	-1126566714	0	-9888107928	5792998	0.183394924	452092	0.057175801	0.0412664	-2021758874	11769055	-0.414157455	0.0893415	-1511928594	0	-9846939438
ENSDARG00000035398	559101		AgrC-AgrA (exoprotein synthesis) two-component regulatory system	enc1	ectodermal-neural cortex 1	Promoter (<=1kb)/Promoter (<=1kb)	ENSDARG00000035398	190916	-0.258206095	940183	0.407792725	143504	-0.72567289	125305	0.501744434	287978	0.037260165	390001	0.038417135	3565	0.161612614	322408	-0.011694569	539154	0.151433307	105613	0.43863861	104362	0.553752677	72885	0.453851493	487831	0.395024142	0.274431	-0.943849569
ENSDARG00000106242						Promoter (1-2kb)/Promoter (1-2kb)/Distal Intergenic/Distal Intergenic/Promoter (1-2kb)/Distal Intergenic/Distal Intergenic/Distal Intergenic/Distal Intergenic/Distal Intergenic	ENSDARG00000106242
ENSDARG00000051921	436594		PTS system mannitol-specific II component	slc30a5	solute carrier family 30 (zinc transporter) member 5	Promoter (<=1kb)/Promoter (<=1kb)/Distal Intergenic/Promoter (2-3kb)/Promoter (2-3kb)/Distal Intergenic/Distal Intergenic/Distal Intergenic/Distal Intergenic	ENSDARG00000051921	133278	0.618455267	1868312	0.710197405	317288	0.821336862	1623853	0.617086759	110188	0.69053693	19081	0.843822648	218485	1030815725	1957861	0.91248562	158645	0.631734055	1386117	0.560878068	110068	0.57853161	83596	0.519122168	4519572	0.358610942	746324	0.650203803
ENSDARG00000038524	557176		DctB-DctD (C4-dicarboxylate transport) two-component regulatory system	pik3r1	phosphoinositide-3-kinase regulatory subunit 1 (alpha)	Exon (ENSDART00000176835.1/ENSDARG00000038524.8, exon 15 of 15)/Exon (ENSDART00000176835.1/ENSDARG00000038524.8, exon 15 of 15)/Promoter (1-2kb)/Promoter (1-2kb)/Promoter (<=1kb)/Distal Intergenic/Distal Intergenic/Distal Intergenic	ENSDARG00000038524	1069255	0.519065671	28588168	0.897515907	11331527	0.306853544	29110442	0.87681281	7171113	0.4814214	1432967	0.698559318	15609316	0.869598325	18072162	0.871463996	2472807	0.829263253	2722285	0.864331175	22746504	0.916424891	16673076	0.847770297	87681859	0.674544407	257982	0.137551066
ENSDARG00000061505	751681		envenomation resulting in depletion of circulating fibrinogen in other organism	mrps9	mitochondrial ribosomal protein S9	Intron (ENSDART00000087782.5/ENSDARG00000061505.5, intron 5 of 10)/Intron (ENSDART00000087782.5/ENSDARG00000061505.5, intron 5 of 10)	ENSDARG00000061505	707066	0.332474756	192689	0.723792286	9.02	0.192855443	205983	0.722907263	301349	118033108	315082	1098248178	177263	0.930573775	167589	0.832810279	17121	0.665655135	203272	0.733009336	380479	1155885378	273992	1084226378	304241	1267643774	569632	0.519819793
ENSDARG00000017211	570222	11832264	CMP-KDO biosynthesis	plxnb1b	plexin b1b	Exon (ENSDART00000161257.2/ENSDARG00000017211.11, exon 16 of 38)/Exon (ENSDART00000161257.2/ENSDARG00000017211.11, exon 16 of 38)/Intron (ENSDART00000161257.2/ENSDARG00000017211.11, intron 1 of 37)/Promoter (<=1kb)/Promoter (<=1kb)	ENSDARG00000017211	107272	0.520525278	2327924	0.807051621	704684	0.069503157	2092609	0.729932318	301413	0.05945848	447603	0.108297827	374011	0.184602058	342049	0.018604126	1947986	0.723097631	233815	0.795944351	1208291	0.621951304	918696	0.564047858	308467	0.176514018	142276	-0.14965501
ENSDARG00000016429	567490	11848762	Biosynthesis of siderophore group nonribosomal peptides	farp2	FERM RhoGEF and pleckstrin domain protein 2	Intron (ENSDART00000153595.2/ENSDARG00000016429.10, intron 7 of 26)/Intron (ENSDART00000153595.2/ENSDARG00000016429.10, intron 7 of 26)/Promoter (2-3kb)/Distal Intergenic/Distal Intergenic/Intron (ENSDART00000153595.2/ENSDARG00000016429.10, intron 2 of 26)/Intron (ENSDART00000153595.2/ENSDARG00000016429.10, intron 3 of 26)/Intron (ENSDART00000153595.2/ENSDARG00000016429.10, intron 5 of 26)/Promot…	ENSDARG00000016429	383308	1095046406	2385274	0.817768799	330607	0.841883737	25993247	0.826416878	322451	0.092305037	6057953	0.261816833	443734	0.266556967	380078	0.07261783	4436138	1089352701	2780393	0.873826681	671735	0.348667006	564768	0.332437048	597269	0.491513143	17612638	-0.04665201
ENSDARG00000007231	558502		Dissimilatory nitrate reduction nitrate => ammonia	ryk	receptor-like tyrosine kinase	Exon (ENSDART00000128985.3/ENSDARG00000007231.10, exon 7 of 16)/Exon (ENSDART00000128985.3/ENSDARG00000007231.10, exon 7 of 16)/Exon (ENSDART00000065255.5/ENSDARG00000044433.6, exon 28 of 32)/Exon (ENSDART00000065255.5/ENSDARG00000044433.6, exon 28 of 32)/Intron (ENSDART00000128985.3/ENSDARG00000007231.10, intron 1 of 15)/Intron (ENSDART00000128985.3/ENSDARG00000007231.10, intron 1 of 15)/Intron …	ENSDARG00000007231	2814602	0.955711033	330462	0.961330587	2245376	0.648565893	311793	0.907362449	14181803	0.8133927	849006	0.433033934	959109	0.636096756	8849586	0.505641721	271253	0.870440988	324682	0.943549751	169992	0.780855207	1507337	0.799754616	811608	0.637701626	640977	0.576768196
ENSDARG00000061409							ENSDARG00000061409	0	-8549908595	0.158603	-1389883421	0	-9566577929	0.283389	-1184243264	0.294073	-1073519598	0.883661	-0.714712269	0.914547	-0.490656157	0.50959	-0.956884593	0.591624	-0.83195792	119767	-0.540022531	121637	-0.446760941	0.910918	-0.536113634	0.0843533	-1539317637	0	-9846939438
ENSDARG00000077060	567058		beta-Alanine metabolism	LOC567058	RNA-binding protein 6	Promoter (<=1kb)/Promoter (<=1kb)/Exon (ENSDART00000097273.4/ENSDARG00000077060.3, exon 12 of 23)/Exon (ENSDART00000097273.4/ENSDARG00000077060.3, exon 12 of 23)	ENSDARG00000077060	189507	0.777253519	6965865	1289709758	400149	0.937274998	7072176	1271781941	127173	0.760329585	1135409	0.580489246	941142	0.627030278	884282	0.505249848	1021652	1460607105	8624004	1382735707	3488368	1115468981	134445	0.74531534	104726	0.759226687	200251	0.015299392
ENSDARG00000053454	556251			cntn3b	contactin 3b	Intron (ENSDART00000055035.6/ENSDARG00000053454.5, intron 17 of 18)/Intron (ENSDART00000055035.6/ENSDARG00000053454.5, intron 17 of 18)/Distal Intergenic/Distal Intergenic/Exon (ENSDART00000055035.6/ENSDARG00000053454.5, exon 6 of 19)	ENSDARG00000053454	0	-8549908595	0.0513281	-1886686454	0	-9566577929	0	-9245470825	0	-1095411421	0	-1025627296	0.197842	-1224654302	0.141647	-1612836072	0.191906	-133300279	0	-8771168133	0.158298	-1395949211	0.14105	-1424082411	0	-1047941653	0	-9846939438
ENSDARG00000040607	326100			rtfdc1	replication termination factor 2 domain containing 1	Promoter (<=1kb)/Promoter (<=1kb)/Intron (ENSDART00000059438.5/ENSDARG00000040607.8, intron 5 of 8)/Intron (ENSDART00000059438.5/ENSDARG00000040607.8, intron 5 of 8)	ENSDARG00000040607	697439	1365091528	774376	1336329086	5782234	112121701	62316266	1215481135	2237988	103548753	3807355	1194260876	23534779	1066460397	13856226	0.735363091	109218839	1490318454	7834792	1339586884	35377599	1122013544	36014508	1214378526	19018144	1043657278	1264297	0.904588517
ENSDARG00000100280						Promoter (<=1kb)/Promoter (<=1kb)/3' UTR/3' UTR/Intron (ENSDART00000163930.1/ENSDARG00000100280.1, intron 11 of 14)/Promoter (<=1kb)	ENSDARG00000100280	0.343236	-1032372397	0.514368	-0.871780504	0.5292607	-1224082129	0.442857	-0.985602599	0.158109	-1375621011	0.13604	-1663884516	0.281596	-1055410975	0.425989	-1048694936	0.6626724	-0.781487222	0.340771	-1105113906	0.359163	-1014580379	0.332764	-1015491382	0.162678	-1226222502	0	-9846939438
ENSDARG00000074818	100003349			si:cabz01036022.1	si:cabz01036022.1	Promoter (1-2kb)/Promoter (1-2kb)/Exon (ENSDART00000173320.1/ENSDARG00000074818.4, exon 3 of 13)/Exon (ENSDART00000173320.1/ENSDARG00000074818.4, exon 3 of 13)	ENSDARG00000074818	0.0349386	-2063161979	0.5286346	-0.859732823	0	-9566577929	0.417519	-1011818086	0.0965469	-1615754533	0.137996	-1656642809	0.0239476	-2237032684	0.0797047	-1907444856	0	-9242234416	0.261434	-1224266439	0.270862	-1145924258	0.0243096	-226106992	0.830057	-0.449289089	0.260722	-0.968580541
ENSDARG00000062909	566557	11866392	RNA polymerase	furina	furin (paired basic amino acid cleaving enzyme) a	Intron (ENSDART00000091470.6/ENSDARG00000062909.6, intron 2 of 15)/Intron (ENSDART00000091470.6/ENSDARG00000062909.6, intron 2 of 15)	ENSDARG00000062909	357607	0.024933472	367114	-0.006326009	150974	-0.70031702	43216	0.028069661	273505	0.012156982	254791	-0.177532166	220751	-0.068180752	175785	-0.322466439	779703	0.315610432	914011	0.373663055	208189	-0.196607986	250196	-0.055137609	162887	-0.127904341	164667	-0.079119752
ENSDARG00000073688	100333160			nav2a	neuron navigator 2a	Exon (ENSDART00000173541.1/ENSDARG00000073688.4, exon 8 of 37)/Exon (ENSDART00000173541.1/ENSDARG00000073688.4, exon 8 of 37)/Intron (ENSDART00000173541.1/ENSDARG00000073688.4, intron 11 of 36)/Distal Intergenic/Distal Intergenic	ENSDARG00000073688	1302504904	-0.430712549	341328375	-0.038396552	2667969633	-0.415811933	272966179	-0.176365051	212301939	-0.111163053	517216355	0.181626567	238551538	-0.031000448	1890813	-0.285107883	1216171974	0.513449047	5170608	0.117543493	889731	0.479493452	5345310128	0.30624302	217048799	0.008947733	0.096790106	-1446794821
ENSDARG00000055080	557528		PgtB-PgtA (phosphoglycerate transport) two-component regulatory system	rbm4.2	RNA binding motif protein 4.2	Promoter (<=1kb)/Promoter (<=1kb)/Promoter (<=1kb)/Promoter (<=1kb)/Promoter (<=1kb)	ENSDARG00000055080	4018467	2155156358	26891591	1884549139	26173905	187571264	303670681	1920169424	495159	1422097488	3986712	1217611753	3050258	1190793613	270955685	1078966319	384372009	2050281688	4013997	2074115265	90325275	1558328692	37526517	1233955968	3415148996	1322739746	3251915	1360515257
ENSDARG00000056781	100147904			LOC100147904	zonadhesin-like	Exon (ENSDART00000173515.1/ENSDARG00000056781.5, exon 64 of 83)/Exon (ENSDART00000173515.1/ENSDARG00000056781.5, exon 64 of 83)/Exon (ENSDART00000173515.1/ENSDARG00000056781.5, exon 57 of 83)/Exon (ENSDART00000173515.1/ENSDARG00000056781.5, exon 57 of 83)/Exon (ENSDART00000173515.1/ENSDARG00000056781.5, exon 71 of 83)	ENSDARG00000056781	0	-8549908595	0	-9733444224	0	-9566577929	0	-9245470825	0	-1095411421	0	-1025627296	0.051779	-1867331274	0.0794283	-1909224688	0	-9242234416	0	-8771168133	0.0124143	-2580896871	0.0552742	-1870037095	0.0168	-230858215	0	-9846939438
ENSDARG00000011259	791196		Biosynthesis of amino acids	trpm1a	transient receptor potential cation channel subfamily M member 1a	Promoter (<=1kb)/Promoter (<=1kb)	ENSDARG00000011259	0.0748339	-1719533835	0.191879	-1306011469	0.0217023	-2820075428	0.405476	-1024841258	0	-1095411421	0.1894077	-1496000831	0.3599	-0.937779893	0.303663	-1222124417	0.40406	-1001651683	0.275235	-1201138339	0.181779	-133156717	0.232206	-118677334	0.121099	-1366935543	0.244844	-0.998904029
ENSDARG00000075964	326099			plekhg4	pleckstrin homology domain containing family G (with RhoGef domain) member 4	Intron (ENSDART00000108473.4/ENSDARG00000075964.4, intron 1 of 23)/Intron (ENSDART00000108473.4/ENSDARG00000075964.4, intron 1 of 23)/Distal Intergenic/Distal Intergenic/Distal Intergenic/Distal Intergenic/Intron (ENSDART00000108473.4/ENSDARG00000075964.4, intron 1 of 23)/Exon (ENSDART00000108473.4/ENSDARG00000075964.4, exon 3 of 24)/Exon (ENSDART00000108473.4/ENSDARG00000075964.4, exon 4 of 24)/…	ENSDARG00000075964	819898	0.399269561	194653	0.72825801	943378	0.21526713	238618	0.788347261	405729	0.204147414	879328	0.450835044	54391	0.364150343	526186	0.239275662	832961	0.345015283	175603	0.667226663	145487	0.708395961	105863	0.631538199	62027	0.50952738	292556	0.198246022
ENSDARG00000104530						Intron (ENSDART00000169830.1/ENSDARG00000098074.1, intron 12 of 12)/Intron (ENSDART00000169830.1/ENSDARG00000098074.1, intron 12 of 12)/Intron (ENSDART00000164643.2/ENSDARG00000104530.2, intron 2 of 8)/Intron (ENSDART00000169830.1/ENSDARG00000098074.1, intron 12 of 12)/Intron (ENSDART00000169830.1/ENSDARG00000098074.1, intron 12 of 12)/Intron (ENSDART00000169830.1/ENSDARG00000098074.1, intron 12 …	ENSDARG00000104530	466292	0.144657375	237899	0.816607132	690295	0.059194646	255499	0.818762113	418109	0.218780035	710288	0.342538474	436734	0.258933462	41896	0.122520637	248461	0.831382384	278451	0.874491898	179655	0.806590352	112022	0.658457801	790138	0.624920628	0.20579	-1082763239
ENSDARG00000018165	100003959			depdc1a	DEP domain containing 1a	Exon (ENSDART00000049676.7/ENSDARG00000018165.9, exon 5 of 12)/Exon (ENSDART00000049676.7/ENSDARG00000018165.9, exon 5 of 12)/Promoter (1-2kb)/Promoter (1-2kb)	ENSDARG00000018165	281228	0.955338692	437844	1085236099	326357	0.8354187	368064	0.981188568	156051	-0.261023423	857341	0.437989737	727901	0.50384915	567646	0.278134289	75438	1325638175	531996	1165549356	172378	0.787343278	972473	0.591128152	528914	0.433570824	22872	0.079450101
ENSDARG00000014587	436921		PTS system alpha-glucoside-specific II component	slc38a5b	solute carrier family 38 member 5b	Intron (ENSDART00000025024.6/ENSDARG00000014587.6, intron 1 of 15)/Intron (ENSDART00000025024.6/ENSDARG00000014587.6, intron 1 of 15)/Promoter (2-3kb)/Promoter (2-3kb)/Intron (ENSDART00000025024.6/ENSDARG00000014587.6, intron 2 of 15)	ENSDARG00000014587	616759	1309629154	637136	1250425442	601693	1141097603	7225258	1281310581	188287	0.951372387	204087	0.877946039	155414	0.86750775	155068	0.79302552	7686149	1333957511	6678937	1267826431	2474359	0.955597615	2211359	0.982201586	1145626	0.802024431	151397	0.991562466
ENSDARG00000042552	405791	917292	Peptides/nickel transport system	cacna1sb	calcium channel voltage-dependent L type alpha 1S subunit b	Exon (ENSDART00000062406.5/ENSDARG00000042552.6, exon 14 of 45)/Exon (ENSDART00000062406.5/ENSDARG00000042552.6, exon 14 of 45)	ENSDARG00000042552	0	-8549908595	0.0714072	-17412959	0	-9566577929	0.0568836	-1898761589	212552	-0.110589971	182172	-0.347718585	0.933012	-0.481072604	111892	-0.553911141	0.289882	-1149441708	0.0363223	-2111631427	0.487039	-0.872809205	0.32859	-1021500272	0.536692	-0.657175735	157577	-0.100359524
ENSDARG00000054186	553174	11763328	Pyruvate metabolism	ncs1b	neuronal calcium sensor 1b	Promoter (1-2kb)/Promoter (1-2kb)/Promoter (<=1kb)	ENSDARG00000054186	0	-8549908595	0	-9733444224	0	-9566577929	0.176672	-1394496956	0	-1095411421	0	-1025627296	0	-1034200284	0	-9888107928	0	-9242234416	0	-8771168133	0.182121	-1330692231	0.0811749	-1687096432	0.118392	-1377713041	0	-9846939438
ENSDARG00000034916	447833		Gluconeogenesis oxaloacetate => fructose-6P	hat1	histone acetyltransferase 1	Intron (ENSDART00000044128.8/ENSDARG00000034916.8, intron 9 of 10)/Intron (ENSDART00000044128.8/ENSDARG00000034916.8, intron 9 of 10)/Distal Intergenic/Distal Intergenic/Distal Intergenic/Distal Intergenic/Exon (ENSDART00000044128.8/ENSDARG00000034916.8, exon 7 of 11)	ENSDARG00000034916	499898	1214855037	585458	1213175675	44115	0.986017281	485553	1104455791	572174	1492476218	629521	1449345633	358241	1267891594	422315	1306347363	326221	0.95255945	531829	1165408204	124749	1708626825	902976	1651945851	899382	1784363063	365841	1417358229
ENSDARG00000013025	569456			ints6	integrator complex subunit 6		ENSDARG00000013025	930105	0.456166955	150083	0.613750292	235273	0.671902396	156756	0.601388022	497499	0.303416744	495725	0.160097906	414801	0.234230293	323049	-0.010676935	416296	0.036346254	109568	0.45516704	115211	0.599788764	494206	0.268904012	422363	0.326325822	258486	0.138492968
ENSDARG00000043566	550343	11604629	Alanine aspartate and glutamate metabolism	si:dkey-22a1.3	si:dkey-22a1.3	Promoter (<=1kb)/Promoter (<=1kb)/Promoter (1-2kb)/Promoter (1-2kb)	ENSDARG00000043566	979245	0.479393917	197002	0.733540344	1203603	0.336991846	193338	0.69471758	1824093	-0.185043199	485304	0.149320451	312156	0.097928502	385708	0.08015155	1167197	0.495156924	1659616	0.641838997	6139317	0.306782736	7946229	0.494980891	2656854	0.105337636	2778375	0.173334299
ENSDARG00000032197	100126139			klf12b	Kruppel-like factor 12b	Intron (ENSDART00000146115.1/ENSDARG00000032197.6, intron 1 of 5)/Intron (ENSDART00000146115.1/ENSDARG00000032197.6, intron 1 of 5)/Intron (ENSDART00000146115.1/ENSDARG00000032197.6, intron 1 of 5)/Intron (ENSDART00000146115.1/ENSDARG00000032197.6, intron 1 of 5)/Intron (ENSDART00000146115.1/ENSDARG00000032197.6, intron 1 of 5)	ENSDARG00000032197	0	-8549908595	0	-9733444224	0	-9566577929	0	-9245470825	0	-1095411421	0.812045	-0.757585899	15402	-0.240755308	179466	-0.311848341	0.237786	-1237603568	0.12829	-1544319621	19804	-0.219871565	106876	-0.460042325	0.180729	-1176058409	0	-9846939438
ENSDARG00000040700	564685		PhoR-PhoB (phosphate starvation response) two-component regulatory system	nab1b	NGFI-A binding protein 1b (EGR1 binding protein 1)	Intron (ENSDART00000059628.4/ENSDARG00000040700.4, intron 3 of 6)/Intron (ENSDART00000059628.4/ENSDARG00000040700.4, intron 3 of 6)/Promoter (2-3kb)/Promoter (2-3kb)	ENSDARG00000040700	0	-8549908595	147812	-0.406938409	0	-9566577929	150696	-0.440706738	0.0781802	-1718482517	0.839695	-0.740600867	0.462692	-0.81732848	0.677153	-0.811226899	206319	-0.276053358	17455	-0.370681124	186926	-0.246756102	275974	-0.008456517	0	-1047941653	0	-9846939438
ENSDARG00000000563						Exon (ENSDART00000125953.3/ENSDARG00000000563.13, exon 97 of 214)/Exon (ENSDART00000125953.3/ENSDARG00000000563.13, exon 97 of 214)/Exon (ENSDART00000125953.3/ENSDARG00000000563.13, exon 75 of 214)/Exon (ENSDART00000125953.3/ENSDARG00000000563.13, exon 40 of 214)/Exon (ENSDART00000125953.3/ENSDARG00000000563.13, exon 38 of 214)	ENSDARG00000000563	0.029106	-2145562804	0.126249	-14903515	0	-9566577929	0.0918292	-1685661216	159265	-0.251098537	0.241132	-1373523319	0.173496	-1287611115	0.179556	-1491331634	0.136373	-1485030599	0.0496524	-1971085018	0.250932	-1181499952	0.269309	-1116208335	0.165295	-121861442	0.743378	-0.462935197
ENSDARG00000102604						Intron (ENSDART00000166364.1/ENSDARG00000102604.1, intron 1 of 1)/Intron (ENSDART00000166364.1/ENSDARG00000102604.1, intron 1 of 1)	ENSDARG00000102604
ENSDARG00000078854						Intron (ENSDART00000122503.2/ENSDARG00000078854.3, intron 4 of 12)/Intron (ENSDART00000122503.2/ENSDARG00000078854.3, intron 4 of 12)/Distal Intergenic/Distal Intergenic/Distal Intergenic	ENSDARG00000078854	0.23291978	-1207292507	11735026	-0.508564635	0	-9566577929	217833	-0.276755943	2093072	1002896739	2819672	1041919407	1474123	0.842165168	1528042	0.785490644	12417266	-0.502017963	0	-8771168133	4647093	1248973166	30961317	1142409804	2051844	1079855462	120495	0.88138594
ENSDARG00000092600	553519		Tyrosine metabolism	si:ch211-197n1.2	si:ch211-197n1.2		ENSDARG00000092600	0	-8549908595	0	-9733444224	0	-9566577929	0	-9245470825	0.552522	-0.766490528	0.77002	-0.784542052	0	-1034200284	0.341469	-1162005561	0	-9242234416	0	-8771168133	0.836437	-0.621072733	0.601566	-0.733629002	0.97495	-0.372587506	0	-9846939438
ENSDARG00000075564	559330		NtrY-NtrX (nitrogen regulation) two-component regulatory system	fam13a	family with sequence similarity 13 member A	Intron (ENSDART00000080389.4/ENSDARG00000075564.4, intron 7 of 25)/Intron (ENSDART00000080389.4/ENSDARG00000075564.4, intron 7 of 25)/Intron (ENSDART00000080389.4/ENSDARG00000075564.4, intron 6 of 25)/Intron (ENSDART00000080389.4/ENSDARG00000075564.4, intron 2 of 25)/Intron (ENSDART00000080389.4/ENSDARG00000075564.4, intron 14 of 25)/Intron (ENSDART00000080389.4/ENSDARG00000075564.4, intron 14 of…	ENSDARG00000075564	10481	0.51005036	206866	0.75505534	464605	1011901758	30694	0.900382308	450827	0.25545882	542832	0.206147472	446443	0.269475033	481808	0.194132571	235869	0.808236633	247661	0.821809179	101138	0.539145958	667755	0.41217613	34907	0.235465024	0.701751	-0.490745582
ENSDARG00000095360						Promoter (2-3kb)/Promoter (2-3kb)/Intron (ENSDART00000141348.1/ENSDARG00000095360.1, intron 14 of 16)/Intron (ENSDART00000141348.1/ENSDARG00000095360.1, intron 14 of 16)	ENSDARG00000095360	0	-8549908595	0	-9733444224	0	-9566577929	0.517405	-0.916376589	0	-1095411421	0	-1025627296	0	-1034200284	0	-9888107928	0.115785	-1557863784	0	-8771168133	0.0763184	-173554945	0	-1014503813	0	-1047941653	0	-9846939438
ENSDARG00000078041	558395	7158660	RstB-RstA two-component regulatory system	xpo1a	exportin 1 (CRM1 homolog yeast) a	Exon (ENSDART00000108906.3/ENSDARG00000078041.3, exon 7 of 24)/Exon (ENSDART00000108906.3/ENSDARG00000078041.3, exon 7 of 24)/Intron (ENSDART00000108906.3/ENSDARG00000078041.3, intron 10 of 23)/Intron (ENSDART00000108906.3/ENSDARG00000078041.3, intron 10 of 23)/Intron (ENSDART00000127216.2/ENSDARG00000089742.2, intron 3 of 6)	ENSDARG00000078041	493963	1209466794	12050479	153106532	566838	1111280099	1592922	1633081417	159145	0.869510496	234815	0.949091983	1585766	0.87716611	1419474	0.747729698	2960806	1934137935	1434432	1611485732	739718	1465356196	3572098	1210482804	218033	1108810634	507094	0.463696103
ENSDARG00000103125	567524		Cysteine and methionine metabolism	tsc2	tuberous sclerosis 2	Exon (ENSDART00000176578.1/ENSDARG00000103125.2, exon 8 of 37)/Exon (ENSDART00000176578.1/ENSDARG00000103125.2, exon 8 of 37)/Intron (ENSDART00000176578.1/ENSDARG00000103125.2, intron 27 of 36)/Intron (ENSDART00000176578.1/ENSDARG00000103125.2, intron 27 of 36)/3' UTR	ENSDARG00000103125	1773812	-0.29137995	287008	-0.114726909	2089835	-0.537848867	2609918	-0.196325349	275155	0.015085127	340489	-0.03045363	2494591	-0.009565037	184303	-0.298222081	1293622	0.540924286	294076	-0.136166346	648019	0.331935731	341305	0.092686839	355009	0.243507737	194738	0.00182685
ENSDARG00000078430	567621		Alanine aspartate and glutamate metabolism	tiam1a	T-cell lymphoma invasion and metastasis 1a	Intron (ENSDART00000110751.4/ENSDARG00000078430.5, intron 11 of 26)/Intron (ENSDART00000110751.4/ENSDARG00000078430.5, intron 11 of 26)/Distal Intergenic/Intron (ENSDART00000110751.4/ENSDARG00000078430.5, intron 1 of 26)/Intron (ENSDART00000110751.4/ENSDARG00000078430.5, intron 1 of 26)	ENSDARG00000078430	1974475	-0.243029919	4029860004	0.034728811	6476714	0.027347575	8857598	0.347393192	226721	-0.079172879	562383	0.224096455	4677601	0.291837785	401185	0.100308638	440114	0.061106539	5766341	0.166569405	6497422	0.333171892	68196184	0.422197819	4134114	0.316113404	0.789711	-0.433755976
ENSDARG00000068982	564457		Iron complex transport system	si:rp71-56i13.6	si:rp71-56i13.6	Promoter (<=1kb)/Promoter (<=1kb)/Intron (ENSDART00000099992.5/ENSDARG00000068982.5, intron 3 of 8)/Intron (ENSDART00000099992.5/ENSDARG00000068982.5, intron 3 of 8)/Intron (ENSDART00000099992.5/ENSDARG00000068982.5, intron 3 of 8)	ENSDARG00000068982	0	-8549908595	0.096481065	-1608769365	0	-9566577929	0.986833	-0.629078867	0.107536346	-1563273866	0.230588484	-1396203442	0.185995349	-1254258097	0.710169287	-0.786835678	0.877995122	-0.656273231	0.4139	-1017708757	0.865936477	-0.604938929	0.344851743	-0.998505901	0.232122095	-1056750232	0.236246561	-1016154734
ENSDARG00000088937						Exon (ENSDART00000123936.2/ENSDARG00000088937.3, exon 28 of 29)/Exon (ENSDART00000123936.2/ENSDARG00000088937.3, exon 28 of 29)/Intron (ENSDART00000123936.2/ENSDARG00000088937.3, intron 28 of 28)/Intron (ENSDART00000123936.2/ENSDARG00000088937.3, intron 28 of 28)	ENSDARG00000088937	0.030526	-2124072728	0.0439176	-1955349339	0	-9566577929	0.421402	-100769903	0	-1095411421	0	-1025627296	0	-1034200284	0.0404209	-2255324222	0.123225	-1530148633	0.0667663	-183794015	0	-9376562726	0.0387391	-2039247442	0	-1047941653	0.0239204	-2121381057
ENSDARG00000107804						Intron (ENSDART00000174882.1/ENSDARG00000107804.1, intron 1 of 4)/Intron (ENSDART00000174882.1/ENSDARG00000107804.1, intron 1 of 4)	ENSDARG00000107804
ENSDARG00000054160	553227	11700824	Pentose and glucuronate interconversions	zgc:113625	zgc:113625	Promoter (1-2kb)/Promoter (1-2kb)/Promoter (2-3kb)/Promoter (2-3kb)	ENSDARG00000054160	0.239035	-1195600667	0.786824	-0.684597131	0	-9566577929	0.408977	-1021015856	0	-1095411421	0.626272	-0.889360879	0.547547	-0.736597753	0.505635	-0.960876561	0.292357	-1145658183	0.118846	-1578696911	0.0965614	-1626037584	0.129129	-146611762	0	-1047941653	0	-9846939438
ENSDARG00000074904	799859		Purine metabolism	si:ch211-253b8.5	si:ch211-253b8.5	Intron (ENSDART00000112156.3/ENSDARG00000074904.3, intron 1 of 3)/Intron (ENSDART00000112156.3/ENSDARG00000074904.3, intron 1 of 3)	ENSDARG00000074904	106855	-0.520033397	147475	-0.40794355	0.716636	-1072637182	162554	-0.407003143	107949	-0.440433311	112109	-0.593989654	164799	-0.208324265	108399	-0.5701606	294025	-0.11840508	240434	-0.226709098	191825	-0.234713739	20224	-0.156433131	103934	-0.342098392	341871	0.273424362
ENSDARG00000098667						Distal Intergenic/Distal Intergenic/Promoter (1-2kb)/Distal Intergenic/Distal Intergenic/Intron (ENSDART00000169340.1/ENSDARG00000098667.1, intron 4 of 8)/Distal Intergenic	ENSDARG00000098667	0.587359	-0.79000879	0.690329	-0.742212655	0.756491	-1045593475	0.46732	-0.961678437	0.864206	-0.5487211	0.891707	-0.710114291	0.395425	-0.892648177	0.747992	-0.760250154	109448	-0.558191291	0.424947	-1005866708	12467288	-0.435285785	10534438	-0.466913666	0.603842	-0.600975165	0.0611646	-1668297261
ENSDARG00000061640	497350		nickel incorporation into iron-sulfur cluster via tris-L-cysteinyl L-cysteine persulfido bis-L-glutamato L-histidino nickel triiron disulfide trioxide	sipa1l2	signal-induced proliferation-associated 1 like 2	Intron (ENSDART00000088093.5/ENSDARG00000061640.5, intron 7 of 21)/Intron (ENSDART00000088093.5/ENSDARG00000061640.5, intron 7 of 21)/Exon (ENSDART00000160154.1/ENSDARG00000101613.1, exon 16 of 18)/Exon (ENSDART00000160154.1/ENSDARG00000101613.1, exon 16 of 18)/Intron (ENSDART00000088093.5/ENSDARG00000061640.5, intron 1 of 21)	ENSDARG00000061640	785733	0.380067488	127079	0.540482824	279204	-0.393099324	148767	0.578112694	987607	0.637234364	130611	0.651538159	646835	0.447240257	56783	0.27830034	117856	0.499468474	139562	0.563949822	289306	1028368153	224325	0.989017687	133246	0.874046375	266181	0.15265007
ENSDARG00000023609	570677		GlrK-GlrR (amino sugar metabolism) two-component regulatory system	epha8	eph receptor A8	Distal Intergenic/Distal Intergenic/Distal Intergenic/Intron (ENSDART00000041800.7/ENSDARG00000023609.10, intron 1 of 16)	ENSDARG00000023609	0.54985	-0.819780216	0.379689	-1005468893	0.579623	-117866329	185177	-0.349024382	0.0235344	-2302952271	0.100878	-1815578165	0.0698215	-1724000226	0.0291478	-2422847559	0.266603	-1186696696	0.385702	-104943106	117538	-0.462717472	0.436211	-0.886631911	0.474989	-0.715399788	0.0518432	-174809286
ENSDARG00000078417	100286775			plxdc1	plexin domain containing 1	Distal Intergenic/Distal Intergenic	ENSDARG00000078417	0.0564748	-1846520752	0	-9733444224	0.0743532	-220477143	0	-9245470825	0.482109	-0.832857167	0.388065	-1132148118	0.37762	-0.914737128	0.29836	-1231150939	0	-9242234416	0	-8771168133	0.0996816	-1611234278	0.138148	-1433978664	0.432066	-0.760552237	0.219656	-1051294529
ENSDARG00000035910	503523		alcohol O-hexanoyltransferase activity	znf281b	zinc finger protein 281b	Promoter (<=1kb)/Promoter (<=1kb)	ENSDARG00000035910	430637	1147571803	653458	1261564492	404943	0.943225796	55444	1163488334	10.19	0.652468455	15014	0.722224085	68496	0.474697202	709914	0.39272028	786477	1344181388	709764	1295162664	305431	105361546	212338	0.962875417	131014	0.865993083	497801	0.454769916
ENSDARG00000055930	557754		CitA-CitB (citrate fermentation) two-component regulatory system	zc3h7b	zinc finger CCCH-type containing 7B	Promoter (1-2kb)/Promoter (1-2kb)/Promoter (2-3kb)/Promoter (2-3kb)	ENSDARG00000055930	0.589683	-0.788227266	357523	0.995990724	271194	-0.407643996	386781	100325925	123132	-0.376366944	160956	0.757511485	115348	0.724569094	970689	0.553016729	619822	1238205699	460305	1100473679	270671	0.99737588	190189	0.91043477	629345	0.516451721	0.088083	-1492287329
ENSDARG00000096781						Intron (ENSDART00000153084.1/ENSDARG00000096781.1, intron 2 of 4)/Intron (ENSDART00000153084.1/ENSDARG00000096781.1, intron 2 of 4)/Promoter (<=1kb)	ENSDARG00000096781
ENSDARG00000100218						Intron (ENSDART00000159118.1/ENSDARG00000100218.1, intron 1 of 2)/Intron (ENSDART00000159118.1/ENSDARG00000100218.1, intron 1 of 2)/Intron (ENSDART00000159118.1/ENSDARG00000100218.1, intron 1 of 2)/Intron (ENSDART00000159118.1/ENSDARG00000100218.1, intron 1 of 2)/Intron (ENSDART00000159118.1/ENSDARG00000100218.1, intron 1 of 2)	ENSDARG00000100218
ENSDARG00000029894	394245	190099	Glycosaminoglycan biosynthesis linkage tetrasaccharide	slc2a15a	solute carrier family 2 (facilitated glucose transporter) member 15a	Intron (ENSDART00000043658.6/ENSDARG00000029894.6, intron 9 of 11)/Intron (ENSDART00000043658.6/ENSDARG00000029894.6, intron 9 of 11)/Intron (ENSDART00000043658.6/ENSDARG00000029894.6, intron 8 of 11)/Intron (ENSDART00000043658.6/ENSDARG00000029894.6, intron 8 of 11)/Intron (ENSDART00000043658.6/ENSDARG00000029894.6, intron 8 of 11)/Intron (ENSDART00000043658.6/ENSDARG00000029894.6, intron 10 of …	ENSDARG00000029894	0	-8549908595	0.471787	-0.909832906	0	-9566577929	0.224605	-1287685682	0.0699175	-1772862055	420386	0.076474853	181104	-0.163091877	0.605672	-0.868384497	0.87885	-0.655840129	0	-8771168133	10391	-0.520081991	180183	-0.211406806	0.150173	-1264353483	0	-9846939438
ENSDARG00000109092						Intron (ENSDART00000176001.1/ENSDARG00000109092.1, intron 2 of 2)/Intron (ENSDART00000176001.1/ENSDARG00000109092.1, intron 2 of 2)/Intron (ENSDART00000176001.1/ENSDARG00000109092.1, intron 2 of 2)/Intron (ENSDART00000176001.1/ENSDARG00000109092.1, intron 2 of 2)/Intron (ENSDART00000176001.1/ENSDARG00000109092.1, intron 2 of 2)/Intron (ENSDART00000176001.1/ENSDARG00000109092.1, intron 2 of 2)/Int…	ENSDARG00000109092
ENSDARG00000025577	326023			zgc:66447	zgc:66447	Promoter (<=1kb)/Promoter (<=1kb)/Promoter (<=1kb)/Promoter (<=1kb)	ENSDARG00000025577	192743	0.784892198	225179	0.792408907	120765	0.338669137	238821	0.78872564	358387	0.143744965	574286	0.234721007	473181	0.297362054	484535	0.197024288	270519	0.86923512	237265	0.802529602	123401	0.631755337	791985	0.49339797	577522	0.475485052	569476	0.51968761
ENSDARG00000099883						Intron (ENSDART00000163372.1/ENSDARG00000099883.1, intron 1 of 1)/Intron (ENSDART00000163372.1/ENSDARG00000099883.1, intron 1 of 1)/Intron (ENSDART00000163372.1/ENSDARG00000099883.1, intron 1 of 1)/Intron (ENSDART00000163372.1/ENSDARG00000099883.1, intron 1 of 1)/Exon (ENSDART00000082667.5/ENSDARG00000032617.8, exon 5 of 7)	ENSDARG00000099883
ENSDARG00000053691	321575			maea	macrophage erythroblast attacher		ENSDARG00000053691	435068	1152190106	232341	0.806196898	286824	0.770899125	326893	0.928405988	131512	0.776662728	163494	0.765447912	120114	0.743980348	107342	0.604559075	222348	0.781965199	236928	0.801890581	194603	0.843793263	15143	0.801948556	100563	0.739889173	309979	1337393987
ENSDARG00000109146						Intron (ENSDART00000177624.1/ENSDARG00000109146.1, intron 2 of 2)/Intron (ENSDART00000177624.1/ENSDARG00000109146.1, intron 2 of 2)/3' UTR/3' UTR/Intron (ENSDART00000177624.1/ENSDARG00000109146.1, intron 2 of 2)	ENSDARG00000109146
ENSDARG00000006865	83413	691853	Porphyrin and chlorophyll metabolism	glra4a	glycine receptor alpha 4a	Exon (ENSDART00000030509.9/ENSDARG00000006865.10, exon 8 of 9)/Exon (ENSDART00000030509.9/ENSDARG00000006865.10, exon 8 of 9)/Distal Intergenic/Distal Intergenic/Intron (ENSDART00000030509.9/ENSDARG00000006865.10, intron 8 of 8)/Intron (ENSDART00000030509.9/ENSDARG00000006865.10, intron 8 of 8)/Intron (ENSDART00000030509.9/ENSDARG00000006865.10, intron 5 of 8)/Distal Intergenic	ENSDARG00000006865	0.468043	-0.892453186	0.4812574	-0.901080836	0	-9566577929	1429639	-0.464143709	0.799728	-0.586469939	0.9747036	-0.664969052	0.955692	-0.46955768	0.738464	-0.766818505	0.1404253	-1471999253	0.3888642	-1045760154	0.790395	-0.647427629	1107837	-0.442947687	0.502453	-0.688602706	262724	0.146341278
ENSDARG00000062577	100004299			arhgap35	Rho GTPase activating protein 35	Promoter (<=1kb)/Promoter (<=1kb)	ENSDARG00000062577	450531	0.129144656	460613	0.093586202	248067	-0.452182805	816588	0.311213218	523069	0.32781677	564812	0.226282713	3680645041	0.176918128	3693719	0.057978578	4021364	0.02094587	5288234	0.12765645	1087564	0.572951475	644257	0.395122785	4343875	0.339708455	3235	0.246768196
ENSDARG00000100467	571426			fkrp	fukutin related protein		ENSDARG00000100467	0.39084	-0.97377758	3796	0.008402229	0.733993	-1060679235	614327	0.184575127	0.991123	-0.482011508	246251	-0.194826273	23569	-0.036786286	200181	-0.255880675	164009	-0.378188907	255228	-0.199863743	267861	-0.079296087	215658	-0.125853175	0.975225	-0.372453056	0.723211	-0.476208487
ENSDARG00000055632	399690		Putative sn-glycerol-phosphate transport system	smtnl	smoothelin like	Intron (ENSDART00000043292.5/ENSDARG00000055632.6, intron 2 of 9)/Intron (ENSDART00000043292.5/ENSDARG00000055632.6, intron 2 of 9)/Promoter (1-2kb)/Promoter (1-2kb)/Intron (ENSDART00000043292.5/ENSDARG00000055632.6, intron 2 of 9)	ENSDARG00000055632	374092	0.045265321	658677	0.251093234	120167	0.336188717	144335	0.564655257	698986	0.46895829	116156	0.592040371	692893	0.480217982	605039	0.31081992	561805	0.169747913	129633	0.530769873	661568	0.341567859	744896	0.464217974	362135	0.25298219	145714	-0.13813196
ENSDARG00000100826	393376		Glycolysis core module involving three-carbon compounds	hif1al	hypoxia-inducible factor 1 alpha subunit like	Exon (ENSDART00000167005.1/ENSDARG00000100826.1, exon 10 of 15)/Exon (ENSDART00000167005.1/ENSDARG00000100826.1, exon 10 of 15)/Intron (ENSDART00000167005.1/ENSDARG00000100826.1, intron 1 of 14)/Intron (ENSDART00000167005.1/ENSDARG00000100826.1, intron 1 of 14)	ENSDARG00000100826	27045885	1976524871	1614139	1659775799	16720927	1651807347	1469712	1597260756	11585108	1835911835	101839	1693353922	5984579	151391454	4879582	1380371473	2142069	179008621	1865681	1729661925	1359684	1748713657	10216019	1710703576	8102827	1734628607	126662466	2016706439
ENSDARG00000097060						Intron (ENSDART00000135540.1/ENSDARG00000068965.5, intron 1 of 1)/Intron (ENSDART00000135540.1/ENSDARG00000068965.5, intron 1 of 1)/Downstream (2-3kb)/Downstream (2-3kb)/Promoter (1-2kb)/Intron (ENSDART00000135540.1/ENSDARG00000068965.5, intron 1 of 1)	ENSDARG00000097060
ENSDARG00000002445	323473			prdm1a	PR domain containing 1a with ZNF domain	Promoter (2-3kb)/Promoter (2-3kb)/Intron (ENSDART00000017445.6/ENSDARG00000002445.6, intron 2 of 6)/Intron (ENSDART00000017445.6/ENSDARG00000002445.6, intron 2 of 6)/Promoter (2-3kb)	ENSDARG00000002445	235825	0.875902875	362479	100205314	249054	0.700345494	609937	1205935955	359896	0.14579049	994694	0.51337031	789536	0.54281793	983462	0.559714675	124271	0.523055606	259907	0.843507416	630637	0.319279436	625692	0.381203733	302022	0.16644791	29226	0.197757492
ENSDARG00000075593	561754		DesK-DesR (membrane lipid fluidity regulation) two-component regulatory system	trim71	tripartite motif containing 71 E3 ubiquitin protein ligase	Intron (ENSDART00000113483.4/ENSDARG00000075593.5, intron 2 of 3)/Intron (ENSDART00000113483.4/ENSDARG00000075593.5, intron 2 of 3)/Intron (ENSDART00000113483.4/ENSDARG00000075593.5, intron 1 of 3)/Intron (ENSDART00000113483.4/ENSDARG00000075593.5, intron 1 of 3)/Promoter (<=1kb)	ENSDARG00000075593	134504	0.622586303	388588	103268179	169233	0.507274442	387783	1004410472	108013	0.680831215	125109	0.629706072	118603	0.737910917	114265	0.636581401	705394	1295758937	459304	1099494931	274598	1004080767	197468	0.928313851	117675	0.814803207	198414	0.010851825
ENSDARG00000075437	323818			shc1	SHC (Src homology 2 domain containing) transforming protein 1	Intron (ENSDART00000147609.2/ENSDARG00000075437.4, intron 1 of 12)/Intron (ENSDART00000147609.2/ENSDARG00000075437.4, intron 1 of 12)/Intron (ENSDART00000147609.2/ENSDARG00000075437.4, intron 1 of 12)/Intron (ENSDART00000147609.2/ENSDARG00000075437.4, intron 1 of 12)	ENSDARG00000075437	410329	0.08697714	1612805	0.645437355	23693748	-0.475119167	2768411	0.854458897	587093	0.384031384	2043963	0.878714245	13785192	0.810017342	1513372	0.780548008	5032896	0.120799393	1704223	0.653763311	972984	0.521130194	1334678	0.741842682	6426477	0.526423471	2828361	0.181939641
ENSDARG00000077905						Intron (ENSDART00000148564.2/ENSDARG00000077905.5, intron 21 of 33)/Intron (ENSDART00000148564.2/ENSDARG00000077905.5, intron 21 of 33)	ENSDARG00000077905	0.243932	-118645165	0.107974	-1559209237	209633	-0.536298335	0	-9245470825	0.0200834	-2380149283	0	-1025627296	0	-1034200284	0	-9888107928	0.126407	-1518802614	0	-8771168133	0	-9376562726	0.029795	-216421117	0	-1047941653	0	-9846939438
ENSDARG00000086162	797951	4532772	Energy-coupling factor transport system	znf385d	zinc finger protein 385D	Intron (ENSDART00000127513.2/ENSDARG00000086162.2, intron 1 of 7)/Intron (ENSDART00000127513.2/ENSDARG00000086162.2, intron 1 of 7)/Distal Intergenic/Distal Intergenic/Intron (ENSDART00000127513.2/ENSDARG00000086162.2, intron 2 of 7)	ENSDARG00000086162	0	-8549908595	0.53953	-0.850748997	2932358	-0.368598078	0.211635	-1314151833	0.5269235	-0.789584883	0.107395	-178382194	0.630336	-0.669090839	0.371789	-1118419761	0.495794	-0.910599658	0.40832	-1023811049	0.5606302	-0.80730769	0.258749	-1135250233	0.107821	-1422300766	0	-9846939438
ENSDARG00000044062	65230			ctbp2a	C-terminal binding protein 2a	Promoter (<=1kb)/Promoter (<=1kb)/Intron (ENSDART00000049236.8/ENSDARG00000044062.8, intron 1 of 10)/Intron (ENSDART00000049236.8/ENSDARG00000044062.8, intron 1 of 10)	ENSDARG00000044062	107397	0.521050675	2526267	0.843058308	161273	0.48320116	4109871	1030269573	1713301	0.905427317	194664073	0.853966703	161031577	0.884531558	158352	0.803762768	26692107	0.863276452	23871347	0.805265902	4588649397	1243081952	34312441	1191331773	2546188	1182761157	659898	0.590807885
ENSDARG00000017569	641577			reep3a	receptor accessory protein 3a	Exon (ENSDART00000011432.9/ENSDARG00000017569.9, exon 4 of 8)/Exon (ENSDART00000011432.9/ENSDARG00000017569.9, exon 4 of 8)/Intron (ENSDART00000011432.9/ENSDARG00000017569.9, intron 5 of 7)/Intron (ENSDART00000011432.9/ENSDARG00000017569.9, intron 5 of 7)	ENSDARG00000017569	0.7692	-0.668328102	0.648704	-0.769599638	0.56564	-1190865382	0.546719	-0.891855429	0.851147	-0.556133783	164209	-0.40037932	140956	-0.283250007	189733	-0.283345004	0.892649	-0.6489069	185837	-0.342510815	224161	-0.162200309	155544	-0.281405252	110355	-0.313520302	303837	0.216505368
ENSDARG00000097478	30471	3856243	Glycerophospholipid metabolism	qkia	QKI KH domain containing RNA binding a	Intron (ENSDART00000159671.1/ENSDARG00000087556.2, intron 5 of 5)/Intron (ENSDART00000159671.1/ENSDARG00000087556.2, intron 5 of 5)/3' UTR/Intron (ENSDART00000159671.1/ENSDARG00000087556.2, intron 4 of 5)/Intron (ENSDART00000159671.1/ENSDARG00000087556.2, intron 4 of 5)/Intron (ENSDART00000123588.4/ENSDARG00000097478.2, intron 4 of 7)/Distal Intergenic/Distal Intergenic	ENSDARG00000097478	34304	1044972933	13188475	1570803249	239148	0.680065119	18059246	1688924726	113019	0.702886902	5818858	1409430801	4940885	1422034598	3422253	1198608306	26401507	1883126045	2101962	178327251	6880876	143167716	7012428	1531583988	2447854	1163984943	3720798	0.314288554
ENSDARG00000060594	793834		Nitrotoluene degradation	hadhab	hydroxyacyl-CoA dehydrogenase/3-ketoacyl-CoA thiolase/enoyl-CoA hydratase (trifunctional protein) alpha subunit b	Promoter (<=1kb)/Promoter (<=1kb)	ENSDARG00000060594	71982	0.340539964	10409	0.452606959	167613	0.502468212	196928	0.702904005	221819	1031161672	205192	0.880685191	14472	0.833327916	143613	0.753706631	221098	-0.245265003	805903	0.317069864	362437	1133272065	256226	1052313362	189018	1040731927	128602	0.912810082
ENSDARG00000041083	558452		MprB-MprA (maintenance of persistent infection) two-component regulatory system	anpepa	alanyl (membrane) aminopeptidase a	Promoter (2-3kb)/Promoter (2-3kb)	ENSDARG00000041083	0.029821	-2134614171	0.0858062	-1660404407	0.897548	-0.960161064	0.153631	-1456675853	0	-1095411421	0	-1025627296	0.094572	-1578529864	0	-9888107928	0	-9242234416	0.1957086	-1354445545	0.1060214	-1582532664	0.0236136	-2274898068	0	-1047941653	0.233732	-1021318977
ENSDARG00000068401	561411		Dissimilatory nitrate reduction nitrate => ammonia	yap1	Yes-associated protein 1	Intron (ENSDART00000098914.4/ENSDARG00000068401.4, intron 2 of 7)/Intron (ENSDART00000098914.4/ENSDARG00000068401.4, intron 2 of 7)/Intron (ENSDART00000098914.4/ENSDARG00000068401.4, intron 2 of 7)/Intron (ENSDART00000098914.4/ENSDARG00000068401.4, intron 2 of 7)/Intron (ENSDART00000098914.4/ENSDARG00000068401.4, intron 2 of 7)/Intron (ENSDART00000098914.4/ENSDARG00000068401.4, intron 2 of 7)	ENSDARG00000068401	656167	1337571761	101281	1454534258	314066	0.816236818	118652	1502021301	206621	0.99660839	324878	1113779277	20601	1002628383	197337	0.916528195	97401	1439354823	969486	1435357797	437394	1220775296	29485	1119152134	19692	1060256456	105267	0.816182528
ENSDARG00000104563						Intron (ENSDART00000168805.1/ENSDARG00000104563.1, intron 1 of 1)/Intron (ENSDART00000168805.1/ENSDARG00000104563.1, intron 1 of 1)/Intron (ENSDART00000168805.1/ENSDARG00000104563.1, intron 1 of 1)	ENSDARG00000104563	0	-8549908595	0	-9733444224	0	-9566577929	0	-9245470825	0	-1095411421	0.118655	-1733243457	0	-1034200284	0	-9888107928	0	-9242234416	0	-8771168133	0.0457673	-1973571489	0	-1014503813	0	-1047941653	0	-9846939438
ENSDARG00000092947	30327		Homologous recombination	cyt1	type I cytokeratin enveloping layer		ENSDARG00000092947	89638015	2517107863	61190869	2246609087	6550109	2334066427	156178003	264884817	2643629529	3358534079	861179192	394437815	1193789981	4052867485	1159575279	4183335402	21702283	1795898395	94330608	2458254109	634864309	2466017759	145651244	2975654815	157973159	3150610983	685867204	3943126394
ENSDARG00000102690						Promoter (1-2kb)/Promoter (1-2kb)/Intron (ENSDART00000165448.1/ENSDARG00000102690.1, intron 16 of 25)/Intron (ENSDART00000165448.1/ENSDARG00000102690.1, intron 16 of 25)/Intron (ENSDART00000165448.1/ENSDARG00000102690.1, intron 20 of 25)/Promoter (1-2kb)	ENSDARG00000102690	392452	0.066880833	395854	0.02686552	0	-9566577929	105522	0.42528685	0.664751	-0.676465592	0.567902	-0.938990464	109116	-0.406003126	1591132	-0.373520406	0.992826	-0.601572546	1723549	-0.37637083	2613984	-0.09066435	16151682	-0.263467902	1221809	-0.264989284	0.230633	-1027760475
ENSDARG00000019810	406512		Microcin C transport system	nfe2l3	nuclear factor erythroid 2-like 3	3' UTR/3' UTR/Distal Intergenic/Promoter (<=1kb)/Promoter (<=1kb)/Distal Intergenic/Distal Intergenic/Distal Intergenic/Distal Intergenic	ENSDARG00000019810	286428	0.963604344	460452	1107406609	220395	0.639261053	377809	0.992816164	866726	0.573672409	189009	0.8390119	119002	0.739521113	951341	0.542701206	279831	0.884296526	402437	1040071829	349387	1116202582	224473	0.989331651	124188	0.840484508	293662	0.200067042
ENSDARG00000099258	556724		PhoR-PhoB (phosphate starvation response) two-component regulatory system	vps52	vacuolar protein sorting 52 homolog (S. cerevisiae)	Intron (ENSDART00000167245.1/ENSDARG00000099258.1, intron 5 of 19)/Intron (ENSDART00000167245.1/ENSDARG00000099258.1, intron 5 of 19)/Intron (ENSDART00000167245.1/ENSDARG00000099258.1, intron 14 of 19)/Intron (ENSDART00000167245.1/ENSDARG00000099258.1, intron 14 of 19)	ENSDARG00000099258	809014	0.393240575	148323	0.6085557	278168	0.755587315	16359	0.620375612	574612	0.3735702	118116	0.60052862	1078254	0.692235708	968203	0.551702871	2036125	0.742791344	2012307	0.728471705	12799707	0.648777193	1133873	0.664224558	524158	0.429264695	362092	0.301156965
ENSDARG00000091116	569261		RNA polymerase bacteria	pkhd1l1	polycystic kidney and hepatic disease 1 (autosomal recessive)-like 1	Intron (ENSDART00000130472.5/ENSDARG00000091116.5, intron 26 of 75)/Intron (ENSDART00000130472.5/ENSDARG00000091116.5, intron 26 of 75)/Intron (ENSDART00000130472.5/ENSDARG00000091116.5, intron 19 of 75)/Intron (ENSDART00000130472.5/ENSDARG00000091116.5, intron 19 of 75)	ENSDARG00000091116	0	-8549908595	0	-9733444224	0	-9566577929	0.03999026	-2055551686	0.0747188	-1740528626	0.1422477	-1641249485	0.24030408	-1131434403	0.1748403	-1504967518	0.010453724	-2628063476	0	-8771168133	0.006931549	-2852164416	0.018506922	-2390897633	0.006000026	-2799428174	0.00611669	-277950935
ENSDARG00000097873						Intron (ENSDART00000154111.1/ENSDARG00000097873.1, intron 1 of 1)/Intron (ENSDART00000154111.1/ENSDARG00000097873.1, intron 1 of 1)/Intron (ENSDART00000154111.1/ENSDARG00000097873.1, intron 1 of 1)/Intron (ENSDART00000154111.1/ENSDARG00000097873.1, intron 1 of 1)	ENSDARG00000097873
ENSDARG00000108710						Intron (ENSDART00000175574.1/ENSDARG00000108710.1, intron 3 of 3)/Intron (ENSDART00000175574.1/ENSDARG00000108710.1, intron 3 of 3)/Promoter (<=1kb)/Intron (ENSDART00000175574.1/ENSDARG00000108710.1, intron 1 of 3)/Intron (ENSDART00000175574.1/ENSDARG00000108710.1, intron 1 of 3)/Distal Intergenic/Distal Intergenic	ENSDARG00000108710
ENSDARG00000060893	794479	15087754	Protein export	col8a2	collagen type VIII alpha 2	Distal Intergenic/Distal Intergenic	ENSDARG00000060893	0	-8549908595	0.147084	-1423086991	0	-9566577929	0.234005	-1269442801	0	-1095411421	257783	-0.171609977	0.432042	-0.850188481	0.315753	-1202121206	0	-9242234416	0.372323	-1065302831	29044	-0.041625094	272261	-0.014904663	136286	-0.212905408	0.0800205	-1538615447
ENSDARG00000098777	569677		DNA polymerase III complex bacteria	prdm1b	PR domain containing 1b with ZNF domain	Intron (ENSDART00000164679.1/ENSDARG00000098777.1, intron 1 of 21)/Intron (ENSDART00000164679.1/ENSDARG00000098777.1, intron 1 of 21)/Intron (ENSDART00000164679.1/ENSDARG00000098777.1, intron 1 of 21)/Intron (ENSDART00000164679.1/ENSDARG00000098777.1, intron 1 of 21)/Intron (ENSDART00000164679.1/ENSDARG00000098777.1, intron 2 of 21)	ENSDARG00000098777	169654693	0.727329363	1809198	0.696038972	2335767	0.668286728	3110663	0.906324171	83907579	0.557888356	2121437	0.897586409	2383544	1072546491	2299583	0.994910802	6434409	0.230127629	21060831	0.748949345	3031895	-0.021627474	318617	0.05994185	7066094	0.571656045	162988	-0.084065774
ENSDARG00000053746	100331149			LOC100331149	oxysterol-binding protein-related protein 1-like	Promoter (<=1kb)/Promoter (<=1kb)/Promoter (2-3kb)/Promoter (2-3kb)	ENSDARG00000053746	0	-8549908595	0	-9733444224	0	-9566577929	0.129728	-1531924207	0	-1095411421	0	-1025627296	0	-1034200284	0	-9888107928	0	-9242234416	0	-8771168133	0.0665555	-1799263777	0.11874	-1506045485	0.0577306	-1720105444	0	-9846939438
ENSDARG00000108207						Promoter (<=1kb)/Promoter (<=1kb)/Distal Intergenic/Distal Intergenic/Promoter (2-3kb)/Promoter (2-3kb)	ENSDARG00000108207
ENSDARG00000055900	100149522			zswim5	zinc finger SWIM-type containing 5	Intron (ENSDART00000078305.5/ENSDARG00000055900.5, intron 1 of 13)/Intron (ENSDART00000078305.5/ENSDARG00000055900.5, intron 1 of 13)/Promoter (2-3kb)/Promoter (2-3kb)/Intron (ENSDART00000078305.5/ENSDARG00000055900.5, intron 1 of 13)	ENSDARG00000055900	131267	0.611596157	425168	107229897	268054	0.737080955	375336	0.989894062	998065	0.642362455	12326	0.622153065	862604	0.585252993	822022	0.46784342	549712	1184785166	424997	1064593695	341622	1105740698	222067	0.984201744	120762	0.827148108	16563	-0.076305641
ENSDARG00000093660							ENSDARG00000093660	0.179961	-1323667335	0	-9733444224	0	-9566577929	0.597745	-0.852152213	0.191521	-1282288765	0	-1025627296	0	-1034200284	0.355359	-1141577137	0	-9242234416	0.748566	-0.75131494	1351942	-0.397572855	0.210722	-1232989408	0.341519	-0.872666692	0.553721	-0.605082335
ENSDARG00000042005	541509		Nitrogen metabolism	elp3	elongator acetyltransferase complex subunit 3		ENSDARG00000042005	11762	0.562071934	2089419	0.759452361	112783	0.304500917	203721	0.717993942	951167	0.618931758	106802	0.549450959	468103	0.292189115	681999	0.372166843	2242104	0.785677279	2704981	0.861464311	147986	0.716323574	902828	0.555753776	687624	0.558671956	498958	0.455890286
ENSDARG00000073747	563949	1174838	CusS-CusR (copper tolerance) two-component regulatory system	si:dkey-1j5.4	si:dkey-1j5.4	Promoter (2-3kb)/Promoter (2-3kb)/Intron (ENSDART00000153421.1/ENSDARG00000073747.4, intron 1 of 4)/Intron (ENSDART00000153421.1/ENSDARG00000073747.4, intron 1 of 4)	ENSDARG00000073747	0	-8549908595	0.0880584	-1648995045	0	-9566577929	0.104843	-1626689403	0.195825	-1271469402	0	-1025627296	0.0483187	-1900491984	0	-9888107928	0.820605	-0.686356941	0.132777	-152886398	0.0539383	-1897106158	0.0480956	-1936261148	0.0935308	-1490082696	0.142482	-1260186998
ENSDARG00000024219	334460			zgc:55582	zgc:55582	Intron (ENSDART00000031425.7/ENSDARG00000024219.9, intron 2 of 27)/Intron (ENSDART00000031425.7/ENSDARG00000024219.9, intron 2 of 27)	ENSDARG00000024219	0	-8549908595	377017	0.005395521	0	-9566577929	431757	0.027654533	0.371839	-0.959292385	312705	-0.073634067	182403	-0.159665309	0.920977	-0.653658469	190784	-0.310891087	339565	-0.071504065	613715	0.306618405	345401	0.09836574	10095	-0.355985821	0	-9846939438
ENSDARG00000104101	100535071			si:ch73-287m6.1	si:ch73-287m6.1	Intron (ENSDART00000170510.1/ENSDARG00000104101.1, intron 3 of 24)/Intron (ENSDART00000170510.1/ENSDARG00000104101.1, intron 3 of 24)/Promoter (1-2kb)/Promoter (1-2kb)/Intron (ENSDART00000170510.1/ENSDARG00000104101.1, intron 7 of 24)	ENSDARG00000104101	5844308	0.24653797	2553622	0.847801034	997733	0.24325825	8395863	1348123644	0.221563	-1211352467	1367236	-0.493301023	0.706315	-0.614526986	0.4492659	-1021436956	20093397	0.736898099	4279121	1067666908	3691541	0.070005719	2002907	-0.161043685	1379159	-0.20723785	0.0952515	-145452803
ENSDARG00000074863						Intron (ENSDART00000156333.2/ENSDARG00000074863.5, intron 1 of 7)/Intron (ENSDART00000156333.2/ENSDARG00000074863.5, intron 1 of 7)/Intron (ENSDART00000156333.2/ENSDARG00000074863.5, intron 1 of 7)/Intron (ENSDART00000156333.2/ENSDARG00000074863.5, intron 1 of 7)/Intron (ENSDART00000156333.2/ENSDARG00000074863.5, intron 1 of 7)/Intron (ENSDART00000156333.2/ENSDARG00000074863.5, intron 1 of 7)/Dis…	ENSDARG00000074863	0	-8549908595	0.218959	-124787489	0	-9566577929	0	-9245470825	0.567047	-0.753857709	0.3486185	-1186525143	0.1604235	-1325168899	0.2010966	-1433282748	0.34139876	-1076644802	0	-8771168133	0.941509	-0.56599087	1039107	-0.473436752	0.2331549	-1054633783	0.0180988	-2255971771
ENSDARG00000092538						Promoter (2-3kb)/Promoter (2-3kb)/Promoter (1-2kb)/Promoter (1-2kb)	ENSDARG00000092538
ENSDARG00000037009	334717			banf1	barrier to autointegration factor 1	Promoter (<=1kb)/Promoter (<=1kb)/Promoter (2-3kb)/Promoter (2-3kb)	ENSDARG00000037009	412482	216694114	468607	212911192	292774	1931702703	458561	2103558329	168997	2019728253	260437	2169667608	222192	2142825316	216381	2143470478	492012	2160156341	453065	212854987	285.72	2094376597	318331	2251742445	180856	2117394716	108121	1940322822
ENSDARG00000043021	327138			slc26a11	solute carrier family 26 (anion exchanger) member 11		ENSDARG00000043021	241181	-0.152766947	173503	-0.336368536	185231	-0.598135456	347135	-0.069412524	162116	-0.242460819	240721	-0.206347855	218714	-0.072625334	257335	-0.127199332	167341	-0.369238296	144323	-0.456172707	420795	0.130952158	196711	-0.169628602	185281	-0.066493765	0.63845	-0.536368416
ENSDARG00000057975	565669		Guanine ribonucleotide biosynthesis IMP => GDPGTP	plcd4a	phospholipase C delta 4a	Promoter (2-3kb)/Promoter (2-3kb)	ENSDARG00000057975	0.704544	-0.707938803	0.722653	-0.722061241	160484	-0.669793568	0.582999	-0.863266698	111708	-0.423769271	0.979637	-0.662407995	0.4885149	-0.791291067	0.6280088	-0.849829269	137074	-0.458027599	0.982829	-0.628904306	0.493837	-0.866357005	0.144841	-1411456905	0.160938	-1231349036	0.184381	-1135777924
ENSDARG00000020000	403082		PTS system trehalose-specific II component	sh3bp4a	SH3-domain binding protein 4a	Intron (ENSDART00000130585.3/ENSDARG00000020000.10, intron 1 of 4)/Intron (ENSDART00000130585.3/ENSDARG00000020000.10, intron 1 of 4)/Intron (ENSDART00000130585.3/ENSDARG00000020000.10, intron 3 of 4)/Distal Intergenic/Distal Intergenic/Promoter (<=1kb)/Intron (ENSDART00000130585.3/ENSDARG00000020000.10, intron 1 of 4)/Intron (ENSDART00000130585.3/ENSDARG00000020000.10, intron 1 of 4)/Intron (ENS…	ENSDARG00000020000	420525	0.098050356	1359434	0.570176392	473202	-0.129480969	1455713	0.568450304	30567	0.066286163	1027124349	0.529645237	498145	0.322011428	473808	0.185553952	2013741	0.737871838	1418964	0.57140763	1205393	0.620833535	741992	0.462358505	381924	0.278346279	177728	-0.04228327
ENSDARG00000062550	568568		Novobiocin biosynthesis	rc3h1a	ring finger and CCCH-type domains 1a	Exon (ENSDART00000144545.1/ENSDARG00000062550.6, exon 7 of 20)/Exon (ENSDART00000144545.1/ENSDARG00000062550.6, exon 7 of 20)/Intron (ENSDART00000144545.1/ENSDARG00000062550.6, intron 1 of 19)/Intron (ENSDART00000144545.1/ENSDARG00000062550.6, intron 1 of 19)/Intron (ENSDART00000144545.1/ENSDARG00000062550.6, intron 4 of 19)	ENSDARG00000062550	0.535361	-0.831827715	12526	0.534133944	0.918868	-0.948430756	147598	0.574602444	0.210948	-1235253721	323019	-0.057172584	534029	0.355360524	421704	0.125865389	196446	0.726845405	175749	0.6676003	799257	0.429576625	368287	0.128906545	0.824639	-0.452411016	0	-9846939438
ENSDARG00000061138	100006377			senp7b	SUMO1/sentrin specific peptidase 7b	Exon (ENSDART00000086868.7/ENSDARG00000061138.7, exon 7 of 22)/Exon (ENSDART00000086868.7/ENSDARG00000061138.7, exon 7 of 22)/Intron (ENSDART00000086868.7/ENSDARG00000061138.7, intron 8 of 21)/Intron (ENSDART00000086868.7/ENSDARG00000061138.7, intron 8 of 21)	ENSDARG00000061138	480572	0.158266194	788732	0.330443787	149923	0.446736503	788251	0.295498166	342447	0.121595733	448785	0.109635636	214334	-0.082324044	367484	0.055353162	83298	0.345025434	692031	0.248583658	780304	0.418405518	506684	0.280774025	284633	0.138178324	116972	-0.244164843
ENSDARG00000071024						Promoter (2-3kb)/Promoter (2-3kb)/Intron (ENSDART00000139128.2/ENSDARG00000071024.5, intron 3 of 3)/Intron (ENSDART00000139128.2/ENSDARG00000071024.5, intron 3 of 3)	ENSDARG00000071024	533577	0.205467919	154985	-0.386070842	274802	-0.401040088	1956255	-0.324600682	718857	0.482605084	927436	0.477855388	41502	0.234483351	611536	0.316292332	4094227	0.028937192	0.802727	-0.719909163	45573	0.168076639	5721108	0.338586319	266465	0.106734448	5866978	0.534065855
ENSDARG00000027618	562290		FlrB-FlrC (polar flagellar synthesis) two-component regulatory system	grip2b	glutamate receptor interacting protein 2b	Intron (ENSDART00000133267.4/ENSDARG00000027618.11, intron 1 of 23)/Intron (ENSDART00000133267.4/ENSDARG00000027618.11, intron 1 of 23)/Intron (ENSDART00000133267.4/ENSDARG00000027618.11, intron 1 of 23)/Distal Intergenic/Distal Intergenic/Intron (ENSDART00000133267.4/ENSDARG00000027618.11, intron 1 of 23)/Intron (ENSDART00000133267.4/ENSDARG00000027618.11, intron 1 of 23)	ENSDARG00000027618	0	-8549908595	0	-9733444224	0	-9566577929	0	-9245470825	0	-1095411421	0	-1025627296	0.0200756	-2321587524	0.0854255	-1871930433	0.170358	-1386007543	0	-8771168133	0.1334803	-1475325902	0.0255318	-2237718722	0	-1047941653	0	-9846939438
ENSDARG00000099446	561685		PhoR-PhoB (phosphate starvation response) two-component regulatory system	slit1b	slit homolog 1b (Drosophila)	Intron (ENSDART00000169217.2/ENSDARG00000099446.2, intron 30 of 36)/Intron (ENSDART00000169217.2/ENSDARG00000099446.2, intron 30 of 36)/Intron (ENSDART00000169217.2/ENSDARG00000099446.2, intron 1 of 36)/Intron (ENSDART00000169217.2/ENSDARG00000099446.2, intron 1 of 36)	ENSDARG00000099446	130813	-0.428768392	0.411194	-0.970366365	11602	-0.83190395	0.886287	-0.676893973	29571	0.050158899	3332602	-0.041339344	18047595	-0.164757403	1932921	-0.273823049	0.535323	-0.876461442	0.495497	-0.936812136	5947481	0.292005638	3654722	0.125254248	360054	0.250234784	0.881833	-0.380507868
ENSDARG00000103576						Promoter (<=1kb)/Promoter (<=1kb)/Intron (ENSDART00000169242.1/ENSDARG00000103576.1, intron 12 of 12)/Intron (ENSDART00000169242.1/ENSDARG00000103576.1, intron 12 of 12)	ENSDARG00000103576	0.460877	-0.899413903	924362	0.400319419	0.748145	-1051136783	110824	0.447100388	0.202981	-1253996466	466207	0.128955565	477335	0.301552603	290873	-0.064431785	85758	0.357977982	973318	0.401927568	583549	0.283157025	427474	0.199850681	0.89805	-0.411755664	0	-9846939438
ENSDARG00000074321	386763	5441890	Ribosome eukaryotes	tead3a	TEA domain family member 3 a		ENSDARG00000074321	598582	0.257331697	24199792	0.824129824	855567	0.166447564	3511444	0.960249191	293191	0.045994051	1636006	0.765778553	757198	0.522767583	696927	0.383260591	121224	0.512007899	263742	0.850092677	9893325	0.528886461	103215	0.619479432	401442	0.302107069	161184	-0.08943713
ENSDARG00000090787	799189	107975108	Estrogen signaling pathway	klhdc8b	kelch domain containing 8B	Intron (ENSDART00000132543.2/ENSDARG00000090787.4, intron 1 of 4)/Intron (ENSDART00000132543.2/ENSDARG00000090787.4, intron 1 of 4)/Intron (ENSDART00000132543.2/ENSDARG00000090787.4, intron 1 of 4)	ENSDARG00000090787	0	-8549908595	0	-9733444224	0	-9566577929	0.11545	-1583807296	0	-1095411421	0	-1025627296	0.106377	-1522134738	0	-9888107928	0.180684	-1359818574	0	-8771168133	0	-9376562726	0	-1014503813	0	-1047941653	0	-9846939438
ENSDARG00000087844	569267		Osmoprotectant transport system	plekhn1	pleckstrin homology domain containing family N member 1	Promoter (<=1kb)/Promoter (<=1kb)/Intron (ENSDART00000126479.2/ENSDARG00000087844.2, intron 11 of 15)/Intron (ENSDART00000126479.2/ENSDARG00000087844.2, intron 11 of 15)	ENSDARG00000087844	982322	0.480809292	2605363	0.856634403	150338	0.448117736	389083	1005899648	246376	-0.038698189	71448	0.345523518	919487	0.615869895	824696	0.469507382	7017318	1293442449	278421	0.874443458	6137058	0.306611427	748484	0.466505431	422878	0.326906757	0.966857	-0.336085441
ENSDARG00000100606	100331456			arhgef25a	Rho guanine nucleotide exchange factor (GEF) 25a	Intron (ENSDART00000171859.1/ENSDARG00000100606.1, intron 1 of 15)/Intron (ENSDART00000171859.1/ENSDARG00000100606.1, intron 1 of 15)/Intron (ENSDART00000171859.1/ENSDARG00000100606.1, intron 1 of 15)/Distal Intergenic/Distal Intergenic/Distal Intergenic	ENSDARG00000100606	0	-8549908595	0	-9733444224	0	-9566577929	0.283619	-1183882281	0.0441506	-1996664104	246233	-0.194863354	209372	-0.093553871	207715	-0.236951738	0.111077	-1576337621	0.270391	-1209121238	201396	-0.212049548	205588	-0.148617065	0.539386	-0.65478872	0.258182	-0.973305179
ENSDARG00000060394	768141			mtfr2	mitochondrial fission regulator 2		ENSDARG00000060394	139144	0.637887106	5854997	1213207039	157459	0.471242201	6591218	1240443578	4839669	0.289991316	1771129	0.806035433	21078413	1013612186	1840064	0.880692888	8105878262	1357619634	9805102	1440441242	3223913	1078771154	2016781	0.938356463	1207927	0.827269286	46885	0.425853656
ENSDARG00000086703	792926		ABC transporters	si:dkey-126g1.7	si:dkey-126g1.7	Intron (ENSDART00000125097.2/ENSDARG00000086703.4, intron 6 of 11)/Intron (ENSDART00000125097.2/ENSDARG00000086703.4, intron 6 of 11)	ENSDARG00000086703	102443	-0.539056512	0.632561	-0.780696739	1131170002	0.305978488	15639585	-0.424187375	0.0939037	-1629268603	0.359988	-1170245464	2389824	-0.03013529	2868380537	-0.071588848	0.169015	-13895298	0.549389	-0.890394707	0.223214	-1235985219	0.546891	-0.778988948	0	-1047941653	0	-9846939438
ENSDARG00000094148						Intron (ENSDART00000132289.1/ENSDARG00000094148.1, intron 1 of 1)/Intron (ENSDART00000132289.1/ENSDARG00000094148.1, intron 1 of 1)/Intron (ENSDART00000132289.1/ENSDARG00000094148.1, intron 1 of 1)/Intron (ENSDART00000132289.1/ENSDARG00000094148.1, intron 1 of 1)/Intron (ENSDART00000132289.1/ENSDARG00000094148.1, intron 1 of 1)	ENSDARG00000094148
ENSDARG00000105296	100000165			ap3b2	adaptor related protein complex 3 beta 2 subunit	Intron (ENSDART00000175191.1/ENSDARG00000105296.2, intron 16 of 24)/Intron (ENSDART00000175191.1/ENSDARG00000105296.2, intron 16 of 24)	ENSDARG00000105296	0.0699026	-1750287605	0	-9733444224	0	-9566577929	0	-9245470825	0.25316	-1146450368	0.961403	-0.671938865	0.923376146	-0.486049819	0.555125	-0.913033781	0.318533	-1107496605	0	-8771168133	446204	0.158243645	1819881	-0.206661533	1587259	-0.140241049	0	-9846939438
ENSDARG00000004174	448949			cnot1	CCR4-NOT transcription complex subunit 1	Promoter (<=1kb)/Promoter (<=1kb)/Intron (ENSDART00000125459.3/ENSDARG00000004174.9, intron 1 of 48)/Intron (ENSDART00000125459.3/ENSDARG00000004174.9, intron 1 of 48)	ENSDARG00000004174	4905333	1206323459	8235492	1363440392	1233218	1499681828	7704309	130987543	4927405	1419713825	2494431	0.979747985	177493	0.931195444	1406673	0.743088258	82281805	1364284148	8312374	136618914	801417	1502647147	5668295	1430285544	58711	1581040768	806063	0.687365097
ENSDARG00000004199	791203	10555479	Biosynthesis of amino acids	spam1	sperm adhesion molecule 1	Promoter (2-3kb)/Promoter (2-3kb)	ENSDARG00000004199	0	-8549908595	0.0804311	-1688891672	0	-9566577929	0.0958026	-1666813052	0	-1095411421	0.337388	-1203135616	2998983	0.078722446	165187	-0.35432644	0	-9242234416	0	-8771168133	0	-9376562726	0	-1014503813	0	-1047941653	0	-9846939438
ENSDARG00000031768	564951		Putative ABC transport system	roraa	RAR-related orphan receptor A paralog a	Intron (ENSDART00000121449.2/ENSDARG00000031768.10, intron 1 of 9)/Intron (ENSDART00000121449.2/ENSDARG00000031768.10, intron 1 of 9)/Intron (ENSDART00000121449.2/ENSDARG00000031768.10, intron 1 of 9)/Intron (ENSDART00000121449.2/ENSDARG00000031768.10, intron 1 of 9)/Intron (ENSDART00000121449.2/ENSDARG00000031768.10, intron 3 of 9)/Intron (ENSDART00000121449.2/ENSDARG00000031768.10, intron 6 of …	ENSDARG00000031768	0.0122406	-2536338968	0.088041	-1649082067	0	-9566577929	0.2001191	-1339047371	0.104865	-1575520208	0.267467	-1320943543	0.322851	-0.989863618	0.0649503	-2012327025	0.0166219	-2421674741	0	-8771168133	0.875587	-0.599779997	0.311472	-1046968845	0.264962	-0.993668234	0.0578838	-1694903564
ENSDARG00000034588	564977		Shikimate pathway phosphoenolpyruvate + erythrose-4P => chorismate	scn4ab	sodium channel voltage-gated type IV alpha b	Exon (ENSDART00000104004.5/ENSDARG00000034588.9, exon 17 of 25)/Exon (ENSDART00000104004.5/ENSDARG00000034588.9, exon 17 of 25)	ENSDARG00000034588	0	-8549908595	0	-9733444224	0	-9566577929	0.0476946	-1977158113	0.267329	-111993818	0.338788	-1201035026	0.1905866	-1242567031	0.024478	-251230708	0	-9242234416	0.0810239	-1750925235	0.0493829	-1938178792	0.0586412	-1841888467	0.0997712	-1459291441	0.284082	-0.927169393
ENSDARG00000007449	393458		Proline biosynthesis glutamate => proline	slc25a39	solute carrier family 25 member 39	Exon (ENSDART00000014021.7/ENSDARG00000007449.9, exon 4 of 12)/Exon (ENSDART00000014021.7/ENSDARG00000007449.9, exon 4 of 12)/Promoter (2-3kb)/Promoter (2-3kb)/Promoter (<=1kb)	ENSDARG00000007449	330962	1028802292	46252458	1109384319	27121	0.742929638	4681721	1088235994	144632	0.822957925	1653651	0.771220415	15633364	0.870336385	1839642	0.880575371	4232803	1068471965	5402021	1172431288	3135556	1065835693	2386407	1018466805	151697	0.935872268	704451	0.622337907
ENSDARG00000060539	568908		Glyoxylate and dicarboxylate metabolism	shank1	SH3 and multiple ankyrin repeat domains 1	Exon (ENSDART00000109104.3/ENSDARG00000075461.5, exon 9 of 9)/Exon (ENSDART00000109104.3/ENSDARG00000075461.5, exon 9 of 9)/Promoter (1-2kb)/Promoter (1-2kb)	ENSDARG00000060539	0	-8549908595	0.0522981	-1878442109	0	-9566577929	0.0623915	-1857637762	0	-1095411421	0.166636	-1560977539	0.0575891	-181634385	0	-9888107928	0	-9242234416	0.158765	-1448499129	0.193511	-1302454608	0.086215	-1658420916	0.0279415	-2066054491	0	-9846939438
ENSDARG00000089292						Intron (ENSDART00000155786.2/ENSDARG00000089292.3, intron 4 of 4)/Intron (ENSDART00000155786.2/ENSDARG00000089292.3, intron 4 of 4)/Exon (ENSDART00000124480.2/ENSDARG00000089292.3, exon 15 of 31)/Distal Intergenic/Promoter (2-3kb)/Promoter (2-3kb)/Intron (ENSDART00000124480.2/ENSDARG00000089292.3, intron 4 of 30)/Distal Intergenic	ENSDARG00000089292	0	-8549908595	0	-9733444224	0	-9566577929	0.108928	-1609681748	0	-1095411421	0.255513	-134413757	0.1968776	-1226997076	0.0885926	-1853278837	0	-9242234416	0	-8771168133	0.696577	-0.706243493	0.2406154	-1169838397	0.2368712	-1047095053	0.223621	-1042660809
ENSDARG00000008235	567886	11804171	Caprolactam degradation	cog5	component of oligomeric golgi complex 5		ENSDARG00000008235	298599	-0.056423034	7910058	0.331711465	5318749	-0.071075983	146582	0.571528962	186952	-0.173067657	479502	0.143219251	480939	0.305158872	3731577	0.063203121	5877248	0.18982058	827804	0.329124551	508721	0.2192794	34674055	0.100208355	33493	0.215751895	35899	0.297004766
ENSDARG00000011582	567413	11850342	Galactose metabolism	sox5	SRY (sex determining region Y)-box 5	Intron (ENSDART00000006737.9/ENSDARG00000011582.11, intron 3 of 14)/Intron (ENSDART00000006737.9/ENSDARG00000011582.11, intron 3 of 14)/Intron (ENSDART00000006737.9/ENSDARG00000011582.11, intron 2 of 14)/Intron (ENSDART00000006737.9/ENSDARG00000011582.11, intron 3 of 14)/Intron (ENSDART00000006737.9/ENSDARG00000011582.11, intron 3 of 14)/Intron (ENSDART00000006737.9/ENSDARG00000011582.11, intron …	ENSDARG00000011582	125521	-0.447398793	407731	0.039883627	0.4706218	-1282757127	599454	0.173670062	492122	0.298126374	5589787	0.221016419	4142668	0.233612454	3624375	0.048268458	1713424	-0.358722108	3149932	-0.105274214	1020835	0.543477364	801697	0.499200033	4988544	0.405676735	178356	-0.040581009
ENSDARG00000076054	103910465			LOC103910465	gastrula zinc finger protein XlCGF8.2DB-like		ENSDARG00000076054	24177477	0.887143887	32569715	0.954934874	158911	0.475828813	27521131	0.85183165	3306718	0.10456115	9628512	0.496865516	10913056	0.69800415	66224512	0.357107494	296475	0.910009091	27840731	0.874421351	802607	0.43152357	6174545	0.374894893	330218029	0.208997414	344941	0.277738775
ENSDARG00000099837						Intron (ENSDART00000129685.2/ENSDARG00000099837.1, intron 2 of 3)/Intron (ENSDART00000129685.2/ENSDARG00000099837.1, intron 2 of 3)/Intron (ENSDART00000129685.2/ENSDARG00000099837.1, intron 2 of 3)/Intron (ENSDART00000129685.2/ENSDARG00000099837.1, intron 2 of 3)	ENSDARG00000099837	2793717	-0.086450566	1111338	0.481441506	134903	-0.756556255	1380248	0.544764063	0.588107	-0.736104486	2976381	-0.098684224	2329742	-0.042342794	2726268	-0.097623615	1756595	0.677073107	1130185	0.469106892	445576	0.15758805	259668	-0.037448443	2059867	-0.015990181	0	-9846939438
ENSDARG00000105964						Distal Intergenic/Distal Intergenic/Intron (ENSDART00000175035.1/ENSDARG00000105964.1, intron 3 of 3)/Distal Intergenic/Distal Intergenic/Distal Intergenic/Distal Intergenic/Distal Intergenic/Intron (ENSDART00000175035.1/ENSDARG00000105964.1, intron 1 of 3)	ENSDARG00000105964
ENSDARG00000090890	557341		BaeS-BaeR (envelope stress response) two-component regulatory system	cmklr1	chemokine-like receptor 1	Promoter (1-2kb)/Promoter (1-2kb)/Intron (ENSDART00000137019.1/ENSDARG00000090890.3, intron 1 of 1)/Intron (ENSDART00000137019.1/ENSDARG00000090890.3, intron 1 of 1)	ENSDARG00000090890	0	-8549908595	0.427343	-0.953402751	0	-9566577929	0	-9245470825	0	-1095411421	1237962	-0.543685832	0.699843	-0.618940338	169215	-0.341982827	0.132156	-1499009343	0.212645	-1317131351	18365	-0.254986328	169599	-0.240224221	0.149934	-1265112798	0	-9846939438
ENSDARG00000107298						3' UTR/3' UTR/Promoter (<=1kb)/Promoter (<=1kb)	ENSDARG00000107298
ENSDARG00000054741	100125912			prkg2	protein kinase cGMP-dependent type II	Exon (ENSDART00000076929.2/ENSDARG00000054741.3, exon 10 of 18)/Exon (ENSDART00000076929.2/ENSDARG00000054741.3, exon 10 of 18)/Intron (ENSDART00000076929.2/ENSDARG00000054741.3, intron 5 of 17)/Intron (ENSDART00000076929.2/ENSDARG00000054741.3, intron 5 of 17)/Promoter (2-3kb)	ENSDARG00000054741	0.13746246	-1445201176	0	-9733444224	0	-9566577929	0.233498	-12704079	0	-1095411421	0.104992345	-1795299607	0.036252435	-2038239887	0.060582144	-2047998265	0.5486	-0.86555851	0.099819265	-1657134508	0.324424143	-1061931443	0.072289413	-1742282556	0.035143443	-1956728904	0	-9846939438
ENSDARG00000052387	553427		Cysteine and methionine metabolism	pou2f3	POU class 2 homeobox 3	Distal Intergenic/Distal Intergenic/Intron (ENSDART00000044803.7/ENSDARG00000052387.7, intron 6 of 12)/Intron (ENSDART00000044803.7/ENSDARG00000052387.7, intron 6 of 12)/Intron (ENSDART00000044803.7/ENSDARG00000052387.7, intron 6 of 12)/Intron (ENSDART00000044803.7/ENSDARG00000052387.7, intron 6 of 12)	ENSDARG00000052387	118332	-0.474006848	106633	-0.55073829	0	-9566577929	0.307751	-1147547416	0.408324	-0.913724746	134092	-0.503160008	0.946091	-0.474398515	124212	-0.500392797	239045	-0.210532229	0.939831	-0.649016448	0.954599	-0.559563736	142481	-0.323163151	0.661907	-0.557205609	0.170292	-1174139725
ENSDARG00000035152	334632			ap2b1	adaptor-related protein complex 2 beta 1 subunit	Exon (ENSDART00000050916.5/ENSDARG00000035152.7, exon 20 of 22)/Exon (ENSDART00000050916.5/ENSDARG00000035152.7, exon 20 of 22)/Intron (ENSDART00000050916.5/ENSDARG00000035152.7, intron 6 of 21)/Intron (ENSDART00000050916.5/ENSDARG00000035152.7, intron 6 of 21)	ENSDARG00000035152	11509327	0.552274742	1663058	0.658949105	135646	0.39673239	17944666	0.661540701	145476	0.825790586	1969606	0.85991618	835015	0.569668415	726946	0.404867369	559219	1192415959	2615946	0.846417165	3793356	1154484422	22913212	0.99911103	1519286	0.936599546	510341	0.46677642
ENSDARG00000102607	492801	101097454	acetyl-CoA transporter activity	pmpca	peptidase (mitochondrial processing) alpha	Intron (ENSDART00000162120.1/ENSDARG00000102607.1, intron 4 of 12)/Intron (ENSDART00000162120.1/ENSDARG00000102607.1, intron 4 of 12)	ENSDARG00000102607	144179	0.65392363	2402392	0.820917797	115804	0.31770907	2249981	0.762196239	11259	0.701035452	2231301	0.923199232	1561575	0.869795903	1671462	0.831454756	1738356	0.672428126	2025538	0.731418057	2039486	0.865627402	1540861	0.810225906	850593	0.66006792	159017	101526088
ENSDARG00000010873	556764		VicK-VicR (cell wall metabolism) two-component regulatory system	LOC556764	probable ATP-dependent RNA helicase DDX17	Intron (ENSDART00000129202.3/ENSDARG00000010873.11, intron 11 of 12)/Intron (ENSDART00000129202.3/ENSDARG00000010873.11, intron 11 of 12)/Promoter (1-2kb)/Promoter (1-2kb)/3' UTR	ENSDARG00000010873	8494565	1454049208	939994	1421678549	1637593	1641389885	914903	1386349378	3063603	118836033	675578	1485163928	387112	1305051811	362874	1228625307	2138391	1789321422	1588007	1657213215	1117108	1657242002	849307	1622776608	6598121	1636695342	42570835	1490499173
ENSDARG00000061817	100330443			kif1aa	kinesin family member 1Aa	Exon (ENSDART00000156792.2/ENSDARG00000061817.6, exon 3 of 48)/Exon (ENSDART00000156792.2/ENSDARG00000061817.6, exon 3 of 48)/Intron (ENSDART00000156792.2/ENSDARG00000061817.6, intron 2 of 47)/Intron (ENSDART00000156792.2/ENSDARG00000061817.6, intron 2 of 47)	ENSDARG00000061817	0	-8549908595	0.350897	-1040195852	0	-9566577929	0.6112624	-0.842202041	0.25459	-1143708176	1608671	-0.410809602	1052896	-0.423117517	0.941291	-0.642480288	0.1920613	-1332642794	0.142533	-1496987392	1207476	-0.450177019	0.395371	-0.933426995	0.292462	-0.946592174	0.127797	-1312680785
ENSDARG00000098280						Promoter (<=1kb)/Promoter (<=1kb)/Promoter (1-2kb)/Promoter (1-2kb)	ENSDARG00000098280	347471	1050763005	10169197	1456317514	10077823	1398810022	9785118	1416257089	41727655	133878577	2027067005	0.874503545	2923786	1170491	2343181	1004533645	2068876	177461395	12150362	1536857119	9902475	1601131018	4780739	1349219788	32987559	1306208867	15492795	1002688664
ENSDARG00000069388						Intron (ENSDART00000112531.1/ENSDARG00000069388.5, intron 1 of 3)/Intron (ENSDART00000112531.1/ENSDARG00000069388.5, intron 1 of 3)	ENSDARG00000069388	3197330296	-0.025571508	308755	-0.082563646	2048892307	-0.54773534	542976	0.129639709	125153	0.752534708	34.36	1142201042	204644	0.999438775	185335	0.884379002	87215	0.365475397	259009	-0.193252375	207401	0.873441054	228644	0.998095849	176044	1006832638	148047	0.98076391
ENSDARG00000069660	100006941			chrnb1	cholinergic receptor nicotinic beta 1 (muscle)	Intron (ENSDART00000101528.5/ENSDARG00000069660.5, intron 5 of 10)/Intron (ENSDART00000101528.5/ENSDARG00000069660.5, intron 5 of 10)	ENSDARG00000069660	0.328163	-105263237	0.250678	-1188300429	153677	-0.691450107	0.214235	-1308718705	192845	-0.157958843	327256	-0.050561999	249124	-0.0102095	156511	-0.381968931	0.767397	-0.716190739	0.881586	-0.677779668	0.982015	-0.54638348	137373	-0.340542666	0.992532	-0.36406692	177866	-0.041908691
ENSDARG00000007370	560924		RstB-RstA two-component regulatory system	dysf	dysferlin limb girdle muscular dystrophy 2B (autosomal recessive)	Intron (ENSDART00000135415.4/ENSDARG00000007370.12, intron 29 of 54)/Intron (ENSDART00000135415.4/ENSDARG00000007370.12, intron 29 of 54)/Promoter (1-2kb)/Promoter (1-2kb)/Promoter (1-2kb)	ENSDARG00000007370	0.218610689	-1235895884	0.522321882	-0.865023097	0.02750885	-2701607725	0.224715812	-1287466211	0.774516818	-0.602064339	272305006	-0.143809026	303689	0.08474452	3692040006	0.057745632	0.47113314	-0.933305035	0.318987626	-1134812652	13331349	-0.404093733	0.830698706	-0.579997382	0.787532265	-0.474360214	0.344750378	-0.83375823
ENSDARG00000056741	565123		Tryptophan biosynthesis chorismate => tryptophan	senp3b	SUMO1/sentrin/SMT3 specific peptidase 3b	Exon (ENSDART00000121698.3/ENSDARG00000056741.7, exon 2 of 11)/Exon (ENSDART00000121698.3/ENSDARG00000056741.7, exon 2 of 11)	ENSDARG00000056741	694676	1363300703	727546	1308859073	511331	1059785385	638854	1226546497	192428	0.96196329	190963	0.84422924	10645	0.686080769	978725	0.557240875	717311	1303214532	760576	1326248435	270266	0.996678865	217023	0.97326443	168524	0.986020714	231242	1195972653
ENSDARG00000001210	751672		formation of peptidyl-cystine persulfide by sulphur transfer from H2S	arl14ep	ADP-ribosylation factor-like 14 effector protein	Promoter (2-3kb)/Promoter (2-3kb)/Downstream (<1kb)/Downstream (<1kb)/Promoter (<=1kb)	ENSDARG00000001210	113659	1585418838	158628	1652109055	100268	1396273792	153085	1615395733	984758	1756803922	709562	1510060544	446172	1373127223	428771	1314120549	137377	1592397571	155537	1647877029	984401	1598374624	903562	1652254682	834428	1748626887	318276	1350141596
ENSDARG00000107391						Intron (ENSDART00000176290.1/ENSDARG00000107391.1, intron 4 of 4)/Intron (ENSDART00000176290.1/ENSDARG00000107391.1, intron 4 of 4)/Distal Intergenic/Distal Intergenic/Distal Intergenic/Distal Intergenic/Distal Intergenic/Distal Intergenic/Intron (ENSDART00000176290.1/ENSDARG00000107391.1, intron 1 of 4)/Intron (ENSDART00000176290.1/ENSDARG00000107391.1, intron 1 of 4)/Intron (ENSDART00000176290.…	ENSDARG00000107391
ENSDARG00000077570							ENSDARG00000077570	0.726895	-0.693848956	0.902258	-0.624313168	0.740849	-1056033589	0.524648	-0.910190959	0.294199	-1073311051	0.554596	-0.951017389	0.378455	-0.91367816	0.802193	-0.724407389	114914	-0.536502951	0.383604	-1051883214	0.695005	-0.707295159	0.400313	-0.927513588	0.163993	-1222384388	0.458467	-0.696184227
ENSDARG00000078829	449999		Pentose phosphate pathway non-oxidative phase fructose 6P => ribose 5P	ccdc149a	coiled-coil domain containing 149a		ENSDARG00000078829	0	-8549908595	0	-9733444224	0	-9566577929	0	-9245470825	0.168528	-1344552629	108505	-0.610565003	166405	-0.203674678	125164	-0.496480921	0.847689	-0.671905923	0.572228	-0.872082837	162727	-0.311290139	0.994735	-0.49421126	0.7254	-0.513538227	102388	-0.308430461
ENSDARG00000097497							ENSDARG00000097497
ENSDARG00000023287	393335		DNA polymerase III complex bacteria	hsd17b3	hydroxysteroid (17-beta) dehydrogenase 3	Promoter (<=1kb)/Promoter (<=1kb)/Promoter (1-2kb)/Promoter (1-2kb)	ENSDARG00000023287	0.704308021	-0.708089934	0.144775057	-1430054706	0	-9566577929	0.85174606	-0.694582089	1450150223	-0.296730501	0.806783	-0.760883696	0.156800261	-1336121348	0.132970119	-164522386	1322395047	-0.474006972	0.857329255	-0.690323275	1022830136	-0.527428023	0.515342636	-0.807273845	0.57816215	-0.621692896	127422	-0.202868747
ENSDARG00000060065	570789		DcuS-DcuR (C4-dicarboxylate metabolism) two-component regulatory system	ubap2b	ubiquitin associated protein 2b		ENSDARG00000060065	70225	136819289	116075	1514572401	899283	1341892208	11663342	1494386286	388529	1304034911	267249	1014724493	171173	0.913812789	149106	0.772938006	208734	1778568076	12530155	1550694921	918004	1565869207	652236	149709624	539617	1540827563	184769	1087697037
ENSDARG00000029556	555951			kansl3	KAT8 regulatory NSL complex subunit 3	Promoter (<=1kb)/Promoter (<=1kb)/Promoter (<=1kb)/Promoter (<=1kb)/Promoter (1-2kb)	ENSDARG00000029556	1637753	0.711417548	68.97	1285334634	3024915	0.797474034	7136392	1275803961	1873082	0.948835007	2406645	0.961573897	15259868	0.858743145	163450322	0.819998621	8802301	1394300698	10423711	146794686	5267661	1307318934	413605	1280264071	30224845	1264511297	2923006001	0.197824529
ENSDARG00000027079	565294		VicK-VicR (cell wall metabolism) two-component regulatory system	znf804a	zinc finger protein 804A	Intron (ENSDART00000038651.7/ENSDARG00000027079.7, intron 1 of 3)/Intron (ENSDART00000038651.7/ENSDARG00000027079.7, intron 1 of 3)/Intron (ENSDART00000038651.7/ENSDARG00000027079.7, intron 1 of 3)/Intron (ENSDART00000038651.7/ENSDARG00000027079.7, intron 1 of 3)	ENSDARG00000027079	0	-8549908595	0	-9733444224	0	-9566577929	0.0482684	-1971836906	0.0601158	-1846395008	0.128875	-1691331075	0.0445739	-1939168204	0.148892	-1587278201	0	-9242234416	0	-8771168133	0.374865	-0.99466253	0.111317	-1536775647	0.0216454	-2187772643	0	-9846939438
ENSDARG00000012948						Promoter (<=1kb)/Promoter (<=1kb)/Promoter (2-3kb)/Promoter (2-3kb)	ENSDARG00000012948	0	-8549908595	0	-9733444224	0	-9566577929	0	-9245470825	0	-1095411421	0	-1025627296	0.334342	-0.973096044	0.419849	-1056133507	0.284153	-115832502	0.456713	-0.973455922	0	-9376562726	0.183397	-1299104434	0	-1047941653	0.0814931	-1529814973
ENSDARG00000014008	566033	100846144	Glycosylphosphatidylinositol(GPI)-anchor biosynthesis	cwc22	CWC22 spliceosome-associated protein homolog (S. cerevisiae)	Intron (ENSDART00000023684.9/ENSDARG00000014008.9, intron 15 of 20)/Intron (ENSDART00000023684.9/ENSDARG00000014008.9, intron 15 of 20)/Intron (ENSDART00000023684.9/ENSDARG00000014008.9, intron 13 of 20)/Intron (ENSDART00000023684.9/ENSDARG00000014008.9, intron 13 of 20)/Promoter (1-2kb)	ENSDARG00000014008	4587987	1176150102	6377659	1250860589	434054	0.977914549	67177826	1248906653	184393	0.941198515	16117242	0.758193103	8621715	0.585012548	950702	0.54235695	7825009	1341925791	7732683	1333689054	37942	1154587978	279961	1094485626	256992	1187183965	685328	0.609056134
ENSDARG00000106558						Promoter (<=1kb)/Promoter (<=1kb)/Distal Intergenic/Distal Intergenic/Distal Intergenic	ENSDARG00000106558
ENSDARG00000057575	415192		Phosphatidylethanolamine (PE) biosynthesis PA => PS => PE	pnp4a	purine nucleoside phosphorylase 4a	Promoter (<=1kb)/Promoter (<=1kb)/Distal Intergenic/Distal Intergenic/Promoter (<=1kb)	ENSDARG00000057575	17217	0.733968969	423208	0.05628987	115707	0.317290355	201548	0.71322229	379065	0.171053553	659485	0.304893037	314461	0.101455716	266924	-0.108454717	102703	0.438222352	332352	-0.08115695	421235	0.131438632	207065	-0.145209318	327761	0.205436999	813144	0.691586077
ENSDARG00000081583						Promoter (2-3kb)/Promoter (2-3kb)/Promoter (2-3kb)/Promoter (<=1kb)/Promoter (<=1kb)	ENSDARG00000081583
ENSDARG00000106921						Promoter (<=1kb)/Promoter (<=1kb)/Promoter (<=1kb)/Promoter (<=1kb)	ENSDARG00000106921
ENSDARG00000086897	556716		YesM-YesN two-component regulatory system	si:dkey-7i4.1	si:dkey-7i4.1	Promoter (<=1kb)/Promoter (<=1kb)/Promoter (<=1kb)/Promoter (<=1kb)	ENSDARG00000086897	0.0877303	-1647803307	0.302894	-1104977644	0.0881111	-2119940707	0.542853	-0.895013021	0.262943	-1127991787	0.120734	-1724432288	0.459802	-0.820332458	0.34895	-1150901941	0.212793	-1287024793	0.616119	-0.838857458	0.547629	-0.818229531	0.534837	-0.789598601	0.243854	-1033244611	0	-9846939438
ENSDARG00000081785						Promoter (1-2kb)/Promoter (1-2kb)/Promoter (<=1kb)/Promoter (<=1kb)	ENSDARG00000081785
ENSDARG00000093381	559012		MtrB-MtrA (osmotic stress response) two-component regulatory system	tgm2l	transglutaminase 2 like	Exon (ENSDART00000167624.1/ENSDARG00000093381.3, exon 5 of 14)/Exon (ENSDART00000167624.1/ENSDARG00000093381.3, exon 5 of 14)/Promoter (<=1kb)/Promoter (<=1kb)	ENSDARG00000093381	202236	-0.232219291	166273	-0.355112111	382633	-0.235634946	148713	-0.44660077	154333	-0.266412804	1940517	-0.315672421	1674897	-0.200559644	1555034	-0.385278075	382734	-0.001061394	247261	-0.214121289	0.98744	-0.543819063	0.912582	-0.535244838	0.538712	-0.655384797	0.838047	-0.405086027
ENSDARG00000036279	286832			lamc1	laminin gamma 1	Promoter (<=1kb)/Promoter (<=1kb)	ENSDARG00000036279	565656	0.23180704	776351	1337450777	103847	0.263254268	105996	1451833024	357341	0.142321999	305887	1083224167	269814	1131984241	238316	1013201625	786923	1344433687	769611	1331557632	316234	1069794975	325385	1166061865	107564	0.77197372	0.336507	-0.845437981
ENSDARG00000094668	100034589			si:ch211-51a19.5	si:ch211-51a19.5	Promoter (1-2kb)/Promoter (1-2kb)/Intron (ENSDART00000152904.2/ENSDARG00000020693.9, intron 2 of 10)/Intron (ENSDART00000152904.2/ENSDARG00000020693.9, intron 2 of 10)/Intron (ENSDART00000152904.2/ENSDARG00000020693.9, intron 2 of 10)/Promoter (<=1kb)/Promoter (2-3kb)/Intron (ENSDART00000152904.2/ENSDARG00000020693.9, intron 2 of 10)	ENSDARG00000094668	171173	-0.307452626	1507885	0.615815473	185683	-0.596917636	1683929	0.63325118	0.476633	-0.838418476	0.995509	-0.654255057	2162801	-0.077990522	2696869	-0.103178651	478033	1122607807	244458	0.815956791	330702	0.018804215	0.914133	-0.534436467	0.407991	-0.78788458	0	-9846939438
ENSDARG00000044692	553641		Aminobenzoate degradation	eri1	exoribonuclease 1	Promoter (<=1kb)/Promoter (<=1kb)	ENSDARG00000044692	118787	0.566526044	987362	0.429353891	500358	-0.101598363	107103	0.431904043	201379	0.984097985	127422	0.638998847	1105590186	0.704238991	831569	0.47375964	111488	0.474748536	1174683	0.486468444	159202	0.750329976	1065948077	0.634817612	874074	0.673049829	551299	0.504032352
ENSDARG00000009881	359827			ier5	immediate early response 5	Promoter (<=1kb)/Promoter (<=1kb)/Distal Intergenic/Distal Intergenic/Promoter (<=1kb)/Promoter (<=1kb)/Distal Intergenic	ENSDARG00000009881	341.37	2081572796	221166	1798464608	314.88	1968074361	243933	1822701436	179773	2049821381	123335	1790502462	916298	1718147511	928215	1709832746	232985	1827482906	230283	18243049	193358	1912619949	162389	1931323837	105345	1859742249	872046	1836566523
ENSDARG00000107327						Promoter (2-3kb)/Promoter (2-3kb)/Downstream (2-3kb)/Downstream (2-3kb)/Promoter (<=1kb)	ENSDARG00000107327
ENSDARG00000099401						Promoter (<=1kb)/Promoter (<=1kb)/Distal Intergenic/Distal Intergenic/Promoter (<=1kb)	ENSDARG00000099401
ENSDARG00000096259						Promoter (1-2kb)/Promoter (1-2kb)/Promoter (<=1kb)/Promoter (<=1kb)	ENSDARG00000096259	0	-8549908595	0	-9733444224	0	-9566577929	0	-9245470825	0	-1095411421	0	-1025627296	0	-1034200284	0	-9888107928	0	-9242234416	0	-8771168133	0	-9376562726	0	-1014503813	0	-1047941653	0	-9846939438
ENSDARG00000018770						Promoter (<=1kb)/Promoter (<=1kb)/Promoter (<=1kb)/Promoter (<=1kb)	ENSDARG00000018770	0	-8549908595	0.231983	-1222430867	0	-9566577929	0.137884	-1504793917	0	-1095411421	0	-1025627296	0.0634772	-176967192	0	-9888107928	0	-9242234416	0	-8771168133	0	-9376562726	0	-1014503813	0	-1047941653	0	-9846939438
ENSDARG00000101497						Promoter (1-2kb)/Promoter (1-2kb)/Promoter (1-2kb)/Promoter (1-2kb)/Promoter (<=1kb)	ENSDARG00000101497	0	-8549908595	458266	0.091336645	0	-9566577929	527006	0.116356317	0	-1095411421	0.0511772	-2159823091	234632	-0.038943296	707547	0.391009129	274226	-0.149429161	150101	0.59667924	0	-9376562726	497761	0.272316053	0	-1047941653	0	-9846939438
ENSDARG00000035324	394074		PTS system mannitol-specific II component	hnrpl	heterogeneous nuclear ribonucleoprotein L	Promoter (<=1kb)/Promoter (<=1kb)/Promoter (<=1kb)/Promoter (<=1kb)/Promoter (<=1kb)	ENSDARG00000035324	44418415	2200346977	109311787	2502110724	48319625	2182050813	10583086	247569117	140074573	1928346641	29381489	2230839211	179581124	2040746181	16671832	2009881658	7389723	2341175877	83465071	2403235238	51166442	2365593379	38643379	2344031039	286672132	2336993622	133115502	204068756
ENSDARG00000051914	326634			slc14a2	solute carrier family 14 (urea transporter) member 2	Promoter (1-2kb)/Promoter (1-2kb)/Distal Intergenic/Intron (ENSDART00000143276.2/ENSDARG00000093799.2, intron 2 of 3)/Intron (ENSDART00000143276.2/ENSDARG00000093799.2, intron 2 of 3)/Exon (ENSDART00000143276.2/ENSDARG00000093799.2, exon 3 of 4)/Promoter (<=1kb)/Distal Intergenic	ENSDARG00000051914	215412	-0.20374426	3950229	0.02594	4159433	-0.193925752	20755	-0.298272492	0.0807744	-1702590481	0.952805	-0.676495913	142756	-0.277166392	1196754	-0.519455825	2032467393	-0.28273007	32308	-0.093877764	327996	0.014979688	1641896	-0.255654922	0.2904	-0.949965242	0	-9846939438
ENSDARG00000080493						Promoter (<=1kb)/Promoter (<=1kb)	ENSDARG00000080493
ENSDARG00000019778	445028		Fatty acid biosynthesis elongation	rps6	ribosomal protein S6	Promoter (<=1kb)/Promoter (<=1kb)/Promoter (1-2kb)/Promoter (1-2kb)	ENSDARG00000019778	15657121	276872603	2739565412	2906701378	96807233	252926692	2615814077	2878334489	474369505	3643168005	506860068	3675488784	3805371805	3504725595	369506329	3597385516	149172492	2653777945	220998989	2841007916	5294648136	3453326087	512103957	3574181239	5176565722	3716432835	270005017	3493224606
ENSDARG00000104602						Promoter (1-2kb)/Promoter (1-2kb)/Promoter (1-2kb)/Promoter (1-2kb)	ENSDARG00000104602
ENSDARG00000055381	83496	684111	Pancreatic cancer	bambia	BMP and activin membrane-bound inhibitor (Xenopus laevis) homolog a	Intron (ENSDART00000165983.1/ENSDARG00000012577.8, intron 13 of 14)/Intron (ENSDART00000165983.1/ENSDARG00000012577.8, intron 13 of 14)/Promoter (<=1kb)/Intron (ENSDART00000165983.1/ENSDARG00000012577.8, intron 13 of 14)/Intron (ENSDART00000078896.5/ENSDARG00000012577.8, intron 8 of 12)/Intron (ENSDART00000078896.5/ENSDARG00000012577.8, intron 8 of 12)/Intron (ENSDART00000078896.5/ENSDARG00000012…	ENSDARG00000055381	188978	1814793917	205853	1766867988	279064	1907738374	233545	1803337422	313003	1198803357	408157	1229540237	661146	1561675289	675039	1546651419	218985	1799903974	220979	1805763496	303722	1051003595	426073	1294402006	170092	0.990435829	239729	1213367692
ENSDARG00000103625						Promoter (2-3kb)/Promoter (2-3kb)/Exon (ENSDART00000084321.4/ENSDARG00000056986.4, exon 4 of 4)	ENSDARG00000103625
ENSDARG00000108144						Promoter (2-3kb)/Promoter (2-3kb)/Intron (ENSDART00000170871.1/ENSDARG00000101569.1, intron 1 of 11)/Intron (ENSDART00000170871.1/ENSDARG00000101569.1, intron 1 of 11)/Promoter (2-3kb)	ENSDARG00000108144
ENSDARG00000097007						Promoter (<=1kb)/Promoter (<=1kb)/Promoter (2-3kb)/Promoter (2-3kb)/Intron (ENSDART00000155407.2/ENSDARG00000074829.4, intron 9 of 15)	ENSDARG00000097007
ENSDARG00000096912						Promoter (1-2kb)/Promoter (1-2kb)	ENSDARG00000096912	16505	-0.323886189	0.74265	-0.710041208	0	-9566577929	27531	-0.172560741	0	-1095411421	118296	-0.566739751	0.764754	-0.576415189	0.331001	-117795798	0	-9242234416	0.782857	-0.731177803	337495	0.028268894	0	-1014503813	0.929711	-0.395237984	0	-9846939438
ENSDARG00000109107						5' UTR/5' UTR/Promoter (<=1kb)/Promoter (1-2kb)/Promoter (1-2kb)/Intron (ENSDART00000114611.3/ENSDARG00000020134.10, intron 1 of 20)/Intron (ENSDART00000114611.3/ENSDARG00000020134.10, intron 1 of 20)	ENSDARG00000109107
ENSDARG00000069251						Promoter (<=1kb)/Promoter (<=1kb)/Promoter (2-3kb)/Promoter (2-3kb)	ENSDARG00000069251	213588	-0.2075806	640205	0.238567166	6693	0.043761359	543832	0.13034063	0.266348	-1121727968	0.3022334	-1258952988	0.366625	-0.928903935	0.6938394	-0.798754508	11633	0.493668583	225493	-0.25555279	0.284321	-1123350931	0.225193	-1201371991	0.136843	-1308667076	0.139252	-1271253252
ENSDARG00000075526	559090		Dissimilatory nitrate reduction nitrate => ammonia	pwwp2a	PWWP domain containing 2A	Promoter (2-3kb)/Promoter (2-3kb)/Promoter (2-3kb)/Promoter (2-3kb)	ENSDARG00000075526	4519817	1169396513	6305169	1245826649	31893431	0.823922819	5171562	1132513241	7181239	0.482108351	17893999	0.811241641	9086194	0.610169587	927215	0.529540301	8854017	1396907728	6186199	1233371268	3143067	1066949391	2005945	0.935791862	15244906	0.938229876	2493407	0.121109047
ENSDARG00000062712	798655		CMP-KDO biosynthesis	tmem264	transmembrane protein 264	Promoter (<=1kb)/Promoter (<=1kb)/Promoter (2-3kb)/Promoter (2-3kb)	ENSDARG00000062712	0	-8549908595	0	-9733444224	0	-9566577929	0	-9245470825	0.380425	-0.948178904	0	-1025627296	0	-1034200284	0.156773	-1560852133	0.318232	-1107917339	0.510534	-0.923371422	0.311017	-1081576767	0.0925909	-1624457303	0	-1047941653	0	-9846939438
ENSDARG00000104728						Promoter (1-2kb)/Promoter (1-2kb)/Promoter (1-2kb)/Promoter (1-2kb)/Promoter (2-3kb)/Distal Intergenic	ENSDARG00000104728
ENSDARG00000028335	406447			hmga1a	high mobility group AT-hook 1a	Promoter (<=1kb)/Promoter (<=1kb)/Promoter (2-3kb)/Promoter (2-3kb)	ENSDARG00000028335	288947382	3045158235	1240619114	3571824745	19889903	2889070678	1009564999	3479262278	15387129	3095056522	1666656904	3111276156	1250189068	2971055778	1091375073	297253867	120942438	3585136825	141199702	3674806043	4016964872	3324773684	274105917	3276652349	205086838	3275040892	796058	1792567713
ENSDARG00000107783						Promoter (<=1kb)/Promoter (<=1kb)/Promoter (1-2kb)/Promoter (1-2kb)/Intron (ENSDART00000142141.4/ENSDARG00000034493.11, intron 3 of 13)/Intron (ENSDART00000142141.4/ENSDARG00000034493.11, intron 3 of 13)/Intron (ENSDART00000142141.4/ENSDARG00000034493.11, intron 3 of 13)/Intron (ENSDART00000142141.4/ENSDARG00000034493.11, intron 3 of 13)/Intron (ENSDART00000142141.4/ENSDARG00000034493.11, intron …	ENSDARG00000107783
ENSDARG00000060496	560875		BasS-BasR (antimicrobial peptide resistance) two-component regulatory system	cacna1ha	calcium channel voltage-dependent T type alpha 1H subunit a	Distal Intergenic/Distal Intergenic/Promoter (1-2kb)	ENSDARG00000060496	0.0394517	-2008354579	0.4540379	-0.926719497	0	-9566577929	0.967497	-0.637883905	0.105891	-1570780174	0.1882295	-1499166154	0.347498	-0.954592438	0.2180256	-1391870609	0.1848184	-1349750165	0.8173606	-0.711787132	0.323087	-1063853938	0.2865405	-1086684342	0.182672	-117096051	0.884072	-0.379284083
ENSDARG00000100746						Promoter (1-2kb)/Promoter (1-2kb)/Downstream (2-3kb)/Intron (ENSDART00000166269.1/ENSDARG00000101234.1, intron 14 of 14)/Intron (ENSDART00000166269.1/ENSDARG00000101234.1, intron 14 of 14)/Promoter (2-3kb)/Downstream (<1kb)	ENSDARG00000100746	945251	0.463454321	167425	0.661902723	160796	0.481721072	134427	0.533011818	0	-1095411421	1165148	-0.574435932	366893	0.175389707	575293	0.284990358	238583	0.813328093	975244	0.402816323	12779	-0.423790707	239367	-0.07620063	0.997519	-0.361677588	0.731007	-0.47103403
ENSDARG00000008219	338225			crygm4	crystallin gamma M4	Promoter (1-2kb)/Promoter (1-2kb)/Promoter (1-2kb)/Promoter (1-2kb)	ENSDARG00000008219	0	-8549908595	0.343067	-1050133521	0	-9566577929	120806	-0.539077267	0	-1095411421	0	-1025627296	0.367852	-0.927302063	0	-9888107928	125269	-0.49810596	0.988156	-0.626474114	0	-9376562726	0	-1014503813	0	-1047941653	0	-9846939438
ENSDARG00000036382	557791		RstB-RstA two-component regulatory system	ponzr6	plac8 onzin related protein 6	Promoter (1-2kb)/Promoter (1-2kb)/Distal Intergenic/Distal Intergenic/Promoter (2-3kb)	ENSDARG00000036382	0	-8549908595	0	-9733444224	0	-9566577929	0	-9245470825	0	-1095411421	0	-1025627296	0	-1034200284	0.449064	-1021667259	0	-9242234416	0	-8771168133	0.147225	-1429704784	0.131676	-1456819463	0.896554	-0.412550474	0	-9846939438
ENSDARG00000105580						Distal Intergenic/Distal Intergenic/Promoter (<=1kb)/Distal Intergenic/Distal Intergenic/Promoter (2-3kb)	ENSDARG00000105580
ENSDARG00000006816	100148942			gtf2f2b	general transcription factor IIF polypeptide 2b	Promoter (<=1kb)/Promoter (<=1kb)/Promoter (2-3kb)/Promoter (2-3kb)	ENSDARG00000006816	166404	-0.320200279	0.319385	-1081632056	0.414426	-1346295981	0.568109	-0.874778707	0	-1095411421	0	-1025627296	0	-1034200284	0	-9888107928	503018	0.120559168	0.475274	-0.95554619	0	-9376562726	0.258521	-1135669884	0	-1047941653	0.763074	-0.450315008
