# Supplementary material for: Zebrafish macroH2A variants have distinct embryo localization and function
Source: Sci Rep. 2019 Jun 14;9:8632. doi: 10.1038/s41598-019-45058-6 (PMC6570772; doi:10.1038/s41598-019-45058-6)
Supplement: Supplementary file 7 — Supplementary table S3 [file 41598_2019_45058_MOESM7_ESM.xlsx]

## Sheet: Table S3-I124PA-ChIP Peaks.xls
Ensemble GeneID	Enterz GeneID	Pathway ID	Pathway Name	Gene Name	Description	Chip-Annotation	Ensemble geneID	I1EpWo2 (TPM)	I1EpWo2 (Z)	I1EpWo6 (TPM)	I1EpWo6 (Z)	I1EpWy1 (TPM)	I1EpWy1 (Z)	I1EpWy5 (TPM)	I1EpWy5 (Z)	I124Wo4 (TPM)	I124Wo4 (Z)	I124Wo8 (TPM)	I124Wo8 (Z)	I124Wy3 (TPM)	I124Wy3 (Z)	I124Wy7 (TPM)	I124Wy7 (Z)	I2EpWo9 (TPM)	I2EpWo9 (Z)	I2EpWo10 (TPM)	I2EpWo10 (Z)	I224G+11 (TPM)	I224G+11 (Z)	I224G+13 (TPM)	I224G+13 (Z)	I224G-12 (TPM)	I224G-12 (Z)	I224G-15 (TPM)	I224G-15 (Z)
ENSDARG00000077688	100005630			cpo	carboxypeptidase O	Promoter (1-2kb)/Promoter (1-2kb)/Exon (ENSDART00000109756.3/ENSDARG00000077688.3, exon 9 of 9)/Distal Intergenic/Distal Intergenic/Distal Intergenic/Promoter (<=1kb)/3' UTR/Intron (ENSDART00000150863.2/ENSDARG00000096546.3, intron 10 of 16)/Intron (ENSDART00000150863.2/ENSDARG00000096546.3, intron 7 of 16)	ENSDARG00000077688	0	-8549908595	0	-9733444224	0	-9566577929	0.116566	-1579526763	0	-1095411421	0	-1025627296	0.0537007	-184985995	0	-9888107928	0	-9242234416	0	-8771168133	0	-9376562726	0	-1014503813	0	-1047941653	0	-9846939438
ENSDARG00000089943	795311		Energy-coupling factor transport system	npy2rl	neuropeptide Y receptor Y2 like	Promoter (2-3kb)/Promoter (2-3kb)/Distal Intergenic/Distal Intergenic/Distal Intergenic/Distal Intergenic/Exon (ENSDART00000152424.2/ENSDARG00000089943.3, exon 4 of 5)	ENSDARG00000089943	0	-8549908595	0	-9733444224	0	-9566577929	0	-9245470825	0	-1095411421	0	-1025627296	0	-1034200284	0	-9888107928	0	-9242234416	0	-8771168133	0	-9376562726	0	-1014503813	0.149786	-1265583609	0	-9846939438
ENSDARG00000087107	100322372			si:ch73-222h13.1	si:ch73-222h13.1	Exon (ENSDART00000128335.2/ENSDARG00000087107.3, exon 10 of 24)/Exon (ENSDART00000128335.2/ENSDARG00000087107.3, exon 10 of 24)	ENSDARG00000087107	0	-8549908595	0.0572165	-1838861238	0	-9566577929	0.129272	-1533491008	0.845211	-0.559540913	0.820265	-0.75247679	0.417596	-0.866493324	0.368268	-11232951	0	-9242234416	0	-8771168133	0.346848	-1030820932	0.565551	-0.763017473	0.289406	-0.951599815	0.117781	-1352068809
ENSDARG00000108673						Distal Intergenic/Distal Intergenic/Distal Intergenic/Distal Intergenic/Distal Intergenic/Promoter (<=1kb)/Distal Intergenic/Distal Intergenic/Distal Intergenic/Promoter (2-3kb)/Promoter (<=1kb)/Distal Intergenic	ENSDARG00000108673
ENSDARG00000008413	562925	3616812	VraS-VraR (cell-wall peptidoglycan synthesis) two-component regulatory system	atp11a	ATPase class VI type 11A	Intron (ENSDART00000150029.2/ENSDARG00000008413.11, intron 29 of 30)/Intron (ENSDART00000150029.2/ENSDARG00000008413.11, intron 29 of 30)/Intron (ENSDART00000150029.2/ENSDARG00000008413.11, intron 29 of 30)/Intron (ENSDART00000150029.2/ENSDARG00000008413.11, intron 29 of 30)/Promoter (<=1kb)	ENSDARG00000008413	0.428938	-0.931814655	449333	0.082667852	0.491025	-1261550799	4047226	-0.001116863	0.976425	-0.489285145	1133841	-0.588252613	2531415	-0.002539544	116954	-0.531241203	0.3446809	-1072386799	1315612	-0.497795892	1347967	-0.398943491	1668528	-0.247995437	0.671805	-0.550129512	0.195594	-1107286689
ENSDARG00000075564	559330		NtrY-NtrX (nitrogen regulation) two-component regulatory system	fam13a	family with sequence similarity 13 member A	Intron (ENSDART00000080389.4/ENSDARG00000075564.4, intron 8 of 25)/Intron (ENSDART00000080389.4/ENSDARG00000075564.4, intron 8 of 25)/Exon (ENSDART00000080389.4/ENSDARG00000075564.4, exon 7 of 26)/Intron (ENSDART00000080389.4/ENSDARG00000075564.4, intron 4 of 25)/Exon (ENSDART00000080389.4/ENSDARG00000075564.4, exon 5 of 26)/Exon (ENSDART00000080389.4/ENSDARG00000075564.4, exon 5 of 26)/Intron (E…	ENSDARG00000075564	10481	0.51005036	206866	0.75505534	464605	1011901758	30694	0.900382308	450827	0.25545882	542832	0.206147472	446443	0.269475033	481808	0.194132571	235869	0.808236633	247661	0.821809179	101138	0.539145958	667755	0.41217613	34907	0.235465024	0.701751	-0.490745582
ENSDARG00000044295	449831	7989032	Ribosome archaea	pip5k1ba	phosphatidylinositol-4-phosphate 5-kinase type I beta a	Exon (ENSDART00000065032.7/ENSDARG00000044295.8, exon 3 of 14)/Exon (ENSDART00000065032.7/ENSDARG00000044295.8, exon 3 of 14)/Exon (ENSDART00000065032.7/ENSDARG00000044295.8, exon 3 of 14)/Exon (ENSDART00000065032.7/ENSDARG00000044295.8, exon 3 of 14)	ENSDARG00000044295	0	-8549908595	0	-9733444224	0	-9566577929	0	-9245470825	0	-1095411421	0.500326	-1003256451	0.5162297	-0.764834875	0.1732424	-1509671557	0.0586733	-1860373576	0	-8771168133	0.2320215	-1217971452	0.103391	-1571937623	0	-1047941653	0.306703	-0.890193977
ENSDARG00000013871	393654		Glycolysis core module involving three-carbon compounds	slc5a1	solute carrier family 5 (sodium/glucose cotransporter) member 1	Exon (ENSDART00000080449.5/ENSDARG00000013871.8, exon 9 of 15)/Exon (ENSDART00000080449.5/ENSDARG00000013871.8, exon 9 of 15)/Promoter (2-3kb)/Promoter (1-2kb)/Promoter (1-2kb)/Promoter (<=1kb)	ENSDARG00000013871	0	-8549908595	0	-9733444224	0	-9566577929	0.067639	-1821704932	0	-1095411421	0.289051	-128157558	0.1981094	-1224006741	0.829765	-0.707093234	0	-9242234416	0	-8771168133	0.219232	-124436411	0.0622794	-1813234323	0	-1047941653	0	-9846939438
ENSDARG00000043182	541514		Microbial metabolism in diverse environments	hhla2a.1	HERV-H LTR-associating 2a tandem duplicate 1	Promoter (1-2kb)/Promoter (1-2kb)/Promoter (<=1kb)/Promoter (<=1kb)	ENSDARG00000043182	0	-8549908595	0	-9733444224	0	-9566577929	0.257872	-1226228172	121205	0.736929906	1768996	0.805424146	1159249	0.726960965	1148362	0.639136233	0.504326	-0.90300638	0	-8771168133	585781	0.284934041	1042099	0.624046021	595638	0.490209532	10337909	0.807448768
ENSDARG00000094261	103911784			taar19g	trace amine associated receptor 19g	Promoter (1-2kb)/Promoter (1-2kb)/Promoter (<=1kb)/Promoter (<=1kb)	ENSDARG00000094261	0	-8549908595	0	-9733444224	0	-9566577929	0	-9245470825	0	-1095411421	0	-1025627296	0	-1034200284	0	-9888107928	0	-9242234416	0	-8771168133	0	-9376562726	0	-1014503813	0	-1047941653	0	-9846939438
ENSDARG00000098512						Promoter (<=1kb)/Promoter (<=1kb)	ENSDARG00000098512	0	-8549908595	0	-9733444224	0	-9566577929	0	-9245470825	606882	0.400170472	403675	0.05589819	582833	0.397287509	604829	0.310642058	0	-9242234416	0	-8771168133	580845	0.280995096	872568	0.539524999	310157	0.17911874	163863	1029748373
ENSDARG00000104387	100006379			slc4a5	solute carrier family 4 (sodium bicarbonate cotransporter) member 5		ENSDARG00000104387	0.230905	-1211211941	0.237264	-1212518571	18223	-0.606297182	0.171151	-140862377	0.264843	-1124486624	0.1717835	-1545544665	0.2077662	-1201188438	0.0437394	-2214898251	0.835426	-0.678390934	0.29277	-1173371159	0.1329585	-147714913	0.2553233	-1141594795	0.0863945	-1527919037	0.193309	-1112957802
ENSDARG00000100089	798222		Energy-coupling factor transport system	camk2b		Promoter (1-2kb)/Promoter (1-2kb)/Exon (ENSDART00000175481.1/ENSDARG00000100089.2, exon 17 of 19)/Exon (ENSDART00000175481.1/ENSDARG00000100089.2, exon 17 of 19)/Distal Intergenic	ENSDARG00000100089	3895158	0.063492816	158498	-0.376200696	0.175132	-1776693249	2392541	-0.235020087	337481	0.114484218	1468525	-0.457047536	1335761	-0.309032391	1031868	-0.595408374	2772444	-0.144557479	1777785	-0.36244154	1836879	-0.254890275	1107882	-0.442928351	0.439581	-0.752331714	0.717967	-0.479720575
ENSDARG00000090023	58063	5558284	Biosynthesis of unsaturated fatty acids	hoxc13b	homeobox C13b	Promoter (2-3kb)/Promoter (2-3kb)/Promoter (<=1kb)/Promoter (<=1kb)	ENSDARG00000090023	0	-8549908595	0	-9733444224	0	-9566577929	0	-9245470825	217974	-0.098327056	435883	0.094838425	339237	0.137815659	381334	0.074308158	0	-9242234416	0	-8771168133	328614	0.015855912	458995	0.233718686	193582	-0.045599933	0.109143	-1388827583
ENSDARG00000024815	368398			ogfrl2	opioid growth factor receptor-like 2	Promoter (1-2kb)/Promoter (1-2kb)/Promoter (1-2kb)/Promoter (1-2kb)/Distal Intergenic	ENSDARG00000024815	5552946	0.223466557	2535710015	-0.169273068	7073144	0.07136484	2264917	-0.259411694	0.821993	-0.573101384	1138986005	-0.585955975	0.697566	-0.620502769	209872	-0.231658667	4478291	0.06884024	42947	0.034096979	0.170221	-1362146644	0.948292	-0.516972411	0.346631	-0.86558371	0.188892	-1124112897
ENSDARG00000062222	562784		AgrC-AgrA (exoprotein synthesis) two-component regulatory system	mxra8a	matrix-remodelling associated 8a	Exon (ENSDART00000089713.4/ENSDARG00000062222.4, exon 4 of 10)/Exon (ENSDART00000089713.4/ENSDARG00000062222.4, exon 4 of 10)	ENSDARG00000062222	0.513674	-0.850483704	0.123168	-1501231503	0.107377	-2021131235	122527	-0.532783142	0	-1095411421	0.785156	-0.774667495	0.158404	-1331242622	0.264566	-1292741124	0.537706	-0.874484776	0.0624493	-1867991841	0.304479	-1091466165	0	-1014503813	0.219768	-1082822975	0.223762	-104235661
ENSDARG00000025902	562861		PhoR-PhoB (phosphate starvation response) two-component regulatory system	plekhg5a	pleckstrin homology domain containing family G (with RhoGef domain) member 5a	Promoter (1-2kb)/Promoter (1-2kb)/Promoter (<=1kb)/Promoter (<=1kb)/Promoter (<=1kb)/Distal Intergenic	ENSDARG00000025902	0.0225396	-2260907501	0.226981	-1232029813	0	-9566577929	0.0774544	-1761411162	125409	-0.367446474	19125	-0.323049776	0.965904	-0.464461862	0.985686	-0.618868163	0.472678	-0.931848153	0.0494017	-197336076	2966485	-0.031779699	348279	0.102315805	266808	0.107347709	0.690562	-0.498502374
ENSDARG00000016918	492331	101081711	body fluid secretion	ace2	angiotensin I converting enzyme 2	Exon (ENSDART00000126110.3/ENSDARG00000016918.10, exon 8 of 18)/Exon (ENSDART00000126110.3/ENSDARG00000016918.10, exon 8 of 18)/Exon (ENSDART00000126110.3/ENSDARG00000016918.10, exon 7 of 18)/Exon (ENSDART00000126110.3/ENSDARG00000016918.10, exon 7 of 18)	ENSDARG00000016918	0	-8549908595	0.052471493	-187698451	0	-9566577929	0.062597902	-1856168195	0.194897551	-1273780578	0	-1025627296	0.086668689	-1620369698	0.480159	-0.987364151	0.245205927	-1223928989	0.633897	-0.826068453	0	-9376562726	0.057664812	-1849881296	0	-1047941653	0	-9846939438
ENSDARG00000108889						Promoter (1-2kb)/Promoter (1-2kb)/Promoter (<=1kb)/Promoter (<=1kb)/Downstream (<1kb)	ENSDARG00000108889
ENSDARG00000105883						Promoter (1-2kb)/Promoter (1-2kb)/Distal Intergenic	ENSDARG00000105883
ENSDARG00000024560	561787	3795697	RstB-RstA two-component regulatory system	slc4a1b	solute carrier family 4 (anion exchanger) member 1b (Diego blood group)	Promoter (1-2kb)/Promoter (1-2kb)/Promoter (<=1kb)/Promoter (<=1kb)	ENSDARG00000024560	0.0994015	-159145526	0.961736	-0.596200596	118858	-0.819828348	0.972048	-0.635795782	0.409471	-0.912359126	246014	-0.195314724	339038	0.137534334	281054	-0.082026005	0.0951945	-1645006534	1049022	-0.599601172	0.993965	-0.540753271	0.72769	-0.643020791	0.299331	-0.935524825	0.259792	-0.970305066
ENSDARG00000007906	101886177			lrp2b	low density lipoprotein receptor-related protein 2b		ENSDARG00000007906	0	-8549908595	0	-9733444224	0	-9566577929	0	-9245470825	0	-1095411421	0	-1025627296	0.0118405	-2574720059	0	-9888107928	0.0967449	-1637816861	0.114685	-1594719743	0.00622822	-2901967715	0	-1014503813	0	-1047941653	0	-9846939438
ENSDARG00000054177	560847		FlrB-FlrC (polar flagellar synthesis) two-component regulatory system	adgra1a	adhesion G protein-coupled receptor A1a	3' UTR/3' UTR/3' UTR/3' UTR	ENSDARG00000054177	0	-8549908595	0	-9733444224	0	-9566577929	0.105762	-162280613	0.118525	-1515907375	0	-1025627296	0.22455	-1163943419	0.123253	-1684104036	0.214871	-128269999	0.249489	-1245292116	0.0660024	-180314827	0.234527	-1182038773	0.0943427	-1485962289	0.0146396	-2358338934
ENSDARG00000045038	572368			tekt3	tektin 3	Downstream (2-3kb)/Downstream (2-3kb)/Exon (ENSDART00000153281.1/ENSDARG00000045038.7, exon 5 of 8)/3' UTR/3' UTR/Exon (ENSDART00000153281.1/ENSDARG00000045038.7, exon 5 of 8)/Promoter (<=1kb)/Promoter (1-2kb)	ENSDARG00000045038	0	-8549908595	0	-9733444224	0	-9566577929	0	-9245470825	0	-1095411421	0	-1025627296	0.0479038	-1904626556	0	-9888107928	0.16271	-1406448977	0	-8771168133	0.0534789	-1901087721	0.0476853	-1940339599	0.324565	-0.896940469	0.423817	-0.73411019
ENSDARG00000044954	556123		KdpD-KdpE (potassium transport) two-component regulatory system	slit1a	slit homolog 1a (Drosophila)	Promoter (1-2kb)/Promoter (1-2kb)/Intron (ENSDART00000066080.5/ENSDARG00000044954.7, intron 4 of 37)/Intron (ENSDART00000066080.5/ENSDARG00000044954.7, intron 4 of 37)/Intron (ENSDART00000066080.5/ENSDARG00000044954.7, intron 1 of 37)	ENSDARG00000044954	0.2018864	-1271801361	181549	-0.316406552	0	-9566577929	2776031	-0.168869971	0.323624	-1026903173	55474566	0.217160312	4176371	0.237497166	311775328	-0.028876381	1519002	-0.412321691	1329365	-0.493120483	851261	0.458918921	5185845	0.291825421	141374002	-0.195431786	0.01324	-2406834383
ENSDARG00000039569	378964		Serine biosynthesis glycerate-3P => serine	emx1	empty spiracles homeobox 1	Promoter (2-3kb)/Promoter (2-3kb)/Distal Intergenic/Distal Intergenic/Promoter (<=1kb)/3' UTR	ENSDARG00000039569	0	-8549908595	0.396157	-0.986771897	0	-9566577929	0.31367	-1139070775	14644	-0.291970023	25186	-0.183401436	137098	-0.296555226	132834	-0.466008448	0.85831	-0.666364615	0.395008	-103871256	529447	0.237867688	171816	-0.23404179	21581	0.006219031	0.282142	-0.930476388
ENSDARG00000094974						Promoter (<=1kb)/Promoter (<=1kb)	ENSDARG00000094974	0	-8549908595	0.50658	-0.878499	3265	-0.31490656	0	-9245470825	0.242245	-1167906145	156392	-0.425121255	11625	-0.375639691	426999	0.132258563	0	-9242234416	0	-8771168133	0.1505	-1419463666	0.177025	-1315938141	0.261887	-0.999233223	250539	0.123422812
ENSDARG00000079011	568794		Pyruvate metabolism	col17a1b	collagen type XVII alpha 1b	Promoter (<=1kb)/Promoter (<=1kb)/Promoter (<=1kb)/Promoter (<=1kb)	ENSDARG00000079011	0	-8549908595	0.0969656	-1606563362	0.761237	-1042468455	0.308826	-1145995852	0	-1095411421	0.17754	-1528824431	0.436703	-0.845043876	0.387059	-1097797155	0.121034	-1538132688	0.583207	-0.863538656	0.180078	-1335943443	0.017822	-2408849521	0.0173271	-2293854666	0.247105	-0.994467923
ENSDARG00000039482	368657			calhm2	calcium homeostasis modulator 2	Promoter (<=1kb)/Promoter (<=1kb)	ENSDARG00000039482	0.413228	-0.948648206	0.563884	-0.831306877	0.587242	-117213798	0.66824	-0.802546978	0.286258	-1086632236	0.334798	-1207044788	0.38825	-0.901427462	0.363	-1130677157	0.901133	-0.644697169	0.810507	-0.715572799	0.778062	-0.654748097	0.578524	-0.752221182	0.336538	-0.879670891	12903738	-0.196789074
ENSDARG00000108482						Intron (ENSDART00000087426.6/ENSDARG00000061352.6, intron 2 of 2)/Intron (ENSDART00000087426.6/ENSDARG00000061352.6, intron 2 of 2)/Promoter (2-3kb)/Intron (ENSDART00000087426.6/ENSDARG00000061352.6, intron 2 of 2)/Intron (ENSDART00000087426.6/ENSDARG00000061352.6, intron 2 of 2)/Promoter (<=1kb)	ENSDARG00000108482
ENSDARG00000030626	553557	11727151	Biotin metabolism	lrit2	leucine-rich repeat immunoglobulin-like and transmembrane domains 2	3' UTR/3' UTR/Downstream (<1kb)/Intron (ENSDART00000026679.7/ENSDARG00000004643.8, intron 16 of 16)/3' UTR/3' UTR/Promoter (<=1kb)	ENSDARG00000030626	0	-8549908595	0	-9733444224	0	-9566577929	0	-9245470825	0	-1095411421	0	-1025627296	0	-1034200284	0	-9888107928	0	-9242234416	0	-8771168133	0	-9376562726	0	-1014503813	0	-1047941653	0	-9846939438
ENSDARG00000004643	449008		Pentose phosphate pathway (Pentose phosphate cycle)	cdhr1a	cadherin-related family member 1a	Exon (ENSDART00000026679.7/ENSDARG00000004643.8, exon 14 of 17)/Exon (ENSDART00000026679.7/ENSDARG00000004643.8, exon 14 of 17)/Exon (ENSDART00000026679.7/ENSDARG00000004643.8, exon 12 of 17)	ENSDARG00000004643	0.079637	-1691469041	0.26733	-1159978627	10656	-0.874403497	0.911936	-0.664199794	0	-1095411421	0	-1025627296	0.0631657	-1772030438	0	-9888107928	0.178674	-1364797014	0.058121	-1900284501	0.306993	-1087638579	0.2734743	-110890202	0.0613577	-1691056848	0.0208275	-218820077
ENSDARG00000101910	568796		Propanoate metabolism	pcdh20	protocadherin 20	Promoter (1-2kb)/Promoter (1-2kb)/Promoter (1-2kb)/Promoter (1-2kb)	ENSDARG00000101910	0.0996033	-1590540295	114641	-0.518850482	0	-9566577929	433204	0.02914328	0.212967	-1230616354	365327	0.005263522	331522	0.126786316	413144	0.115358304	0.669916	-0.776649034	166903	-0.390821749	0.265347	-1155499738	0.288957	-1082686589	0.178782	-1181222078	111778	-0.266084505
ENSDARG00000025465	30201	3837085	Mismatch repair	spon2a	spondin 2a extracellular matrix protein		ENSDARG00000025465	474231	0.152273843	488348	0.119334278	972156	0.230281981	276388	-0.170821874	126973	-0.361412623	0.721927	-0.817257381	0.932188	-0.481496211	0.983342	-0.620088014	433765	0.054639853	444564	0.049626546	0.627127	-0.755132833	0.889522	-0.54742837	0.373552	-0.829926193	0.54317	-0.614366907
ENSDARG00000008796	30285		C5-Branched dibasic acid metabolism	her5	hairy-related 5	Promoter (2-3kb)/Promoter (2-3kb)/Promoter (1-2kb)/Promoter (1-2kb)	ENSDARG00000008796	193627	0.786956611	298145	0.916012021	295486	-0.364778365	355751	0.966048547	30608	0.066938723	193476	-0.317179604	326148	0.11895093	400923	0.099973928	90473	0.381796959	191473	0.706125076	296277	-0.032363	118959	-0.409054263	115677	-0.291066722	188933	-0.012777921
ENSDARG00000071497	368263			zic3	zic family member 3 heterotaxy 1 (odd-paired homolog Drosophila)	3' UTR/3' UTR/Intron (ENSDART00000173128.1/ENSDARG00000100646.2, intron 3 of 5)/Intron (ENSDART00000173128.1/ENSDARG00000100646.2, intron 3 of 5)/Intron (ENSDART00000173128.1/ENSDARG00000100646.2, intron 3 of 5)/Promoter (1-2kb)/Promoter (<=1kb)	ENSDARG00000071497	534428	1244988388	605614	1228081261	597092	1137262027	544748	1155641383	102716	0.65635142	920127	0.473841795	60359	0.414065132	601186	0.307546718	544625	1180647706	706344	129299111	235794	0.933164584	175192	0.871335149	901749	0.687909989	698958	0.618560047
ENSDARG00000055455	368223			gpm6aa	glycoprotein M6Aa	Intron (ENSDART00000058503.6/ENSDARG00000055455.5, intron 1 of 6)/Intron (ENSDART00000058503.6/ENSDARG00000055455.5, intron 1 of 6)/Intron (ENSDART00000058503.6/ENSDARG00000055455.5, intron 1 of 6)/Exon (ENSDART00000058503.6/ENSDARG00000055455.5, exon 2 of 7)/Exon (ENSDART00000058503.6/ENSDARG00000055455.5, exon 2 of 7)/Promoter (2-3kb)/Promoter (<=1kb)	ENSDARG00000055455	0	-8549908595	0	-9733444224	0	-9566577929	0	-9245470825	713329	0.478846871	110824	0.568203196	544494	0.364664842	717646	0.3982704	0.121889	-1534999984	0.0472958	-1992946109	295751	1038624109	15439	0.811163856	116155	0.808605231	164442	-0.079779627
ENSDARG00000099299	100000241			si:ch1073-83n3.2	si:ch1073-83n3.2	Promoter (<=1kb)/Promoter (<=1kb)/Promoter (2-3kb)/Promoter (2-3kb)/Promoter (<=1kb)/Promoter (<=1kb)/Promoter (1-2kb)	ENSDARG00000099299	160721	-0.335876974	0.526681	-0.861363227	11623	-0.831000339	0.155213	-145211738	0.603798	-0.723285765	0.414096	-1099213384	0.650676	-0.653864506	0.641116	-0.839245954	0.6764	-0.77236237	0	-8771168133	0.693682	-0.708182089	0.340499	-1004552707	7204348	0.580893541	0.414074	-0.745334073
ENSDARG00000098057						Promoter (2-3kb)/Promoter (2-3kb)/Promoter (<=1kb)/Promoter (<=1kb)/Promoter (<=1kb)	ENSDARG00000098057	0.32425	-105804414	0	-9733444224	0	-9566577929	0	-9245470825	0	-1095411421	0.1798497	-1522267631	0.1887236	-1247276619	0	-9888107928	0.254608	-1207183935	0	-8771168133	0.769592	-0.659843139	0.8406772	-0.574313225	0.104082	-1439126104	0	-9846939438
ENSDARG00000097243						Intron (ENSDART00000156270.1/ENSDARG00000097243.1, intron 1 of 1)/Intron (ENSDART00000156270.1/ENSDARG00000097243.1, intron 1 of 1)/Promoter (1-2kb)/Intron (ENSDART00000156270.1/ENSDARG00000097243.1, intron 1 of 1)/Intron (ENSDART00000156270.1/ENSDARG00000097243.1, intron 1 of 1)/Promoter (<=1kb)	ENSDARG00000097243
ENSDARG00000074646						Distal Intergenic/Distal Intergenic/Distal Intergenic/Distal Intergenic/Distal Intergenic/Promoter (1-2kb)/5' UTR/Exon (ENSDART00000092657.5/ENSDARG00000074646.3, exon 4 of 15)	ENSDARG00000074646	0	-8549908595	0.190577	-1309009751	0	-9566577929	0.151476	-1462961509	0.282956	-1092280526	101172	-0.646061081	118792	-0.365268991	0.583839	-0.88719474	0.059318	-1855510265	0	-8771168133	0.860033	-0.608123202	132397	-0.358105962	0.16938	-1206976088	0	-9846939438
ENSDARG00000095852						Intron (ENSDART00000148581.1/ENSDARG00000095852.1, intron 3 of 4)/Intron (ENSDART00000148581.1/ENSDARG00000095852.1, intron 3 of 4)/Promoter (<=1kb)	ENSDARG00000095852
ENSDARG00000036254	30438	3855863	Pentose phosphate pathway	hoxa13b	homeobox A13b	Promoter (<=1kb)/Promoter (<=1kb)/Promoter (<=1kb)/Promoter (<=1kb)	ENSDARG00000036254	0	-8549908595	0	-9733444224	0	-9566577929	0.851826	-0.69454033	477281	0.283218924	244082	-0.199314177	229812	-0.048894837	187488	-0.289443549	0	-9242234416	0.461491	-0.968776944	124975	-0.434159143	206215	-0.147167465	0.704522	-0.527460425	120992	-0.227857828
ENSDARG00000061762	568750		Microbial metabolism in diverse environments	trim108	tripartite motif containing 108	Promoter (2-3kb)/Promoter (2-3kb)/Promoter (<=1kb)/Promoter (<=1kb)/Promoter (2-3kb)	ENSDARG00000061762	0.309444	-1079129648	0.72112	-0.722996398	0	-9566577929	30748	-0.123387488	0.462086	-0.853508266	0.141729	-1643102617	0.325718	-0.985624892	0.816973	-0.715053423	0.0829857	-1706088729	107408	-0.588988229	0	-9376562726	0.0972671	-1601003025	0.520175	-0.672077804	0	-9846939438
ENSDARG00000078701	796276	101233411	RNA polymerase I eukaryotes	prdm13	PR domain containing 13	Promoter (<=1kb)/Promoter (<=1kb)/Distal Intergenic/Distal Intergenic/Distal Intergenic/Promoter (<=1kb)/Promoter (<=1kb)	ENSDARG00000078701	0	-8549908595	0.112697	-1540356245	0	-9566577929	0.0672084	-1824546652	301316	0.059301783	206448	-0.284260032	0.682279	-0.631126347	0.829038	-0.707542331	0.263236	-1192352901	0.512797	-0.921382997	10278	0.546642497	457952	0.232635731	505428	0.411917732	25097	0.124252313
ENSDARG00000023318	793321	14782072	Fatty acid degradation	fmn2a	formin 2a	Promoter (<=1kb)/Promoter (<=1kb)/Intron (ENSDART00000154251.1/ENSDARG00000071091.5, intron 2 of 2)/Promoter (2-3kb)/Promoter (2-3kb)/Exon (ENSDART00000154745.2/ENSDARG00000023318.8, exon 7 of 17)/Exon (ENSDART00000154745.2/ENSDARG00000023318.8, exon 6 of 17)/Exon (ENSDART00000154745.2/ENSDARG00000023318.8, exon 3 of 17)/Intron (ENSDART00000154745.2/ENSDARG00000023318.8, intron 2 of 16)/Promoter …	ENSDARG00000023318	0.143835	-1424757079	0.23648	-1213976089	0.154737	-1838559544	0.282481	-118567123	0.3228456	-1028075545	0.694362	-0.837005844	0.114175	-1488217977	0.517468	-0.949024454	0.0553587	-1886252535	0.0901195	-1703092994	0.201395	-1283866105	0.236395	-117826218	13320829	-0.223794643	0.0484565	-1780696086
ENSDARG00000077349	556262			si:ch211-207n2.8	si:ch211-207n2.8	Promoter (<=1kb)/Promoter (<=1kb)/Promoter (<=1kb)/Promoter (<=1kb)/Promoter (2-3kb)/Exon (ENSDART00000154667.2/ENSDARG00000077349.4, exon 6 of 26)/Distal Intergenic/Distal Intergenic	ENSDARG00000077349	0	-8549908595	0	-9733444224	0	-9566577929	0.3316185	-1114311692	0	-1095411421	0.132632	-1676754346	0	-1034200284	0	-9888107928	0	-9242234416	0.126579	-1550356044	0.0257146	-2241927538	0	-1014503813	0	-1047941653	0	-9846939438
ENSDARG00000071005	436649		Putative ABC transport system	ppp1r3ca	protein phosphatase 1 regulatory subunit 3Ca	Promoter (1-2kb)/Promoter (1-2kb)/Distal Intergenic/Distal Intergenic/Promoter (<=1kb)	ENSDARG00000071005	958489	150853018	519823	1160813782	777127	1268942663	609442	12055747	878103	0.580021209	919673	0.473591439	878816	0.594180016	117759	0.652013446	344446	0.976752331	360154	0.990165007	718589	0.380052501	640532	0.392362425	435206	0.34060589	350874	0.285968957
ENSDARG00000096445	560649		BarA-UvrY (central carbon metabolism) two-component regulatory system	si:ch211-214p16.3	si:ch211-214p16.3	Promoter (1-2kb)/Promoter (1-2kb)/Promoter (<=1kb)/Promoter (<=1kb)/Exon (ENSDART00000152021.1/ENSDARG00000096445.1, exon 22 of 44)/Exon (ENSDART00000152021.1/ENSDARG00000096445.1, exon 13 of 44)/Exon (ENSDART00000152021.1/ENSDARG00000096445.1, exon 9 of 44)/Promoter (<=1kb)/Intron (ENSDART00000169327.1/ENSDARG00000024167.6, intron 9 of 12)/Intron (ENSDART00000169327.1/ENSDARG00000024167.6, intro…	ENSDARG00000096445	0.141789	-1431220541	0.4084716	-0.973291582	0.350954	-1429361584	0.393174	-1038550134	0	-1095411421	0	-1025627296	0.1108612	-1502339007	0.0336915	-2348624719	0.0684776	-1791606566	0.222788	-1296182327	0.0452603	-1978756781	0.3282473	-1021997009	0	-1047941653	0.13972	-1269634039
ENSDARG00000074428	560334	3480969	GlnL-GlnG (nitrogen regulation) two-component regulatory system	hhat	hedgehog acyltransferase	Intron (ENSDART00000148743.1/ENSDARG00000074428.3, intron 9 of 11)/Intron (ENSDART00000148743.1/ENSDARG00000074428.3, intron 9 of 11)/Intron (ENSDART00000148743.1/ENSDARG00000074428.3, intron 8 of 11)/Intron (ENSDART00000148743.1/ENSDARG00000074428.3, intron 8 of 11)/Intron (ENSDART00000148743.1/ENSDARG00000074428.3, intron 7 of 11)/Intron (ENSDART00000148743.1/ENSDARG00000074428.3, intron 7 of 1…	ENSDARG00000074428	0	-8549908595	0.995345	-0.581074364	0.943552	-0.935184872	0.64631	-0.817394368	0.0670645	-1793144097	0.287988	-1283444544	109206	-0.405607845	0.580986	-0.88970456	463682	0.084321653	23184	-0.243073095	182819	-0.257097377	0.889219	-0.547590551	100874	-0.35634486	0	-9846939438
ENSDARG00000097934	568313	25502888	Biosynthesis of unsaturated fatty acids	si:dkey-221l4.10	si:dkey-221l4.10	Promoter (<=1kb)/Promoter (<=1kb)/Intron (ENSDART00000153590.2/ENSDARG00000097934.2, intron 1 of 3)/Intron (ENSDART00000153590.2/ENSDARG00000097934.2, intron 1 of 3)/Promoter (<=1kb)	ENSDARG00000097934	279406	-0.08639518	917941	0.397249799	0	-9566577929	309865	0.904602474	0.822359	-0.572884665	444791	0.105100902	4714	0.295554104	607099	0.312561391	33105	-0.065622371	789815	0.308004176	0.981856	-0.546458853	0.477698	-0.843382748	104542	-0.339317724	0	-9846939438
ENSDARG00000109118						Exon (ENSDART00000175727.1/ENSDARG00000109118.1, exon 2 of 2)/Exon (ENSDART00000175727.1/ENSDARG00000109118.1, exon 2 of 2)/Promoter (1-2kb)/Promoter (1-2kb)	ENSDARG00000109118
ENSDARG00000074839						Promoter (2-3kb)/Promoter (2-3kb)/Promoter (<=1kb)	ENSDARG00000074839	0	-8549908595	0.115476	-1529629029	0	-9566577929	0.1884972	-1365668957	0	-1095411421	0.0839078	-1909014574	0.0289977	-2145293277	0	-9888107928	0	-9242234416	0	-8771168133	0.0649564	-1810584282	0.0212018	-2326184662	0.0618398	-168732574	0	-9846939438
ENSDARG00000003210						Intron (ENSDART00000022998.8/ENSDARG00000003210.9, intron 8 of 23)/Intron (ENSDART00000022998.8/ENSDARG00000003210.9, intron 8 of 23)/Intron (ENSDART00000022998.8/ENSDARG00000003210.9, intron 8 of 23)/Exon (ENSDART00000022998.8/ENSDARG00000003210.9, exon 9 of 24)/Exon (ENSDART00000022998.8/ENSDARG00000003210.9, exon 9 of 24)/Promoter (<=1kb)	ENSDARG00000003210	0	-8549908595	0	-9733444224	151994	-0.696952503	0	-9245470825	0	-1095411421	0	-1025627296	0.0303381	-2123628582	0	-9888107928	0	-9242234416	0	-8771168133	0.0679433	-1789657442	0.0302724	-2156644187	0	-1047941653	0	-9846939438
ENSDARG00000097764						Distal Intergenic/Distal Intergenic/Promoter (<=1kb)/Distal Intergenic/Distal Intergenic/Promoter (1-2kb)/Distal Intergenic	ENSDARG00000097764
ENSDARG00000096815						Promoter (<=1kb)/Promoter (<=1kb)	ENSDARG00000096815
ENSDARG00000054048	100034463			plin1	perilipin 1	Promoter (1-2kb)/Promoter (1-2kb)/Promoter (2-3kb)/Promoter (2-3kb)	ENSDARG00000054048	0	-8549908595	0	-9733444224	0	-9566577929	0.29107	-117234365	0	-1095411421	0	-1025627296	0	-1034200284	0	-9888107928	0	-9242234416	0	-8771168133	0	-9376562726	0	-1014503813	0	-1047941653	0	-9846939438
ENSDARG00000078522	555593			si:ch211-80h18.1	si:ch211-80h18.1	Promoter (1-2kb)/Promoter (1-2kb)/Exon (ENSDART00000108914.3/ENSDARG00000078522.6, exon 38 of 41)/Exon (ENSDART00000108914.3/ENSDARG00000078522.6, exon 38 of 41)/Intron (ENSDART00000108914.3/ENSDARG00000078522.6, intron 36 of 40)/Promoter (<=1kb)	ENSDARG00000078522	0	-8549908595	1065844	-0.55093904	0.831727	-0.998217479	0.984561	-0.63010448	4905673	0.296585946	1039548	0.535744189	392947	0.208281203	158061	-0.37691981	0	-9242234416	0.942532	-0.647726234	1415844	0.695739138	6964807	0.43222618	814648	0.639483946	1036238859	-0.302640046
ENSDARG00000106381							ENSDARG00000106381
ENSDARG00000100560	568464	11798696	Geraniol degradation	zfpm2b	zinc finger protein FOG family member 2b	Intron (ENSDART00000168296.1/ENSDARG00000100560.1, intron 1 of 6)/Intron (ENSDART00000168296.1/ENSDARG00000100560.1, intron 1 of 6)/Promoter (1-2kb)/Distal Intergenic/Intron (ENSDART00000168296.1/ENSDARG00000100560.1, intron 3 of 6)/Intron (ENSDART00000168296.1/ENSDARG00000100560.1, intron 3 of 6)/Intron (ENSDART00000168296.1/ENSDARG00000100560.1, intron 3 of 6)/Intron (ENSDART00000168296.1/ENSDA…	ENSDARG00000100560	0	-8549908595	0.0802448	-1689912855	0	-9566577929	0.335291	-1109411111	0.299359	-1064846419	0.3836607	-1137938283	0.176932	-1278208917	0	-9888107928	0.150148	-1442206311	0.0510934	-1958223069	169829	-0.29140559	0.62114	-0.718386204	0.558492	-0.638194382	0.311309	-0.883000259
ENSDARG00000104162	58061			hoxa11a	homeobox A11a	Promoter (1-2kb)/Promoter (1-2kb)	ENSDARG00000104162	0	-8549908595	0	-9733444224	0	-9566577929	0.201299632	-1336430215	2130066035	-0.109549849	161806	-0.407857508	184974	-0.152954757	0.309820456	-1211839194	0	-9242234416	0	-8771168133	266409	-0.081826205	265376	-0.027097607	0.800937	-0.466314027	0	-9846939438
ENSDARG00000100358						Promoter (<=1kb)/Promoter (<=1kb)	ENSDARG00000100358	0	-8549908595	0.659021	-0.762651198	0	-9566577929	263185	-0.19260185	0	-1095411421	411415	0.065532503	533753	0.355112675	1.46E-07	-8675768839	0	-9242234416	511168	0.112390295	138942	-0.384844541	101413	0.611095051	907939	0.691171276	0	-9846939438
ENSDARG00000103862	58050	5555307	Lipoic acid metabolism	hoxa4a	homeobox A4a	Promoter (<=1kb)/Promoter (<=1kb)/Promoter (<=1kb)/Promoter (<=1kb)/Promoter (<=1kb)	ENSDARG00000103862	0	-8549908595	0.7725761	-0.692644365	0	-9566577929	28779	-0.152834312	3325326	1228269027	3358181025	1130580143	2757335116	1142388986	3366824	1190241945	0	-9242234416	2949386	-0.134849534	7153105	1449738161	6123194	1467033398	44217074	1445880792	19325225	1109360971
ENSDARG00000040004	569167		D-Methionine transport system	si:ch211-244a23.1	si:ch211-244a23.1	Exon (ENSDART00000151737.3/ENSDARG00000040004.10, exon 67 of 77)/Exon (ENSDART00000151737.3/ENSDARG00000040004.10, exon 67 of 77)/Exon (ENSDART00000151737.3/ENSDARG00000040004.10, exon 55 of 77)/Exon (ENSDART00000151737.3/ENSDARG00000040004.10, exon 55 of 77)	ENSDARG00000040004	0.733445	-0.689801919	0.296154091	-1114887149	0.282539	-153771039	0.3623355	-1074894991	0.349714	-0.989157337	0.754183	-0.795083931	0.39606	-0.891878883	0.215976	-13967099	219637	-0.248215494	0.8112816	-0.715143338	0.42880831	-0.932081118	0.2510958	-1149542718	0.633021	-0.578477897	0.124267	-1326198728
ENSDARG00000078557	799595	15301389	Pentose and glucuronate interconversions	si:ch211-57n23.4	si:ch211-57n23.4	Intron (ENSDART00000112364.4/ENSDARG00000078557.4, intron 2 of 13)/Intron (ENSDART00000112364.4/ENSDARG00000078557.4, intron 2 of 13)/Intron (ENSDART00000112364.4/ENSDARG00000078557.4, intron 6 of 13)/Exon (ENSDART00000169193.1/ENSDARG00000078557.4, exon 7 of 7)/Promoter (<=1kb)/Promoter (<=1kb)/Exon (ENSDART00000112364.4/ENSDARG00000078557.4, exon 3 of 14)/Intron (ENSDART00000112364.4/ENSDARG000…	ENSDARG00000078557	0.215385	-1242602323	511309	0.139567146	0	-9566577929	24647	-0.221798576	0.230213	-1192707714	715862	0.346503776	3634779	0.170906135	294552	-0.057992096	2445105	-0.20047167	6835887	0.243065324	183482	0.816401907	411567	0.181798603	201457	-0.026590529	0	-9846939438
ENSDARG00000098777	569677		DNA polymerase III complex bacteria	prdm1b	PR domain containing 1b with ZNF domain	Promoter (<=1kb)/Promoter (<=1kb)/Distal Intergenic/Distal Intergenic/Promoter (<=1kb)/Intron (ENSDART00000164679.1/ENSDARG00000098777.1, intron 3 of 21)/Intron (ENSDART00000164679.1/ENSDARG00000098777.1, intron 3 of 21)	ENSDARG00000098777	169654693	0.727329363	1809198	0.696038972	2335767	0.668286728	3110663	0.906324171	83907579	0.557888356	2121437	0.897586409	2383544	1072546491	2299583	0.994910802	6434409	0.230127629	21060831	0.748949345	3031895	-0.021627474	318617	0.05994185	7066094	0.571656045	162988	-0.084065774
ENSDARG00000069018	394148	8050299	GPI-anchor biosynthesis core oligosaccharide	cyp7a1	cytochrome P450 family 7 subfamily A polypeptide 1	Downstream (<1kb)/Downstream (<1kb)/Promoter (<=1kb)/Downstream (2-3kb)/Downstream (2-3kb)/Promoter (1-2kb)	ENSDARG00000069018	0	-8549908595	0	-9733444224	0	-9566577929	0.0923452	-1683167943	0	-1095411421	0.123401	-1713348644	0	-1034200284	0	-9888107928	0	-9242234416	0	-8771168133	0.0475753	-1955536882	0	-1014503813	0	-1047941653	0	-9846939438
ENSDARG00000062024	566766	11771685	Other glycan degradation	kif1ab	kinesin family member 1Ab	Exon (ENSDART00000089012.5/ENSDARG00000062024.6, exon 25 of 48)/Exon (ENSDART00000089012.5/ENSDARG00000062024.6, exon 25 of 48)	ENSDARG00000062024	0	-8549908595	0	-9733444224	0	-9566577929	0	-9245470825	0.11211	-1542996445	0.520484	-0.983219515	0.540606	-0.742714198	0.231435	-1361289918	0	-9242234416	0.0399804	-2068490559	144766	-0.365730846	0.817919	-0.587377778	0.134779	-1315912328	0	-9846939438
ENSDARG00000056228	556641	8049801	SLN1-YPD1-SSK1/SKN7 (osmosensing) two-component regulatory system	pld1a	phospholipase D1a	Exon (ENSDART00000133623.1/ENSDARG00000056228.5, exon 6 of 26)/Exon (ENSDART00000133623.1/ENSDARG00000056228.5, exon 6 of 26)/Intron (ENSDART00000133623.1/ENSDARG00000056228.5, intron 5 of 25)/Intron (ENSDART00000133623.1/ENSDARG00000056228.5, intron 5 of 25)/Exon (ENSDART00000133623.1/ENSDARG00000056228.5, exon 6 of 26)	ENSDARG00000056228	0	-8549908595	0.0328637	-2083031161	0	-9566577929	0.156997	-1447032262	122211	-0.380022039	366705	0.00717334	18853	-0.143825389	142277	-0.430822169	0.215351	-1281706945	0	-8771168133	150531	-0.34755355	273598	-0.012572699	149735	-0.168039875	0.753651	-0.456311625
ENSDARG00000108247						Intron (ENSDART00000178275.1/ENSDARG00000023542.10, intron 2 of 11)/Intron (ENSDART00000178275.1/ENSDARG00000023542.10, intron 2 of 11)/Promoter (<=1kb)/Intron (ENSDART00000178275.1/ENSDARG00000023542.10, intron 2 of 11)/Intron (ENSDART00000178275.1/ENSDARG00000023542.10, intron 2 of 11)/Promoter (<=1kb)/Promoter (<=1kb)	ENSDARG00000108247
ENSDARG00000014479	368662			ptf1a	pancreas specific transcription factor 1a	Promoter (<=1kb)/Promoter (<=1kb)/Promoter (<=1kb)/Promoter (<=1kb)/Promoter (<=1kb)	ENSDARG00000014479	0	-8549908595	0	-9733444224	0	-9566577929	0	-9245470825	624017	0.413725499	106196	-0.621476364	133088	-0.310787507	365168	0.052113924	0	-9242234416	0	-8771168133	154725	0.737052311	66776	0.412179695	556706	0.457984729	0.116968	-1355411582
ENSDARG00000093205						Promoter (<=1kb)/Promoter (<=1kb)/Intron (ENSDART00000141666.2/ENSDARG00000093205.2, intron 1 of 1)/Exon (ENSDART00000110595.3/ENSDARG00000076896.4, exon 16 of 17)/Intron (ENSDART00000141666.2/ENSDARG00000093205.2, intron 1 of 1)/Intron (ENSDART00000141666.2/ENSDARG00000093205.2, intron 1 of 1)/Exon (ENSDART00000110595.3/ENSDARG00000076896.4, exon 16 of 17)/Exon (ENSDART00000141666.2/ENSDARG00000…	ENSDARG00000093205
ENSDARG00000038868	30238		Benzoate degradation	eng2b	engrailed homeobox 2b	Distal Intergenic/Distal Intergenic/Promoter (<=1kb)/Distal Intergenic/Distal Intergenic/Promoter (<=1kb)/Distal Intergenic	ENSDARG00000038868	0.295646	-1099708368	0	-9733444224	0	-9566577929	0	-9245470825	165277	0.887916274	109692	0.562995058	569749	0.386402008	554336	0.265977659	0	-9242234416	0	-8771168133	283156	1018366334	223643	0.987568221	123421	0.837531051	647486	0.581644203
ENSDARG00000094896	556301		MtrB-MtrA (osmotic stress response) two-component regulatory system	rbm33b	RNA binding motif protein 33b	Promoter (<=1kb)/Promoter (<=1kb)/Promoter (2-3kb)/Promoter (2-3kb)/Exon (ENSDART00000151906.2/ENSDARG00000094896.3, exon 5 of 7)/Intron (ENSDART00000151906.2/ENSDARG00000094896.3, intron 6 of 6)/Intron (ENSDART00000151906.2/ENSDARG00000094896.3, intron 6 of 6)/Intron (ENSDART00000151906.2/ENSDARG00000094896.3, intron 6 of 6)/Exon (ENSDART00000151906.2/ENSDARG00000094896.3, exon 7 of 7)/Promoter …	ENSDARG00000094896	0.193398	-1291180292	0	-9733444224	0	-9566577929	0	-9245470825	405584	0.203973397	0.618578	-0.895631536	0.458886	-0.821288526	0.709894	-0.787034323	286782	-0.129505239	0.505605	-0.927733056	14160126	-0.376019681	1201038	-0.404495039	1697482	-0.108234816	0.821846	-0.414506959
ENSDARG00000089177	692332	13635311	Base excision repair	cyp46a1.3	cytochrome P450 family 46 subfamily A polypeptide 1 tandem duplicate 3	Intron (ENSDART00000122892.1/ENSDARG00000089177.1, intron 8 of 14)/Intron (ENSDART00000122892.1/ENSDARG00000089177.1, intron 8 of 14)/Exon (ENSDART00000122892.1/ENSDARG00000089177.1, exon 6 of 15)/Exon (ENSDART00000122892.1/ENSDARG00000089177.1, exon 6 of 15)/Intron (ENSDART00000122892.1/ENSDARG00000089177.1, intron 4 of 14)	ENSDARG00000089177	0	-8549908595	0.670978	-0.754733045	0	-9566577929	0.399529	-1031415649	0	-1095411421	0.667478	-0.857036563	0.460401	-0.819708286	146241	-0.41674262	0.62549	-0.807185707	0.759381	-0.744866004	0.154244	-1408025501	0.137525	-1436130279	0.133721	-1319669352	0	-9846939438
ENSDARG00000043514	557628		AtoS-AtoC (cPHB biosynthesis) two-component regulatory system	si:dkey-239i20.4	si:dkey-239i20.4		ENSDARG00000043514	0.447366	-0.912837359	0.286496	-1129487542	0.914739	-0.950681141	0.413518	-1016102583	1029787	-0.463381055	0.712816	-0.823700113	134194	-0.306819714	252106	-0.137717514	12837462	-0.487207475	0.566695	-0.876451111	0.543865	-0.821439965	0.524089	-0.79926238	0.725427	-0.513520483	0.434965	-0.721580026
ENSDARG00000108228						Promoter (1-2kb)/Promoter (1-2kb)/Exon (ENSDART00000103510.4/ENSDARG00000070494.6, exon 28 of 29)/Intron (ENSDART00000177772.1/ENSDARG00000108228.1, intron 2 of 2)/Intron (ENSDART00000177772.1/ENSDARG00000108228.1, intron 2 of 2)/Promoter (<=1kb)	ENSDARG00000108228
ENSDARG00000043322	561076	4222552	PrrB-PrrA (intracellular multiplication) two-component regulatory system	gsx2	GS homeobox 2	Promoter (<=1kb)/Promoter (<=1kb)/Distal Intergenic/Distal Intergenic/Distal Intergenic/Promoter (<=1kb)/Promoter (<=1kb)/Promoter (<=1kb)/Distal Intergenic/Distal Intergenic/Distal Intergenic/Distal Intergenic/Distal Intergenic	ENSDARG00000043322	0	-8549908595	0	-9733444224	0	-9566577929	0	-9245470825	139566	0.805599881	932443	0.480586668	313692	0.10028184	408277	0.10928673	0	-9242234416	0	-8771168133	142657	0.699252204	115539	0.673173441	962061	0.718774125	804544	0.686454792
ENSDARG00000107427						Distal Intergenic/Distal Intergenic/Promoter (<=1kb)/Promoter (2-3kb)/Distal Intergenic/Distal Intergenic/Promoter (2-3kb)/Promoter (2-3kb)/Distal Intergenic/Distal Intergenic/Distal Intergenic/Distal Intergenic/Distal Intergenic	ENSDARG00000107427
ENSDARG00000096695						Distal Intergenic/Distal Intergenic/Distal Intergenic/Promoter (<=1kb)/Distal Intergenic/Exon (ENSDART00000159122.2/ENSDARG00000004635.13, exon 13 of 17)/Distal Intergenic/Distal Intergenic/Promoter (<=1kb)/Distal Intergenic/Distal Intergenic/Exon (ENSDART00000159122.2/ENSDARG00000004635.13, exon 14 of 17)	ENSDARG00000096695
ENSDARG00000026796	555576		EnvZ-OmpR (osmotic stress response) two-component regulatory system	grm1a	glutamate receptor metabotropic 1a	Intron (ENSDART00000030324.7/ENSDARG00000026796.9, intron 2 of 7)/Intron (ENSDART00000030324.7/ENSDARG00000026796.9, intron 2 of 7)/Intron (ENSDART00000030324.7/ENSDARG00000026796.9, intron 2 of 7)/Intron (ENSDART00000030324.7/ENSDARG00000026796.9, intron 2 of 7)	ENSDARG00000026796	0	-8549908595	0.354572033	-1035607798	0	-9566577929	1200040094	-0.542041038	0	-1095411421	0	-1025627296	0.065215706	-1756717765	0.027223806	-2457835042	1549390025	-0.403506619	0.675615086	-0.797413349	0.036602001	-2077591559	0	-1014503813	0	-1047941653	0.048436301	-1780897299
ENSDARG00000086445						5' UTR/5' UTR/Promoter (2-3kb)/Promoter (2-3kb)/Promoter (<=1kb)	ENSDARG00000086445	0.252185	-1171440475	0.21772	-1250373805	309376	-0.341825342	0.691851	-0.787096628	0	-1095411421	0	-1025627296	0	-1034200284	0	-9888107928	589131	0.190884097	120718	-0.53646675	0	-9376562726	0	-1014503813	0	-1047941653	0	-9846939438
ENSDARG00000041779						Intron (ENSDART00000143680.2/ENSDARG00000041779.8, intron 3 of 3)/Intron (ENSDART00000143680.2/ENSDARG00000041779.8, intron 3 of 3)/Exon (ENSDART00000143680.2/ENSDARG00000041779.8, exon 2 of 4)/Exon (ENSDART00000143680.2/ENSDARG00000041779.8, exon 2 of 4)	ENSDARG00000041779	0	-8549908595	0.307283	-1098642471	0	-9566577929	0	-9245470825	10148667	0.650489729	1763149	0.803744696	5342174	0.355529634	8939511	0.510821735	0.2813098	-1162800371	0	-8771168133	134591	-0.399654362	2217407	-0.112612292	3492561	0.235719114	1693294	1045585035
ENSDARG00000026787	334529			aqp7	aquaporin 7	Promoter (2-3kb)/Promoter (2-3kb)/Promoter (<=1kb)/Promoter (<=1kb)	ENSDARG00000026787	0.195263	-1286850589	1022748	-0.569114536	0.132961	-1914345772	0.1975682	-134475566	0.502313	-0.812871085	0.919579	-0.694501242	0.38162	-0.90968533	1414774	-0.433709735	1109938	-0.551949826	0.651709	-0.813609753	142029	-0.374615699	110527	-0.444052004	1235853	-0.259540824	0.437224	-0.719080112
ENSDARG00000075362	100334777			dfnb31a	deafness autosomal recessive 31a		ENSDARG00000075362	0	-8549908595	0	-9733444224	0	-9566577929	0.0573959	-1894772193	0.2223505	-1209625185	0.153178	-1603695639	0.353255	-0.94671469	0.0885486	-1853533364	0.654706	-0.786869634	0.0732968	-1795985718	0.312716	-1079040882	0.18817	-1286873821	0.1600804	-1233896196	0.0525588	-1741476994
ENSDARG00000092282						Intron (ENSDART00000145969.3/ENSDARG00000092282.3, intron 1 of 2)/Intron (ENSDART00000145969.3/ENSDARG00000092282.3, intron 1 of 2)/Promoter (<=1kb)/Promoter (<=1kb)/Promoter (<=1kb)/Intron (ENSDART00000145969.3/ENSDARG00000092282.3, intron 1 of 2)/Intron (ENSDART00000145969.3/ENSDARG00000092282.3, intron 1 of 2)/Intron (ENSDART00000145654.1/ENSDARG00000092282.3, intron 2 of 2)	ENSDARG00000092282
ENSDARG00000002593	558311	24911746	TctE-TctD (tricarboxylic acid transport) two-component regulatory system	slc45a2	solute carrier family 45 member 2		ENSDARG00000002593	0.186372	-1307875196	0	-9733444224	326292	-0.315224985	0.106428	-1620012949	881282	0.581780512	118081	0.600378283	593468	0.405956967	401828	0.101129158	0	-9242234416	0	-8771168133	105109	0.557072634	106906	0.636205325	122936	0.835653993	723026	0.634898281
ENSDARG00000029832	791185	1187203	Biosynthesis of amino acids	slc26a1	solute carrier family 26 (anion exchanger) member 1	Promoter (<=1kb)/Promoter (<=1kb)/Promoter (<=1kb)/Promoter (<=1kb)/Promoter (<=1kb)	ENSDARG00000029832	145933	0.659378898	115901	0.499937431	182379	0.544655365	4523597	1072948018	178814	-0.19473455	365685	0.005760379	289679	0.062100381	375857	0.066895985	324351	-0.074720206	653956	0.223141434	0.939439	-0.567015406	0.830201	-0.580282681	0.687604	-0.539047991	167279	-0.07152466
ENSDARG00000096964							ENSDARG00000096964
ENSDARG00000011671	559332		ChvG-ChvI (acidity sensing) two-component regulatory system	pde6b	phosphodiesterase 6B cGMP-specific rod beta		ENSDARG00000011671	0.488146	-0.873480535	0.754249	-0.703216595	0.726284	-1065954987	0.559439	-0.881621619	0.0580555	-1863372482	0.250545	-1354097759	0.21534	-1184022327	0.215724	-1397308062	0.148869	-1446013438	0.398349	-1034925951	0.4199	-0.94185319	0.100495	-1585461787	0.0432477	-1857805049	0.388955	-0.775535758
ENSDARG00000074222	100170821			rap1gap2b	RAP1 GTPase activating protein 2b		ENSDARG00000074222	0	-8549908595	0	-9733444224	0	-9566577929	0	-9245470825	0	-1095411421	0	-1025627296	0.0362188	-2038684915	0	-9888107928	0.29435	-1142634699	0.0997273	-1657548907	0.640156	-0.745561187	0.433336	-0.889779779	0.100865	-1454093476	0.107102	-1397937789
ENSDARG00000005335	393822		Pyrimidine ribonucleotide biosynthesis UMP => UDP/UTPCDP/CTP	slc22a4	solute carrier family 22 (organic cation/zwitterion transporter) member 4		ENSDARG00000005335	0	-8549908595	0	-9733444224	0	-9566577929	0	-9245470825	0	-1095411421	0	-1025627296	0.290451	-1040566917	0	-9888107928	0	-9242234416	0	-8771168133	0	-9376562726	0	-1014503813	0	-1047941653	0	-9846939438
ENSDARG00000106786						Promoter (1-2kb)/Promoter (1-2kb)/Distal Intergenic/Distal Intergenic/Promoter (<=1kb)	ENSDARG00000106786
ENSDARG00000032963	402914		Aminoacyl-tRNA biosynthesis prokaryotes	her12	hairy-related 12	Promoter (2-3kb)/Promoter (2-3kb)/Promoter (1-2kb)/Promoter (1-2kb)	ENSDARG00000032963	1698389	0.727818941	3049953	0.926015503	331541	-0.307250773	38508	1001298085	4773540001	1404269361	61951	1441213848	724116	1605292938	724004	1582529796	666694	0.245926662	2264477	0.781550407	1173292	1680083379	881722	1640607066	846064	1755228873	273859	1277603961
ENSDARG00000056554	100144557			rap1gap	RAP1 GTPase activating protein	Intron (ENSDART00000079035.5/ENSDARG00000056554.6, intron 2 of 24)/Intron (ENSDART00000079035.5/ENSDARG00000056554.6, intron 2 of 24)/Intron (ENSDART00000079035.5/ENSDARG00000056554.6, intron 2 of 24)/Intron (ENSDART00000079035.5/ENSDARG00000056554.6, intron 16 of 24)/Intron (ENSDART00000079035.5/ENSDARG00000056554.6, intron 3 of 24)/Intron (ENSDART00000079035.5/ENSDARG00000056554.6, intron 3 of …	ENSDARG00000056554	0	-8549908595	0.299308	-111022227	0	-9566577929	2006518	-0.313312584	0.1409926	-1431401081	2256511	-0.239142382	2302545	-0.047972576	3052134	-0.039774995	0.4435195	-0.960184432	0.6923062	-0.786441346	4284432	0.139336622	1776529	-0.218138603	0.1775443	-118453392	0	-9846939438
ENSDARG00000057062						Promoter (1-2kb)/Promoter (1-2kb)/5' UTR/Promoter (<=1kb)/Intron (ENSDART00000022042.9/ENSDARG00000005775.9, intron 20 of 26)/Exon (ENSDART00000022042.9/ENSDARG00000005775.9, exon 18 of 27)/Exon (ENSDART00000022042.9/ENSDARG00000005775.9, exon 17 of 27)/Intron (ENSDART00000022042.9/ENSDARG00000005775.9, intron 14 of 26)/Promoter (1-2kb)/Promoter (1-2kb)/Intron (ENSDART00000134418.2/ENSDARG0000005…	ENSDARG00000057062	0	-8549908595	3213214	-0.06499588	0	-9566577929	1248409	0.500093358	2947573	0.048587917	521023	1353387193	432525	1358233817	435272	1321830537	1928704	-0.306050682	517748	0.118140615	763411	1480031719	520969	1390123309	1413794	0.902292497	0.294743	-0.909389951
ENSDARG00000108177						Promoter (<=1kb)/Promoter (<=1kb)/Distal Intergenic/Promoter (1-2kb)/Promoter (1-2kb)/Distal Intergenic	ENSDARG00000108177
ENSDARG00000070353	58059			hoxc13a	homeobox C13a	Promoter (<=1kb)/Promoter (<=1kb)/Promoter (<=1kb)/Promoter (<=1kb)	ENSDARG00000070353	0	-8549908595	0.286922	-1128833238	0	-9566577929	0.170276	-1410904424	56174	0.362540534	173234	0.794802313	751738	0.51929794	891357	0.509332804	0.133085	-1495891912	0.428237	-1002399376	113923	0.594555595	112558	0.660730095	679388	0.55292749	175808	-0.047525188
ENSDARG00000070352	562600		PhoR-PhoB (phosphate starvation response) two-component regulatory system	hoxc12a	homeobox C12a	Promoter (2-3kb)/Promoter (2-3kb)/Promoter (<=1kb)/Promoter (<=1kb)	ENSDARG00000070352	0	-8549908595	0.428276	-0.952442372	0	-9566577929	0.506308	-0.926023598	220609	-0.092477207	213941	0.901865973	197429	0.98223043	155757	0.795296977	0	-9242234416	0.315551	-1139682536	170429	0.782050293	192419	0.915983911	679538	0.553032734	191073	-0.007342337
ENSDARG00000070351						Promoter (<=1kb)/Promoter (<=1kb)	ENSDARG00000070351	0	-8549908595	0	-9733444224	0	-9566577929	0	-9245470825	18433	-0.179943827	353839	-0.010944296	311994	0.097679623	318711	-0.0176036	0.244047	-1226037343	0	-8771168133	331107	0.019373928	368596	0.129305782	0.925742	-0.397277524	251588	0.125439231
ENSDARG00000070339	30421	3853112	ABC transporters	hoxc3a	homeo box C3a	Promoter (<=1kb)/Promoter (<=1kb)/Promoter (<=1kb)/Intron (ENSDART00000154825.2/ENSDARG00000070339.6, intron 2 of 4)/Promoter (<=1kb)/Promoter (<=1kb)/Promoter (<=1kb)	ENSDARG00000070339	13667733	-0.408983814	9118458	0.394316	255228	-0.437962859	5682901	1174466957	26523432	1118184131	43081726	1256949302	49506533	1422981525	520693	1413639106	212585	-0.262738751	24920505	0.824603418	4012289	1180603039	5936991	1452332723	37958433	137312294	11269745	0.849099216
ENSDARG00000070337	58046	5558772	Vitamin B6 metabolism	hoxc1a	homeo box C1a	Intron (ENSDART00000143609.2/ENSDARG00000093797.4, intron 4 of 5)/Intron (ENSDART00000143609.2/ENSDARG00000093797.4, intron 4 of 5)/Promoter (<=1kb)/Promoter (1-2kb)/Promoter (1-2kb)/Promoter (1-2kb)/Promoter (1-2kb)/3' UTR/Intron (ENSDART00000143609.2/ENSDARG00000093797.4, intron 3 of 5)	ENSDARG00000070337	0.0834157	-1670554946	0.0857101	-1660897875	0	-9566577929	0.204909	-1328522669	230982	-0.070108231	207768	-0.281026919	198868	-0.118231083	186537	-0.292048992	0.321356	-1103569893	0.20953	-1323765933	357588	0.055188145	352528	0.108088301	215587	0.005726165	111775	-0.266097457
ENSDARG00000031307	767673			zic4	zic family member 4	Promoter (1-2kb)/Promoter (1-2kb)/Promoter (2-3kb)/Distal Intergenic/Promoter (<=1kb)/Promoter (<=1kb)/Distal Intergenic/Distal Intergenic/Distal Intergenic/Distal Intergenic	ENSDARG00000031307	176581	-0.293419758	2816385	-0.123043506	0	-9566577929	25366	-0.209004051	662503	0.442861265	564667	0.226152468	3932605	0.208663553	2709057	-0.100868376	0.625605	-0.807103893	206012	-0.296174751	18669921	0.824493049	12359563	0.705261644	882909	0.677844326	198851	0.011913569
ENSDARG00000059279	140618	1027722	triacylglycerol degradation	tfap2a	transcription factor AP-2 alpha	Downstream (<1kb)/Downstream (<1kb)/Promoter (2-3kb)/Promoter (<=1kb)/Distal Intergenic/Distal Intergenic/Promoter (<=1kb)	ENSDARG00000059279	6063001096	1301913093	1273972	1555558452	6334040477	1166761498	14653155	1595927715	1358724928	0.792542654	3305075	1122494049	24984608	1095121432	2573782	1052626841	5450708	1181011835	9624039	1432061535	24473838	0.950495104	34047281	1187638768	168365	0.985570716	5381577899	0.492389356
ENSDARG00000099162						Exon (ENSDART00000169516.1/ENSDARG00000099162.1, exon 8 of 49)/Exon (ENSDART00000169516.1/ENSDARG00000099162.1, exon 8 of 49)/Exon (ENSDART00000169516.1/ENSDARG00000099162.1, exon 7 of 49)/Exon (ENSDART00000169516.1/ENSDARG00000099162.1, exon 7 of 49)	ENSDARG00000099162	0.0642978	-1787993208	0.981061	-0.587439717	1053307	-0.880201367	1672223	-0.394404708	0	-1095411421	0.0368713	-2326138172	0.0495384	-1888539883	0	-9888107928	0.649925	-0.790131402	0.452495	-0.977627367	0.0994051	-1612527244	0.0619416	-1815823345	0	-1047941653	0	-9846939438
ENSDARG00000038428	337298			sulf1	sulfatase 1	Distal Intergenic/Distal Intergenic/Distal Intergenic/Distal Intergenic/Promoter (1-2kb)/Distal Intergenic/Distal Intergenic/Distal Intergenic/Distal Intergenic/Distal Intergenic/Promoter (1-2kb)/Promoter (<=1kb)/Promoter (<=1kb)/Promoter (1-2kb)	ENSDARG00000038428	8806567	0.431521041	15149698	0.617879676	196705475	0.582441096	180400297	0.663899085	6851284	0.459209714	11460266	0.585210894	7683517001	0.529778284	92214698	0.526732165	12672833	0.531769753	17099205	0.655263836	12889722	0.652039284	13389413	0.743360839	479871	0.387181153	34563617	0.278710397
ENSDARG00000031886	553213	11763242	DNA replication	ift140	intraflagellar transport 140 homolog (Chlamydomonas)	Exon (ENSDART00000129889.4/ENSDARG00000031886.8, exon 6 of 29)/Exon (ENSDART00000129889.4/ENSDARG00000031886.8, exon 6 of 29)/Exon (ENSDART00000129889.4/ENSDARG00000031886.8, exon 23 of 29)/Exon (ENSDART00000129889.4/ENSDARG00000031886.8, exon 23 of 29)	ENSDARG00000031886	228708	-0.176723513	667011	0.256630039	62367	0.008478805	66455	0.219541095	329301	0.102538787	395773	0.045869752	313421	0.099867473	2226146	-0.20145833	20317451	-0.282888252	607756	0.190202002	846813	0.456480307	626772	0.382024706	3683294	0.261067766	168328	-0.068507737
ENSDARG00000053636	790936	8171766	Biosynthesis of amino acids	cracr2b	calcium release activated channel regulator 2B	Intron (ENSDART00000075663.4/ENSDARG00000053636.4, intron 1 of 9)/Intron (ENSDART00000075663.4/ENSDARG00000053636.4, intron 1 of 9)	ENSDARG00000053636	0.21501	-1243388483	0	-9733444224	0	-9566577929	0.552862	-0.886883716	17785	-0.197366208	221637	-0.248247484	284642	0.053690508	198838	-0.259329608	0.865691	-0.662553954	0	-8771168133	185143	-0.251217439	152357	-0.291260249	0.699552	-0.530835384	121265	-0.226770139
ENSDARG00000006899	406829		Thiamine biosynthesis AIR => thiamine-P/thiamine-2P	far1	fatty acyl CoA reductase 1	Promoter (<=1kb)/Promoter (<=1kb)/Promoter (1-2kb)/Intron (ENSDART00000146350.2/ENSDARG00000006899.10, intron 1 of 10)/Intron (ENSDART00000146350.2/ENSDARG00000006899.10, intron 1 of 10)/Promoter (<=1kb)/Intron (ENSDART00000146350.2/ENSDARG00000006899.10, intron 10 of 10)	ENSDARG00000006899	0.511797	-0.852135241	6937692	0.273950768	0.194143	-1725199232	1458445	0.569284592	149112	-0.283167138	80030757	0.403069208	8188877099	0.560318099	8335476	0.474977267	232439	-0.223003769	10126561	0.419740555	9238098	0.496989579	8891866	0.548506149	2247894	0.025653108	148873	-0.127781228
ENSDARG00000061798	566523		Phenylalanine tyrosine and tryptophan biosynthesis	arhgap27l	Rho GTPase activating protein 27 like	Promoter (<=1kb)/Promoter (<=1kb)/5' UTR/Intron (ENSDART00000155597.1/ENSDARG00000061798.6, intron 2 of 18)/Promoter (<=1kb)/Promoter (<=1kb)/5' UTR/Exon (ENSDART00000155597.1/ENSDARG00000061798.6, exon 3 of 19)	ENSDARG00000061798	198097	-0.241548319	0.687896	-0.743767416	237153	-0.474664866	133015	-0.496238585	102325	-0.466481284	443839	0.104014005	430047	0.251535849	42243	0.126746694	242252	-0.204601443	364293	-0.039901462	198708	-0.218304107	22395	-0.107892806	0.860391	-0.43217811	0.554472	-0.604428236
ENSDARG00000056023	30344	3853133	Purine metabolism	hoxb9a	homeobox B9a	Promoter (<=1kb)/Promoter (<=1kb)/Promoter (<=1kb)/Promoter (<=1kb)	ENSDARG00000056023	0.65625419	-0.739971319	421528	0.054538289	0	-9566577929	175947	0.652777183	860039	0.569901805	170655	0.787193559	156501	0.870849362	142102	0.748287419	0.222975	-1266224145	932002	0.382426492	146699	0.71225767	151045	0.800736727	100342	0.73884035	73103	0.64021139
ENSDARG00000056027	30343	3853057	Arginine biosynthesis	hoxb8a	homeobox B8a	Promoter (<=1kb)/Promoter (<=1kb)/Promoter (<=1kb)/Promoter (<=1kb)	ENSDARG00000056027	350552	0.015944139	470239	0.10269418	0	-9566577929	9061	0.357495442	296016	1171638394	179621	0.81316856	140776	0.82008067	154549	0.791307834	0.956295	-0.618256296	361138	-0.043812086	20277	0.862929616	192943	0.917278503	212135	1095737062	562899	0.51408151
ENSDARG00000056030	58044	5557697	Thiamine metabolism	hoxb7a	homeobox B7a	Promoter (<=1kb)/Promoter (<=1kb)	ENSDARG00000056030	266326	-0.108025273	886835	0.382068632	602706	-0.008606015	2898991	0.874966636	1658643	0.889643137	1882207	0.836891789	1679465	0.904689465	1545332	0.791255452	312772	-0.090897863	1563715	0.615078968	12574418	0.640511217	1952769	0.92300224	1393881	0.895530149	9036778	0.742531707
ENSDARG00000097891						Promoter (2-3kb)/Promoter (2-3kb)/Promoter (<=1kb)	ENSDARG00000097891
ENSDARG00000029263	30339			hoxb3a	homeobox B3a	Promoter (<=1kb)/Promoter (<=1kb)/Promoter (<=1kb)/Promoter (<=1kb)/Promoter (<=1kb)	ENSDARG00000029263	130008	-0.43155324	4058187	0.037813419	0.834129	-0.996776514	1637702	0.620865478	18477838	0.942214932	1873997	0.834674272	1941023	0.974083036	1486415	0.77133941	0.6880798	-0.764743353	4863263339	0.089992759	7679864	1482813201	35741	1210749526	1943586	1054014828	1405062	0.955534402
ENSDARG00000105205						Promoter (<=1kb)/Promoter (<=1kb)/Intron (ENSDART00000157300.2/ENSDARG00000097891.2, intron 3 of 4)/Intron (ENSDART00000157300.2/ENSDARG00000097891.2, intron 3 of 4)/Intron (ENSDART00000157300.2/ENSDARG00000097891.2, intron 3 of 4)/Intron (ENSDART00000157300.2/ENSDARG00000097891.2, intron 3 of 4)/Promoter (<=1kb)/Promoter (<=1kb)/Intron (ENSDART00000157300.2/ENSDARG00000097891.2, intron 3 of 4)/I…	ENSDARG00000105205
ENSDARG00000053453	562207		VicK-VicR (cell wall metabolism) two-component regulatory system	mpp2a	membrane protein palmitoylated 2a (MAGUK p55 subfamily member 2)	Promoter (<=1kb)/Promoter (<=1kb)/Intron (ENSDART00000121887.3/ENSDARG00000053453.6, intron 1 of 12)/Intron (ENSDART00000121887.3/ENSDARG00000053453.6, intron 1 of 12)/Exon (ENSDART00000121887.3/ENSDARG00000053453.6, exon 3 of 13)/Exon (ENSDART00000121887.3/ENSDARG00000053453.6, exon 9 of 13)	ENSDARG00000053453	0.0337532	-2078734181	0.265168	-1163554494	0	-9566577929	1214601	-0.53667456	2882829	0.037775333	1562132	-0.425701543	1701815128	-0.192915637	2883052	-0.068974887	2553368	-0.18119062	0.740748	-0.756035065	7117167	0.375579382	2056911	-0.148378399	0.766145	-0.487485907	0.971665	-0.333691503
ENSDARG00000078649	100134975			il21r.2	interleukin 21 receptor tandem duplicate 2	Promoter (<=1kb)/Promoter (<=1kb)/Distal Intergenic	ENSDARG00000078649	0	-8549908595	0	-9733444224	0	-9566577929	0	-9245470825	0	-1095411421	0	-1025627296	0	-1034200284	0	-9888107928	0	-9242234416	0	-8771168133	0	-9376562726	0	-1014503813	0	-1047941653	0	-9846939438
ENSDARG00000097890	100332610			si:ch1073-100f3.2	si:ch1073-100f3.2	Exon (ENSDART00000109544.3/ENSDARG00000097890.1, exon 7 of 11)/Exon (ENSDART00000109544.3/ENSDARG00000097890.1, exon 7 of 11)/Distal Intergenic/Distal Intergenic/3' UTR	ENSDARG00000097890	0	-8549908595	0	-9733444224	0	-9566577929	0.308513	-1146447052	0.0960228	-1618404484	330274	-0.045905291	106465	-0.417794984	0.356331	-1140177626	0	-9242234416	0	-8771168133	0	-9376562726	0.281721	-1094759187	0.616394	-0.591167067	0	-9846939438
ENSDARG00000102161	561852		Dissimilatory nitrate reduction nitrate => ammonia	si:ch211-148f13.1	si:ch211-148f13.1	Intron (ENSDART00000172010.1/ENSDARG00000102161.1, intron 3 of 35)/Intron (ENSDART00000172010.1/ENSDARG00000102161.1, intron 3 of 35)	ENSDARG00000102161	0	-8549908595	0.0811978	-168471384	0	-9566577929	0.420361	-1008799579	0	-1095411421	0.172607	-1543118694	0.119505	-1466343279	0.199534	-1437279494	0.0760473	-1744945608	0.2712866	-1207634571	0.0838592	-1691689249	0.1394039	-1429670583	0.0290448	-2047592531	0	-9846939438
ENSDARG00000045851	559373		DevS-DevR (redox response) two-component regulatory system	galnt8b	UDP-N-acetyl-alpha-D-galactosamine:polypeptide N-acetylgalactosaminyltransferase 8b	Promoter (<=1kb)/Promoter (<=1kb)/Promoter (<=1kb)/Promoter (<=1kb)	ENSDARG00000045851	0.394775	-0.969258131	0.169234	-1361313455	0	-9566577929	0.234973	-1267605959	0	-1095411421	0.657221	-0.86489225	0.464497	-0.815461797	0.364167	-1129032642	2165409	-0.25453348	145731	-0.451807877	12497	-0.434177767	1125061	-0.435603499	0.618474	-0.589561074	0	-9846939438
ENSDARG00000098745	556894		EnvZ-OmpR (osmotic stress response) two-component regulatory system	tfec	transcription factor EC	Intron (ENSDART00000157487.1/ENSDARG00000098745.2, intron 1 of 7)/Intron (ENSDART00000157487.1/ENSDARG00000098745.2, intron 1 of 7)/Distal Intergenic/Distal Intergenic/Intron (ENSDART00000157487.1/ENSDARG00000098745.2, intron 1 of 7)/Intron (ENSDART00000157487.1/ENSDARG00000098745.2, intron 1 of 7)/Intron (ENSDART00000157487.1/ENSDARG00000098745.2, intron 1 of 7)/Promoter (1-2kb)/Promoter (<=1kb)	ENSDARG00000098745	306289	-0.044951496	1166564	-0.511176111	150055	0.447176249	1644357	-0.401881971	240542	-0.050364727	392204	0.041274511	236059	-0.036036259	3037451	-0.042245744	3086016	-0.096871675	0.883295	-0.676908972	421609	0.131851734	5602372	0.328602689	3271503	0.204547909	1089196	-0.278586175
ENSDARG00000063255	562893		PhoR-PhoB (phosphate starvation response) two-component regulatory system	btbd11a	BTB (POZ) domain containing 11a	Intron (ENSDART00000092250.6/ENSDARG00000063255.7, intron 1 of 16)/Intron (ENSDART00000092250.6/ENSDARG00000063255.7, intron 1 of 16)/Exon (ENSDART00000092250.6/ENSDARG00000063255.7, exon 3 of 17)/Exon (ENSDART00000092250.6/ENSDARG00000063255.7, exon 3 of 17)/Intron (ENSDART00000092250.6/ENSDARG00000063255.7, intron 1 of 16)/Intron (ENSDART00000092250.6/ENSDARG00000063255.7, intron 1 of 16)/Promo…	ENSDARG00000063255	0	-8549908595	0.0717617	-173911513	0	-9566577929	0.598626	-0.851496886	0.312152	-1044474023	107756	-0.614078808	1301444	-0.321510564	0.966618	-0.628876737	0	-9242234416	0.0711281	-1809488716	0.95711	-0.558340926	1139795	-0.429409712	0.1910747	-114952099	0	-9846939438
ENSDARG00000045594	560435		YesM-YesN two-component regulatory system	si:dkey-14k9.2	si:dkey-14k9.2	Intron (ENSDART00000158686.2/ENSDARG00000045594.6, intron 2 of 4)/Intron (ENSDART00000158686.2/ENSDARG00000045594.6, intron 2 of 4)/Distal Intergenic/Distal Intergenic/Promoter (<=1kb)/Intron (ENSDART00000158686.2/ENSDARG00000045594.6, intron 1 of 4)/Intron (ENSDART00000158686.2/ENSDARG00000045594.6, intron 1 of 4)/Intron (ENSDART00000158686.2/ENSDARG00000045594.6, intron 2 of 4)	ENSDARG00000045594	0	-8549908595	0.0354916	-2049155169	0	-9566577929	0	-9245470825	0.21114	-1234810817	0.733317	-0.809316492	0.234871	-1142398489	0.359546	-1135575631	0	-9242234416	0	-8771168133	0.526982	-0.836118815	0.0586773	-1841595505	0.152129	-1258184206	0.193675	-1112044937
ENSDARG00000056950	550602		Lysine biosynthesis DAP dehydrogenase pathway aspartate => lysine	epyc	epiphycan	Promoter (1-2kb)/Promoter (1-2kb)/Promoter (<=1kb)/Promoter (<=1kb)	ENSDARG00000056950	1380565	0.63434726	4993494	0.129144601	21424	0.625108004	5744189	0.154688043	635385	0.422514552	8201777	0.415510049	2160254	-0.078555458	18557763	-0.294690859	17114472	0.665485418	4233263	0.027619108	0.6166164	-0.763000408	0.699901	-0.661555852	4255275	0.329884328	923138	0.752813937
ENSDARG00000001912	503566	102155886	high-density lipoprotein particle	drd4-rs	dopamine receptor D4 related sequence	3' UTR/3' UTR/3' UTR/3' UTR/Exon (ENSDART00000169248.2/ENSDARG00000001912.10, exon 5 of 6)/Intron (ENSDART00000169248.2/ENSDARG00000001912.10, intron 1 of 5)	ENSDARG00000001912	0.065807	-1777526265	0.236667	-1213628003	0.0413118	-2498419691	0.226239	-1284460339	0	-1095411421	1159367	-0.576959086	0.223	-1167264297	0.1746098	-1505643425	0.13303	-1496075868	0.181374	-1388643376	0.343007	-1036004453	0.13069	-1460397472	0.0256266	-2107282934	0.220134	-1050245467
ENSDARG00000008398	170581		Valine leucine and isoleucine degradation	cacna1c	calcium channel voltage-dependent L type alpha 1C subunit		ENSDARG00000008398	0	-8549908595	0	-9733444224	0	-9566577929	0.025608307	-2253877644	0	-1095411421	0.102508125	-1807446468	0.035498912	-2048310212	0.158038115	-1556734165	0	-9242234416	0	-8771168133	0.159512015	-139239296	0.118374113	-1507514614	0	-1047941653	0	-9846939438
ENSDARG00000034300						Distal Intergenic/Distal Intergenic/Exon (ENSDART00000174705.1/ENSDARG00000034300.8, exon 6 of 18)/Distal Intergenic/Distal Intergenic/Distal Intergenic/Intron (ENSDART00000174705.1/ENSDARG00000034300.8, intron 1 of 17)/Intron (ENSDART00000174705.1/ENSDARG00000034300.8, intron 1 of 17)/Promoter (2-3kb)/Exon (ENSDART00000174705.1/ENSDARG00000034300.8, exon 5 of 18)/Intron (ENSDART00000174705.1/ENS…	ENSDARG00000034300	0	-8549908595	0.071471	-1740902625	192768	-0.57820657	0.767071	-0.741173147	0	-1095411421	0.682792	-0.845529646	0.942696	-0.476122043	0.451092	-1019358644	0.133387	-149488318	0.088653	-1710469169	0.966143	-0.553968398	0.313168	-1044383805	0.20128	-1124715646	0	-9846939438
ENSDARG00000084043						Promoter (2-3kb)/Promoter (2-3kb)/Intron (ENSDART00000112301.4/ENSDARG00000076044.5, intron 16 of 18)/Intron (ENSDART00000112301.4/ENSDARG00000076044.5, intron 16 of 18)/3' UTR/3' UTR/Promoter (<=1kb)	ENSDARG00000084043
ENSDARG00000028857	100270734			sgsm1a	small G protein signaling modulator 1a	Intron (ENSDART00000047841.6/ENSDARG00000028857.7, intron 2 of 25)/Intron (ENSDART00000047841.6/ENSDARG00000028857.7, intron 2 of 25)	ENSDARG00000028857	0.117194	-151716803	0	-9733444224	0	-9566577929	0.120808	-1563621823	0	-1095411421	0.214997	-1431717973	0.0929922	-158660637	0	-9888107928	113628	-0.541511357	0.256801	-1232305166	0.187815	-1316361808	0.111529	-1535869911	0	-1047941653	0	-9846939438
ENSDARG00000075491	568768	11861294	Ubiquinone and other terpenoid-quinone biosynthesis	si:ch211-26b3.4	si:ch211-26b3.4	Intron (ENSDART00000111146.3/ENSDARG00000075491.4, intron 1 of 22)/Intron (ENSDART00000111146.3/ENSDARG00000075491.4, intron 1 of 22)/Promoter (1-2kb)	ENSDARG00000075491	0.136525	-1448288418	0.215272	-125535321	0.336337	-1450618521	0.997335	-0.624368596	0.29436	-1073044705	0.258168	-1338893756	0.0595441	-180033839	0.0247897	-2505824006	0.15136	-1438628428	0.0412935	-205396193	0.588139	-0.785010213	0.219462	-1213643594	0.116307	-1386183493	0	-9846939438
ENSDARG00000094760	567654		Inositol phosphate metabolism	si:dkey-125i10.3	si:dkey-125i10.3	3' UTR/3' UTR/3' UTR/3' UTR	ENSDARG00000094760	0.502119	-0.860748028	0.055572	-1851703488	0	-9566577929	1129261	-0.56909067	10145	-0.470662191	62853	0.280505617	892884	0.601794008	884094	0.505140909	0	-9242234416	0.0843005	-1733102125	0.712276	-0.695869209	0.89173	-0.546248202	0.563812	-0.633674733	0.875498	-0.38398734
ENSDARG00000107298						Intron (ENSDART00000174690.1/ENSDARG00000107298.1, intron 1 of 1)/Intron (ENSDART00000174690.1/ENSDARG00000107298.1, intron 1 of 1)/Intron (ENSDART00000174690.1/ENSDARG00000107298.1, intron 1 of 1)/Intron (ENSDART00000174690.1/ENSDARG00000107298.1, intron 1 of 1)	ENSDARG00000107298
ENSDARG00000052387	553427		Cysteine and methionine metabolism	pou2f3	POU class 2 homeobox 3	Intron (ENSDART00000044803.7/ENSDARG00000052387.7, intron 9 of 12)/Intron (ENSDART00000044803.7/ENSDARG00000052387.7, intron 9 of 12)/Intron (ENSDART00000044803.7/ENSDARG00000052387.7, intron 6 of 12)/Intron (ENSDART00000044803.7/ENSDARG00000052387.7, intron 6 of 12)/Intron (ENSDART00000044803.7/ENSDARG00000052387.7, intron 8 of 12)/Exon (ENSDART00000044803.7/ENSDARG00000052387.7, exon 11 of 13)	ENSDARG00000052387	118332	-0.474006848	106633	-0.55073829	0	-9566577929	0.307751	-1147547416	0.408324	-0.913724746	134092	-0.503160008	0.946091	-0.474398515	124212	-0.500392797	239045	-0.210532229	0.939831	-0.649016448	0.954599	-0.559563736	142481	-0.323163151	0.661907	-0.557205609	0.170292	-1174139725
ENSDARG00000003803						Exon (ENSDART00000097164.3/ENSDARG00000003803.8, exon 3 of 10)/Exon (ENSDART00000097164.3/ENSDARG00000003803.8, exon 3 of 10)/Promoter (<=1kb)/Promoter (<=1kb)/Promoter (1-2kb)/Exon (ENSDART00000097164.3/ENSDARG00000003803.8, exon 2 of 10)/Exon (ENSDART00000097164.3/ENSDARG00000003803.8, exon 5 of 10)/Distal Intergenic/Distal Intergenic	ENSDARG00000003803	0.0834742	-1670238666	0.12014	-1512192831	604325	-0.007265579	0.42834	-1000432867	0	-1095411421	1087588	-0.609379843	0.471915	-0.807865708	0.219916	-1387447366	0	-9242234416	0	-8771168133	0.5459489	-0.819659806	0.488387	-0.832848355	0.063461	-1674988802	0	-9846939438
ENSDARG00000104339	100535713			LOC100535713	transcription activator BRG1-like	Exon (ENSDART00000162145.1/ENSDARG00000104339.1, exon 10 of 30)/Exon (ENSDART00000162145.1/ENSDARG00000104339.1, exon 10 of 30)/Exon (ENSDART00000162145.1/ENSDARG00000104339.1, exon 9 of 30)/Exon (ENSDART00000162145.1/ENSDARG00000104339.1, exon 9 of 30)	ENSDARG00000104339	0.135885	-1450408266	0.814565	-0.669338696	105796	-0.877998906	0.61938	-0.836331876	0.297592	-1067728524	0.345124	-1191635636	0.35068	-0.950222271	0.229419	-1365772525	0.317125	-1109468119	0.688095	-0.789184448	0.529887	-0.833559876	0.387868	-0.942547607	0.238243	-1044342128	0.0419532	-1850244597
ENSDARG00000096929							ENSDARG00000096929
ENSDARG00000104361	100001699			barhl2	BarH-like homeobox 2	Promoter (<=1kb)/Promoter (<=1kb)/Distal Intergenic/Promoter (<=1kb)/Promoter (<=1kb)/Distal Intergenic	ENSDARG00000104361	0	-8549908595	0	-9733444224	0	-9566577929	174014	-0.376690208	656813	0.438661967	407088	0.060169069	105246	-0.423316091	0.670388	-0.816371245	0	-9242234416	1726067	-0.375714496	121924	0.626150309	6392844	0.391434319	562534	0.462949516	241282	0.105253736
ENSDARG00000108601						Promoter (<=1kb)/Promoter (<=1kb)/Distal Intergenic/Distal Intergenic/Promoter (<=1kb)/Promoter (<=1kb)/Distal Intergenic/Distal Intergenic/Distal Intergenic/Distal Intergenic/Distal Intergenic/Distal Intergenic/Distal Intergenic	ENSDARG00000108601
ENSDARG00000089622						Intron (ENSDART00000156142.1/ENSDARG00000089622.3, intron 6 of 14)/Intron (ENSDART00000156142.1/ENSDARG00000089622.3, intron 6 of 14)/Promoter (<=1kb)/Promoter (<=1kb)	ENSDARG00000089622	0	-8549908595	0.311603	-1092494647	0	-9566577929	0.371208	-1064130597	0	-1095411421	0	-1025627296	0.0855728	-1626470623	0.429121	-1044941731	0	-9242234416	0.235366	-1271490717	0.0956162	-1630616453	0.170484	-1333860676	0.248649	-1023961493	0	-9846939438
ENSDARG00000027938	393106		Cell division transport system	rad18	RAD18 E3 ubiquitin protein ligase	Promoter (2-3kb)/Promoter (2-3kb)/Promoter (<=1kb)/Promoter (<=1kb)/Promoter (<=1kb)/Intron (ENSDART00000038163.6/ENSDARG00000027938.6, intron 11 of 12)/Intron (ENSDART00000038163.6/ENSDARG00000027938.6, intron 11 of 12)/3' UTR	ENSDARG00000027938	20092	0.803636909	43871417	1086110408	13041	0.377062576	36385156	0.97606673	12829	0.764586927	19129004	0.845097246	803044	0.550951127	811749	0.461400059	419675	1064665169	3792627	1013407288	3434244	1108190134	296817	1122317316	191074	1045889424	535883	0.49034508
ENSDARG00000101584						Promoter (<=1kb)/Promoter (<=1kb)	ENSDARG00000101584
ENSDARG00000100550						Promoter (2-3kb)/Promoter (2-3kb)/Promoter (1-2kb)/Promoter (1-2kb)/Intron (ENSDART00000165635.1/ENSDARG00000100454.1, intron 1 of 1)	ENSDARG00000100550	0	-8549908595	0	-9733444224	0	-9566577929	0	-9245470825	0	-1095411421	0	-1025627296	0	-1034200284	0	-9888107928	0	-9242234416	0	-8771168133	0	-9376562726	0	-1014503813	0	-1047941653	0	-9846939438
ENSDARG00000036086	541475		Cyanoamino acid metabolism	itga11a	integrin alpha 11a	Intron (ENSDART00000052389.4/ENSDARG00000036086.6, intron 2 of 29)/Intron (ENSDART00000052389.4/ENSDARG00000036086.6, intron 2 of 29)	ENSDARG00000036086	0	-8549908595	0.675649	-0.751678085	0.96451	-0.924207651	157737	-0.420387976	0.114222	-1533910477	151772	-0.440332506	0.249736	-1112976463	0.226348	-1372677215	0.201283	-1311772058	0.468047	-0.962435047	0.399368	-0.965189385	0.487051	-0.834152353	0.494046	-0.696646758	0.569965	-0.591128402
ENSDARG00000020053	751108		abieta-713-dien-18-al dehydrogenase activity	nkd1	naked cuticle homolog 1 (Drosophila)	Promoter (2-3kb)/Promoter (2-3kb)/Distal Intergenic/Intron (ENSDART00000173523.1/ENSDARG00000020053.8, intron 4 of 9)/Intron (ENSDART00000173523.1/ENSDARG00000020053.8, intron 4 of 9)	ENSDARG00000020053	777838	0.375511473	1821249	0.698962491	725894	0.08432078	2255971	0.76337925	67844	0.454433768	1132138	0.579025732	1141193	0.719434687	1019232	0.578018894	1904359	0.713017439	1670996	0.644911271	247559	0.955829136	2285584	0.997917596	841196	0.654771922	295918	0.203760361
ENSDARG00000084086						Promoter (<=1kb)/Promoter (<=1kb)/Promoter (<=1kb)/Promoter (<=1kb)	ENSDARG00000084086
ENSDARG00000077570							ENSDARG00000077570	0.726895	-0.693848956	0.902258	-0.624313168	0.740849	-1056033589	0.524648	-0.910190959	0.294199	-1073311051	0.554596	-0.951017389	0.378455	-0.91367816	0.802193	-0.724407389	114914	-0.536502951	0.383604	-1051883214	0.695005	-0.707295159	0.400313	-0.927513588	0.163993	-1222384388	0.458467	-0.696184227
ENSDARG00000059792	557722		NarX-NarL (nitrate respiration) two-component regulatory system	trpm5	transient receptor potential cation channel subfamily M member 5	Promoter (<=1kb)/Promoter (<=1kb)/Promoter (<=1kb)/Promoter (<=1kb)/Promoter (<=1kb)/Exon (ENSDART00000083473.6/ENSDARG00000059792.7, exon 13 of 27)	ENSDARG00000059792	2787787	-0.087409195	154588	-0.387200297	485492	-0.116669077	702068	0.243978212	0.212312	-1232115964	0.119057	-1731527732	0.241284	-1129483316	0.0671032	-1995619463	1300139	-0.481560631	0.869442	-0.684015807	0.199305	-1288721949	0.63488	-0.707970766	0.210334	-1103739737	0.0194744	-2220618753
ENSDARG00000104012						Distal Intergenic/Distal Intergenic/Distal Intergenic/Exon (ENSDART00000157632.1/ENSDARG00000104012.1, exon 4 of 4)/Distal Intergenic/Distal Intergenic/Distal Intergenic/Distal Intergenic/Distal Intergenic/Exon (ENSDART00000157632.1/ENSDARG00000104012.1, exon 4 of 4)/Promoter (<=1kb)/Distal Intergenic/Distal Intergenic	ENSDARG00000104012
ENSDARG00000004094	335159			acsbg2	acyl-CoA synthetase bubblegum family member 2	Exon (ENSDART00000124809.3/ENSDARG00000004094.11, exon 5 of 15)/Exon (ENSDART00000124809.3/ENSDARG00000004094.11, exon 5 of 15)/Promoter (1-2kb)/Promoter (1-2kb)/Intron (ENSDART00000124809.3/ENSDARG00000004094.11, intron 4 of 14)/Intron (ENSDART00000124809.3/ENSDARG00000004094.11, intron 13 of 14)/3' UTR	ENSDARG00000004094	289439	0.968322143	156572897	0.632392297	389053	0.92322344	2175405	0.747198101	192218	0.96143171	1699589726	0.78512038	133039	0.792979249	1203774	0.663280968	182902	0.695053698	2851415	0.885166555	1742891	0.792475543	1262452	0.715358783	1110656	0.787245691	176884	1066649716
ENSDARG00000078187	797331		BasS-BasR (antimicrobial peptide resistance) two-component regulatory system	slc12a5b	solute carrier family 12 (potassium/chloride transporter) member 5b	Intron (ENSDART00000009569.10/ENSDARG00000078187.5, intron 18 of 25)/Intron (ENSDART00000009569.10/ENSDARG00000078187.5, intron 18 of 25)/Exon (ENSDART00000009569.10/ENSDARG00000078187.5, exon 20 of 26)/Exon (ENSDART00000009569.10/ENSDARG00000078187.5, exon 20 of 26)/Intron (ENSDART00000009569.10/ENSDARG00000078187.5, intron 1 of 25)/Intron (ENSDART00000009569.10/ENSDARG00000078187.5, intron 1 of…	ENSDARG00000078187	0.0541649	-1865361241	0.175315	-1345767751	0	-9566577929	0.139691	-1499000534	0.0869968	-1666461943	0.1373647	-1658968794	0.0475017	-1908667886	0.125725	-1673929786	0.0730208	-1763018835	0.0892486	-1707458822	0.0604412	-1844120138	0.0753509	-1722537437	0.0627913	-1680046414	0	-9846939438
ENSDARG00000059280	30349			hoxd3a	homeobox D3a	Promoter (<=1kb)/Promoter (<=1kb)/Promoter (<=1kb)	ENSDARG00000059280	0	-8549908595	0	-9733444224	0	-9566577929	0.42923	-0.999509299	1258912	0.755397803	1054826	0.543145221	1355717	0.802020622	760878	0.428241414	0	-9242234416	0.236394	-1269531364	2194076	0.899637074	1824735	0.890720509	10280753	0.750412557	397561	0.346256071
ENSDARG00000059274	30350			hoxd9a	homeobox D9a	Promoter (2-3kb)/Promoter (2-3kb)/Promoter (<=1kb)/Promoter (<=1kb)	ENSDARG00000059274	0	-8549908595	0.113748	-1536268495	0	-9566577929	0.676171	-0.7972971	622986	0.412920487	148328	0.71606469	921488	0.616912118	874928	0.499801254	0	-9242234416	102421	-0.610362721	700309	0.368057981	118766	0.68628683	547361	0.449914337	732036	0.64087506
ENSDARG00000059263	100006598			hoxd12a	homeobox D12a	Promoter (1-2kb)/Promoter (1-2kb)/Promoter (<=1kb)/Promoter (<=1kb)	ENSDARG00000059263	0	-8549908595	0	-9733444224	0	-9566577929	0	-9245470825	1090490017	0.685478407	743064	0.36542243	95202	0.632539968	699264	0.384975792	0.232534	-1247543179	0	-8771168133	795294	0.427262854	959585	0.584777156	4578579	0.364794763	5647840024	0.515694916
ENSDARG00000108529						Exon (ENSDART00000174643.1/ENSDARG00000108529.1, exon 2 of 2)/Exon (ENSDART00000174643.1/ENSDARG00000108529.1, exon 2 of 2)/3' UTR/3' UTR/Exon (ENSDART00000174643.1/ENSDARG00000108529.1, exon 2 of 2)	ENSDARG00000108529
ENSDARG00000030104	569399		FlrB-FlrC (polar flagellar synthesis) two-component regulatory system	sh3bp4	SH3-domain binding protein 4	Promoter (<=1kb)/Promoter (<=1kb)/Intron (ENSDART00000179611.1/ENSDARG00000030104.6, intron 3 of 4)/Distal Intergenic/Promoter (<=1kb)/Promoter (<=1kb)	ENSDARG00000030104	0	-8549908595	0	-9733444224	0.146353	-1866394134	0.123959	-1552164905	0.530385	-0.786397203	1324268	-0.509498946	1144188	-0.383252012	1051315	-0.585842195	0.0485567	-1944596802	0	-8771168133	112141	-0.484597351	141365	-0.326906443	0.584051	-0.616861765	1409984	-0.154008213
ENSDARG00000107108						Promoter (<=1kb)/Promoter (<=1kb)/Distal Intergenic/Distal Intergenic/Distal Intergenic/Distal Intergenic/Promoter (<=1kb)/Distal Intergenic/Distal Intergenic	ENSDARG00000107108
ENSDARG00000097995						Promoter (2-3kb)/Promoter (2-3kb)/Intron (ENSDART00000156758.2/ENSDARG00000097995.2, intron 2 of 3)/Intron (ENSDART00000156758.2/ENSDARG00000097995.2, intron 2 of 3)/Promoter (1-2kb)/Promoter (1-2kb)/Intron (ENSDART00000156758.2/ENSDARG00000097995.2, intron 2 of 3)/Intron (ENSDART00000156758.2/ENSDARG00000097995.2, intron 2 of 3)/Intron (ENSDART00000156758.2/ENSDARG00000097995.2, intron 2 of 3)/I…	ENSDARG00000097995
ENSDARG00000098269						Promoter (1-2kb)/Promoter (1-2kb)	ENSDARG00000098269	0	-8549908595	0	-9733444224	0	-9566577929	0	-9245470825	0	-1095411421	0.201435733	-1464768724	0.822563	-0.541478239	0	-9888107928	0	-9242234416	0	-8771168133	0.385277445	-0.981909342	0	-1014503813	0	-1047941653	0	-9846939438
ENSDARG00000108137						Promoter (<=1kb)/Promoter (<=1kb)/Promoter (<=1kb)/Promoter (<=1kb)	ENSDARG00000108137
ENSDARG00000100052	100000095			cckb	cholecystokinin b	Intron (ENSDART00000163899.1/ENSDARG00000100052.1, intron 2 of 2)/Intron (ENSDART00000163899.1/ENSDARG00000100052.1, intron 2 of 2)/3' UTR/3' UTR	ENSDARG00000100052	106795	-0.52028679	102604	-0.56769938	0	-9566577929	0.302533	-1155156475	564939	0.365305093	568871	0.22991518	485051	0.309240601	348809	0.028631159	0.707362	-0.752443709	0.750247	-0.750306475	137092	-0.391084036	0.681299	-0.67437914	0.397621	-0.800158328	747314	0.65084355
ENSDARG00000078599	559552		BaeS-BaeR (envelope stress response) two-component regulatory system	micu3a	mitochondrial calcium uptake family member 3a	Exon (ENSDART00000113266.3/ENSDARG00000078599.3, exon 6 of 15)/Exon (ENSDART00000113266.3/ENSDARG00000078599.3, exon 6 of 15)/Intron (ENSDART00000113266.3/ENSDARG00000078599.3, intron 4 of 14)/Intron (ENSDART00000113266.3/ENSDARG00000078599.3, intron 4 of 14)/Intron (ENSDART00000113266.3/ENSDARG00000078599.3, intron 7 of 14)	ENSDARG00000078599	0.0365195	-2043196916	0.255433	-1180025604	0	-9566577929	0.0609503	-1868036534	0.204868	-1249491555	0.351772	-1181957125	0.377354	-0.915074968	0.260461	-1300753126	0	-9242234416	0.0802096	-175546646	0.2900212	-1114111027	0.196549	-1266134846	0.245698	-1029653204	0.427758	-0.729643303
ENSDARG00000011066	192124			glra3	glycine receptor alpha 3	Intron (ENSDART00000009777.8/ENSDARG00000011066.8, intron 1 of 8)/Intron (ENSDART00000009777.8/ENSDARG00000011066.8, intron 1 of 8)/Intron (ENSDART00000009777.8/ENSDARG00000011066.8, intron 1 of 8)/Intron (ENSDART00000009777.8/ENSDARG00000011066.8, intron 1 of 8)/Intron (ENSDART00000009777.8/ENSDARG00000011066.8, intron 1 of 8)/Intron (ENSDART00000009777.8/ENSDARG00000011066.8, intron 1 of 8)/Int…	ENSDARG00000011066	0	-8549908595	0.398731	-0.983919924	0	-9566577929	0.238009	-1261893654	0.296428	-1069636456	0.508372	-0.995163621	0.197816	-1224717312	0.0367093	-2304672607	0	-9242234416	0	-8771168133	0.369715	-1001101799	0.175658	-1319628395	0.0426957	-1863929017	0.978172	-0.330470415
ENSDARG00000060148	562018	7695125	VicK-VicR (cell wall metabolism) two-component regulatory system	sh3pxd2aa	SH3 and PX domains 2Aa	Distal Intergenic/Distal Intergenic/Intron (ENSDART00000153746.2/ENSDARG00000060148.6, intron 4 of 12)/Intron (ENSDART00000153746.2/ENSDARG00000060148.6, intron 4 of 12)/Intron (ENSDART00000153746.2/ENSDARG00000060148.6, intron 5 of 12)	ENSDARG00000060148	0	-8549908595	0.139249	-1447192555	0	-9566577929	0.1107855	-1602158061	0.206961	-1244543134	0.887522	-0.712500655	1329658	-0.311227923	15841792	-0.375764158	0.0868055	-1686061596	0.2115952	-131935638	0.67598	-0.720214896	0.910775	-0.53618837	0.203036	-1120574632	0.0505344	-1760432723
ENSDARG00000069435	561732		PhoR-PhoB (phosphate starvation response) two-component regulatory system	cfap58	cilia and flagella associated protein 58	Distal Intergenic/Distal Intergenic	ENSDARG00000069435	0	-8549908595	0	-9733444224	0	-9566577929	0.189272	-136384375	0.278506	-1099997719	0.447879	-1059430305	0.320282	-0.993693865	0.0486432	-216045405	0	-9242234416	0.40133	-1031574071	0.780854	-0.653080747	0.64418	-0.701048158	0.876835	-0.423152751	0.1529976	-122582263
ENSDARG00000031894	30701	3868491	Butanoate metabolism	lef1	lymphoid enhancer-binding factor 1	Intron (ENSDART00000132405.3/ENSDARG00000031894.8, intron 3 of 10)/Intron (ENSDART00000132405.3/ENSDARG00000031894.8, intron 3 of 10)/Promoter (<=1kb)/Promoter (<=1kb)/Promoter (<=1kb)	ENSDARG00000031894	14832941	0.666727129	465205	1111928945	1264307	0.361578147	4351276	1055666618	237127	-0.057325888	643182	0.292195218	5243923	0.346629949	4086372	0.109738553	341184	0.972517681	4614479	1101588575	684254	0.357262279	9887073	0.599009419	5289404	0.433594619	108001	-0.28267357
ENSDARG00000095223						Promoter (1-2kb)/Promoter (1-2kb)/Promoter (1-2kb)/Promoter (1-2kb)	ENSDARG00000095223	0	-8549908595	0	-9733444224	0	-9566577929	0	-9245470825	0	-1095411421	0	-1025627296	0	-1034200284	0	-9888107928	0	-9242234416	0	-8771168133	0	-9376562726	0	-1014503813	0	-1047941653	0	-9846939438
ENSDARG00000028099	558860	24927549	Dissimilatory nitrate reduction nitrate => ammonia	sh2d3ca	SH2 domain containing 3Ca	Intron (ENSDART00000029457.8/ENSDARG00000028099.9, intron 1 of 10)/Intron (ENSDART00000029457.8/ENSDARG00000028099.9, intron 1 of 10)/Intron (ENSDART00000029457.8/ENSDARG00000028099.9, intron 1 of 10)/Intron (ENSDART00000029457.8/ENSDARG00000028099.9, intron 1 of 10)/Intron (ENSDART00000029457.8/ENSDARG00000028099.9, intron 1 of 10)/Intron (ENSDART00000029457.8/ENSDARG00000028099.9, intron 1 of 1…	ENSDARG00000028099	0	-8549908595	0.173396	-135061455	0.355772	-1422548558	0.739901	-0.757219627	421616	0.222846451	574708	0.235093628	40449	0.222161978	265041	-0.112081902	0.201608	-1311054072	1247324	-0.521759355	2108965	0.881220846	669436	0.413372994	4062302	0.307759595	144434	-0.142390018
ENSDARG00000062347	556195		KdpD-KdpE (potassium transport) two-component regulatory system	mtus2a	microtubule associated tumor suppressor candidate 2a	Intron (ENSDART00000141387.3/ENSDARG00000062347.7, intron 1 of 14)/Intron (ENSDART00000141387.3/ENSDARG00000062347.7, intron 1 of 14)/Promoter (<=1kb)/Promoter (<=1kb)/Intron (ENSDART00000141387.3/ENSDARG00000062347.7, intron 1 of 14)/Intron (ENSDART00000141387.3/ENSDARG00000062347.7, intron 1 of 14)/Intron (ENSDART00000141387.3/ENSDARG00000062347.7, intron 1 of 14)/Intron (ENSDART00000141387.3/E…	ENSDARG00000062347	0	-8549908595	0	-9733444224	0	-9566577929	0.246398	-1246480501	0	-1095411421	0.187909	-1500030629	0.243897	-1124319141	0.305293	-1219381559	0	-9242234416	0.0720108	-1803943721	0.585147	-0.787384277	0.3910139	-0.93870217	0	-1047941653	0	-9846939438
ENSDARG00000043658	791793	11799014	Biosynthesis of amino acids	cxadr	coxsackie virus and adenovirus receptor	Intron (ENSDART00000064107.7/ENSDARG00000043658.7, intron 1 of 6)/Intron (ENSDART00000064107.7/ENSDARG00000043658.7, intron 1 of 6)/Intron (ENSDART00000064107.7/ENSDARG00000043658.7, intron 1 of 6)/Intron (ENSDART00000064107.7/ENSDARG00000043658.7, intron 1 of 6)	ENSDARG00000043658	360894	0.029061306	1573650108	0.634614512	287386	-0.378666931	2725174	0.847454723	509637	0.315151948	2148011	0.90390126	1891135	0.961599481	2030774	0.931219586	154097	0.618789566	1037215	0.430513719	2877545	1025865128	2254906	0.991484783	6612592198	0.54003369	263657	0.148052082
ENSDARG00000109013						Intron (ENSDART00000174648.1/ENSDARG00000109013.1, intron 1 of 1)/Intron (ENSDART00000174648.1/ENSDARG00000109013.1, intron 1 of 1)	ENSDARG00000109013
ENSDARG00000032885	100003307			si:ch211-226m7.4	si:ch211-226m7.4	Intron (ENSDART00000046159.5/ENSDARG00000032885.7, intron 2 of 3)/Intron (ENSDART00000046159.5/ENSDARG00000032885.7, intron 2 of 3)/Intron (ENSDART00000046159.5/ENSDARG00000032885.7, intron 2 of 3)/Intron (ENSDART00000046159.5/ENSDARG00000032885.7, intron 2 of 3)	ENSDARG00000032885	185826	-0.270397312	0	-9733444224	267643	-0.414229927	0	-9245470825	0.624493	-0.706879268	0.722513	-0.816845786	0.25033	-1111837472	0.0835651	-1883211807	0.0860884	-1689753263	0	-8771168133	0.445668	-0.914130096	0.845318	-0.571692583	0.38586	-0.814471925	0.049312	-1772250097
ENSDARG00000101211						Intron (ENSDART00000173049.1/ENSDARG00000101211.2, intron 2 of 5)/Intron (ENSDART00000173049.1/ENSDARG00000101211.2, intron 2 of 5)/Intron (ENSDART00000173049.1/ENSDARG00000101211.2, intron 2 of 5)/Intron (ENSDART00000173049.1/ENSDARG00000101211.2, intron 2 of 5)/Intron (ENSDART00000173049.1/ENSDARG00000101211.2, intron 2 of 5)/Intron (ENSDART00000173049.1/ENSDARG00000101211.2, intron 2 of 5)/Int…	ENSDARG00000101211
ENSDARG00000088630	799435		unicellular trichome tip	arhgef10la	Rho guanine nucleotide exchange factor (GEF) 10-like a	Intron (ENSDART00000163958.1/ENSDARG00000088630.2, intron 1 of 26)/Intron (ENSDART00000163958.1/ENSDARG00000088630.2, intron 1 of 26)	ENSDARG00000088630	0.18998	-129922487	0.0461463	-1933550628	0.0298521	-2660760586	0.301603	-1156526401	105674	-0.450802873	0.907125	-0.701418273	122082	-0.35217132	1082738	-0.570752707	0.248391	-1218185536	0.71535	-0.771720375	335629	0.025688111	240441	-0.074069512	108162	-0.323089342	0.524541	-0.631209085
ENSDARG00000103205	101883987			si:ch211-161f7.2	si:ch211-161f7.2		ENSDARG00000103205	0	-8549908595	0	-9733444224	0	-9566577929	0.0890346	-1699412741	0	-1095411421	0.118969	-1731902818	0	-1034200284	0.205861	-1421285557	0.766827	-0.716521418	0	-8771168133	0	-9376562726	0.0409057	-2013341551	0	-1047941653	0	-9846939438
ENSDARG00000091602	100332398			si:dkey-163f14.6	si:dkey-163f14.6		ENSDARG00000091602	0	-8549908595	0	-9733444224	0	-9566577929	0	-9245470825	0.197815	-1266547101	0.282748	-1292759494	0.366632	-0.928894781	0.285783	-1253217044	0	-9242234416	0.134864	-1521852354	0.575346	-0.795246983	0.366135	-0.969997267	0.118659	-1376639125	0.459014	-0.695608775
ENSDARG00000096865						Intron (ENSDART00000002055.10/ENSDARG00000078760.3, intron 26 of 37)/Intron (ENSDART00000002055.10/ENSDARG00000078760.3, intron 26 of 37)/Intron (ENSDART00000002055.10/ENSDARG00000078760.3, intron 17 of 37)	ENSDARG00000096865
ENSDARG00000060452	564922		Cysteine biosynthesis serine => cysteine	sdk2b	sidekick cell adhesion molecule 2b		ENSDARG00000060452	0	-8549908595	0.0425657	-1969117913	0	-9566577929	0.335674	-110890313	0.914607	-0.521125761	0.587796002	-0.921524481	0.458632	-0.821553974	0.313934	-120508133	0.3789046	-1030257783	0.134073	-1524496999	260408	-0.092431346	2103559	-0.137703128	0.830054	-0.449290812	0.394266	-0.768990648
ENSDARG00000019451	100004460			pcsk2	proprotein convertase subtilisin/kexin type 2	Intron (ENSDART00000129866.2/ENSDARG00000019451.10, intron 8 of 11)/Intron (ENSDART00000129866.2/ENSDARG00000019451.10, intron 8 of 11)	ENSDARG00000019451	0.11016	-1545092521	0	-9733444224	0	-9566577929	0	-9245470825	0	-1095411421	0.733576	-0.80913736	0.61515	-0.680782794	0.604697	-0.869209941	0.184308	-1350980875	0	-8771168133	0.971479	-0.551404613	0.829796	-0.580514964	0.295073	-0.942354999	0	-9846939438
ENSDARG00000095303						Promoter (<=1kb)/Promoter (<=1kb)/Intron (ENSDART00000123179.2/ENSDARG00000008372.10, intron 7 of 7)/Intron (ENSDART00000123179.2/ENSDARG00000008372.10, intron 7 of 7)/Intron (ENSDART00000123179.2/ENSDARG00000008372.10, intron 7 of 7)/Intron (ENSDART00000123179.2/ENSDARG00000008372.10, intron 7 of 7)	ENSDARG00000095303
ENSDARG00000094925						Intron (ENSDART00000167183.1/ENSDARG00000094925.2, intron 1 of 4)/Intron (ENSDART00000167183.1/ENSDARG00000094925.2, intron 1 of 4)/Intron (ENSDART00000167183.1/ENSDARG00000094925.2, intron 2 of 4)/Intron (ENSDART00000167183.1/ENSDARG00000094925.2, intron 2 of 4)/Intron (ENSDART00000167183.1/ENSDARG00000094925.2, intron 1 of 4)/Intron (ENSDART00000167183.1/ENSDARG00000094925.2, intron 1 of 4)/Int…	ENSDARG00000094925
ENSDARG00000056651	100144564			gfra4a	GDNF family receptor alpha 4a	Intron (ENSDART00000141103.2/ENSDARG00000056651.5, intron 1 of 8)/Intron (ENSDART00000141103.2/ENSDARG00000056651.5, intron 1 of 8)/Intron (ENSDART00000141103.2/ENSDARG00000056651.5, intron 1 of 8)/Intron (ENSDART00000141103.2/ENSDARG00000056651.5, intron 1 of 8)	ENSDARG00000056651	0.921422	-0.586866013	0.412493	-0.968977408	0	-9566577929	0.758185	-0.746357765	0.241848	-1168704641	0.173576	-154027887	0.268075	-1079002427	0.437273	-1035299839	119102	-0.520572519	0.330492	-1118883853	0.439185	-0.920951072	0.313097	-1044491742	0.0930994	-1492286634	0.0602074	-1675909485
ENSDARG00000039937						Promoter (2-3kb)/Promoter (2-3kb)/Promoter (<=1kb)/Promoter (<=1kb)/Promoter (<=1kb)	ENSDARG00000039937	175317	-0.296660757	283913	-0.119501434	0	-9566577929	636012	0.200010726	0	-1095411421	175354	-0.36706829	15476	-0.238457337	100779	-0.607505547	350763	-0.039881184	0.4696	-0.96094578	104895	-0.515690293	0.510853	-0.811439217	0.248398	-1024442972	0.418898	-0.739744223
ENSDARG00000078102						Intron (ENSDART00000112900.3/ENSDARG00000078102.4, intron 7 of 13)/Intron (ENSDART00000112900.3/ENSDARG00000078102.4, intron 7 of 13)/Intron (ENSDART00000112900.3/ENSDARG00000078102.4, intron 7 of 13)/Intron (ENSDART00000112900.3/ENSDARG00000078102.4, intron 7 of 13)	ENSDARG00000078102	0.145531	-1419468607	0.942463	-0.605115016	0	-9566577929	1992989	-0.316322879	0	-1095411421	416432	0.071681039	458953	0.282724776	623693	0.326377744	0	-9242234416	0.629647	-0.829092861	0.918734	-0.577389279	0.712042	-0.653368979	0	-1047941653	0	-9846939438
ENSDARG00000039483	100005267			si:dkey-51a16.9	si:dkey-51a16.9	Promoter (<=1kb)/Promoter (<=1kb)/Promoter (<=1kb)/Promoter (<=1kb)	ENSDARG00000039483	387558	0.061219531	590184	0.202741799	570027	-0.03646079	930431	0.369286028	1471613	0.831398004	858942	0.438936138	11104574	0.706345014	155434	0.794233382	123139	-0.505738072	631852	0.207682566	16283875	0.76084366	13133734	0.734182724	1178162	0.815374897	6938752	0.615037764
ENSDARG00000039069	393383			slx4ip	SLX4 interacting protein	Intron (ENSDART00000144109.2/ENSDARG00000039069.5, intron 2 of 9)/Intron (ENSDART00000144109.2/ENSDARG00000039069.5, intron 2 of 9)	ENSDARG00000039069	450745	0.129358897	1655719	0.6570015	420652	-0.188300943	79377	0.298602713	454422675	0.259326272	5389754	0.202530636	3013975	0.081113192	196117	-0.266389344	1138059026	0.483906125	1245999	0.512966565	988845	0.528657035	5544704	0.323677218	6577	0.537460779	15516	-0.107819276
ENSDARG00000108023							ENSDARG00000108023
ENSDARG00000079469						Distal Intergenic/Distal Intergenic	ENSDARG00000079469	0	-8549908595	0.170583	-1357817141	0	-9566577929	0.203128	-1332406992	0	-1095411421	0.271497	-1313357318	0.0747963	-1691002322	0	-9888107928	0.95430295	-0.619184303	0	-8771168133	0.167305	-1370189771	0.372849	-0.961347024	0.0453169	-1835524714	0	-9846939438
ENSDARG00000098788						Intron (ENSDART00000159435.1/ENSDARG00000102943.1, intron 1 of 2)/Intron (ENSDART00000159435.1/ENSDARG00000102943.1, intron 1 of 2)/Promoter (1-2kb)/Promoter (<=1kb)	ENSDARG00000098788	0.172909	-1341701759	268672	-0.143799171	0	-9566577929	379935	-0.029238921	0.628431	-0.703818975	9143373	0.4706398	6461033	0.446697611	7032455	0.387884786	185509	-0.323369083	551564	0.146585408	164368005	0.765194715	1271458	0.718742645	3214105	0.196109554	0.390654	-0.773432292
ENSDARG00000105441						Intron (ENSDART00000173119.1/ENSDARG00000105441.1, intron 1 of 1)/Intron (ENSDART00000173119.1/ENSDARG00000105441.1, intron 1 of 1)/Intron (ENSDART00000173119.1/ENSDARG00000105441.1, intron 1 of 1)/Intron (ENSDART00000173119.1/ENSDARG00000105441.1, intron 1 of 1)/Intron (ENSDART00000173119.1/ENSDARG00000105441.1, intron 1 of 1)/Intron (ENSDART00000173119.1/ENSDARG00000105441.1, intron 1 of 1)/Int…	ENSDARG00000105441	0.0915192	-162872821	0.101839	-1584969321	0	-9566577929	0.0608385	-186885346	0.137284	-1444377941	0.0408534	-2274113918	0	-1034200284	0.0234644	-2533974751	0.0238479	-2261029725	0.0388393	-2081509013	0.268283	-1150377568	0.154602	-1380411016	0.163971	-1222448346	0.222791	-1044455382
ENSDARG00000100834							ENSDARG00000100834
ENSDARG00000099849	565310		Ribosome bacteria	ebf1a	early B-cell factor 1a	Intron (ENSDART00000172171.1/ENSDARG00000099849.2, intron 10 of 15)/Intron (ENSDART00000172171.1/ENSDARG00000099849.2, intron 10 of 15)/Promoter (<=1kb)/Promoter (<=1kb)/Intron (ENSDART00000172171.1/ENSDARG00000099849.2, intron 10 of 15)/Intron (ENSDART00000172171.1/ENSDARG00000099849.2, intron 10 of 15)/Intron (ENSDART00000172171.1/ENSDARG00000099849.2, intron 12 of 15)	ENSDARG00000099849	0.14193	-1430772129	0.302699	-1105261237	0.0744026	-2204439558	0.134159	-1516980001	126561	-0.362994862	253756	-0.179596986	1243935	-0.34317854	3895504	0.085230341	0.584376	-0.837443675	0.186815	-1375354762	4300757	0.141106885	409056	0.178885376	13491	-0.217743112	0.320292	-0.869271659
ENSDARG00000103467	735292	107277374	Fatty acid biosynthesis elongation endoplasmic reticulum	limk1a	LIM domain kinase 1a	Intron (ENSDART00000163441.1/ENSDARG00000103467.1, intron 2 of 15)/Intron (ENSDART00000163441.1/ENSDARG00000103467.1, intron 2 of 15)/Intron (ENSDART00000163441.1/ENSDARG00000103467.1, intron 2 of 15)/Intron (ENSDART00000163441.1/ENSDARG00000103467.1, intron 2 of 15)	ENSDARG00000103467	0	-8549908595	1898	-0.296834467	0	-9566577929	11729	-0.552219726	0	-1095411421	123125	-0.546443659	0.656842	-0.649342614	0.452021	-1018304562	0.984715	-0.605223206	21269	-0.281832466	445623	0.157637147	388954	0.15489744	123565	-0.259619137	0	-9846939438
ENSDARG00000104312	103908823			pou2af1	POU class 2 associating factor 1	Intron (ENSDART00000158556.1/ENSDARG00000104312.1, intron 2 of 4)/Intron (ENSDART00000158556.1/ENSDARG00000104312.1, intron 2 of 4)/Intron (ENSDART00000158556.1/ENSDARG00000104312.1, intron 2 of 4)/Intron (ENSDART00000158556.1/ENSDARG00000104312.1, intron 2 of 4)	ENSDARG00000104312	123796	-0.45364176	15092	-0.397775018	174412	-0.628207584	140773	-0.4710154	0.844949	-0.559691846	0.372346	-1153123541	0.816798	-0.54485024	0.532219	-0.934623512	204888	-0.279150784	178596	-0.360378906	10057	-0.53528985	0.634222	-0.708464394	0.210714	-1102879234	0.442899	-0.712856438
ENSDARG00000068926	777613	10907079	Pyruvate oxidation pyruvate => acetyl-CoA	si:ch211-137a8.2	si:ch211-137a8.2	Intron (ENSDART00000141164.2/ENSDARG00000068926.5, intron 1 of 3)/Intron (ENSDART00000141164.2/ENSDARG00000068926.5, intron 1 of 3)/Distal Intergenic/Distal Intergenic/Distal Intergenic/Promoter (<=1kb)/Promoter (<=1kb)/Promoter (2-3kb)	ENSDARG00000068926	0.837736	-0.629821908	1943418	-0.286420938	0.533511	-1220085447	345013	-0.072140848	1454531	-0.295262036	2177808	-0.257151079	1759515401	-0.176929773	1930291	-0.274520651	1412265077	0.579975211	4365894	0.041488702	1563605	-0.329867432	10313959	-0.476982538	0.270646	-0.983549558	0	-9846939438
ENSDARG00000097249							ENSDARG00000097249
ENSDARG00000053431	793121		Propanoate metabolism	si:ch211-257p13.3	si:ch211-257p13.3		ENSDARG00000053431	0.776508	-0.664062098	0.865031	-0.642867956	109298	-0.861726798	0.365786	-1070677738	0.244079	-1164234284	0.998606	-0.652679393	0.477297	-0.802428872	0.537223	-0.929828785	103335	-0.583768729	0.682004	-0.793181867	0.905229	-0.58428247	0.691078	-0.667594943	0.358897	-0.849005683	0.487271	-0.666778314
ENSDARG00000097225							ENSDARG00000097225	0.223769	-1225374354	0	-9733444224	0.319219	-1476719666	0	-9245470825	0	-1095411421	0	-1025627296	0.173322	-1288092185	0	-9888107928	0	-9242234416	0.986196	-0.627366745	0	-9376562726	0	-1014503813	0.346047	-0.866387573	0	-9846939438
ENSDARG00000100248	560927		BasS-BasR (antimicrobial peptide resistance) two-component regulatory system	c1r	complement component 1 r subcomponent	Promoter (1-2kb)/Promoter (1-2kb)/Intron (ENSDART00000158331.1/ENSDARG00000100248.1, intron 4 of 4)/Intron (ENSDART00000158331.1/ENSDARG00000100248.1, intron 4 of 4)	ENSDARG00000100248	0	-8549908595	0	-9733444224	0	-9566577929	0	-9245470825	0	-1095411421	0	-1025627296	0	-1034200284	0	-9888107928	0	-9242234416	0	-8771168133	0	-9376562726	0	-1014503813	0	-1047941653	0	-9846939438
ENSDARG00000034643	567097		Atrazine degradation	fhl3a	four and a half LIM domains 3a	Intron (ENSDART00000143757.1/ENSDARG00000034643.6, intron 1 of 5)/Intron (ENSDART00000143757.1/ENSDARG00000034643.6, intron 1 of 5)/Promoter (<=1kb)/Promoter (<=1kb)/Intron (ENSDART00000143757.1/ENSDARG00000034643.6, intron 1 of 5)/Intron (ENSDART00000143757.1/ENSDARG00000034643.6, intron 1 of 5)/Intron (ENSDART00000143757.1/ENSDARG00000034643.6, intron 1 of 5)/Intron (ENSDART00000143757.1/ENSDAR…	ENSDARG00000034643	0.294861	-1100907844	103032	-0.565866278	0.949836	-0.931868099	202357	-0.309547179	108001	0.680777126	163138	0.764342145	101362	0.662599349	1279449	0.694518152	0.283031	-1160085737	119408	-0.541372175	843363	0.45458001	1088027	0.644576997	76635	0.610347716	150956	0.990154659
ENSDARG00000106164						Intron (ENSDART00000176387.1/ENSDARG00000106164.1, intron 1 of 1)/Intron (ENSDART00000176387.1/ENSDARG00000106164.1, intron 1 of 1)/Distal Intergenic/Promoter (1-2kb)/Promoter (1-2kb)/Distal Intergenic	ENSDARG00000106164
ENSDARG00000077295	100002625			akap6	A kinase (PRKA) anchor protein 6	Intron (ENSDART00000109573.2/ENSDARG00000077295.5, intron 1 of 14)/Intron (ENSDART00000109573.2/ENSDARG00000077295.5, intron 1 of 14)	ENSDARG00000077295	0	-8549908595	0.0573382	-1837925576	0	-9566577929	0	-9245470825	146537	-0.291647657	0.944851	-0.6807484	0.601729	-0.691358666	0.40533	-1074165097	0.358243	-1055211964	0.0291916	-2209888249	148269	-0.354601359	0.81331	-0.590067844	0.862586	-0.430963448	0.795574	-0.430186267
ENSDARG00000073866	571485			tdp1	tyrosyl-DNA phosphodiesterase 1	Intron (ENSDART00000150149.2/ENSDARG00000073866.4, intron 13 of 15)/Intron (ENSDART00000150149.2/ENSDARG00000073866.4, intron 13 of 15)/Intron (ENSDART00000150149.2/ENSDARG00000073866.4, intron 13 of 15)/Intron (ENSDART00000150149.2/ENSDARG00000073866.4, intron 13 of 15)	ENSDARG00000073866	369461	0.039645592	677654	0.263601123	597379	-0.013042011	620063	0.188710438	8492523	0.563757272	862351	0.440945439	588309	0.401771019	410782	0.112420698	941135	0.39935344	10814171	0.449276212	2240969	0.909480811	1442346	0.778774	1330721	0.873423789	834823	0.704284043
ENSDARG00000108527						Intron (ENSDART00000179069.1/ENSDARG00000108527.1, intron 2 of 3)/Intron (ENSDART00000179069.1/ENSDARG00000108527.1, intron 2 of 3)/Intron (ENSDART00000179069.1/ENSDARG00000108527.1, intron 3 of 3)/Intron (ENSDART00000179069.1/ENSDARG00000108527.1, intron 3 of 3)	ENSDARG00000108527
ENSDARG00000071091	571679			chrm3a	cholinergic receptor muscarinic 3a	Intron (ENSDART00000154251.1/ENSDARG00000071091.5, intron 1 of 2)/Intron (ENSDART00000154251.1/ENSDARG00000071091.5, intron 1 of 2)/Intron (ENSDART00000154251.1/ENSDARG00000071091.5, intron 1 of 2)/Intron (ENSDART00000154251.1/ENSDARG00000071091.5, intron 1 of 2)/Intron (ENSDART00000154251.1/ENSDARG00000071091.5, intron 1 of 2)/Intron (ENSDART00000154251.1/ENSDARG00000071091.5, intron 1 of 2)	ENSDARG00000071091	0	-8549908595	0	-9733444224	0	-9566577929	0.162448	-1431845313	0	-1095411421	0	-1025627296	0.0499951	-1884140155	0.208774	-1414086389	0	-9242234416	0	-8771168133	0	-9376562726	0.124809	-1482315867	0	-1047941653	0	-9846939438
ENSDARG00000074590	100333125			wdpcp	WD repeat containing planar cell polarity effector	Intron (ENSDART00000112665.3/ENSDARG00000074590.4, intron 2 of 16)/Intron (ENSDART00000112665.3/ENSDARG00000074590.4, intron 2 of 16)	ENSDARG00000074590	0	-8549908595	0	-9733444224	119258	-0.818149585	0.500319	-0.931318271	358137	0.143405246	2684364	-0.151067488	2563015	0.003408281	2501178	-0.141774147	0.511656	-0.896584746	0.414778	-1016756073	4940012	0.205611987	2553368	-0.04545558	1715952	-0.103075645	285804	0.186977362
ENSDARG00000024167	560568		PhoR-PhoB (phosphate starvation response) two-component regulatory system	kcnh1a	potassium voltage-gated channel subfamily H (eag-related) member 1a	Intron (ENSDART00000169327.1/ENSDARG00000024167.6, intron 7 of 12)/Intron (ENSDART00000169327.1/ENSDARG00000024167.6, intron 7 of 12)/Intron (ENSDART00000169327.1/ENSDARG00000024167.6, intron 7 of 12)	ENSDARG00000024167	0	-8549908595	0.049474908	-190287982	0	-9566577929	0	-9245470825	0	-1095411421	0.630616	-0.885854432	0.10899	-1510500374	0.182069068	-1484210431	0	-9242234416	0.075136917	-1784838275	0.030527201	-2162069645	0.054400228	-1877624118	0.026445803	-2092281937	0.107656004	-1395447883
ENSDARG00000074583	793756		Microbial metabolism in diverse environments	grid1a	glutamate receptor ionotropic delta 1a	Intron (ENSDART00000156029.2/ENSDARG00000074583.3, intron 2 of 15)/Intron (ENSDART00000156029.2/ENSDARG00000074583.3, intron 2 of 15)/Intron (ENSDART00000156029.2/ENSDARG00000074583.3, intron 2 of 15)/Promoter (1-2kb)/Promoter (1-2kb)/Intron (ENSDART00000164244.1/ENSDARG00000074583.3, intron 1 of 2)/Intron (ENSDART00000156029.2/ENSDARG00000074583.3, intron 2 of 15)/Intron (ENSDART00000156029.2/EN…	ENSDARG00000074583	0.0751253	-1717780504	0.0360261	-2042572781	0	-9566577929	0.387165	-1045403056	0.0803673	-1705050309	1239557	-0.543032677	0.607416	-0.686848743	0	-9888107928	0.303444	-1129093505	0.1097	-1614699167	0.22398366	-1234382957	0.5002335	-0.821439257	0.389198	-0.810365582	0.137598	-1277019781
ENSDARG00000087556	492757			pacrg	PARK2 co-regulated	Intron (ENSDART00000159671.1/ENSDARG00000087556.2, intron 1 of 5)/Intron (ENSDART00000159671.1/ENSDARG00000087556.2, intron 1 of 5)/Intron (ENSDART00000159671.1/ENSDARG00000087556.2, intron 2 of 5)/Intron (ENSDART00000159671.1/ENSDARG00000087556.2, intron 2 of 5)/Intron (ENSDART00000159671.1/ENSDARG00000087556.2, intron 2 of 5)	ENSDARG00000087556	169626	-0.311548455	0.348940867	-1042657599	0.904533	-0.95628749	103358	-0.60848493	334542	0.110225991	2884865	-0.114526395	161433	-0.218218086	159069	-0.373662753	0.968647	-0.612544856	0.77551	-0.735417	389091	0.094489696	450836	0.225180652	392774	0.291700732	193927	-0.000187173
ENSDARG00000097668						Intron (ENSDART00000154906.1/ENSDARG00000097668.1, intron 2 of 2)/Intron (ENSDART00000154906.1/ENSDARG00000097668.1, intron 2 of 2)/Intron (ENSDART00000154906.1/ENSDARG00000097668.1, intron 2 of 2)/Intron (ENSDART00000154906.1/ENSDARG00000097668.1, intron 2 of 2)/Intron (ENSDART00000154906.1/ENSDARG00000097668.1, intron 2 of 2)	ENSDARG00000097668	0	-8549908595	0.387216	-0.996824479	0	-9566577929	136028	-0.486272058	0	-1095411421	0	-1025627296	0.413602	-0.871100852	104384	-0.589498123	0	-9242234416	0	-8771168133	0	-9376562726	0	-1014503813	0	-1047941653	0	-9846939438
ENSDARG00000098907	406584			fam175b	family with sequence similarity 175 member B		ENSDARG00000098907	170884	-0.308214961	5437203	0.166632262	185823	-0.596541037	861892	0.335238813	28499	0.032182491	892795	0.458545102	3780486639	0.189750113	386605	0.081341696	4214113117	0.041781326	766492	0.294528151	482327	0.194479664	293238	0.020428369	2193755	0.014030921	0.415468	-0.743712102
ENSDARG00000055133	497403	3476148	5-carboxymethyl-2-hydroxymuconic-semialdehyde dehydrogenase activity	cenpf	centromere protein F	Intron (ENSDART00000176858.1/ENSDARG00000055133.9, intron 20 of 20)/Intron (ENSDART00000176858.1/ENSDARG00000055133.9, intron 20 of 20)/Intron (ENSDART00000176858.1/ENSDARG00000055133.9, intron 19 of 20)/Intron (ENSDART00000176858.1/ENSDARG00000055133.9, intron 19 of 20)	ENSDARG00000055133	725329	0.343979573	22731577	0.796567905	8425700082	0.158798713	2235588	0.75934073	3714727	0.161203779	8221784	0.41674596	4308533	0.252433908	434181	0.14080455	6185585	1237297583	3282009	0.948396115	1944662	0.843465927	8513585	0.527811041	60231155	0.495521106	1995215	0.0135381
ENSDARG00000097759						Promoter (<=1kb)/Promoter (<=1kb)/Intron (ENSDART00000156894.1/ENSDARG00000077618.4, intron 7 of 9)/Intron (ENSDART00000156894.1/ENSDARG00000077618.4, intron 7 of 9)/Intron (ENSDART00000156894.1/ENSDARG00000077618.4, intron 7 of 9)	ENSDARG00000097759
ENSDARG00000061562	799098		Pentose phosphate pathway non-oxidative phase fructose 6P => ribose 5P	tmem121a	transmembrane protein 121a	Intron (ENSDART00000154400.1/ENSDARG00000061562.5, intron 1 of 1)/Intron (ENSDART00000154400.1/ENSDARG00000061562.5, intron 1 of 1)	ENSDARG00000061562	0	-8549908595	0.226567	-1232833743	0	-9566577929	0	-9245470825	0.235734	-1181170202	0.288822	-1281977626	0.22469	-1163644598	0	-9888107928	0	-9242234416	0	-8771168133	0.67156	-0.723268523	0.0997198	-1589148079	0.16057	-1232440367	0.296076	-0.907212267
ENSDARG00000063332	557701		RcsC-RcsD-RcsB (capsule synthesis) two-component regulatory system	shank3a	SH3 and multiple ankyrin repeat domains 3a	Intron (ENSDART00000139505.2/ENSDARG00000063332.6, intron 1 of 10)/Intron (ENSDART00000139505.2/ENSDARG00000063332.6, intron 1 of 10)/Intron (ENSDART00000139505.2/ENSDARG00000063332.6, intron 1 of 10)/Intron (ENSDART00000139505.2/ENSDARG00000063332.6, intron 1 of 10)/Intron (ENSDART00000139505.2/ENSDARG00000063332.6, intron 1 of 10)/Intron (ENSDART00000139505.2/ENSDARG00000063332.6, intron 1 of 1…	ENSDARG00000063332	0	-8549908595	0.0466309	-1928950315	0.484985	-1267735316	0.4844516	-0.945658516	0	-1095411421	0.0743018	-1970690633	0.2055053	-1206434233	0.706484	-0.789501366	0.91525	-0.637779437	0.0708552	-1811216967	0.20924812	-1266060183	0.1165656	-1514843599	0.149625	-1266096304	0	-9846939438
ENSDARG00000002787	30206		Pentose and glucuronate interconversions	tle3a	transducin-like enhancer of split 3a	Promoter (1-2kb)/Promoter (1-2kb)/Promoter (<=1kb)/Promoter (<=1kb)/Promoter (2-3kb)/Intron (ENSDART00000045679.8/ENSDARG00000002787.10, intron 4 of 20)	ENSDARG00000002787	241529	0.886685053	508436	1151060162	404594	0.942794966	601183	1199503523	22244894	1032542263	248864	0.978568943	140763	0.820036395	1059308	0.5977786	477516	1122126239	672121	1270663011	59644442	1365145629	526892	1395504925	3354104	131414127	730634	0.639949893
ENSDARG00000089878	768136			nedd9	neural precursor cell expressed developmentally down-regulated 9	Distal Intergenic/Distal Intergenic/Distal Intergenic/Intron (ENSDART00000125673.2/ENSDARG00000089878.2, intron 1 of 6)/Distal Intergenic/Distal Intergenic/Distal Intergenic/Promoter (2-3kb)/Intron (ENSDART00000125673.2/ENSDARG00000089878.2, intron 1 of 6)	ENSDARG00000089878	339783	0.001867544	766741	0.317991397	23312	-0.483235371	773558	0.287125888	542858	0.345895041	787041	0.394589737	623368	0.429523063	549095	0.261110529	375167	-0.009948201	112495	0.467019591	141241	0.69460878	811675	0.505088261	753422	0.602236915	318982	0.239980681
ENSDARG00000070831	100149692			rftn1a	raftlin lipid raft linker 1a	Intron (ENSDART00000104318.4/ENSDARG00000070831.6, intron 1 of 11)/Intron (ENSDART00000104318.4/ENSDARG00000070831.6, intron 1 of 11)/Intron (ENSDART00000104318.4/ENSDARG00000070831.6, intron 1 of 11)/Intron (ENSDART00000104318.4/ENSDARG00000070831.6, intron 1 of 11)	ENSDARG00000070831	0	-8549908595	0	-9733444224	0	-9566577929	0	-9245470825	0	-1095411421	0.115788	-1745650961	0.036085	-2040459335	0	-9888107928	0	-9242234416	0.3299	-11196899	0.0403668	-2032018559	0.0359786	-2074438476	0	-1047941653	0	-9846939438
ENSDARG00000108132							ENSDARG00000108132
ENSDARG00000003757	402819		Glycolysis (Embden-Meyerhof pathway) glucose => pyruvate	cnpy1	canopy1	Promoter (1-2kb)/Promoter (1-2kb)/Promoter (<=1kb)/Promoter (<=1kb)	ENSDARG00000003757	2323269	0.869160694	134249	0.564653205	25411	0.710387714	236703	0.784761904	2806471	1145682614	336653	1131839742	441442	1368017443	583498	1471986262	12336	0.519781179	111477	0.462932661	2336456	0.928903969	2148342	0.968438959	116124	0.808477983	5771493	1637377146
ENSDARG00000077410	560956		KdpD-KdpE (potassium transport) two-component regulatory system	myo9b	myosin IXb	Intron (ENSDART00000088040.5/ENSDARG00000077410.5, intron 35 of 41)/Intron (ENSDART00000088040.5/ENSDARG00000077410.5, intron 35 of 41)/Promoter (2-3kb)/Promoter (2-3kb)	ENSDARG00000077410	269785	-0.102203587	457599	0.090695235	414387	-0.19579885	580642	0.159482665	0.887091	-0.535997018	3966102	0.046941682	3514881	0.154824569	288165	-0.069224101	3853941	0.002020986	348428	-0.059920002	13238	-0.407364611	249842	-0.055811626	0.632074	-0.579191616	1188450001	-0.236498466
ENSDARG00000075877						Promoter (1-2kb)/Promoter (1-2kb)/Promoter (<=1kb)/Promoter (<=1kb)	ENSDARG00000075877	0.335767	-104229796	0.358297	-1031005679	0.832582	-0.997704086	0.549267	-0.88978651	0.328358	-1019833312	0.327027	-1218957922	0.070492	-1719418135	0.352982	-1145015796	0.66967	-0.776812484	0.475394	-0.955432691	0.417774	-0.944215969	0.284305	-1090412792	0.227084	-1067211312	0	-9846939438
ENSDARG00000091059	100332965			onecut3b	one cut homeobox 3b	Intron (ENSDART00000129811.1/ENSDARG00000091059.1, intron 1 of 1)/Intron (ENSDART00000129811.1/ENSDARG00000091059.1, intron 1 of 1)/Distal Intergenic/Distal Intergenic/Intron (ENSDART00000129811.1/ENSDARG00000091059.1, intron 1 of 1)	ENSDARG00000091059	0	-8549908595	0	-9733444224	0	-9566577929	0	-9245470825	0	-1095411421	0.580427	-0.927924201	0.0665607	-1746930557	0	-9888107928	0	-9242234416	0	-8771168133	0.592554	-0.781529008	0.0660884	-1784975607	0	-1047941653	0	-9846939438
ENSDARG00000032571	556728		CpxA-CpxR (envelope stress response) two-component regulatory system	il20ra	interleukin 20 receptor alpha		ENSDARG00000032571	124286	-0.451859593	0.672268	-0.75388723	0	-9566577929	485098	0.079486714	141365	-0.309140934	615624	0.269981021	1089237	0.697094502	74253	0.415734962	2093479	-0.269567503	337286	-0.074531627	0.958389	-0.55771931	0.583218	-0.748374327	0.215538	-1092088281	109628	-0.275457558
ENSDARG00000019253	405771	916722	Osmoprotectant transport system	rhag	Rh-associated glycoprotein	Intron (ENSDART00000009549.6/ENSDARG00000019253.9, intron 1 of 9)/Intron (ENSDART00000009549.6/ENSDARG00000019253.9, intron 1 of 9)/Intron (ENSDART00000009549.6/ENSDARG00000019253.9, intron 1 of 9)/Intron (ENSDART00000009549.6/ENSDARG00000019253.9, intron 1 of 9)/Intron (ENSDART00000009549.6/ENSDARG00000019253.9, intron 1 of 9)/Distal Intergenic/Distal Intergenic	ENSDARG00000019253	0.194598	-1288389662	0.233308	-1219922832	0	-9566577929	139212	-0.475976991	131767	-0.343370204	191082	0.844545253	578364	0.393597158	635481	0.335971037	0.30542	-1126204899	0	-8771168133	171401	0.78469752	126532	0.716439001	578929	0.476645077	853423	0.714918446
ENSDARG00000096560						Promoter (1-2kb)/Promoter (1-2kb)	ENSDARG00000096560
ENSDARG00000096489						Distal Intergenic/Distal Intergenic/Distal Intergenic/Distal Intergenic/Distal Intergenic/Distal Intergenic/Distal Intergenic	ENSDARG00000096489
ENSDARG00000029036	378969		Tyrosine biosynthesis prephanate => pretyrosine => tyrosine	rab32a	RAB32a member RAS oncogene family	Intron (ENSDART00000034248.5/ENSDARG00000029036.4, intron 1 of 2)/Intron (ENSDART00000034248.5/ENSDARG00000029036.4, intron 1 of 2)/Intron (ENSDART00000034248.5/ENSDARG00000029036.4, intron 1 of 2)/Intron (ENSDART00000034248.5/ENSDARG00000029036.4, intron 1 of 2)/Exon (ENSDART00000030324.7/ENSDARG00000026796.9, exon 6 of 8)	ENSDARG00000029036	691148	0.322202153	888191	0.382741449	947832	0.21762071	7326907	0.262974942	1246405	0.750537037	73588	0.360494207	616885	0.424510835	867129	0.495213711	1375009	0.568077501	906791	0.370097585	3525776	0.048619832	5533263	0.322693944	648734	0.530917153	800058	0.68375636
ENSDARG00000020693	436933		Bacitracin transport system	sesn1	sestrin 1	Intron (ENSDART00000152904.2/ENSDARG00000020693.9, intron 2 of 10)/Intron (ENSDART00000152904.2/ENSDARG00000020693.9, intron 2 of 10)/Intron (ENSDART00000152904.2/ENSDARG00000020693.9, intron 2 of 10)/Intron (ENSDART00000152904.2/ENSDARG00000020693.9, intron 2 of 10)/Intron (ENSDART00000152904.2/ENSDARG00000020693.9, intron 2 of 10)/Promoter (<=1kb)	ENSDARG00000020693	1390040588	-0.401368365	420754	0.053728961	0.836118644	-0.995586061	563995	0.146539303	54828191	0.350735051	1147685	0.585944433	1165649	0.729600565	1094049	0.614312094	9573575	0.406959146	11968746	0.494882546	1454824	0.708381243	8019739	0.499364424	639353	0.523973116	4223195422	0.375411868
ENSDARG00000093660						Intron (ENSDART00000153287.1/ENSDARG00000093660.2, intron 3 of 4)/Intron (ENSDART00000153287.1/ENSDARG00000093660.2, intron 3 of 4)/Intron (ENSDART00000153287.1/ENSDARG00000093660.2, intron 3 of 4)/Intron (ENSDART00000153287.1/ENSDARG00000093660.2, intron 3 of 4)/Intron (ENSDART00000153287.1/ENSDARG00000093660.2, intron 3 of 4)/Intron (ENSDART00000153287.1/ENSDARG00000093660.2, intron 2 of 4)/Pro…	ENSDARG00000093660	0.179961	-1323667335	0	-9733444224	0	-9566577929	0.597745	-0.852152213	0.191521	-1282288765	0	-1025627296	0	-1034200284	0.355359	-1141577137	0	-9242234416	0.748566	-0.75131494	1351942	-0.397572855	0.210722	-1232989408	0.341519	-0.872666692	0.553721	-0.605082335
ENSDARG00000069445							ENSDARG00000069445	0.782547	-0.660567054	0.680445	-0.748563268	255227	-0.437964817	134257	-0.492103166	0.296393	-1069693941	0.0840644	-1908068714	0.0294309	-2138183892	0.293489	-123958463	25597361	-0.180082095	0.60215	-0.849167996	0.0353523	-2093762186	0.0259466	-2230046994	0	-1047941653	0	-9846939438
ENSDARG00000057113	393611	9380274	DNA polymerase delta complex	c6	complement component 6		ENSDARG00000057113	2804444236	0.954079925	11137848	0.482409975	2819826	0.762392947	137840973	0.544171056	14653551	0.829323374	32883107	1119914462	39901483	1319571318	40794305	1288607647	464237128	0.084854133	2432665	-0.221443611	3953716	0.101943398	5487669	0.318755163	6220244	0.510873875	1918972	1105965139
ENSDARG00000011171	568845		Streptomycin biosynthesis	si:ch211-12m10.1	si:ch211-12m10.1	Intron (ENSDART00000040740.7/ENSDARG00000011171.10, intron 4 of 27)/Intron (ENSDART00000040740.7/ENSDARG00000011171.10, intron 4 of 27)/Exon (ENSDART00000040740.7/ENSDARG00000011171.10, exon 5 of 28)/Intron (ENSDART00000040740.7/ENSDARG00000011171.10, intron 4 of 27)/Intron (ENSDART00000040740.7/ENSDARG00000011171.10, intron 4 of 27)/Intron (ENSDART00000040740.7/ENSDARG00000011171.10, intron 5 of…	ENSDARG00000011171	0.0201852	-2310679752	0.205316	-127620534	0.456076	-1298444591	0.280965	-1188065627	0.117695	-1519328538	0.161594	-1576563409	0.105758	-1524932693	0.166907	-1528759329	0.244061	-1226011814	0.620925	-0.835364118	0.520261	-0.842093654	0.223907	-1204098262	0.116089	-1387077886	0.0707686	-1597911422
ENSDARG00000074244	567649		Amino sugar and nucleotide sugar metabolism	arhgef10lb	Rho guanine nucleotide exchange factor (GEF) 10-like b	Promoter (<=1kb)/Promoter (<=1kb)/Promoter (<=1kb)/Promoter (<=1kb)	ENSDARG00000074244	0.443331	-0.916924912	0.516141	-0.870265204	0	-9566577929	1256983	-0.52141307	10081	-0.473743122	2288703	-0.231956613	135787	-0.3011619	19658948	-0.265156477	0.761034	-0.719896169	0.872845	-0.682259571	812691	0.43733549	3560805	0.112861411	14121	-0.195985138	11885	-0.236478163
ENSDARG00000107723						Intron (ENSDART00000178498.1/ENSDARG00000107723.1, intron 1 of 1)/Intron (ENSDART00000178498.1/ENSDARG00000107723.1, intron 1 of 1)/Distal Intergenic/Intron (ENSDART00000178498.1/ENSDARG00000107723.1, intron 1 of 1)/Intron (ENSDART00000178498.1/ENSDARG00000107723.1, intron 1 of 1)	ENSDARG00000107723
ENSDARG00000094148						Intron (ENSDART00000132289.1/ENSDARG00000094148.1, intron 1 of 1)/Intron (ENSDART00000132289.1/ENSDARG00000094148.1, intron 1 of 1)/Intron (ENSDART00000132289.1/ENSDARG00000094148.1, intron 1 of 1)/Intron (ENSDART00000132289.1/ENSDARG00000094148.1, intron 1 of 1)/Intron (ENSDART00000132289.1/ENSDARG00000094148.1, intron 1 of 1)	ENSDARG00000094148
ENSDARG00000045414	678614			elovl2	ELOVL fatty acid elongase 2	Intron (ENSDART00000066781.5/ENSDARG00000045414.6, intron 2 of 7)/Intron (ENSDART00000066781.5/ENSDARG00000045414.6, intron 2 of 7)/Intron (ENSDART00000066781.5/ENSDARG00000045414.6, intron 2 of 7)/Intron (ENSDART00000066781.5/ENSDARG00000045414.6, intron 2 of 7)/Intron (ENSDART00000066781.5/ENSDARG00000045414.6, intron 2 of 7)	ENSDARG00000045414	0.268011	-1143981453	0.849744	-0.650719732	126155	-0.79005681	0.94795	-0.646965734	100592	-0.474797032	255918	-0.175293324	182554	-0.159268578	265108	-0.1119524	145599	-0.431176515	0.508208	-0.92542441	325911	0.012011268	212101	-0.133770251	0.874434	-0.424459945	217892	0.056044417
ENSDARG00000026329	564805		Iron complex transport system	arhgap29a	Rho GTPase activating protein 29a	Intron (ENSDART00000018037.9/ENSDARG00000026329.9, intron 3 of 22)/Intron (ENSDART00000018037.9/ENSDARG00000026329.9, intron 3 of 22)/Intron (ENSDART00000018037.9/ENSDARG00000026329.9, intron 3 of 22)/Intron (ENSDART00000018037.9/ENSDARG00000026329.9, intron 3 of 22)	ENSDARG00000026329	0.175167	-1335848432	112655	-0.526546034	0	-9566577929	3601023	-0.053093982	1023697	-0.466268661	440636	0.10033995	3031045	0.083820876	203322	-0.24790384	0.496264	-0.91017798	1652371	-0.395331695	6813053	0.355252008	6107043	0.369662064	313721	0.184565561	0.0344089	-194591519
ENSDARG00000074560	795008	12908718	Phenylalanine metabolism	si:ch211-269c21.2	si:ch211-269c21.2		ENSDARG00000074560	0.0988747	-1593852564	0.238102	-1210965978	0	-9566577929	0	-9245470825	0.375368	-0.954693796	0.780507	-0.777680049	0.695074	-0.622218585	0.44086	-1031114081	0.0772813	-1737782172	0	-8771168133	127631	-0.424370235	104209	-0.472072136	0.665428	-0.554676387	103467	-0.303371255
ENSDARG00000094165							ENSDARG00000094165
ENSDARG00000093192	100535597			si:ch211-198m1.1	si:ch211-198m1.1	3' UTR/3' UTR/Intron (ENSDART00000141637.1/ENSDARG00000093192.1, intron 1 of 1)/Intron (ENSDART00000141637.1/ENSDARG00000093192.1, intron 1 of 1)/Intron (ENSDART00000110554.4/ENSDARG00000078149.5, intron 10 of 13)	ENSDARG00000093192	0	-8549908595	0	-9733444224	0	-9566577929	0.179316	-1387887247	0	-1095411421	0	-1025627296	0	-1034200284	0	-9888107928	1392434	-0.451039479	0	-8771168133	0	-9376562726	0	-1014503813	0	-1047941653	0	-9846939438
ENSDARG00000079366	558232		Dissimilatory nitrate reduction nitrate => ammonia	ppp1r9ba	protein phosphatase 1 regulatory subunit 9Ba	Promoter (1-2kb)/Promoter (1-2kb)/Intron (ENSDART00000156032.2/ENSDARG00000079366.4, intron 2 of 10)/Intron (ENSDART00000156032.2/ENSDARG00000079366.4, intron 2 of 10)	ENSDARG00000079366	211808	-0.211356113	714767	0.287081207	12356452	-0.800423997	663862	0.219080198	190683	-0.163447598	35637	-0.007328698	57967	0.39467855	406449	0.106987587	382395	-0.001455747	827845	0.329146817	511233	0.22157224	545472	0.315888336	213743	0.001630988	0.499543	-0.654774458
ENSDARG00000037978	570145	11846541	PTS system N-acetylglucosamine-specific II component	clec19a	C-type lectin domain family 19 member A	Promoter (1-2kb)/Promoter (1-2kb)/Promoter (<=1kb)/Promoter (2-3kb)/Promoter (2-3kb)	ENSDARG00000037978	0.321945	-1061262659	0.57896	-0.81968796	0	-9566577929	0.23041	-1276331696	129135	-0.35319297	102116	0.526690993	538358	0.359231313	607702	0.313070034	0.722295	-0.743146533	0.411155	-1020700341	229103	-0.152049455	242357	-0.07029116	121949	-0.265894976	0.610383	-0.558064589
ENSDARG00000079264	564728		CAM (Crassulacean acid metabolism) light	baiap3	BAI1-associated protein 3	Intron (ENSDART00000156693.2/ENSDARG00000079264.5, intron 2 of 33)/Intron (ENSDART00000156693.2/ENSDARG00000079264.5, intron 2 of 33)/Distal Intergenic/Distal Intergenic/Intron (ENSDART00000156693.2/ENSDARG00000079264.5, intron 2 of 33)/Intron (ENSDART00000156693.2/ENSDARG00000079264.5, intron 2 of 33)	ENSDARG00000079264	0	-8549908595	0	-9733444224	0	-9566577929	0.0419915	-2033823849	0	-1095411421	0	-1025627296	0	-1034200284	0	-9888107928	0.0658239	-1809195825	0	-8771168133	0.174052	-1351786616	0.0775195	-170903055	0.0565255	-1730162253	0	-9846939438
ENSDARG00000052139	58066	5558829	Two-component system	notch3	notch 3	Intron (ENSDART00000073930.6/ENSDARG00000052139.7, intron 2 of 32)/Intron (ENSDART00000073930.6/ENSDARG00000052139.7, intron 2 of 32)/Intron (ENSDART00000073930.6/ENSDARG00000052139.7, intron 2 of 32)/Intron (ENSDART00000073930.6/ENSDARG00000052139.7, intron 9 of 32)/Intron (ENSDART00000073930.6/ENSDARG00000052139.7, intron 9 of 32)/Intron (ENSDART00000073930.6/ENSDARG00000052139.7, intron 2 of 3…	ENSDARG00000052139	150565	-0.365325539	347454	0.983410678	289218	-0.375491761	372885	0.986978897	215426	-0.104051406	156738	0.744040622	122054	0.751662013	105735	0.5968307	23507	0.806726543	286098	0.886672147	643397	140041802	317597	1154529499	968264	0.721838016	0.329032	-0.856279104
ENSDARG00000089963							ENSDARG00000089963	1171642	-0.47848125	0.405778	-0.976205105	0	-9566577929	159227	-0.416204591	71250674	2720237333	279432924	3373421159	795245	2754158793	89785275	2872533378	16282507	-0.381413098	267954	-0.177987892	590171783	3503852845	525813391	3586757515	303030683	3461155658	12804388	3133171554
ENSDARG00000032799	570188	11849817	ArcB-ArcA (anoxic redox control) two-component regulatory system	kcnd2	potassium voltage-gated channel Shal-related subfamily member 2	Intron (ENSDART00000138890.3/ENSDARG00000032799.6, intron 2 of 6)/Intron (ENSDART00000138890.3/ENSDARG00000032799.6, intron 2 of 6)/Promoter (2-3kb)/Promoter (2-3kb)/Intron (ENSDART00000138890.3/ENSDARG00000032799.6, intron 2 of 6)	ENSDARG00000032799	0	-8549908595	0	-9733444224	0	-9566577929	0	-9245470825	0	-1095411421	0.137996	-1656642809	0.0715791	-1712080885	0	-9888107928	0	-9242234416	0	-8771168133	0.240726	-120082803	0.0476585	-1940607215	0.0926723	-1494478688	0	-9846939438
ENSDARG00000007175						Intron (ENSDART00000162204.1/ENSDARG00000007175.11, intron 1 of 15)/Intron (ENSDART00000162204.1/ENSDARG00000007175.11, intron 1 of 15)/Intron (ENSDART00000162204.1/ENSDARG00000007175.11, intron 1 of 15)/Intron (ENSDART00000162204.1/ENSDARG00000007175.11, intron 1 of 15)/Promoter (1-2kb)/Promoter (1-2kb)/Intron (ENSDART00000162204.1/ENSDARG00000007175.11, intron 1 of 15)/Intron (ENSDART0000016220…	ENSDARG00000007175	6722616	0.309702513	17612713	0.684216193	873408	0.176760053	1863573	0.678354654	8623177	0.57118998	83567017	0.42500265	5252377	0.347402251	441461	0.149324077	2051946	0.746235936	1724311	0.659031646	14847012	0.717843865	786981	0.490380688	6399238004	0.524398539	444841	0.400485256
ENSDARG00000099812	335883			si:dkey-31f5.11	si:dkey-31f5.11	Intron (ENSDART00000166374.1/ENSDARG00000099812.1, intron 4 of 5)/Intron (ENSDART00000166374.1/ENSDARG00000099812.1, intron 4 of 5)/Promoter (1-2kb)/Promoter (1-2kb)	ENSDARG00000099812	0.129272	-1472916031	0.289668	-1124638759	0.602746	-115911701	0.148194	-1472708284	126505	-0.363210321	0.593523	-0.916605948	0.524574	-0.757147263	0.34316016	-1159474335	0.248825	-1217408637	0.2517598	-1241218608	3401144	0.0318677	11163068	-0.439322066	135429	-0.215912655	0.682735	-0.504003529
ENSDARG00000030614	436736		Cysteine biosynthesis serine => cysteine	syt1a	synaptotagmin Ia	Intron (ENSDART00000169764.1/ENSDARG00000030614.7, intron 1 of 9)/Intron (ENSDART00000169764.1/ENSDARG00000030614.7, intron 1 of 9)/Intron (ENSDART00000169764.1/ENSDARG00000030614.7, intron 1 of 9)/Intron (ENSDART00000169764.1/ENSDARG00000030614.7, intron 1 of 9)/Intron (ENSDART00000169764.1/ENSDARG00000030614.7, intron 2 of 9)	ENSDARG00000030614	0	-8549908595	0.484084	-0.898501987	0	-9566577929	0.230428	-1276296937	27111236	0.007879391	1584009	-0.418646675	1090818	-0.406153419	0.636675	-0.842807376	0.180315	-1360728362	0.159266	-1447082655	6055954	0.300418849	292801	0.019718423	3622641	0.253152111	125251	-0.211162098
ENSDARG00000105905						Distal Intergenic/Distal Intergenic/Distal Intergenic/Promoter (1-2kb)/Distal Intergenic/Distal Intergenic/Distal Intergenic/Distal Intergenic/Distal Intergenic/Distal Intergenic/Distal Intergenic/Intron (ENSDART00000175976.1/ENSDARG00000105905.1, intron 1 of 1)/Intron (ENSDART00000176064.1/ENSDARG00000105905.1, intron 1 of 2)/Promoter (2-3kb)	ENSDARG00000105905
ENSDARG00000106012							ENSDARG00000106012
ENSDARG00000061819	561091		KdpD-KdpE (potassium transport) two-component regulatory system	wscd2	WSC domain containing 2		ENSDARG00000061819	0.224697	-1223507261	0	-9733444224	0	-9566577929	0	-9245470825	0	-1095411421	0	-1025627296	0	-1034200284	0.534798	-0.932146766	0.845211	-0.673208761	0.0979219	-1665762451	0.119347	-1527422149	0.141828	-1421463917	0	-1047941653	0	-9846939438
ENSDARG00000035552	503772	791628	4'-(2-hydroxyisopropyl)phenylurea amidohydrolase activity	agtr2	angiotensin II receptor type 2	Intron (ENSDART00000051532.4/ENSDARG00000035552.4, intron 2 of 2)/Intron (ENSDART00000051532.4/ENSDARG00000035552.4, intron 2 of 2)/Promoter (1-2kb)/Promoter (1-2kb)/Intron (ENSDART00000051532.4/ENSDARG00000035552.4, intron 1 of 2)	ENSDARG00000035552	0	-8549908595	0	-9733444224	0	-9566577929	0	-9245470825	0.796199	-0.588622968	0.657347	-0.864795007	0.816211	-0.545194915	0.606439	-0.867736081	0	-9242234416	0.249335	-1245569713	141805	-0.375350412	0.812773	-0.590382258	0.922	-0.39920844	0.267612	-0.955992631
ENSDARG00000107450						Intron (ENSDART00000175728.1/ENSDARG00000107450.1, intron 2 of 2)/Intron (ENSDART00000175728.1/ENSDARG00000107450.1, intron 2 of 2)/Intron (ENSDART00000175728.1/ENSDARG00000107450.1, intron 2 of 2)/Intron (ENSDART00000175728.1/ENSDARG00000107450.1, intron 2 of 2)/Intron (ENSDART00000175728.1/ENSDARG00000107450.1, intron 2 of 2)/Intron (ENSDART00000175728.1/ENSDARG00000107450.1, intron 2 of 2)/Int…	ENSDARG00000107450
ENSDARG00000056178	555282	2851934	LiaS-LiaR (cell wall stress response) two-component regulatory system	dpt	dermatopontin	Promoter (<=1kb)/Promoter (<=1kb)/Promoter (1-2kb)/Promoter (1-2kb)/Promoter (<=1kb)/Distal Intergenic	ENSDARG00000056178	0	-8549908595	0	-9733444224	0	-9566577929	0	-9245470825	0	-1095411421	0	-1025627296	0.176025	-1280672956	0	-9888107928	0	-9242234416	0	-8771168133	0	-9376562726	0	-1014503813	0.169472	-120671722	0	-9846939438
ENSDARG00000079670	566023	106865782	Taurine and hypotaurine metabolism	lrrc7	leucine rich repeat containing 7	Distal Intergenic/Distal Intergenic	ENSDARG00000079670	0.0888954	-1641851313	0.324888	-1074109223	0.470382	-1283011795	0.779165	-0.734212472	0.0270282	-2235565929	0.144108	-163465842	0.03259425	-2089237862	0.272124	-1278309581	0.0829686	-1706180441	0.0275498	-2235912701	0.1829338	-1328619417	0.0162932	-2451543219	0.00974256	-2568339137	0.059869	-1678629631
ENSDARG00000002644	573765			rgs5a	regulator of G-protein signaling 5a	Intron (ENSDART00000073784.5/ENSDARG00000002644.8, intron 1 of 2)/Intron (ENSDART00000073784.5/ENSDARG00000002644.8, intron 1 of 2)/Promoter (2-3kb)/Promoter (2-3kb)	ENSDARG00000002644	130145	-0.431078082	104639	-0.5590509	278602	-0.394177851	17098141	-0.384512965	0.602797	-0.724093527	1403717	-0.479943221	1122074	-0.392608914	171238	-0.335893848	241868	-0.205307432	137737	-0.477171741	1323871	-0.407339646	1179712	-0.41302363	1278016	-0.243547823	0.807894	-0.422770137
ENSDARG00000097941						Intron (ENSDART00000154353.1/ENSDARG00000097941.1, intron 2 of 2)/Intron (ENSDART00000154353.1/ENSDARG00000097941.1, intron 2 of 2)/Intron (ENSDART00000154353.1/ENSDARG00000097941.1, intron 2 of 2)/Intron (ENSDART00000154353.1/ENSDARG00000097941.1, intron 2 of 2)/Intron (ENSDART00000154353.1/ENSDARG00000097941.1, intron 2 of 2)	ENSDARG00000097941	0	-8549908595	0.210315	-126561189	0.362593	-1413059272	0	-9245470825	0	-1095411421	0	-1025627296	0	-1034200284	0	-9888107928	0	-9242234416	0.661639	-0.806811179	0	-9376562726	0	-1014503813	0	-1047941653	0	-9846939438
ENSDARG00000009610	570516		Glyoxylate cycle	rgs12a	regulator of G-protein signaling 12a	Intron (ENSDART00000173969.1/ENSDARG00000009610.10, intron 10 of 17)/Intron (ENSDART00000173969.1/ENSDARG00000009610.10, intron 10 of 17)/Exon (ENSDART00000173969.1/ENSDARG00000009610.10, exon 9 of 18)/Intron (ENSDART00000173969.1/ENSDARG00000009610.10, intron 3 of 17)/Intron (ENSDART00000173969.1/ENSDARG00000009610.10, intron 3 of 17)/Intron (ENSDART00000173969.1/ENSDARG00000009610.10, intron 3 …	ENSDARG00000009610	0.665991	-0.733326863	630007	0.231496026	0.675883	-1101892181	921752	0.365116017	276398	0.017279423	632603	0.283782247	455731	0.279347105	2673865	-0.107567726	1276254	0.534908888	65599	0.224537603	154687	0.736937976	673909	0.416543167	614412	0.505003638	0.624661	-0.546905656
ENSDARG00000013526	567357	11843524	Sphingolipid metabolism	svep1	sushi von Willebrand factor type A EGF and pentraxin domain containing 1	Promoter (1-2kb)/Promoter (1-2kb)/Distal Intergenic/Distal Intergenic/Promoter (1-2kb)/Promoter (2-3kb)	ENSDARG00000013526	0.122118	-1498600175	0.409885	-0.971770459	0.383522	-1385019515	0.717543	-0.770872481	0.305188	-1055458095	0.700425	-0.83259568	1189079	-0.364801454	0.957023	-0.633987965	0.480349	-0.924683812	0.44822938	-0.981885642	0.727419	-0.686076761	11658463	-0.418651845	0.330585	-0.888179173	0.192618	-1114685993
ENSDARG00000103873							ENSDARG00000103873
ENSDARG00000037145	557499	102150189	V-type ATPase eukaryotes	slc8a4b	solute carrier family 8 (sodium/calcium exchanger) member 4b	Intron (ENSDART00000054007.6/ENSDARG00000037145.6, intron 5 of 9)/Intron (ENSDART00000054007.6/ENSDARG00000037145.6, intron 5 of 9)/Intron (ENSDART00000054007.6/ENSDARG00000037145.6, intron 5 of 9)/Intron (ENSDART00000054007.6/ENSDARG00000037145.6, intron 5 of 9)	ENSDARG00000037145	0.118655	-1511578586	0.0242304	-2217236623	0	-9566577929	0	-9245470825	0.0537719	-1900687516	0.0768109	-1953843374	0.0274379	-2171801918	0	-9888107928	0.0907161	-1666451374	0.0735085	-1794689078	0.230907	-1220212756	0.278501	-1100231495	0.258608	-1005239854	0.118599	-1348728684
ENSDARG00000106453						Intron (ENSDART00000175267.1/ENSDARG00000106453.1, intron 2 of 2)/Intron (ENSDART00000175267.1/ENSDARG00000106453.1, intron 2 of 2)/Distal Intergenic/Distal Intergenic/Intron (ENSDART00000175267.1/ENSDARG00000106453.1, intron 2 of 2)	ENSDARG00000106453
ENSDARG00000061466	568003		Fructose and mannose metabolism	cpne5a	copine Va		ENSDARG00000061466	0	-8549908595	0	-9733444224	0	-9566577929	0	-9245470825	0	-1095411421	0.147194	-1623910089	0	-1034200284	0.33934	-1165210003	0.17234	-1380859798	0	-8771168133	0	-9376562726	0.0504846	-1913184031	0	-1047941653	0	-9846939438
ENSDARG00000037598	559384			prf1.5	perforin 1.5	Promoter (<=1kb)/Promoter (<=1kb)/Promoter (1-2kb)/Promoter (1-2kb)	ENSDARG00000037598	0	-8549908595	0	-9733444224	0	-9566577929	0	-9245470825	0	-1095411421	0	-1025627296	0	-1034200284	0	-9888107928	0.0567274	-1875383321	0	-8771168133	0.0584571	-1859656955	0	-1014503813	0	-1047941653	0	-9846939438
ENSDARG00000108092						Intron (ENSDART00000174921.1/ENSDARG00000108092.1, intron 1 of 1)/Intron (ENSDART00000174921.1/ENSDARG00000108092.1, intron 1 of 1)/Intron (ENSDART00000174921.1/ENSDARG00000108092.1, intron 1 of 1)/Intron (ENSDART00000174921.1/ENSDARG00000108092.1, intron 1 of 1)/Intron (ENSDART00000174921.1/ENSDARG00000108092.1, intron 1 of 1)/Intron (ENSDART00000174921.1/ENSDARG00000108092.1, intron 1 of 1)/Int…	ENSDARG00000108092
ENSDARG00000106681							ENSDARG00000106681
ENSDARG00000095022	566298	11786752	Fatty acid biosynthesis	thsd7ba	thrombospondin type I domain containing 7Ba	Intron (ENSDART00000175269.1/ENSDARG00000095022.2, intron 2 of 28)/Intron (ENSDART00000175269.1/ENSDARG00000095022.2, intron 2 of 28)/Intron (ENSDART00000175269.1/ENSDARG00000095022.2, intron 1 of 28)	ENSDARG00000095022	0.158915	-1379776646	0.043583	-1958717232	0.356901	-142096541	0	-9245470825	0.0991617	-16027449	0	-1025627296	0.085425	-1627299414	0.12337	-1683617906	0.0681968	-1793435216	0.0912971	-1697256299	0.3068026	-1087927366	0.201125	-1255178946	0.210668	-1102983318	0.0682513	-1615390714
ENSDARG00000074143	555290		EnvZ-OmpR (osmotic stress response) two-component regulatory system	myo10l3	myosin X-like 3	Promoter (<=1kb)/Promoter (<=1kb)/Intron (ENSDART00000088042.6/ENSDARG00000074143.5, intron 1 of 39)/Intron (ENSDART00000088042.6/ENSDARG00000074143.5, intron 1 of 39)/Intron (ENSDART00000088042.6/ENSDARG00000074143.5, intron 1 of 39)	ENSDARG00000074143	0.566242	-0.806527342	1945942	-0.28584939	0.838362	-0.994247198	416862	0.012033109	146205	-0.292751898	1913702	-0.322731056	221096	-0.067432051	225979	-0.193772985	2005222	-0.28873609	3059024	-0.11844024	444306	0.156259415	3089379	0.045256384	1048	-0.338142654	147531	-0.132151312
ENSDARG00000041546	335987			gypc	glycophorin C (Gerbich blood group)	Intron (ENSDART00000060905.4/ENSDARG00000041546.4, intron 1 of 3)/Intron (ENSDART00000060905.4/ENSDARG00000041546.4, intron 1 of 3)/Distal Intergenic/Distal Intergenic/Distal Intergenic/Intron (ENSDART00000060905.4/ENSDARG00000041546.4, intron 1 of 3)	ENSDARG00000041546	0	-8549908595	0	-9733444224	0	-9566577929	0.130632	-1528834309	252102	-0.027513213	873569	0.447501819	565436	0.382758867	684215	0.373828924	0.408751	-0.996514788	0	-8771168133	281451	-0.056259251	239113	-0.076706036	319701	0.193567195	0.0589645	-1685976401
ENSDARG00000108790						Promoter (<=1kb)/Promoter (<=1kb)/Promoter (<=1kb)/Promoter (<=1kb)	ENSDARG00000108790
ENSDARG00000095081						Promoter (1-2kb)/Promoter (1-2kb)/Promoter (<=1kb)/Promoter (<=1kb)	ENSDARG00000095081
ENSDARG00000109008						Distal Intergenic/Distal Intergenic/Promoter (1-2kb)/Promoter (<=1kb)/Promoter (<=1kb)	ENSDARG00000109008
ENSDARG00000038147	30596			hbbe3	hemoglobin beta embryonic-3	Promoter (1-2kb)/Promoter (1-2kb)/Promoter (<=1kb)/Promoter (<=1kb)	ENSDARG00000038147	0.272068	-1137203434	0.78518	-0.685518194	0.66877	-1107178632	0	-9245470825	1590.77	3111254398	4064.92	3563548336	2234.46	3249466843	2310.94	3356915288	0.714009	-0.748281331	112111	-0.569721434	9723.53	3736270959	10672.9	3923758653	5728.49	3764730176	4390.67	372787083
ENSDARG00000084166						Intron (ENSDART00000165983.1/ENSDARG00000012577.8, intron 14 of 14)/Intron (ENSDART00000165983.1/ENSDARG00000012577.8, intron 14 of 14)/Promoter (1-2kb)/Promoter (<=1kb)/Distal Intergenic/Intron (ENSDART00000165983.1/ENSDARG00000012577.8, intron 14 of 14)/Intron (ENSDART00000165983.1/ENSDARG00000012577.8, intron 14 of 14)/Intron (ENSDART00000165983.1/ENSDARG00000012577.8, intron 14 of 14)/Intron …	ENSDARG00000084166
ENSDARG00000096750						Promoter (<=1kb)/Promoter (<=1kb)/Promoter (<=1kb)/Promoter (<=1kb)	ENSDARG00000096750
ENSDARG00000037695						Promoter (<=1kb)/Promoter (<=1kb)/Promoter (<=1kb)/Promoter (<=1kb)	ENSDARG00000037695	0	-8549908595	0	-9733444224	0	-9566577929	0	-9245470825	0	-1095411421	0	-1025627296	0	-1034200284	0	-9888107928	0	-9242234416	0	-8771168133	0.363837	-1008561851	0.212453	-1229094927	0	-1047941653	0	-9846939438
ENSDARG00000061862						Intron (ENSDART00000153951.2/ENSDARG00000061862.6, intron 2 of 42)/Intron (ENSDART00000153951.2/ENSDARG00000061862.6, intron 2 of 42)/Intron (ENSDART00000153951.2/ENSDARG00000061862.6, intron 36 of 42)/Promoter (<=1kb)/Promoter (<=1kb)	ENSDARG00000061862	0.818028	-0.640562087	7558152	0.311671229	121205	-0.810057792	825467	0.316025254	4428273	0.246742636	628367	0.280374046	479922	0.304143976	5096816	0.222947664	1693427	0.660774749	1352382	0.549800862	1603344	0.753629226	1121529	0.659013734	759392	0.605999544	186081	-0.020118474
ENSDARG00000056819	58048	5558229	Pantothenate and CoA biosynthesis	hoxa9b	homeobox A9b	Promoter (<=1kb)/Promoter (<=1kb)/Promoter (<=1kb)/Promoter (<=1kb)	ENSDARG00000056819	0	-8549908595	0	-9733444224	0	-9566577929	0.126332	-1543727405	92018	0.602807656	118263	0.60115955	7389	0.51103952	788243	0.44634464	0	-9242234416	0.638474	-0.822833938	120598	0.62106016	9.08	0.558473047	905416	0.689844691	399405	0.348489336
ENSDARG00000107286						Intron (ENSDART00000175178.1/ENSDARG00000018726.9, intron 2 of 10)/Intron (ENSDART00000175178.1/ENSDARG00000018726.9, intron 2 of 10)/Intron (ENSDART00000175178.1/ENSDARG00000018726.9, intron 2 of 10)/Intron (ENSDART00000175178.1/ENSDARG00000018726.9, intron 2 of 10)/Promoter (<=1kb)/Intron (ENSDART00000175178.1/ENSDARG00000018726.9, intron 2 of 10)/Intron (ENSDART00000175178.1/ENSDARG00000018726…	ENSDARG00000107286
ENSDARG00000085536						Promoter (2-3kb)/Promoter (2-3kb)/Promoter (1-2kb)/Distal Intergenic/Promoter (1-2kb)/Promoter (1-2kb)/Promoter (<=1kb)/Distal Intergenic/Distal Intergenic/Distal Intergenic/Distal Intergenic/Distal Intergenic/Distal Intergenic/Distal Intergenic	ENSDARG00000085536
ENSDARG00000030326	393569		Coenzyme A biosynthesis pantothenate => CoA	efna1a	ephrin-A1a	Distal Intergenic/Distal Intergenic/Promoter (1-2kb)/Distal Intergenic/Distal Intergenic/Distal Intergenic/Promoter (<=1kb)	ENSDARG00000030326	0.865995	-0.614854642	747597	0.306856806	0	-9566577929	118766	0.477896685	32919	0.102374658	735399	0.360162525	769919	0.530755252	72883	0.406193502	104748	0.446996641	854458	0.343372267	944652	0.507374691	708811	0.440580063	284963	0.138730716	0.322058	-0.866618041
ENSDARG00000102501							ENSDARG00000102501	0	-8549908595	0.195475	-1297835008	0	-9566577929	0	-9245470825	371499	0.161238245	429183	0.086980524	688481	0.477155407	383953	0.077814979	0	-9242234416	144507	-0.45559989	146909	0.712923534	114523	0.66896887	609833	0.501437446	638621	0.57499106
ENSDARG00000098798						Promoter (<=1kb)/Promoter (<=1kb)/Promoter (<=1kb)/Promoter (<=1kb)	ENSDARG00000098798	0	-8549908595	0	-9733444224	0	-9566577929	0	-9245470825	1215382	0.738266405	1565553	0.743448979	1355613	0.801983842	181529	0.87374786	0.49078	-0.915123198	0	-8771168133	231204	0.924014071	1955275	0.923612749	129552	0.860643319	429948	0.384051411
ENSDARG00000101646						Promoter (<=1kb)/Promoter (<=1kb)/Promoter (<=1kb)/Promoter (<=1kb)	ENSDARG00000101646	0	-8549908595	0	-9733444224	0	-9566577929	0	-9245470825	0.0764194	-1729572504	0	-1025627296	0	-1034200284	0.0945603	-1819878749	0	-9242234416	0	-8771168133	0	-9376562726	0	-1014503813	0	-1047941653	0	-9846939438
ENSDARG00000057121	570832		Heme biosynthesis glutamate => protoheme/siroheme	c7b	complement component 7b	Promoter (1-2kb)/Promoter (1-2kb)/Promoter (<=1kb)/Promoter (<=1kb)	ENSDARG00000057121	918486	0.450495682	675181	0.26199114	153777	0.459419089	220238	0.752681639	205706	-0.126528272	238996	-0.209996052	198479	0.984773492	19632	0.913880886	138552	0.571466519	665043	0.230699661	0.675477	-0.720561393	0.190091	-1282038675	0.277233	-0.972085871	0.407354	-0.753230449
ENSDARG00000070348	100535576			hoxc10a	homeobox C10a	Promoter (<=1kb)/Promoter (<=1kb)/Promoter (<=1kb)/Promoter (<=1kb)	ENSDARG00000070348	0.638054	-0.75265992	1219372	-0.491679769	128153	-0.782205141	2088881	-0.295413006	1115236	0.696402414	1170239	0.595816552	608784	0.418173119	331366	0.002346859	0	-9242234416	27475	-0.166727509	784457	0.420876381	702492	0.436317203	436845	0.342397889	4372661	0.39219659
ENSDARG00000070340	30379			hoxc5a	homeobox C5a		ENSDARG00000070340	0	-8549908595	0.747801	-0.706997403	0	-9566577929	190472	-0.336479668	500578	0.306420451	45375	0.115216891	486029	0.310206308	488531	0.20123239	0.330529	-1091044564	0.529911	-0.906623622	398135	0.105185516	2499	-0.055701128	317814	0.190745025	434611	0.389257281
ENSDARG00000070338	30345	3853204	Pyrimidine metabolism	hoxc4a	homeobox C4a	Promoter (<=1kb)/Promoter (<=1kb)/Promoter (2-3kb)/Promoter (<=1kb)/Promoter (<=1kb)	ENSDARG00000070338	0.492834	-0.869168546	0.567499	-0.828492764	0	-9566577929	117886	-0.549964435	566064	0.366273593	45086	0.111975658	441475	0.264109976	285224	-0.074480038	0	-9242234416	0	-8771168133	193563	0.841298951	100592	0.607225563	129183	0.859283529	31004	0.226258712
ENSDARG00000099124	567257	11770324	Glutathione metabolism	f3a	coagulation factor IIIa	Promoter (2-3kb)/Promoter (2-3kb)/Promoter (<=1kb)/Promoter (<=1kb)	ENSDARG00000099124	0.569306	-0.804092722	0.11705	-1523667178	0	-9566577929	0.139134	-1500778291	0.259841	-1133769224	18612	-0.336842469	257908	0.006404014	407191	0.107922072	0.108818	-1585481621	0.351098	-1091691737	100727	-0.53456375	165405	-0.252144081	0.804198	-0.46437698	0	-9846939438
ENSDARG00000081638						Promoter (<=1kb)/Promoter (<=1kb)	ENSDARG00000081638
ENSDARG00000080569						Promoter (2-3kb)/Promoter (2-3kb)/Distal Intergenic/Distal Intergenic/Distal Intergenic/Promoter (<=1kb)/Distal Intergenic/Distal Intergenic/Distal Intergenic	ENSDARG00000080569
ENSDARG00000088293	100006713			doc2b	double C2-like domains beta	Promoter (<=1kb)/Promoter (<=1kb)/Distal Intergenic/Distal Intergenic/Promoter (<=1kb)	ENSDARG00000088293	0.0960296	-1607024629	0.376126	-1009620773	0	-9566577929	1098078	-0.581550389	0.103462	-1582077572	0.736914	-0.806834342	0.377584	-0.914782837	0.706394	-0.78956664	10704484	-0.568071748	0.6828141	-0.792648159	0.191608	-1307054856	0.532917	-0.791310588	0.167717	-1211679806	0.531652	-0.624710597
ENSDARG00000059256	30407	3852227	Biotin metabolism	hoxd13a	homeobox D13a	Promoter (<=1kb)/Promoter (<=1kb)/Promoter (<=1kb)/Promoter (<=1kb)	ENSDARG00000059256	0	-8549908595	0	-9733444224	0	-9566577929	0	-9245470825	192569	-0.158656099	339656	-0.031696186	157793	-0.229152186	272358	-0.098129027	0	-9242234416	0	-8771168133	244221	-0.122304221	167138	-0.247182447	137894	-0.207313557	165008	-0.078121393
ENSDARG00000097771						Promoter (<=1kb)/Promoter (<=1kb)/Promoter (<=1kb)/Promoter (<=1kb)	ENSDARG00000097771
ENSDARG00000106551						Distal Intergenic/Distal Intergenic/Promoter (<=1kb)/Distal Intergenic/Distal Intergenic/Distal Intergenic/Distal Intergenic/Promoter (<=1kb)	ENSDARG00000106551
ENSDARG00000080612						Promoter (1-2kb)/Promoter (1-2kb)/Promoter (1-2kb)/Promoter (1-2kb)	ENSDARG00000080612
ENSDARG00000100999						Distal Intergenic/Distal Intergenic/Promoter (2-3kb)/Distal Intergenic/Distal Intergenic/Promoter (2-3kb)/Distal Intergenic	ENSDARG00000100999	0	-8549908595	0	-9733444224	0	-9566577929	0	-9245470825	0	-1095411421	0.295496	-1270389101	0.101236	-1545883607	0.339247	-1165350439	0	-9242234416	0	-8771168133	0	-9376562726	0.100047	-1587588669	0	-1047941653	0	-9846939438
ENSDARG00000106054						Distal Intergenic/Distal Intergenic/Promoter (<=1kb)/Promoter (1-2kb)/Promoter (1-2kb)	ENSDARG00000106054
ENSDARG00000106962						Promoter (2-3kb)/Promoter (2-3kb)/Promoter (2-3kb)/Promoter (2-3kb)/Distal Intergenic	ENSDARG00000106962
ENSDARG00000085336						Promoter (<=1kb)/Promoter (<=1kb)/Promoter (1-2kb)/Promoter (1-2kb)	ENSDARG00000085336
ENSDARG00000099535	108179154			si:ch73-379j16.2	si:ch73-379j16.2	Promoter (1-2kb)/Promoter (1-2kb)/Promoter (2-3kb)/Promoter (2-3kb)	ENSDARG00000099535	0	-8549908595	0	-9733444224	0	-9566577929	0	-9245470825	0	-1095411421	0	-1025627296	0.11092	-1502084785	0	-9888107928	0	-9242234416	0	-8771168133	0.275639	-1137786417	0	-1014503813	0.0716776	-1616945898	0	-9846939438
ENSDARG00000081131						Promoter (2-3kb)/Promoter (2-3kb)/Promoter (2-3kb)/Promoter (2-3kb)	ENSDARG00000081131
ENSDARG00000105904						Promoter (<=1kb)/Promoter (<=1kb)/Distal Intergenic/Distal Intergenic/Promoter (2-3kb)	ENSDARG00000105904
ENSDARG00000026473	404627		Glutathione biosynthesis glutamate => glutathione	six1b	SIX homeobox 1b	Intron (ENSDART00000152372.1/ENSDARG00000096560.1, intron 2 of 3)/Intron (ENSDART00000152372.1/ENSDARG00000096560.1, intron 2 of 3)/Promoter (<=1kb)/Promoter (1-2kb)/Promoter (1-2kb)	ENSDARG00000026473	0.098517	-1595487638	0.189603	-131126613	0	-9566577929	0.459383	-0.969300538	268179	0.002583284	379781	0.024946719	30155	0.081355714	322024	-0.012305166	0	-9242234416	0.130966	-1535038234	491925	0.203651522	353304	0.109135021	313025	0.183506751	402923	0.352721525
ENSDARG00000056125	796556		Biotin transport system	myct1a	myc target 1a	Promoter (2-3kb)/Promoter (2-3kb)/Promoter (1-2kb)/Promoter (1-2kb)/Promoter (1-2kb)/Distal Intergenic/Distal Intergenic/Distal Intergenic	ENSDARG00000056125	0	-8549908595	0	-9733444224	0	-9566577929	0	-9245470825	435278	0.238371558	128375	-0.525262157	107301	-0.414044987	0.633557	-0.845322704	0.428932	-0.975067762	0	-8771168133	217867	-0.175457153	219449	-0.117557748	225585	0.027337418	197852	0.009482936
ENSDARG00000107274						Promoter (2-3kb)/Promoter (2-3kb)/3' UTR/3' UTR/Distal Intergenic/Promoter (1-2kb)/Distal Intergenic/Distal Intergenic	ENSDARG00000107274
ENSDARG00000094668	100034589			si:ch211-51a19.5	si:ch211-51a19.5	Intron (ENSDART00000152904.2/ENSDARG00000020693.9, intron 2 of 10)/Intron (ENSDART00000152904.2/ENSDARG00000020693.9, intron 2 of 10)/Promoter (2-3kb)/Intron (ENSDART00000152904.2/ENSDARG00000020693.9, intron 2 of 10)/Intron (ENSDART00000152904.2/ENSDARG00000020693.9, intron 2 of 10)/Promoter (1-2kb)	ENSDARG00000094668	171173	-0.307452626	1507885	0.615815473	185683	-0.596917636	1683929	0.63325118	0.476633	-0.838418476	0.995509	-0.654255057	2162801	-0.077990522	2696869	-0.103178651	478033	1122607807	244458	0.815956791	330702	0.018804215	0.914133	-0.534436467	0.407991	-0.78788458	0	-9846939438
ENSDARG00000068994						Promoter (2-3kb)/Promoter (2-3kb)/Promoter (1-2kb)/Promoter (1-2kb)	ENSDARG00000068994	0.414517	-0.947243118	184147	-0.310149532	405834	-0.206220127	0.968154	-0.637581849	0	-1095411421	0	-1025627296	0.116795	-1477340569	0	-9888107928	286362	-0.130157477	121454	-0.533734029	0.0815196	-1704860426	0.0363293	-20698208	0.157619	-1241283311	0	-9846939438
ENSDARG00000095801						Promoter (1-2kb)/Promoter (1-2kb)/Promoter (2-3kb)/Promoter (2-3kb)	ENSDARG00000095801
ENSDARG00000094942						Promoter (<=1kb)/Promoter (<=1kb)/Intron (ENSDART00000058992.7/ENSDARG00000052131.7, intron 6 of 14)/Intron (ENSDART00000058992.7/ENSDARG00000052131.7, intron 5 of 14)/Promoter (2-3kb)/Promoter (2-3kb)/Exon (ENSDART00000058992.7/ENSDARG00000052131.7, exon 6 of 15)	ENSDARG00000094942
ENSDARG00000023214						Promoter (<=1kb)/Promoter (<=1kb)/Promoter (2-3kb)/Promoter (2-3kb)	ENSDARG00000023214	193154	0.785853185	568019	1199859269	200391	0.591716512	65504	1237679485	0.534197	-0.78291073	239173	0.958420325	204077	0.998108574	183941	0.880510753	465296	1110589303	573604	1199404457	666727	0.34518368	112438	0.660222314	394115	0.293325592	251341	0.124965198
ENSDARG00000099725						Promoter (2-3kb)/Promoter (2-3kb)/Promoter (2-3kb)/Promoter (2-3kb)	ENSDARG00000099725
ENSDARG00000107424						Promoter (2-3kb)/Promoter (2-3kb)/Promoter (1-2kb)/Promoter (1-2kb)/Distal Intergenic	ENSDARG00000107424
ENSDARG00000106242						Promoter (1-2kb)/Promoter (1-2kb)/Distal Intergenic/Promoter (1-2kb)/Promoter (1-2kb)/Distal Intergenic/Distal Intergenic/Distal Intergenic/Distal Intergenic	ENSDARG00000106242
ENSDARG00000080999						Promoter (<=1kb)/Promoter (<=1kb)/Distal Intergenic/Distal Intergenic/Promoter (1-2kb)/Distal Intergenic/Distal Intergenic	ENSDARG00000080999
ENSDARG00000108831						Intron (ENSDART00000113924.3/ENSDARG00000079670.4, intron 7 of 27)/Intron (ENSDART00000113924.3/ENSDARG00000079670.4, intron 7 of 27)/Intron (ENSDART00000113924.3/ENSDARG00000079670.4, intron 6 of 27)/Promoter (1-2kb)/Intron (ENSDART00000113924.3/ENSDARG00000079670.4, intron 6 of 27)/Intron (ENSDART00000113924.3/ENSDARG00000079670.4, intron 6 of 27)/Promoter (1-2kb)	ENSDARG00000108831
ENSDARG00000082766						Promoter (2-3kb)/Promoter (2-3kb)/Promoter (2-3kb)/Promoter (2-3kb)	ENSDARG00000082766
ENSDARG00000107803						Promoter (<=1kb)/Promoter (<=1kb)/Promoter (2-3kb)/Promoter (2-3kb)/Distal Intergenic	ENSDARG00000107803
