# Supplementary material for: Zebrafish macroH2A variants have distinct embryo localization and function
Source: Sci Rep. 2019 Jun 14;9:8632. doi: 10.1038/s41598-019-45058-6 (PMC6570772; doi:10.1038/s41598-019-45058-6)
Supplement: Supplementary file 8 — Supplementary table S4 [file 41598_2019_45058_MOESM8_ESM.xlsx]

## Sheet: Table S4-I224PA ChIP Peaks.xls
Ensemble GeneID	Enterz GeneID	Pathway ID	Pathway Name	Gene Name	Description	Chip-Annotation	Ensemble geneID	I1EpWo2 (TPM)	I1EpWo2 (Z)	I1EpWo6 (TPM)	I1EpWo6 (Z)	I1EpWy1 (TPM)	I1EpWy1 (Z)	I1EpWy5 (TPM)	I1EpWy5 (Z)	I124Wo4 (TPM)	I124Wo4 (Z)	I124Wo8 (TPM)	I124Wo8 (Z)	I124Wy3 (TPM)	I124Wy3 (Z)	I124Wy7 (TPM)	I124Wy7 (Z)	I2EpWo9 (TPM)	I2EpWo9 (Z)	I2EpWo10 (TPM)	I2EpWo10 (Z)	I224G+11 (TPM)	I224G+11 (Z)	I224G+13 (TPM)	I224G+13 (Z)	I224G-12 (TPM)	I224G-12 (Z)	I224G-15 (TPM)	I224G-15 (Z)
ENSDARG00000054799	100037336			rfc1	replication factor C (activator 1) 1	Exon (ENSDART00000175685.1/ENSDARG00000054799.9, exon 13 of 25)/Exon (ENSDART00000175685.1/ENSDARG00000054799.9, exon 13 of 25)/Intron (ENSDART00000175685.1/ENSDARG00000054799.9, intron 12 of 24)/Exon (ENSDART00000175685.1/ENSDARG00000054799.9, exon 6 of 25)/Exon (ENSDART00000175685.1/ENSDARG00000054799.9, exon 6 of 25)	ENSDARG00000054799	3410297	0.003519817	8243571108	0.349897826	73397769	0.089854498	132560904	0.526791712	10685937	0.675603634	9909064498	0.511435049	6190571	0.426196003	8109976071	0.46092558	26699648	0.863402163	11185259	0.464444858	413301104	119440196	2026580353	0.940663878	13120792	0.866698188	4820905	0.4392936
ENSDARG00000010655	503713	101256673	U3 snoRNA binding	ppm1k	protein phosphatase Mg2+/Mn2+ dependent 1K	5' UTR/5' UTR	ENSDARG00000010655	581803	0.244504891	1037453	0.45114625	774612	0.116778798	1127862	0.454909669	304257	0.064030492	9120501	0.469369274	575986	0.391621844	5735128	0.283402458	1793775	0.686394304	8496141951	0.34081639	1148163	0.598191333	7122165	0.442861714	4161065	0.319211187	234095	0.090660186
ENSDARG00000056603	559907		EnvZ-OmpR (osmotic stress response) two-component regulatory system	LOC559907	proto-oncogene DBL-like		ENSDARG00000056603	0	-8549908595	0	-9733444224	0	-9566577929	0	-9245470825	0	-1095411421	0	-1025627296	0	-1034200284	0	-9888107928	0	-9242234416	0.15223	-1467396277	0	-9376562726	0	-1014503813	0	-1047941653	0	-9846939438
ENSDARG00000061235						Intron (ENSDART00000087114.6/ENSDARG00000061235.7, intron 8 of 9)/Intron (ENSDART00000087114.6/ENSDARG00000061235.7, intron 8 of 9)/Exon (ENSDART00000087114.6/ENSDARG00000061235.7, exon 8 of 10)/Exon (ENSDART00000087114.6/ENSDARG00000061235.7, exon 8 of 10)	ENSDARG00000061235	40171259	1116204258	3206665	0.948080036	40700985	0.945769677	345803	0.953428759	32096033	1211025199	257665	0.996198596	2408639	1077567822	24769126	1032971099	4090161	1053216271	369958722	1002240688	20165149	0.860354834	15200277	0.803745723	13201344	0.869615998	261146557	1254665154
ENSDARG00000024865	568643		Arginine and proline metabolism	dscama	Down syndrome cell adhesion molecule a	Intron (ENSDART00000125045.3/ENSDARG00000024865.10, intron 1 of 32)/Intron (ENSDART00000125045.3/ENSDARG00000024865.10, intron 1 of 32)	ENSDARG00000024865	0	-8549908595	0	-9733444224	0	-9566577929	0.172393	-1405406486	0.734172	-0.628108014	0.3450605	-1191728979	0.163393	-1316375483	0.110818	-1738592921	0.292839	-1144925079	0	-8771168133	1207621	-0.450121125	0.969249	-0.506566699	0.539325	-0.654842637	0.208561	-1076308288
ENSDARG00000102146						Promoter (<=1kb)/Promoter (<=1kb)	ENSDARG00000102146	24458	-0.146453269	254276	-0.168050433	252762	-0.442814168	342206	-0.075775794	0.273845	-1108214181	183637	-0.343655481	187317	-0.146920045	24631	-0.149634232	170903	-0.359864836	315273	-0.104875038	0.168824	-1365982615	0.0884267	-164636302	0.180533	-1176575699	0.271718	-0.948644259
ENSDARG00000070621	541418	6214972	Sesquiterpenoid and triterpenoid biosynthesis	zgc:101564	zgc:101564	Promoter (<=1kb)/Promoter (<=1kb)/3' UTR/3' UTR/3' UTR	ENSDARG00000070621	8896653	0.436112552	2319989	-0.208426329	2858162	-0.381403807	46768101	0.063217088	1902324	-0.164599388	251642	-0.183840702	2582121	0.006968986	220015	-0.207476601	881922	0.370434015	552931	0.14769828	352582	0.048625641	120731	-0.402015575	1310243	-0.23167552	29107556	0.195797684
ENSDARG00000061737	777750	3673424	Phosphonate and phosphinate metabolism	ece1	endothelin converting enzyme 1	Intron (ENSDART00000168338.2/ENSDARG00000061737.8, intron 2 of 18)/Intron (ENSDART00000168338.2/ENSDARG00000061737.8, intron 2 of 18)	ENSDARG00000061737	1725631	-0.303803657	162502	-0.36521436	16629	-0.652035617	3016895	-0.131846882	15096317	-0.277160488	6197462	0.273366389	3158859	0.103623253	3186473	-0.017706014	22078862	0.778833095	2950153	-0.134732633	3122026	-0.007991469	52974	0.301957061	1666075	-0.117137904	2998669	0.210157877
ENSDARG00000090973	561649		PhoQ-PhoP (magnesium transport) two-component regulatory system	si:dkey-264d12.1	si:dkey-264d12.1		ENSDARG00000090973	0.248875	-1177401096	11575	-0.514611021	106705	-0.873724033	205442	-0.302814846	0.228135	-1197122034	173715	-0.371831977	13453	-0.305620783	1165842	-0.532863797	0.984085	-0.605508019	0.757306	-0.746096167	1955878	-0.225671319	160559	-0.266299275	0.855482	-0.434905891	0	-9846939438
ENSDARG00000026840	562244	24246074	VraS-VraR (cell-wall peptidoglycan synthesis) two-component regulatory system	arhgap23b	Rho GTPase activating protein 23b	Intron (ENSDART00000147422.2/ENSDARG00000026840.10, intron 1 of 22)/Intron (ENSDART00000147422.2/ENSDARG00000026840.10, intron 1 of 22)	ENSDARG00000026840	0.153374	-1395787848	0	-9733444224	0	-9566577929	0.037648	-2082407567	0.0468905	-1967352539	0	-1025627296	0	-1034200284	0	-9888107928	0	-9242234416	0	-8771168133	0	-9376562726	0	-1014503813	0	-1047941653	0	-9846939438
ENSDARG00000089529	793871	14360476	Proteasome	desi1b	desumoylating isopeptidase 1b	Promoter (2-3kb)/Promoter (2-3kb)/Promoter (1-2kb)/Promoter (1-2kb)	ENSDARG00000089529	1053238	0.512256565	862492	0.369811965	708764	0.072387847	745848	0.27089437	198513	-0.143856327	5398126	0.203317982	626573	0.431981735	9456913	0.53964943	1749018	0.675149333	8725494	0.3527919	227555	-0.155205298	1841455	-0.201051491	0.161497	-1229696045	0.824795	-0.412778358
ENSDARG00000077009	572477			wdfy4	WDFY family member 4	Promoter (2-3kb)/Promoter (2-3kb)/Exon (ENSDART00000112653.3/ENSDARG00000077009.4, exon 7 of 63)/Exon (ENSDART00000112653.3/ENSDARG00000077009.4, exon 7 of 63)	ENSDARG00000077009	0	-8549908595	0.6140796	-0.793754439	0	-9566577929	2764401102	-0.17073799	1411185	-0.309990573	3106927	-0.076908993	4516220019	0.275004766	4997598	0.212875472	2203271	-0.246819398	11409006	-0.561854318	191945	-0.234422638	3078064	0.043509677	1214791	-0.267735475	0.411505	-0.748337556
ENSDARG00000006865	83413	691853	Porphyrin and chlorophyll metabolism	glra4a	glycine receptor alpha 4a	Distal Intergenic/Distal Intergenic/Intron (ENSDART00000030509.9/ENSDARG00000006865.10, intron 8 of 8)/Exon (ENSDART00000030509.9/ENSDARG00000006865.10, exon 8 of 9)/Exon (ENSDART00000030509.9/ENSDARG00000006865.10, exon 8 of 9)/Distal Intergenic	ENSDARG00000006865	0.468043	-0.892453186	0.4812574	-0.901080836	0	-9566577929	1429639	-0.464143709	0.799728	-0.586469939	0.9747036	-0.664969052	0.955692	-0.46955768	0.738464	-0.766818505	0.1404253	-1471999253	0.3888642	-1045760154	0.790395	-0.647427629	1107837	-0.442947687	0.502453	-0.688602706	262724	0.146341278
ENSDARG00000056934	100005952			hepacama	hepatic and glial cell adhesion molecule a	Intron (ENSDART00000150182.1/ENSDARG00000056934.3, intron 3 of 6)/Intron (ENSDART00000150182.1/ENSDARG00000056934.3, intron 3 of 6)	ENSDARG00000056934	197418	-0.243097329	0.393919	-0.989266685	0.628577	-1138149322	0.313062	-1139934091	107212	-0.443768468	0.836427	-0.742578972	0.43322	-0.848883035	150824	-0.40093256	0.429058	-0.974937052	0.29822	-1165078977	0.807706	-0.637342795	0.683907	-0.67256036	0.314982	-0.911228155	0.462622	-0.691830204
ENSDARG00000101422	100148903			hdac12	histone deacetylase 12	Promoter (2-3kb)/Promoter (2-3kb)/3' UTR/3' UTR	ENSDARG00000101422	276253	-0.091515147	131823	-0.457351695	70152	0.067254587	1814352	-0.358107543	45172	0.256422188	63169651	0.283054827	4599747	0.283790889	606082	0.311702385	153282	-0.408291654	263958	-0.184743027	449203	0.161361755	284684	0.006335423	362285	0.253179614	1870415	-0.017633824
ENSDARG00000005112	378452		Proline biosynthesis glutamate => proline	cdh17	cadherin 17 LI cadherin (liver-intestine)	Exon (ENSDART00000042895.5/ENSDARG00000005112.7, exon 11 of 19)/Exon (ENSDART00000042895.5/ENSDARG00000005112.7, exon 11 of 19)	ENSDARG00000005112	111771	-0.499741149	0.71469	-0.726940591	225805	-0.499165783	309209	-0.120892444	292143	0.044250765	123139	0.621654848	182864	0.945488182	182937	0.877706522	0.3595905	-105354116	0.135795	-1518759431	289659	-0.042878474	484179	0.259146334	408617	0.310552406	678672	0.604346136
ENSDARG00000060113	571403			znf395a	zinc finger protein 395a	Intron (ENSDART00000132203.1/ENSDARG00000060113.6, intron 1 of 2)/Intron (ENSDART00000132203.1/ENSDARG00000060113.6, intron 1 of 2)	ENSDARG00000060113	713533	1375383802	8906919	1397954004	370763	0.899162822	9413779	1399042497	181454	0.933376474	3485354	1149435583	22455156	1043946524	189216	0.894997153	3332264	1986736312	2027735	1767109188	335035226	1096678124	34061265	1187834246	178258	1012790769	11053	0.839727189
ENSDARG00000042840	767643			eml1	echinoderm microtubule associated protein like 1	Intron (ENSDART00000172721.2/ENSDARG00000042840.9, intron 2 of 22)/Intron (ENSDART00000172721.2/ENSDARG00000042840.9, intron 2 of 22)/Promoter (1-2kb)/Promoter (1-2kb)	ENSDARG00000042840	126044	-0.445522939	33082039	-0.052166449	3725551	-0.24897195	8483977	0.328217183	78353565	0.524547807	12540239	0.630894274	621546	0.428119699	59553479	0.302707752	4190708	0.039302742	5516539	0.14665868	1401156	0.690884984	10275376	0.617347387	5216385	0.426967656	0.5326132	-0.623838866
ENSDARG00000041083	558452		MprB-MprA (maintenance of persistent infection) two-component regulatory system	anpepa	alanyl (membrane) aminopeptidase a		ENSDARG00000041083	0.029821	-2134614171	0.0858062	-1660404407	0.897548	-0.960161064	0.153631	-1456675853	0	-1095411421	0	-1025627296	0.094572	-1578529864	0	-9888107928	0	-9242234416	0.1957086	-1354445545	0.1060214	-1582532664	0.0236136	-2274898068	0	-1047941653	0.233732	-1021318977
ENSDARG00000054259	393617	6015043	Pyruvate oxidation pyruvate => acetyl-CoA	nat10	N-acetyltransferase 10	Exon (ENSDART00000076399.4/ENSDARG00000054259.5, exon 13 of 29)/Exon (ENSDART00000076399.4/ENSDARG00000054259.5, exon 13 of 29)/Promoter (<=1kb)	ENSDARG00000054259	348871	105257707	8780280587	1391647988	289451	0.77545478	918451	1388071588	191311	0.959129099	2388202	0.957671502	1189118	0.739157577	1524193	0.784198441	62052384	1238709333	965713	1433604717	330312	1090069189	268167	107399684	170291	0.990993253	55444	0.506774146
ENSDARG00000109089						Exon (ENSDART00000174561.1/ENSDARG00000109089.1, exon 3 of 4)/Exon (ENSDART00000174561.1/ENSDARG00000109089.1, exon 3 of 4)	ENSDARG00000109089
ENSDARG00000062995	566575		Purine metabolism	si:dkey-14o18.2	si:dkey-14o18.2	Promoter (<=1kb)/Promoter (<=1kb)	ENSDARG00000062995	0	-8549908595	0	-9733444224	0	-9566577929	0.127853	-1538402243	0	-1095411421	0	-1025627296	0	-1034200284	0	-9888107928	0.350561	-1064858807	0	-8771168133	0	-9376562726	0	-1014503813	0	-1047941653	0	-9846939438
ENSDARG00000032849	792085	12771481	Biosynthesis of amino acids	ndrg1a	N-myc downstream regulated 1a	Exon (ENSDART00000102896.5/ENSDARG00000032849.7, exon 12 of 14)/Exon (ENSDART00000102896.5/ENSDARG00000032849.7, exon 12 of 14)/Intron (ENSDART00000102896.5/ENSDARG00000032849.7, intron 10 of 13)/Exon (ENSDART00000102896.5/ENSDARG00000032849.7, exon 6 of 14)/Exon (ENSDART00000102896.5/ENSDARG00000032849.7, exon 6 of 14)/Promoter (1-2kb)	ENSDARG00000032849	287185	0.964795104	896649	0.386915069	7383947	124339664	646346	0.207182339	2544806	1098034544	3707991	1180846276	18091548	0.940352101	148285	0.770109109	869586	1388886403	7233119706	0.268459677	1540739	0.735089374	142847	0.774172151	201312	10707723	1765029	1065608821
ENSDARG00000008639	447906			kifap3a	kinesin-associated protein 3a	Intron (ENSDART00000162808.1/ENSDARG00000008639.9, intron 10 of 18)/Intron (ENSDART00000162808.1/ENSDARG00000008639.9, intron 10 of 18)	ENSDARG00000008639	0.775019	-0.664928027	137827	-0.437738275	0.828024	-100044709	1478910011	-0.449067057	3714500005	0.161174029	3685480162	0.009716453	21454081	-0.08186166	2509248	-0.140123706	219958	-0.247565555	271340014	-0.172342307	513629	0.223748727	285702	0.008034642	184459	-0.068613475	2858250005	0.187012821
ENSDARG00000039987	562048		NarQ-NarP (nitrate respiration) two-component regulatory system	hivep2a	human immunodeficiency virus type I enhancer binding protein 2a	Intron (ENSDART00000141734.3/ENSDARG00000039987.8, intron 2 of 8)/Intron (ENSDART00000141734.3/ENSDARG00000039987.8, intron 2 of 8)/Distal Intergenic/Promoter (<=1kb)/Promoter (<=1kb)	ENSDARG00000039987	0.0739263	-1725038868	0.182301341	-1328559808	0	-9566577929	0.224512	-128786996	0.271463	-1112467356	0.805657	-0.761592176	0.488363	-0.791440167	0.149739	-1584371835	0	-9242234416	0.18576	-1377900889	0.434022	-0.926455647	0.397862	-0.930437179	0.24503	-103095109	0.166558	-1184839482
ENSDARG00000015907	664747		Nucleotide sugar biosynthesis glucose => UDP-glucose	dcbld1	discoidin CUB and LCCL domain containing 1		ENSDARG00000015907	169869142	0.727899266	2387525	0.818184178	163853804	0.491134005	28557408	0.868278279	22278945	-0.087689076	377885	0.022407889	392305151	0.20749744	558516	0.269826603	2700003	0.868380988	2910061438	0.894319545	48581417	0.197832946	338334221	0.088525197	20025	-0.029455363	185946	-0.020468724
ENSDARG00000078970	100134973			il7r	interleukin 7 receptor	Promoter (<=1kb)/Promoter (<=1kb)/Distal Intergenic/Downstream (2-3kb)/Exon (ENSDART00000137959.2/ENSDARG00000078970.4, exon 8 of 8)/Exon (ENSDART00000137959.2/ENSDARG00000078970.4, exon 8 of 8)/Downstream (<1kb)	ENSDARG00000078970	0	-8549908595	0	-9733444224	0	-9566577929	0.3473	-1093753	0	-1095411421	0	-1025627296	0	-1034200284	0.356757	-1139565463	0.905891	-0.64235358	0.146438	-1484835795	0.0594855	-1851539195	0	-1014503813	0.0515851	-1773763287	0	-9846939438
ENSDARG00000062550	568568		Novobiocin biosynthesis	rc3h1a	ring finger and CCCH-type domains 1a	Intron (ENSDART00000144545.1/ENSDARG00000062550.6, intron 1 of 19)/Intron (ENSDART00000144545.1/ENSDARG00000062550.6, intron 1 of 19)/5' UTR	ENSDARG00000062550	0.535361	-0.831827715	12526	0.534133944	0.918868	-0.948430756	147598	0.574602444	0.210948	-1235253721	323019	-0.057172584	534029	0.355360524	421704	0.125865389	196446	0.726845405	175749	0.6676003	799257	0.429576625	368287	0.128906545	0.824639	-0.452411016	0	-9846939438
ENSDARG00000002909						Promoter (2-3kb)/Promoter (2-3kb)/3' UTR/Intron (ENSDART00000137984.2/ENSDARG00000016188.10, intron 4 of 31)/Promoter (1-2kb)/Promoter (1-2kb)	ENSDARG00000002909	2262134	0.857130157	2978916	0.915637587	5548135	1100566304	4920546	1110374273	958052	0.622442999	421921	1246364572	3482963	1254394311	3278574804	1176633267	642057388	1253890965	5064864	1143457509	1310004	0.659573143	1745068	0.869469656	9115947	0.693086905	41860257	0.371145535
ENSDARG00000001754	58013	5558846	Cyanoamino acid metabolism	noc2l	NOC2-like nucleolar associated transcriptional repressor	Promoter (<=1kb)/Promoter (<=1kb)/Intron (ENSDART00000122945.3/ENSDARG00000001754.10, intron 15 of 18)/Intron (ENSDART00000122945.3/ENSDARG00000001754.10, intron 15 of 18)/Promoter (2-3kb)	ENSDARG00000001754	599506	1296829082	89925629	1402168063	204641	0.602203074	870181	1364049539	260021	1108519867	2632921	100715762	141798	0.823548691	1300037	0.702696976	6804042	1279706909	7791059	1337070326	3492602	1116033617	3160239	1152165769	1541137	0.943407202	889175	0.734723792
ENSDARG00000100606	100331456			arhgef25a	Rho guanine nucleotide exchange factor (GEF) 25a	Intron (ENSDART00000171859.1/ENSDARG00000100606.1, intron 1 of 15)/Intron (ENSDART00000171859.1/ENSDARG00000100606.1, intron 1 of 15)	ENSDARG00000100606	0	-8549908595	0	-9733444224	0	-9566577929	0.283619	-1183882281	0.0441506	-1996664104	246233	-0.194863354	209372	-0.093553871	207715	-0.236951738	0.111077	-1576337621	0.270391	-1209121238	201396	-0.212049548	205588	-0.148617065	0.539386	-0.65478872	0.258182	-0.973305179
ENSDARG00000086161	798480		Phospholipid transport system	tmprss7	transmembrane protease serine 7	Promoter (<=1kb)/Promoter (<=1kb)/Exon (ENSDART00000129558.2/ENSDARG00000086161.2, exon 2 of 18)/Exon (ENSDART00000129558.2/ENSDARG00000086161.2, exon 2 of 18)	ENSDARG00000086161	0.125668	-1485672269	0.0602705	-1815962142	0	-9566577929	0	-9245470825	0	-1095411421	0	-1025627296	0.132635	-1416365485	0.221622	-1383488108	0	-9242234416	0	-8771168133	0.296897	-1103204177	0	-1014503813	0	-1047941653	0.0327078	-1970383875
ENSDARG00000029263	30339			hoxb3a	homeobox B3a	Promoter (1-2kb)/Promoter (1-2kb)/Promoter (2-3kb)	ENSDARG00000029263	130008	-0.43155324	4058187	0.037813419	0.834129	-0.996776514	1637702	0.620865478	18477838	0.942214932	1873997	0.834674272	1941023	0.974083036	1486415	0.77133941	0.6880798	-0.764743353	4863263339	0.089992759	7679864	1482813201	35741	1210749526	1943586	1054014828	1405062	0.955534402
ENSDARG00000087927	406661	5885683	Glycolysis core module involving three-carbon compounds	nudt9	nudix (nucleoside diphosphate linked moiety X)-type motif 9	Promoter (2-3kb)/Promoter (2-3kb)/Exon (ENSDART00000128284.2/ENSDARG00000087927.2, exon 6 of 8)/Exon (ENSDART00000128284.2/ENSDARG00000087927.2, exon 6 of 8)	ENSDARG00000087927	283427	0.958852606	254244	0.845868501	447037	0.992641178	461372	1081725689	720099	0.483445481	124821	0.628536985	13013	0.782379691	209577	0.94736082	448305	1094034176	436544	1076645702	660748	0.340990544	643559	0.394606759	380153	0.276130529	108565	0.831070335
ENSDARG00000097740	569097		Citrate cycle second carbon oxidation 2-oxoglutarate => oxaloacetate	LOC569097	uncharacterized LOC569097	Exon (ENSDART00000167462.1/ENSDARG00000097740.2, exon 3 of 4)/Exon (ENSDART00000167462.1/ENSDARG00000097740.2, exon 3 of 4)/Promoter (<=1kb)/Promoter (<=1kb)	ENSDARG00000097740	6308361	0.28100898	1248374	0.532645741	1346804	0.393162718	17340732	0.646307711	10.03	0.644763706	1352742	0.669333517	6851994	0.474864741	639153	0.338923056	1130125	0.480792709	1811166	0.681125645	19571935	0.8464559	14645416	0.786043711	12270172	0.834744622	214553	0.048591736
ENSDARG00000100972	566080	106866148	Spliceosome	myh11b	myosin heavy chain 11b smooth muscle	Exon (ENSDART00000166896.1/ENSDARG00000100972.1, exon 13 of 39)/Exon (ENSDART00000166896.1/ENSDARG00000100972.1, exon 13 of 39)/Exon (ENSDART00000166896.1/ENSDARG00000100972.1, exon 7 of 39)/Exon (ENSDART00000166896.1/ENSDARG00000100972.1, exon 3 of 39)/Exon (ENSDART00000166896.1/ENSDARG00000100972.1, exon 3 of 39)	ENSDARG00000100972	0.0639477	-1790456398	0.483069	-0.899426286	0.441711	-1314436009	0.2198447	-1297217519	0.0513431	-1923189198	0.1833393	-1512519336	0.2666424	-1081571419	0.1907827	-1460258377	0.2154603	-128148113	0.2807852	-119216255	0.3993307	-0.965232862	0.419234	-0.905529045	0.234607	-1051673908	0	-9846939438
ENSDARG00000045760	564110		ChvG-ChvI (acidity sensing) two-component regulatory system	prmt8b	protein arginine methyltransferase 8b	Intron (ENSDART00000059489.6/ENSDARG00000045760.5, intron 3 of 9)/Intron (ENSDART00000059489.6/ENSDARG00000045760.5, intron 3 of 9)/Exon (ENSDART00000059489.6/ENSDARG00000045760.5, exon 9 of 10)/Exon (ENSDART00000059489.6/ENSDARG00000045760.5, exon 9 of 10)/Promoter (1-2kb)	ENSDARG00000045760	0	-8549908595	0	-9733444224	0.660816	-1113157128	0	-9245470825	0.059086	-1854806857	0.124784	-1707695065	0.0713221	-1713805367	0.180181	-1489551323	0.0781729	-1732677211	0	-8771168133	0.189696	-1311723105	0	-1014503813	0	-1047941653	0	-9846939438
ENSDARG00000089382						Promoter (<=1kb)/Promoter (<=1kb)/Promoter (<=1kb)/Promoter (<=1kb)/Promoter (<=1kb)/Promoter (<=1kb)	ENSDARG00000089382	6361.76	34012163	5152.77	3184894453	24358.9	4140891491	2195.06	2800304126	2813.33	3388822944	3348.69	3465226096	2496.05	3302545206	2119.18	3312532492	2330.01	2852234728	1988.35	27934947	1336.01	2812351806	3779.58	3429587805	2092.85	3284701049	6208.63	3895072068
ENSDARG00000079816	797317		C10-C20 isoprenoid biosynthesis bacteria	rhbdd3	rhomboid domain containing 3	Intron (ENSDART00000177338.1/ENSDARG00000076119.5, intron 10 of 16)/Intron (ENSDART00000177338.1/ENSDARG00000076119.5, intron 10 of 16)/Promoter (2-3kb)/Promoter (2-3kb)	ENSDARG00000079816	0.891174	-0.601924552	109922	-0.537360933	0	-9566577929	162907	-0.406037928	0.685804	-0.66128644	116612	-0.574012926	139862	-0.286985567	126022	-0.49298071	0.768038	-0.715819164	0.552118	-0.888167004	0.616782	-0.762875413	0.350005	-0.991444928	0	-1047941653	0	-9846939438
ENSDARG00000101036	557526		AtoS-AtoC (cPHB biosynthesis) two-component regulatory system	traf2b	Tnf receptor-associated factor 2b	Intron (ENSDART00000175157.1/ENSDARG00000101036.2, intron 2 of 10)/Intron (ENSDART00000175157.1/ENSDARG00000101036.2, intron 2 of 10)/3' UTR/3' UTR	ENSDARG00000101036	0	-8549908595	0.77601	-0.690691401	0	-9566577929	3050728	-0.126884677	0.478739	-0.836272142	155626	-0.42761196	348424	0.150626754	30636	-0.037853831	0.506641	-0.900968236	0.351709	-1090910028	135133	-0.397783619	1740826	-0.227802972	0.288989	-0.952287219	0.0839018	-1515757422
ENSDARG00000101300	561124		RegB-RegA (redox response) two-component regulatory system	ssna1	Sjogren syndrome nuclear autoantigen 1	Intron (ENSDART00000158865.1/ENSDARG00000101300.1, intron 2 of 2)/Intron (ENSDART00000158865.1/ENSDARG00000101300.1, intron 2 of 2)/Intron (ENSDART00000158865.1/ENSDARG00000101300.1, intron 2 of 2)/Promoter (<=1kb)/Promoter (<=1kb)	ENSDARG00000101300	118895	0.566936035	2388369	0.81833982	327571	-0.313270186	1816864	0.667060004	1185212	0.72602898	1223803	0.618519699	117883	0.734991545	788094	0.446247781	936484	0.397148688	1381461	0.559365365	270796	0.997590798	1704702	0.85832888	1653712	0.977017459	438345	0.393385882
ENSDARG00000006202	386635	7255004	Bloom's syndrome complex	erbb3a	erb-b2 receptor tyrosine kinase 3a	Distal Intergenic/Distal Intergenic/Intron (ENSDART00000160128.1/ENSDARG00000006202.9, intron 1 of 28)/Exon (ENSDART00000150046.1/ENSDARG00000006202.9, exon 2 of 2)/Exon (ENSDART00000150046.1/ENSDARG00000006202.9, exon 2 of 2)	ENSDARG00000006202	585136	0.247082014	6387719707	0.237580355	473069	-0.129621429	9271722441	0.367724867	241539	-0.048351066	6399379	0.289630142	871566211	0.590208503	6742897	0.366342216	27380421	-0.150114195	7569270018	0.288882534	1091192	-0.497312552	0.57146987	-0.758061324	0.559972	-0.636932728	225096	0.071742203
ENSDARG00000071139	100151335			LOC100151335	PI-PLC X domain-containing protein 1-like	Promoter (<=1kb)/Promoter (<=1kb)	ENSDARG00000071139	0.330192	-1049851568	199305	-0.275315918	0.535736	-1218005894	130741	-0.503911266	0.864016	-0.548828145	11422	-0.584526564	0.928811	-0.4832362	0.435442	-1037449734	143932	-0.436301178	0.543996	-0.894829782	0.211697	-1260644157	0.863654	-0.56147716	0.316216	-0.909364136	0.64713	-0.529851449
ENSDARG00000033993	497434		23-dihydroxy-23-dihydro-p-cumate dehydrogenase activity	slc19a1	solute carrier family 19 (folate transporter) member 1	Intron (ENSDART00000049465.7/ENSDARG00000033993.7, intron 2 of 4)/Intron (ENSDART00000049465.7/ENSDARG00000033993.7, intron 2 of 4)/3' UTR/3' UTR	ENSDARG00000033993	0.854768	-0.620741665	105937	-0.553621991	0.668153	-110763984	244679	-0.225043709	203985	-0.130618407	291138	-0.109885302	273766	0.03501237	284957	-0.074959881	121187	-0.512849215	141757	-0.464238015	303826	-0.020651288	175659	-0.22351164	11023	-0.314060602	0.642689	-0.533174768
ENSDARG00000103900	541494		Glyoxylate and dicarboxylate metabolism	sept9b	septin 9b	Promoter (<=1kb)/Promoter (<=1kb)/Distal Intergenic/Distal Intergenic/3' UTR	ENSDARG00000103900	0.368579	-100023421	0.501186	-0.883213077	0	-9566577929	0.1550028	-145272038	401194	0.198675233	14146562	0.692035481	7453893	0.515231731	127272	0.691816416	0.460917	-0.943061332	1100572	-0.578033879	21173219	0.883061705	15722893	0.819837726	9461237	0.71081061	689899	0.6122643
ENSDARG00000042590	387255		Glycolysis core module involving three-carbon compounds	rbm19	RNA binding motif protein 19	Exon (ENSDART00000177277.1/ENSDARG00000098161.2, exon 16 of 23)/Exon (ENSDART00000177277.1/ENSDARG00000098161.2, exon 16 of 23)/Intron (ENSDART00000177277.1/ENSDARG00000098161.2, intron 17 of 22)/Promoter (<=1kb)/3' UTR/3' UTR/3' UTR	ENSDARG00000042590	100054	0.489099536	436887	1084272539	113067	0.305757572	510999	1127183845	408828	0.20785177	715876	0.346513697	472291	0.296459439	527342	0.24040004	740778	1317540735	758693	1325133996	168421	0.776533393	111469	0.656102014	595825	0.490359176	292015	0.19735276
ENSDARG00000075530							ENSDARG00000075530	464367	0.142791049	494339	0.12470374	391977	-0.223579358	802195	0.30330056	71736	0.481590209	33983716	-0.031425697	3516495	0.155044671	3391496	0.014242608	719662	0.279949483	385917	-0.013976767	569489	0.27180438	3150801	0.054627923	202625	-0.023834556	40798	0.358740854
ENSDARG00000028333	641579			zgc:123078	novel immune-type receptor 9.1-like	Promoter (1-2kb)/Promoter (1-2kb)	ENSDARG00000028333	3213289	-0.023325324	1527142	-0.392570668	0.0948588	-2083069214	2196071	-0.27314675	0.611416	-0.717181906	0.130549	-1684784357	0.350561	-0.950384991	0.411406	-1066541767	1795179	-0.337978765	1479282	-0.445080059	0.640791	-0.745099682	0.44482	-0.877328432	0.125001	-1351816914	0.0455951	-1810070201
ENSDARG00000036086	541475		Cyanoamino acid metabolism	itga11a	integrin alpha 11a	Intron (ENSDART00000052389.4/ENSDARG00000036086.6, intron 2 of 29)/Intron (ENSDART00000052389.4/ENSDARG00000036086.6, intron 2 of 29)/Promoter (1-2kb)/Exon (ENSDART00000052389.4/ENSDARG00000036086.6, exon 4 of 30)/Exon (ENSDART00000052389.4/ENSDARG00000036086.6, exon 4 of 30)	ENSDARG00000036086	0	-8549908595	0.675649	-0.751678085	0.96451	-0.924207651	157737	-0.420387976	0.114222	-1533910477	151772	-0.440332506	0.249736	-1112976463	0.226348	-1372677215	0.201283	-1311772058	0.468047	-0.962435047	0.399368	-0.965189385	0.487051	-0.834152353	0.494046	-0.696646758	0.569965	-0.591128402
ENSDARG00000037176	406624		PTS system beta-glucoside-specific II component	ggh	gamma-glutamyl hydrolase (conjugase folylpolygammaglutamyl hydrolase)	Promoter (1-2kb)/Promoter (1-2kb)/Promoter (2-3kb)/Promoter (2-3kb)	ENSDARG00000037176	103227	-0.535617022	120755	-0.495969992	900632	0.192097046	459226	0.055099289	0.804018	-0.583865385	307186	-0.082667002	352774	0.15657536	408915	0.110086743	0.785604	-0.705755399	253375	-0.203139703	136281	-0.393845888	183652	-0.202328955	0.859986	-0.432402567	0	-9846939438
ENSDARG00000012403	553504		Secondary bile acid biosynthesis	ercc6l2	excision repair cross-complementation group 6-like 2	Exon (ENSDART00000125173.2/ENSDARG00000012403.11, exon 6 of 19)/Exon (ENSDART00000125173.2/ENSDARG00000012403.11, exon 6 of 19)	ENSDARG00000012403	0.760573	-0.673416537	427085	0.060305665	110817	-0.854830236	290826	-0.148164885	196857	-0.147934538	2813	-0.127323173	245262	-0.01770009	29581	-0.055808544	475705	0.095713971	333226	-0.079976214	578696	0.279269717	352084	0.107488368	185339	-0.066344555	0.173356	-1165533656
ENSDARG00000104110	553355	11682324	Glutathione metabolism	col4a2	collagen type IV alpha 2	Promoter (2-3kb)/Promoter (2-3kb)	ENSDARG00000104110	0	-8549908595	0.430925	-0.949726996	0	-9566577929	0.2856782	-1180663365	0	-1095411421	205983	-0.285403895	10285646	-0.43432685	0.605171	-0.868808482	0.804314	-0.695280758	0.4364226	-0.993886849	14185198	-0.375196223	177064	-0.219719233	0.537608	-0.656362773	0.104223	-14110881
ENSDARG00000078935	558702		NreB-NreC (dissimilatory nitrate/nitrite reduction) two-component regulatory system	ttll4	tubulin tyrosine ligase-like family member 4	Promoter (<=1kb)/Promoter (<=1kb)/Promoter (2-3kb)/Promoter (1-2kb)/Promoter (1-2kb)	ENSDARG00000078935	1455952	0.658333393	26499089	0.864099995	570845	-0.035744261	3251981053	0.926092945	1559829	0.85974006	1307995037	0.652269751	662993825	0.459070082	811756046	0.461404506	2255495	0.788327326	2259325123	0.780526401	24284535	0.946880636	20727835	0.95139496	1419697	0.90427883	5113768	0.467754926
ENSDARG00000032630						Intron (ENSDART00000143888.2/ENSDARG00000032630.9, intron 16 of 134)/Intron (ENSDART00000143888.2/ENSDARG00000032630.9, intron 16 of 134)/3' UTR/3' UTR	ENSDARG00000032630	0.342494	-103334873	0.295725	-1115525644	0.038468	-2534057233	0.5055504	-0.926689896	172933768	203093892	4886444	0.152800109	3362083	0.133516039	37470527	0.065323578	0.3941091	-1012748796	0.3150921	-1140336832	4986927	0.210011792	5884862	0.352020443	21155025	1094421148	1194348656	1988351384
ENSDARG00000076480	569231		Pentose phosphate pathway non-oxidative phase fructose 6P => ribose 5P	LOC569231	guanine nucleotide exchange factor DBS	Promoter (1-2kb)/Promoter (1-2kb)/Intron (ENSDART00000115290.3/ENSDARG00000076480.4, intron 4 of 30)/Exon (ENSDART00000115290.3/ENSDARG00000076480.4, exon 7 of 31)/Exon (ENSDART00000115290.3/ENSDARG00000076480.4, exon 7 of 31)	ENSDARG00000076480	0.162441	-1369876076	0.0333845	-207610732	195096	-0.572208296	0.62604	-0.831572929	0.379615	-0.949216575	0.652299	-0.868705575	0.561725	-0.724341389	0.289349	-1246863442	0	-9242234416	0.158218	-1450050773	0.619869	-0.760551477	0.7260909	-0.644068032	0.322083	-0.900600092	0.0546789	-1722392361
ENSDARG00000040730	368478			wdr75	WD repeat domain 75	Promoter (2-3kb)/Promoter (2-3kb)/Promoter (1-2kb)/Promoter (1-2kb)/Exon (ENSDART00000059667.6/ENSDARG00000040730.7, exon 14 of 21)	ENSDARG00000040730	703012	1368682156	117699	1520690804	40248	0.940177324	112103	1476758076	2990358	1176579655	340991	1138334548	185209	0.951597262	180001	0.869416919	105254	147386251	127.63	1558972748	471236	1255465249	36343	1218700819	2327725	1139995849	176977	1066903386
ENSDARG00000104790						Promoter (1-2kb)/Promoter (1-2kb)/Promoter (<=1kb)/Promoter (1-2kb)/Promoter (1-2kb)/Promoter (<=1kb)	ENSDARG00000104790	8757.54	3545406987	4025.95	3076224407	26715.9	4187042275	2015.05	2762231194	5917.77	3750828017	2911.6	3394275518	3217.48	3424268838	3428.45	3559015574	3365.68	3015898122	2165.87	2831941703	1412.87	2838388848	3638.48	341147611	2830.68	3428668137	9291.16	4089619768
ENSDARG00000061985	562991	1251917	PhoR-PhoB (phosphate starvation response) two-component regulatory system	rbm47	RNA binding motif protein 47	3' UTR/3' UTR/Intron (ENSDART00000135552.1/ENSDARG00000061985.6, intron 2 of 6)/Intron (ENSDART00000135552.1/ENSDARG00000061985.6, intron 2 of 6)	ENSDARG00000061985	848256	0.41460966	480094	0.111827689	142151	0.420137826	361829	0.973586424	0.878477	-0.540747465	8892977	0.456554083	828314	0.565805413	682751	0.372731475	2303179	-0.227083498	420713	0.024835115	219701	-0.171555127	2189261	-0.118693394	124654	-0.255436059	0.679148	-0.506545736
ENSDARG00000104437	334795			aip	aryl hydrocarbon receptor interacting protein	Intron (ENSDART00000166251.1/ENSDARG00000104437.1, intron 2 of 6)/Intron (ENSDART00000166251.1/ENSDARG00000104437.1, intron 2 of 6)/Intron (ENSDART00000166251.1/ENSDARG00000104437.1, intron 2 of 6)/Intron (ENSDART00000166251.1/ENSDARG00000104437.1, intron 2 of 6)	ENSDARG00000104437	46176873	1179061179	6970662	1290012907	240155	0.682164724	627519	1218580873	238806	1067085019	4697573	1300844794	276142	1143098726	2682816	107388473	478498	1123040494	66867746	1268353699	492371	1275887603	5412488	1408302431	334417	1312727229	182937	1082888126
ENSDARG00000058221						Distal Intergenic/Distal Intergenic/Intron (ENSDART00000047954.5/ENSDARG00000058221.4, intron 1 of 8)	ENSDARG00000058221	26628	-0.108103202	890596	0.383932232	801978	0.134126972	22618	0.764527452	0.73933	-0.624699673	388427	0.036365693	297136	0.074285994	215133	-0.218973473	190696	-0.311096407	439022	0.043986748	221024	-0.168760477	196936	-0.169084418	0.398905	-0.798621356	0.703665	-0.489431097
ENSDARG00000075383	568698	11856719	Protein export	gramd1ba	GRAM domain containing 1Ba	Intron (ENSDART00000171879.2/ENSDARG00000075383.6, intron 2 of 19)/Intron (ENSDART00000171879.2/ENSDARG00000075383.6, intron 2 of 19)/Intron (ENSDART00000171879.2/ENSDARG00000075383.6, intron 2 of 19)/Intron (ENSDART00000171879.2/ENSDARG00000075383.6, intron 2 of 19)	ENSDARG00000075383	0.35776	-1013675061	0.285967	-1130301401	0	-9566577929	0.518606	-0.915344952	0	-1095411421	0.728829	-0.812430616	0.614869	-0.681001851	0.776474	-0.741103013	0.4150199	-0.989741284	0.511743	-0.922308019	0.923889	-0.574784762	0.919131	-0.531840839	0.645443163	-0.569213382	0	-9846939438
ENSDARG00000098667						Distal Intergenic/Distal Intergenic/Intron (ENSDART00000169340.1/ENSDARG00000098667.1, intron 5 of 8)/Promoter (1-2kb)/Promoter (1-2kb)	ENSDARG00000098667	0.587359	-0.79000879	0.690329	-0.742212655	0.756491	-1045593475	0.46732	-0.961678437	0.864206	-0.5487211	0.891707	-0.710114291	0.395425	-0.892648177	0.747992	-0.760250154	109448	-0.558191291	0.424947	-1005866708	12467288	-0.435285785	10534438	-0.466913666	0.603842	-0.600975165	0.0611646	-1668297261
ENSDARG00000098453						Promoter (<=1kb)/Promoter (<=1kb)/3' UTR/Promoter (<=1kb)/Promoter (<=1kb)	ENSDARG00000098453	9995647	0.488659556	13372039	0.562915836	1641802	0.492128365	1474675	0.574208857	82995601	0.552568074	21358132	0.901012421	14911914	0.847684518	15597136	0.796001619	8175099	1361403872	2457957	0.818410251	2128389	0.885488417	1471746	0.788379697	1125633	0.793631321	13169909	0.924294704
ENSDARG00000103773						Exon (ENSDART00000168149.1/ENSDARG00000103773.1, exon 6 of 7)/Exon (ENSDART00000168149.1/ENSDARG00000103773.1, exon 6 of 7)/Promoter (1-2kb)/Promoter (1-2kb)	ENSDARG00000103773
ENSDARG00000029768	100141368			waplb	WAPL cohesin release factor b	Intron (ENSDART00000150191.1/ENSDARG00000029768.8, intron 2 of 19)/Intron (ENSDART00000150191.1/ENSDARG00000029768.8, intron 2 of 19)	ENSDARG00000029768	661671	0.302538726	280234	0.888729312	144083	0.426883263	30698	0.900440291	451683	0.25638231	107667	0.553542871	560745	0.378764749	634859	0.335469306	332068	0.960465289	319939	0.936933733	220873	0.902735649	144246	0.778811624	841802	0.655115234	104769	-0.297336228
ENSDARG00000055652	794259		Limonene and pinene degradation	aclyb	ATP citrate lyase b	Intron (ENSDART00000152522.2/ENSDARG00000055652.5, intron 13 of 28)/Intron (ENSDART00000152522.2/ENSDARG00000055652.5, intron 13 of 28)/Intron (ENSDART00000152522.2/ENSDARG00000055652.5, intron 11 of 28)/Intron (ENSDART00000152522.2/ENSDARG00000055652.5, intron 11 of 28)	ENSDARG00000055652	0	-8549908595	0	-9733444224	0	-9566577929	0.0435284	-2017829246	0.16264	-1361865768	0.0581035	-2095433938	0.2183145	-1177445173	0.16785	-1525872747	0.0682307	-179321405	0	-8771168133	0.0901956	-1657782794	0.120517	-149897416	0.0748115	-1596545133	0	-9846939438
ENSDARG00000096693						Distal Intergenic/Distal Intergenic/Intron (ENSDART00000153012.1/ENSDARG00000096693.1, intron 1 of 4)/Intron (ENSDART00000153012.1/ENSDARG00000096693.1, intron 1 of 4)/Intron (ENSDART00000153012.1/ENSDARG00000096693.1, intron 1 of 4)/Intron (ENSDART00000153012.1/ENSDARG00000096693.1, intron 1 of 4)/Downstream (2-3kb)	ENSDARG00000096693
ENSDARG00000061311	798757		RNA polymerase bacteria	znf438	zinc finger protein 438	Promoter (2-3kb)/Promoter (2-3kb)	ENSDARG00000061311	752173	0.360374664	790449	0.331401378	467422	-0.135621908	802913	0.303698638	251738	-0.028216641	292381	-0.107724131	15551	-0.236139498	207814	-0.2367076	413541	0.033391302	915038	0.374167932	659316	0.339980635	450276	0.224588982	289342	0.146000829	161336	-0.088982241
ENSDARG00000054154	553241		Valine leucine and isoleucine degradation	bms1	BMS1 ribosome biogenesis factor	Exon (ENSDART00000053761.6/ENSDARG00000054154.7, exon 21 of 23)/Exon (ENSDART00000053761.6/ENSDARG00000054154.7, exon 21 of 23)/Intron (ENSDART00000053761.6/ENSDARG00000054154.7, intron 20 of 22)/Intron (ENSDART00000053761.6/ENSDARG00000054154.7, intron 20 of 22)	ENSDARG00000054154	418983	1135194546	9135361	1409105908	264557	0.730519361	9447903	1400652506	134357	0.787082105	1451151	0.704955996	982529	0.647663224	69181698	0.379490056	9817028	14428559	9680905	1434710191	268208	0.993120778	22713824	0.994950491	153933	0.942847906	951941	0.767641531
ENSDARG00000080009	794333		Arachidonic acid metabolism	bahcc1	BAH domain and coiled-coil containing 1	Exon (ENSDART00000152876.1/ENSDARG00000080009.4, exon 10 of 29)/Exon (ENSDART00000152876.1/ENSDARG00000080009.4, exon 10 of 29)/Intron (ENSDART00000152876.1/ENSDARG00000080009.4, intron 2 of 28)/Intron (ENSDART00000152876.1/ENSDARG00000080009.4, intron 2 of 28)	ENSDARG00000080009	0.0376885	-2028981925	0.298178	-1111887954	0	-9566577929	0.6622653	-0.80654321	275517	0.015725196	13195062	0.656714543	3779452	0.189618883	226291	-0.193066086	0.495612	-0.910763054	0.911788	-0.662635479	29460127	1036811021	16655	0.847253926	37465	0.269179102	155341	-0.107256632
ENSDARG00000056651	100144564			gfra4a	GDNF family receptor alpha 4a	Intron (ENSDART00000141103.2/ENSDARG00000056651.5, intron 1 of 8)/Intron (ENSDART00000141103.2/ENSDARG00000056651.5, intron 1 of 8)	ENSDARG00000056651	0.921422	-0.586866013	0.412493	-0.968977408	0	-9566577929	0.758185	-0.746357765	0.241848	-1168704641	0.173576	-154027887	0.268075	-1079002427	0.437273	-1035299839	119102	-0.520572519	0.330492	-1118883853	0.439185	-0.920951072	0.313097	-1044491742	0.0930994	-1492286634	0.0602074	-1675909485
ENSDARG00000102544							ENSDARG00000102544
ENSDARG00000004643	449008		Pentose phosphate pathway (Pentose phosphate cycle)	cdhr1a	cadherin-related family member 1a	Promoter (<=1kb)/Promoter (<=1kb)/Intron (ENSDART00000026679.7/ENSDARG00000004643.8, intron 14 of 16)/Intron (ENSDART00000026679.7/ENSDARG00000004643.8, intron 14 of 16)	ENSDARG00000004643	0.079637	-1691469041	0.26733	-1159978627	10656	-0.874403497	0.911936	-0.664199794	0	-1095411421	0	-1025627296	0.0631657	-1772030438	0	-9888107928	0.178674	-1364797014	0.058121	-1900284501	0.306993	-1087638579	0.2734743	-110890202	0.0613577	-1691056848	0.0208275	-218820077
ENSDARG00000037553	100149452			il1rapl2	interleukin 1 receptor accessory protein-like 2	Intron (ENSDART00000054687.5/ENSDARG00000037553.6, intron 3 of 8)/Intron (ENSDART00000054687.5/ENSDARG00000037553.6, intron 3 of 8)/Intron (ENSDART00000143382.1/ENSDARG00000037553.6, intron 2 of 10)/Intron (ENSDART00000143382.1/ENSDARG00000037553.6, intron 2 of 10)/Intron (ENSDART00000143382.1/ENSDARG00000037553.6, intron 2 of 10)/Intron (ENSDART00000143382.1/ENSDARG00000037553.6, intron 2 of 10)…	ENSDARG00000037553	0	-8549908595	0.125359	-1493466863	0	-9566577929	0.149466	-1468905361	0	-1095411421	0	-1025627296	0	-1034200284	0	-9888107928	0	-9242234416	0	-8771168133	0	-9376562726	0	-1014503813	0.100288	-1456828435	0	-9846939438
ENSDARG00000079826	100151331			gpr174	G protein-coupled receptor 174	Promoter (1-2kb)/Promoter (1-2kb)/Promoter (2-3kb)/Promoter (2-3kb)	ENSDARG00000079826	0.307412	-1082101919	0.3451029	-1047527948	0	-9566577929	0.0598064	-1876466738	0	-1095411421	0.273937	-1308818708	0.312938	-1004815243	0	-9888107928	0.401818	-1004127893	0.313127	-1143149478	0.377122	-0.991868337	0.146459	-1406168648	0.0545337	-1747263907	0	-9846939438
ENSDARG00000076312	100329862			myot	myotilin	3' UTR/3' UTR/Promoter (<=1kb)/Intron (ENSDART00000115101.3/ENSDARG00000076312.4, intron 4 of 9)/Intron (ENSDART00000115101.3/ENSDARG00000076312.4, intron 4 of 9)	ENSDARG00000076312	0.323673	-1058847665	0.233494	-1219571901	0	-9566577929	0.190519189	-1360921367	112893	-0.418632132	1090021007	-0.608246306	0.42301	-0.860317529	0.577343701	-0.892926708	0.0289538	-2174691396	0.156087	-145614725	0.422001	-0.93952992	0.361876	-0.975567132	0.778203	-0.480041343	118455	-0.238084767
ENSDARG00000037503	368417			thoc2	THO complex 2	Intron (ENSDART00000054611.5/ENSDARG00000037503.7, intron 3 of 35)/Intron (ENSDART00000054611.5/ENSDARG00000037503.7, intron 3 of 35)/Intron (ENSDART00000054611.5/ENSDARG00000037503.7, intron 8 of 35)/Promoter (1-2kb)/Intron (ENSDART00000054611.5/ENSDARG00000037503.7, intron 7 of 35)/Intron (ENSDART00000054611.5/ENSDARG00000037503.7, intron 7 of 35)/Promoter (1-2kb)	ENSDARG00000037503	12187614	0.578108449	5160006	1157563705	18549882	0.553130643	64686372	1232090527	1496717	0.839632779	21877748	0.913206007	15338128	0.861195644	14658688	0.764207907	103494894	1466361873	6299957	1241563559	59807215	1366414228	35464384	1207050932	2576864	118847036	9259429	0.754278069
ENSDARG00000101377	569287		SenX3-RegX3 (phosphate starvation response) two-component regulatory system	ccdc142	coiled-coil domain containing 142	Promoter (<=1kb)/Promoter (<=1kb)/Intron (ENSDART00000169932.1/ENSDARG00000101377.1, intron 3 of 13)/Distal Intergenic/Distal Intergenic/Intron (ENSDART00000169932.1/ENSDARG00000101377.1, intron 5 of 13)/Intron (ENSDART00000169932.1/ENSDARG00000101377.1, intron 5 of 13)	ENSDARG00000101377	0.522605	-0.84270726	23347	-0.20564281	255308	-0.437806263	236211	-0.240715849	17063	-0.217542071	132439	-0.509452215	187599	-0.14619881	21495	-0.219409486	122176	-0.509232084	210726	-0.286003248	511266	0.221602286	370466	0.131714753	243654	0.064070315	0.388333	-0.776308131
ENSDARG00000102162						Distal Intergenic/Distal Intergenic/Promoter (2-3kb)/Intron (ENSDART00000168227.1/ENSDARG00000102162.1, intron 1 of 2)/Promoter (2-3kb)/Promoter (2-3kb)	ENSDARG00000102162
ENSDARG00000106348						Intron (ENSDART00000175084.1/ENSDARG00000106926.1, intron 1 of 1)/Intron (ENSDART00000175084.1/ENSDARG00000106926.1, intron 1 of 1)/Intron (ENSDART00000175084.1/ENSDARG00000106926.1, intron 1 of 1)/Intron (ENSDART00000175084.1/ENSDARG00000106926.1, intron 1 of 1)/Intron (ENSDART00000177419.1/ENSDARG00000106348.1, intron 2 of 2)/Intron (ENSDART00000179388.1/ENSDARG00000106926.1, intron 2 of 2)/Int…	ENSDARG00000106348
ENSDARG00000010721	322694			2018-09-06	septin 6	Exon (ENSDART00000137997.2/ENSDARG00000010721.10, exon 4 of 11)/Exon (ENSDART00000137997.2/ENSDARG00000010721.10, exon 4 of 11)/Intron (ENSDART00000137997.2/ENSDARG00000010721.10, intron 2 of 10)/Intron (ENSDART00000137997.2/ENSDARG00000010721.10, intron 2 of 10)	ENSDARG00000010721	21984481	1883048338	30441976	1939158088	1488936	1593837961	26743283	1863626305	5299991	1455200418	1160783	1759741757	7866473	164500389	6996585	1565004932	411518	2080651437	35637931	2020631918	1399708	1762217936	13383597	1839268062	71920779	1677786989	45648331	1524183601
ENSDARG00000099849	565310		Ribosome bacteria	ebf1a	early B-cell factor 1a	Exon (ENSDART00000004550.10/ENSDARG00000002609.10, exon 6 of 11)/Exon (ENSDART00000004550.10/ENSDARG00000002609.10, exon 6 of 11)/Intron (ENSDART00000172171.1/ENSDARG00000099849.2, intron 6 of 15)/Intron (ENSDART00000172171.1/ENSDARG00000099849.2, intron 8 of 15)/Intron (ENSDART00000172171.1/ENSDARG00000099849.2, intron 11 of 15)/Promoter (<=1kb)/Promoter (<=1kb)	ENSDARG00000099849	0.14193	-1430772129	0.302699	-1105261237	0.0744026	-2204439558	0.134159	-1516980001	126561	-0.362994862	253756	-0.179596986	1243935	-0.34317854	3895504	0.085230341	0.584376	-0.837443675	0.186815	-1375354762	4300757	0.141106885	409056	0.178885376	13491	-0.217743112	0.320292	-0.869271659
ENSDARG00000104058	100002197			si:dkey-31c13.1	si:dkey-31c13.1	Distal Intergenic/Distal Intergenic/Promoter (2-3kb)	ENSDARG00000104058	1720545	0.733666217	3355748	0.968091578	381517	0.913449712	3138118	0.910234176	13754412	0.798495581	1506489	0.723940583	1199889	0.74348075	1449779	0.758553062	381427	1022137529	3231504	0.941423945	2292699	0.920103769	2107879	0.959387532	160204	0.96188391	14342235	0.965448071
ENSDARG00000076639	562934		YesM-YesN two-component regulatory system	esamb	endothelial cell adhesion molecule b	Intron (ENSDART00000114936.4/ENSDARG00000076639.4, intron 2 of 6)/Intron (ENSDART00000114936.4/ENSDARG00000076639.4, intron 2 of 6)/Intron (ENSDART00000114936.4/ENSDARG00000076639.4, intron 1 of 6)/Intron (ENSDART00000114936.4/ENSDARG00000076639.4, intron 1 of 6)/Intron (ENSDART00000114936.4/ENSDARG00000076639.4, intron 1 of 6)	ENSDARG00000076639	0	-8549908595	0	-9733444224	0	-9566577929	0	-9245470825	0.126508	-1484174757	0.40798	-1106761453	0.0701476	-1721766239	117386	-0.529352174	0	-9242234416	0.171163	-1414694424	0.624101	-0.757384308	0.626542	-0.714264058	0.4738719	-0.716522298	0	-9846939438
ENSDARG00000010487	415148		Putative ABC transport system	sae1	SUMO1 activating enzyme subunit 1	Intron (ENSDART00000011447.8/ENSDARG00000010487.8, intron 7 of 8)/Intron (ENSDART00000011447.8/ENSDARG00000010487.8, intron 7 of 8)/Intron (ENSDART00000011447.8/ENSDARG00000010487.8, intron 7 of 8)/Intron (ENSDART00000011447.8/ENSDARG00000010487.8, intron 7 of 8)	ENSDARG00000010487	320357	2052911084	408696	2068873341	245142	1842978742	353342	1987577153	116178	1837283696	105394	1710759788	618837	152996882	705891	1569548736	268286	1890267628	349391	2011728369	181964	1884349058	165723	1940998336	127.5	1950737975	835671	1816004248
ENSDARG00000041137	492783	101083701	melatonin receptor activity	dhrs13a.3	dehydrogenase/reductase (SDR family) member 13a duplicate 3	Intron (ENSDART00000152620.1/ENSDARG00000041137.6, intron 2 of 2)/Intron (ENSDART00000152620.1/ENSDARG00000041137.6, intron 2 of 2)/Intron (ENSDART00000152620.1/ENSDARG00000041137.6, intron 2 of 2)/Intron (ENSDART00000152620.1/ENSDARG00000041137.6, intron 2 of 2)/Intron (ENSDART00000152620.1/ENSDARG00000041137.6, intron 2 of 2)	ENSDARG00000041137	239913	-0.155145086	107522	0.46689216	439592	-0.16629469	143199	0.561139332	11692	-0.401568868	61206	0.267035754	686721	0.475928229	723415	0.402372641	161647	0.640076577	152901	0.604988551	621106	0.312190753	41411	0.184730898	1778	-0.086141748	0.935818	-0.35183252
ENSDARG00000057729	572411			ephb6	eph receptor B6	Promoter (1-2kb)/Promoter (1-2kb)	ENSDARG00000057729	0	-8549908595	0.631642	-0.781336975	0	-9566577929	155822	-0.425823021	0.281711	-1094427309	114081	-0.585144267	0.696223	-0.621426701	0.814	-0.716921304	15362	-0.407311403	0.768468	-0.739518079	184735	-0.252244356	129807	-0.367510655	0.315514	-0.910423649	0.0688346	-1611283757
ENSDARG00000074307	100073343			rapgef5b	Rap guanine nucleotide exchange factor (GEF) 5b	Intron (ENSDART00000115263.3/ENSDARG00000074307.5, intron 5 of 9)/Intron (ENSDART00000115263.3/ENSDARG00000074307.5, intron 5 of 9)/Intron (ENSDART00000114954.4/ENSDARG00000074307.5, intron 11 of 25)/Intron (ENSDART00000115263.3/ENSDARG00000074307.5, intron 6 of 9)/Intron (ENSDART00000115263.3/ENSDARG00000074307.5, intron 6 of 9)	ENSDARG00000074307	322086	-0.022263605	301268	-0.093373621	321129	-0.323194688	510829	0.102483868	0.736093	-0.626835851	2050592	-0.287684052	109161	-0.405805445	1048655	-0.58714018	199628	-0.290725079	513884	0.114772751	2717115	-0.07265241	1855172	-0.197518638	0.74971	-0.497823739	0.820499	-0.415298588
ENSDARG00000094282						Intron (ENSDART00000179151.1/ENSDARG00000094282.4, intron 37 of 56)/Intron (ENSDART00000179151.1/ENSDARG00000094282.4, intron 37 of 56)	ENSDARG00000094282	0.0647754	-178465451	0.1355914	-1458914038	0	-9566577929	0.2781869	-119248713	0.6766926	-0.667797726	1299215	-0.51918768	1983249	-0.119542195	1974239681	-0.262986224	0.217692	-1276895288	0.110004	-1613455007	0.810375	-0.635807179	0.553064	-0.773645816	0.400374	-0.796868992	0.9426642	-0.348314787
ENSDARG00000028715	777708	8926467	Phosphonate and phosphinate metabolism	fam188a	family with sequence similarity 188 member A	Intron (ENSDART00000059035.6/ENSDARG00000028715.7, intron 10 of 14)/Intron (ENSDART00000059035.6/ENSDARG00000028715.7, intron 10 of 14)	ENSDARG00000028715	0	-8549908595	0.0536702	-1867037633	121551	-0.808633418	134449	-0.49146729	677735	0.453927613	367652	0.008481664	30728	0.090380408	310979	-0.030186697	168524	0.658617996	211756	-0.283811099	668406	0.34635442	58676	0.350622039	564759	0.464831406	230434	0.083053172
ENSDARG00000087369	562035		PhoR-PhoB (phosphate starvation response) two-component regulatory system	cep162	centrosomal protein 162	Promoter (2-3kb)/Promoter (2-3kb)/Intron (ENSDART00000142104.1/ENSDARG00000087369.4, intron 3 of 25)/Intron (ENSDART00000142104.1/ENSDARG00000087369.4, intron 3 of 25)	ENSDARG00000087369	0	-8549908595	116268	-0.51264472	2028265	-0.552791332	1278603	-0.513824916	140826	-0.311000693	1270873	-0.530376194	1154388	-0.378996957	10097538	-0.606508134	1554828	-0.401947406	131569	-0.497769238	5271051	0.235804153	2806825	-0.000403183	245717	0.06808974	0.369522	-0.800270697
ENSDARG00000044574	767747			rbms3	RNA binding motif single stranded interacting protein		ENSDARG00000044574	0	-8549908595	0.9007019	-0.625073307	0	-9566577929	0.865102	-0.687659005	0.25828054	-113670169	143353	-0.469282248	226633	-0.055573203	23240083	-0.179416028	3848902	0.00143873	0.52435426	-0.911362923	41653	0.126210147	2861008	0.008698659	14823675	-0.172834043	0	-9846939438
ENSDARG00000040080	386723		Spermidine/putrescine transport system	fli1b	Fli-1 proto-oncogene ETS transcription factor b	Intron (ENSDART00000124717.2/ENSDARG00000040080.8, intron 1 of 9)/Intron (ENSDART00000124717.2/ENSDARG00000040080.8, intron 1 of 9)/Promoter (2-3kb)/Promoter (2-3kb)	ENSDARG00000040080	0.425204	-0.935759172	0.237645	-1211811999	0	-9566577929	0.54837	-0.890513757	429594	0.231972455	363666	0.002951887	263039321	0.015849199	201551	-0.252386164	0.36623	-1045399024	0.0468078	-1997609025	7313975001	0.388276432	8295186027	0.515439918	363387	0.254627526	0.0906393	-147848091
ENSDARG00000104230	406774	1202135	Aminoacyl-tRNA biosynthesis prokaryotes	sec23a	Sec23 homolog A COPII coat complex component		ENSDARG00000104230	603593	0.261092721	642751	0.240314953	650316	0.029383715	857458	0.332943824	140859	0.810089355	2232204	0.923404483	1886916	0.960528694	162998	0.818578798	1678311	0.656784444	111936665	0.464782664	12423236	0.634880808	1149146	0.670593853	78861	0.623997821	663009	0.593077697
ENSDARG00000074166	796547			birc6	baculoviral IAP repeat containing 6		ENSDARG00000074166	203466522	-0.229482574	536089	0.160407827	2335239229	-0.482370342	812905	0.309201819	3409161703	0.119414577	3555716797	-0.008466339	2551197	0.001192498	233275	-0.177492434	29046667	-0.123823757	445496	0.050568082	708649	0.373568682	4800517	0.255071051	3428318382	0.226868472	1009743	-0.315140301
ENSDARG00000074590	100333125			wdpcp	WD repeat containing planar cell polarity effector	Intron (ENSDART00000112665.3/ENSDARG00000074590.4, intron 3 of 16)/Intron (ENSDART00000112665.3/ENSDARG00000074590.4, intron 3 of 16)/Intron (ENSDART00000112665.3/ENSDARG00000074590.4, intron 3 of 16)/Intron (ENSDART00000112665.3/ENSDARG00000074590.4, intron 3 of 16)	ENSDARG00000074590	0	-8549908595	0	-9733444224	119258	-0.818149585	0.500319	-0.931318271	358137	0.143405246	2684364	-0.151067488	2563015	0.003408281	2501178	-0.141774147	0.511656	-0.896584746	0.414778	-1016756073	4940012	0.205611987	2553368	-0.04545558	1715952	-0.103075645	285804	0.186977362
ENSDARG00000044083	558420		SenX3-RegX3 (phosphate starvation response) two-component regulatory system	peli1b	pellino E3 ubiquitin protein ligase 1b	Intron (ENSDART00000092948.5/ENSDARG00000044083.7, intron 2 of 6)/Intron (ENSDART00000092948.5/ENSDARG00000044083.7, intron 2 of 6)/Intron (ENSDART00000092948.5/ENSDARG00000044083.7, intron 2 of 6)/Intron (ENSDART00000092948.5/ENSDARG00000044083.7, intron 2 of 6)	ENSDARG00000044083	0.157294	-1384402155	694085	0.274151174	269054	-0.411602586	826966	0.316832538	0.783536	-0.596427957	684631	0.323875614	5844	0.398574788	540361	0.252895417	921953	0.390189211	866578	0.349704545	141282	0.694743883	900214	0.554373487	321209	0.195810588	0.244827	-0.998937538
ENSDARG00000024167	560568		PhoR-PhoB (phosphate starvation response) two-component regulatory system	kcnh1a	potassium voltage-gated channel subfamily H (eag-related) member 1a	Promoter (<=1kb)/Promoter (<=1kb)/Intron (ENSDART00000169327.1/ENSDARG00000024167.6, intron 7 of 12)	ENSDARG00000024167	0	-8549908595	0.049474908	-190287982	0	-9566577929	0	-9245470825	0	-1095411421	0.630616	-0.885854432	0.10899	-1510500374	0.182069068	-1484210431	0	-9242234416	0.075136917	-1784838275	0.030527201	-2162069645	0.054400228	-1877624118	0.026445803	-2092281937	0.107656004	-1395447883
ENSDARG00000092862						Promoter (<=1kb)/Promoter (<=1kb)/Exon (ENSDART00000143404.1/ENSDARG00000092862.1, exon 4 of 6)/Intron (ENSDART00000137506.1/ENSDARG00000092862.1, intron 10 of 11)/Intron (ENSDART00000137506.1/ENSDARG00000092862.1, intron 10 of 11)/Intron (ENSDART00000091512.5/ENSDARG00000062933.5, intron 19 of 19)	ENSDARG00000092862	0	-8549908595	0	-9733444224	0	-9566577929	0	-9245470825	0	-1095411421	0	-1025627296	0	-1034200284	0.595646	-0.876936748	0	-9242234416	0	-8771168133	0.921868	-0.575804118	0.823455	-0.584166631	0.909492	-0.405720074	0.229781	-1029546592
ENSDARG00000062868	492695	100551676	sterol 12-alpha-hydroxylase activity	eea1	early endosome antigen 1	Intron (ENSDART00000091349.5/ENSDARG00000062868.6, intron 9 of 28)/Intron (ENSDART00000091349.5/ENSDARG00000062868.6, intron 9 of 28)	ENSDARG00000062868	0.800148	-0.650532343	3176744	-0.070022589	0	-9566577929	608888	0.180618115	1205956	-0.386499974	520093	0.184440096	4567749	0.280444049	3070647	-0.036676648	1100737	0.469066908	368206	1000105674	4471646	0.159244672	487304	0.262208906	4107994	0.313091806	0.254904	-0.97947174
ENSDARG00000041631	334752			fam192a	family with sequence similarity 192 member A	3' UTR/3' UTR/Intron (ENSDART00000061016.6/ENSDARG00000041631.6, intron 6 of 7)/Intron (ENSDART00000061016.6/ENSDARG00000041631.6, intron 6 of 7)/Promoter (<=1kb)	ENSDARG00000041631	4732083	1190101388	5746879	1204999298	672096	1196388558	5102719	1126550264	6852188	1580249927	3537246	11569325	3135036	1203937115	3101579	1148198876	6842818	1282235924	805144	135185	5620066	1337462206	4239495	1292023563	4212761	142280352	2812028	1290374911
ENSDARG00000062686						Exon (ENSDART00000147902.2/ENSDARG00000062686.6, exon 4 of 20)/Exon (ENSDART00000147902.2/ENSDARG00000062686.6, exon 4 of 20)/Intron (ENSDART00000147902.2/ENSDARG00000062686.6, intron 8 of 19)/Intron (ENSDART00000147902.2/ENSDARG00000062686.6, intron 8 of 19)/Distal Intergenic	ENSDARG00000062686	0.069828	-1750769324	0	-9733444224	0	-9566577929	0.364651	-1072060545	0.153364	-139045507	0.0822229	-1919304481	0.0276625	-2167893343	0.237369	-134831872	0	-9242234416	0	-8771168133	0.12396	-1509769303	0.393667	-0.935483086	0	-1047941653	0	-9846939438
ENSDARG00000015476	567336	11843060	Fluorobenzoate degradation	iqch	IQ motif containing H	Intron (ENSDART00000079691.4/ENSDARG00000015476.9, intron 14 of 20)/Intron (ENSDART00000079691.4/ENSDARG00000015476.9, intron 14 of 20)/Intron (ENSDART00000079691.4/ENSDARG00000015476.9, intron 16 of 20)	ENSDARG00000015476	0.338284	-1038928663	0.34059	-1053324551	0	-9566577929	0.399831	-1031079437	0.224187	-1205620706	0.53833	-0.966117996	0.326814	-0.984014357	0.5611885	-0.907467795	0.151972	-1436832645	1472156	-0.447251026	0.100633	-1606812595	0.128035	-1470167852	0.0738681	-1602595067	0.114124	-1367290721
ENSDARG00000068247	100137118			luzp2	leucine zipper protein 2		ENSDARG00000068247	0.59458	-0.784496214	0.103642	-1577241154	15303338	-0.693547208	0.369865	-1065743335	0	-1095411421	0.329731	-121478081	0.28393454	-1051445892	0.854764	-0.691885073	0.868132	-0.66130086	0.172982	-1409941779	0.456812	-0.902633761	0.282288	-1093802065	0.182677	-1170947462	0	-9846939438
ENSDARG00000010654						Intron (ENSDART00000019245.7/ENSDARG00000010654.8, intron 14 of 16)/Intron (ENSDART00000019245.7/ENSDARG00000010654.8, intron 14 of 16)/Exon (ENSDART00000019245.7/ENSDARG00000010654.8, exon 8 of 17)/Intron (ENSDART00000019245.7/ENSDARG00000010654.8, intron 13 of 16)/Intron (ENSDART00000019245.7/ENSDARG00000010654.8, intron 13 of 16)/Distal Intergenic	ENSDARG00000010654	0.0675461	-1765758529	0.21526	-1255377758	0.943033	-0.935459793	0.265591	-1213104517	0.127557	-1480154594	0.190855	-1492139391	0.299161	-1026401006	0.177275	-1497882057	0.307687	-1122913828	0.312859	-1143534434	0.744774	-0.675101526	0.534791	-0.789639545	0.487944	-0.702571523	0	-9846939438
ENSDARG00000067601	641490			arfgap2	ADP-ribosylation factor GTPase activating protein 2	Exon (ENSDART00000097328.4/ENSDARG00000067601.4, exon 13 of 16)/Exon (ENSDART00000097328.4/ENSDARG00000067601.4, exon 13 of 16)/Intron (ENSDART00000097328.4/ENSDARG00000067601.4, intron 7 of 15)/Intron (ENSDART00000097328.4/ENSDARG00000067601.4, intron 7 of 15)	ENSDARG00000067601	925958	0.454150962	5846943	1212600868	409588	-0.201619336	7173661	1278121653	513947	0.319251789	237571	0.955011135	223341	1041354885	2435566	1024346279	955922	1431012609	7441773	131644899	344011	1108984543	3109008	1144385455	146258	0.918465545	214096	0.047562695
ENSDARG00000062305	563414			rims3	regulating synaptic membrane exocytosis 3	Intron (ENSDART00000104027.2/ENSDARG00000062305.7, intron 1 of 5)/Intron (ENSDART00000104027.2/ENSDARG00000062305.7, intron 1 of 5)/Promoter (<=1kb)/Intron (ENSDART00000175739.1/ENSDARG00000062305.7, intron 1 of 6)/Intron (ENSDART00000175739.1/ENSDARG00000062305.7, intron 1 of 6)	ENSDARG00000062305	0	-8549908595	0	-9733444224	0	-9566577929	0	-9245470825	0	-1095411421	0	-1025627296	0.290173	-1041026021	0.81017	-0.719337704	0	-9242234416	0	-8771168133	0.749561	-0.67211923	0.191291	-1279043015	0	-1047941653	0	-9846939438
ENSDARG00000060893	794479	15087754	Protein export	col8a2	collagen type VIII alpha 2	Intron (ENSDART00000136811.1/ENSDARG00000060893.6, intron 1 of 2)/Intron (ENSDART00000136811.1/ENSDARG00000060893.6, intron 1 of 2)/Distal Intergenic	ENSDARG00000060893	0	-8549908595	0.147084	-1423086991	0	-9566577929	0.234005	-1269442801	0	-1095411421	257783	-0.171609977	0.432042	-0.850188481	0.315753	-1202121206	0	-9242234416	0.372323	-1065302831	29044	-0.041625094	272261	-0.014904663	136286	-0.212905408	0.0800205	-1538615447
ENSDARG00000042291	30586			dlx6a	distal-less homeobox 6a	Intron (ENSDART00000148732.2/ENSDARG00000042291.7, intron 2 of 3)/Intron (ENSDART00000148732.2/ENSDARG00000042291.7, intron 2 of 3)/Intron (ENSDART00000148732.2/ENSDARG00000042291.7, intron 2 of 3)/Intron (ENSDART00000148732.2/ENSDARG00000042291.7, intron 2 of 3)	ENSDARG00000042291	0	-8549908595	0	-9733444224	0	-9566577929	0.114822	-1586234286	504055	0.309790294	383248	0.029556583	338861	0.137283971	265388	-0.11141155	0.371783	-1038701845	0.297349	-1166393979	4830174	0.195145477	247329	-0.060624011	409297	0.311345093	392032	0.339497285
ENSDARG00000090623						Intron (ENSDART00000152987.1/ENSDARG00000090623.3, intron 20 of 43)/Intron (ENSDART00000152987.1/ENSDARG00000090623.3, intron 20 of 43)/Intron (ENSDART00000152987.1/ENSDARG00000090623.3, intron 20 of 43)/Intron (ENSDART00000152987.1/ENSDARG00000090623.3, intron 20 of 43)	ENSDARG00000090623	0.107067	-1557940723	0.220028	-1245730182	0.0192058	-2881138673	0.13147	-1525989039	0.655011	-0.683651503	0.631527	-0.885122144	0.510282	-0.770390733	0.669358	-0.817159044	0.0412315	-2017372535	0.0671749	-1835197151	0.2866	-1119634685	0.376762	-0.956377121	0.34266	-0.87107662	0.0120432	-2452557158
ENSDARG00000014302	561009	4249880	PilS-PilR (type 4 fimbriae synthesis) two-component regulatory system	brinp2	bone morphogenetic protein/retinoic acid inducible neural-specific 2	Intron (ENSDART00000056671.5/ENSDARG00000014302.11, intron 6 of 7)/Intron (ENSDART00000056671.5/ENSDARG00000014302.11, intron 6 of 7)/Distal Intergenic/Distal Intergenic/Intron (ENSDART00000056671.5/ENSDARG00000014302.11, intron 7 of 7)/Intron (ENSDART00000056671.5/ENSDARG00000014302.11, intron 7 of 7)	ENSDARG00000014302	0	-8549908595	0	-9733444224	0	-9566577929	0.108299	-1612258582	0.505792	-0.809510917	0.578385	-0.929711987	0.395473	-0.892589983	0.292284	-1241692574	0	-9242234416	0	-8771168133	0.42026	-0.941454281	0.3943138	-0.934701594	0	-1047941653	0	-9846939438
ENSDARG00000031783						Promoter (2-3kb)/Promoter (2-3kb)/Intron (ENSDART00000087823.5/ENSDARG00000031783.8, intron 3 of 16)/Intron (ENSDART00000087823.5/ENSDARG00000031783.8, intron 3 of 16)	ENSDARG00000031783	123147	-0.456013111	311207	-0.079080281	252795	-0.442748936	303512234	-0.129166648	0.957165	-0.49898392	0.781659	-0.776931883	1067045033	-0.416717656	0.691326	-0.800613858	2858905	-0.130890831	0.0863186	-1722466196	2206240405	-0.169603567	1156311	-0.422561291	108979	-0.319501919	0.0583595	-1690953665
ENSDARG00000006332	555970		RegB-RegA (redox response) two-component regulatory system	snx14	sorting nexin 14	Intron (ENSDART00000104725.4/ENSDARG00000006332.10, intron 3 of 29)/Intron (ENSDART00000104725.4/ENSDARG00000006332.10, intron 3 of 29)/Intron (ENSDART00000104725.4/ENSDARG00000006332.10, intron 16 of 29)/Intron (ENSDART00000104725.4/ENSDARG00000006332.10, intron 16 of 29)	ENSDARG00000006332	933771	0.457941647	114559	0.49480878	11305132	0.305688273	177897	0.657681465	536796	0.340428074	6377984821	0.287931401	869237	0.588925521	6455959	0.344061923	235762	0.808034702	139134	0.56256895	100275	0.535156997	812415	0.505522063	455225	0.36204544	4057633025	0.356111564
ENSDARG00000096560						Intron (ENSDART00000152372.1/ENSDARG00000096560.1, intron 1 of 3)/Intron (ENSDART00000152372.1/ENSDARG00000096560.1, intron 1 of 3)	ENSDARG00000096560
ENSDARG00000043035	100034405			capn3b	calpain 3b	Intron (ENSDART00000063177.5/ENSDARG00000043035.6, intron 2 of 20)/Intron (ENSDART00000063177.5/ENSDARG00000043035.6, intron 2 of 20)/Intron (ENSDART00000063177.5/ENSDARG00000043035.6, intron 2 of 20)/Intron (ENSDART00000063177.5/ENSDARG00000043035.6, intron 2 of 20)	ENSDARG00000043035	0	-8549908595	0	-9733444224	0	-9566577929	0.0709942	-180016302	106095	-0.448867205	0.0948245	-1846970316	0.17174656	-1292470032	0.0547306	-210004183	0	-9242234416	0	-8771168133	0	-9376562726	0	-1014503813	0.794209	-0.470335531	397727	0.346457538
ENSDARG00000093660						Intron (ENSDART00000153287.1/ENSDARG00000093660.2, intron 2 of 4)/Intron (ENSDART00000153287.1/ENSDARG00000093660.2, intron 2 of 4)	ENSDARG00000093660	0.179961	-1323667335	0	-9733444224	0	-9566577929	0.597745	-0.852152213	0.191521	-1282288765	0	-1025627296	0	-1034200284	0.355359	-1141577137	0	-9242234416	0.748566	-0.75131494	1351942	-0.397572855	0.210722	-1232989408	0.341519	-0.872666692	0.553721	-0.605082335
ENSDARG00000032117	556790		TctE-TctD (tricarboxylic acid transport) two-component regulatory system	ddx1	DEAD (Asp-Glu-Ala-Asp) box helicase 1	Exon (ENSDART00000023963.9/ENSDARG00000032117.10, exon 11 of 26)/Exon (ENSDART00000023963.9/ENSDARG00000032117.10, exon 11 of 26)/Distal Intergenic/Distal Intergenic/Distal Intergenic/Intron (ENSDART00000023963.9/ENSDARG00000032117.10, intron 17 of 25)/Intron (ENSDART00000023963.9/ENSDARG00000032117.10, intron 17 of 25)	ENSDARG00000032117	2090298	-0.217312761	239245	-0.19488273	44019	-0.165615418	448112	0.044198164	769996	0.516061691	1110256	0.569125139	725257	0.502104492	797571	0.452372206	0.701832	-0.755936532	424131	0.028472908	2366077	0.934768151	1254897	0.71250144	1314839	0.867699874	959776	0.771597348
ENSDARG00000094010	559432		VicK-VicR (cell wall metabolism) two-component regulatory system	swt1	SWT1 RNA endoribonuclease homolog		ENSDARG00000094010	2064156	-0.222990527	6560555	0.249337114	377347	-0.242585983	659261	0.215985616	1136546	-0.415358878	269891	-0.1483261	1926085	-0.133564257	2695588	-0.103422075	1499422	0.606625812	1255366	0.516333739	295543	-0.033517623	236322	-0.08229516	0.851961513	-0.436871773	0.431018	-0.725979281
ENSDARG00000096673						Intron (ENSDART00000152833.1/ENSDARG00000096673.1, intron 2 of 2)/Intron (ENSDART00000152833.1/ENSDARG00000096673.1, intron 2 of 2)/Distal Intergenic/Intron (ENSDART00000152833.1/ENSDARG00000096673.1, intron 2 of 2)/Intron (ENSDART00000152833.1/ENSDARG00000096673.1, intron 2 of 2)	ENSDARG00000096673
ENSDARG00000103554	30718		Nitrogen metabolism	notch1a	notch 1a	Intron (ENSDART00000177821.1/ENSDARG00000103554.2, intron 12 of 32)/Intron (ENSDART00000177821.1/ENSDARG00000103554.2, intron 12 of 32)/Intron (ENSDART00000177821.1/ENSDARG00000103554.2, intron 2 of 32)/Intron (ENSDART00000177821.1/ENSDARG00000103554.2, intron 2 of 32)	ENSDARG00000103554	48051516	1197014342	6309659	1246140127	4008529	0.938153201	6894051	1260431373	17948534	0.928065779	1178365599	0.599327085	7559067	0.52194927	10172089	0.577000897	11334378	1506816606	6638145	1265072155	6280541069	1389183293	342597138	1190599696	25334151	1180363643	10299821	0.805667435
ENSDARG00000005980	394143	8047045	SCF-MET30 complex	sfswap	splicing factor suppressor of white-apricot family	Intron (ENSDART00000143113.2/ENSDARG00000005980.10, intron 13 of 17)/Intron (ENSDART00000143113.2/ENSDARG00000005980.10, intron 13 of 17)/Intron (ENSDART00000143113.2/ENSDARG00000005980.10, intron 12 of 17)/Exon (ENSDART00000143113.2/ENSDARG00000005980.10, exon 9 of 18)/Intron (ENSDART00000143113.2/ENSDARG00000005980.10, intron 13 of 17)/Intron (ENSDART00000143113.2/ENSDARG00000005980.10, intron …	ENSDARG00000005980	1018485	0.497119272	2175643	0.777259874	58113	-0.026821682	2279886	0.768071307	1499201	0.840440074	94914	0.489589907	804036	0.551543009	839912	0.478874398	2159314	0.768933382	2471996	0.82097081	321044	1076821785	1839942	0.894671267	1572033	0.95286988	37548	0.318678709
ENSDARG00000074863						Distal Intergenic/Distal Intergenic/Intron (ENSDART00000156333.2/ENSDARG00000074863.5, intron 1 of 7)/Intron (ENSDART00000156333.2/ENSDARG00000074863.5, intron 1 of 7)/Intron (ENSDART00000156333.2/ENSDARG00000074863.5, intron 1 of 7)/Intron (ENSDART00000156333.2/ENSDARG00000074863.5, intron 1 of 7)	ENSDARG00000074863	0	-8549908595	0.218959	-124787489	0	-9566577929	0	-9245470825	0.567047	-0.753857709	0.3486185	-1186525143	0.1604235	-1325168899	0.2010966	-1433282748	0.34139876	-1076644802	0	-8771168133	0.941509	-0.56599087	1039107	-0.473436752	0.2331549	-1054633783	0.0180988	-2255971771
ENSDARG00000109103						Promoter (<=1kb)/Promoter (<=1kb)/Intron (ENSDART00000176944.1/ENSDARG00000109103.1, intron 1 of 1)/Intron (ENSDART00000176944.1/ENSDARG00000109103.1, intron 1 of 1)	ENSDARG00000109103
ENSDARG00000077547	555271		LiaS-LiaR (cell wall stress response) two-component regulatory system	tmlhe	trimethyllysine hydroxylase epsilon	5' UTR/5' UTR/Intron (ENSDART00000136025.2/ENSDARG00000077547.5, intron 4 of 7)/Intron (ENSDART00000136025.2/ENSDARG00000077547.5, intron 4 of 7)	ENSDARG00000077547	0	-8549908595	0.702785	-0.734337759	0	-9566577929	0.597258	-0.85251488	0.669297	-0.673147639	0.798605	-0.766051942	115552	-0.378527049	202451	-0.250103403	0.093465	-1653166232	0.302076	-1159303103	306768	-0.016165618	218882	-0.118789296	111738	-0.307582943	0	-9846939438
ENSDARG00000089471						Distal Intergenic/Distal Intergenic/Intron (ENSDART00000179619.1/ENSDARG00000089471.4, intron 19 of 20)/Intron (ENSDART00000179619.1/ENSDARG00000089471.4, intron 19 of 20)	ENSDARG00000089471
ENSDARG00000073757	100149029			pdzrn3a	PDZ domain containing RING finger 3a	Intron (ENSDART00000112965.3/ENSDARG00000073757.4, intron 3 of 9)/Intron (ENSDART00000112965.3/ENSDARG00000073757.4, intron 3 of 9)/Intron (ENSDART00000112965.3/ENSDARG00000073757.4, intron 3 of 9)/Intron (ENSDART00000112965.3/ENSDARG00000073757.4, intron 3 of 9)	ENSDARG00000073757	0.939707	-0.578001	0	-9733444224	0.74773	-1051414032	0.10239	-1637223739	0	-1095411421	109358	-0.606592721	1345956	-0.305387056	45664	0.16664456	0.0401172	-2029565203	0.19565	-1354580181	0.317969	-1071286651	0.165245	-134871883	0.121767	-1364313069	0.0700984	-160250358
ENSDARG00000058203	403060		Glycine betaine/proline transport system	smc1al	structural maintenance of chromosomes 1A like	Intron (ENSDART00000081016.3/ENSDARG00000058203.4, intron 1 of 25)/Intron (ENSDART00000081016.3/ENSDARG00000058203.4, intron 1 of 25)	ENSDARG00000058203	59818435	1295833403	138.28	159165542	426681	0.969353973	161915	1640348127	246682	1082882066	457972	1287955918	224732	1044331624	232362	1000238528	26883128	1891171216	223395	1810652188	119486935	1688566051	809971	1600201883	6366143	1619632724	178716	1071622344
ENSDARG00000012035	445148		Glycolysis core module involving three-carbon compounds	zgc:100832	zgc:100832	3' UTR/3' UTR/Promoter (2-3kb)/Promoter (2-3kb)	ENSDARG00000012035	890215	0.436391217	10468355	0.455110901	780213	0.120378806	1017752	0.40920031	554406	0.356142644	630454	0.282056066	40554	0.223404917	54831362	0.260380913	111569537	0.475073892	1684408	0.64850538	10496395	0.556429825	968151	0.58900777	563623	0.463871513	18508	-0.022721576
ENSDARG00000092166	553461	11703040	C5-Branched dibasic acid metabolism	si:dkey-147f3.4	si:dkey-147f3.4	Intron (ENSDART00000140373.1/ENSDARG00000092166.2, intron 2 of 3)/Intron (ENSDART00000140373.1/ENSDARG00000092166.2, intron 2 of 3)/Promoter (2-3kb)/Promoter (1-2kb)/Promoter (1-2kb)	ENSDARG00000092166	10999329	1570628758	68392018	1281628752	678476	1201109447	40601067	1024848931	14909538	0.837754578	163875196	0.766629274	15213165	0.857273574	1770402	0.860919219	2243048	0.785864612	2978564	0.904780049	13440388	0.671512279	13260489	0.73875497	9503415	0.712931129	6585796	0.589842739
ENSDARG00000062357	100536837			fam19a1a	family with sequence similarity 19 (chemokine (C-C motif)-like) member A1a	Intron (ENSDART00000136672.2/ENSDARG00000062357.6, intron 2 of 5)/Intron (ENSDART00000136672.2/ENSDARG00000062357.6, intron 2 of 5)/Intron (ENSDART00000136672.2/ENSDARG00000062357.6, intron 2 of 5)/Intron (ENSDART00000136672.2/ENSDARG00000062357.6, intron 2 of 5)	ENSDARG00000062357	0	-8549908595	0.134828	-1461400356	0	-9566577929	0.960638	-0.641049632	0	-1095411421	0	-1025627296	0	-1034200284	0	-9888107928	0	-9242234416	0	-8771168133	0.143778	-1440732814	0	-1014503813	0	-1047941653	0.287897	-0.920731567
ENSDARG00000056554	100144557			rap1gap	RAP1 GTPase activating protein	Exon (ENSDART00000079035.5/ENSDARG00000056554.6, exon 5 of 25)/Exon (ENSDART00000079035.5/ENSDARG00000056554.6, exon 5 of 25)/Intron (ENSDART00000079035.5/ENSDARG00000056554.6, intron 6 of 24)/Intron (ENSDART00000079035.5/ENSDARG00000056554.6, intron 1 of 24)/Intron (ENSDART00000079035.5/ENSDARG00000056554.6, intron 1 of 24)	ENSDARG00000056554	0	-8549908595	0.299308	-111022227	0	-9566577929	2006518	-0.313312584	0.1409926	-1431401081	2256511	-0.239142382	2302545	-0.047972576	3052134	-0.039774995	0.4435195	-0.960184432	0.6923062	-0.786441346	4284432	0.139336622	1776529	-0.218138603	0.1775443	-118453392	0	-9846939438
ENSDARG00000007149	30634		Phosphotransferase system (PTS)	nadl1.2	neural adhesion molecule L1.2	Promoter (2-3kb)/Promoter (2-3kb)	ENSDARG00000007149	0	-8549908595	0.357071	-1032515073	0	-9566577929	0.341106	-1101760308	0.0796572	-1709370933	0.626055	-0.889536678	0.275674	-1065601115	0.230187	-1364060237	0.100255	-1621956265	0.108735	-1618671522	207646	-0.197823648	102321	-0.480775777	0.497402	-0.693419349	0	-9846939438
ENSDARG00000037020	369190			kif1b	kinesin family member 1B	Intron (ENSDART00000141075.2/ENSDARG00000037020.7, intron 5 of 45)/Intron (ENSDART00000141075.2/ENSDARG00000037020.7, intron 5 of 45)/Intron (ENSDART00000141075.2/ENSDARG00000037020.7, intron 5 of 45)	ENSDARG00000037020	0.871364	-0.612066261	1111133	-0.532614089	0.863218	-0.979648055	2024352	-0.30937526	1593776	-0.250754468	369807	0.01144638	3052241	0.087161891	33126032	0.002183431	17896	-0.339363971	1002128	-0.620161768	6090562	0.303071376	4731740737	0.248201626	1928112	-0.047501945	0.5460244	-0.611837441
ENSDARG00000104791	101883978			ofcc1	orofacial cleft 1 candidate 1	Distal Intergenic/Distal Intergenic/Intron (ENSDART00000160432.1/ENSDARG00000104791.1, intron 7 of 7)/Intron (ENSDART00000160432.1/ENSDARG00000104791.1, intron 4 of 7)/Intron (ENSDART00000160432.1/ENSDARG00000104791.1, intron 4 of 7)	ENSDARG00000104791	0	-8549908595	0	-9733444224	0	-9566577929	0	-9245470825	0	-1095411421	0.287621	-1284091405	0.198305	-1223533611	0.0828924	-1887352958	0.336795	-108268687	0	-8771168133	0.16599	-1373862874	0.0493388	-1924112658	0.239872	-1041093569	0	-9846939438
ENSDARG00000059287	335339			mak	male germ cell-associated kinase	Distal Intergenic/Distal Intergenic	ENSDARG00000059287	3323947	-0.008050471	9765278	0.424495131	538253	-0.065119658	765341	0.282374116	246207	-0.039032244	4698219	0.132873719	369454	0.178724662	3464998	0.02522797	9533355	0.405085568	9912476	0.410134036	7322722	0.388832784	48254456	0.257536663	241775	0.060379659	257732	0.13708317
ENSDARG00000099162							ENSDARG00000099162	0.0642978	-1787993208	0.981061	-0.587439717	1053307	-0.880201367	1672223	-0.394404708	0	-1095411421	0.0368713	-2326138172	0.0495384	-1888539883	0	-9888107928	0.649925	-0.790131402	0.452495	-0.977627367	0.0994051	-1612527244	0.0619416	-1815823345	0	-1047941653	0	-9846939438
ENSDARG00000077532	556797			pign	phosphatidylinositol glycan anchor biosynthesis class N		ENSDARG00000077532	1029799	-0.536698248	0.829329	-0.661428574	802925	0.134716655	1511556	-0.439351751	0.671917	-0.671245622	0.722569	-0.81680647	1242979057	-0.343547121	125607	-0.494670717	1487613	-0.421614254	1261556	-0.516658642	2378260001	-0.134655458	0.834242	-0.577971197	1310596	-0.2315471	10174533	-0.311469203
ENSDARG00000045308	317740			pola1	polymerase (DNA directed) alpha 1	Intron (ENSDART00000127188.3/ENSDARG00000045308.7, intron 21 of 36)/Intron (ENSDART00000127188.3/ENSDARG00000045308.7, intron 21 of 36)	ENSDARG00000045308	112161596	0.540634193	221033	0.784225355	107066	0.278507749	259522	0.825713672	150046711	0.840851043	1459833	0.707981889	689295	0.477721916	650717	0.348110071	44634	109207924	286832	0.8878241	41121	1192040863	277952	1091057274	1724969	0.99712899	105162	0.81570091
ENSDARG00000061481	100038777			zgc:163022	zgc:163022	Promoter (2-3kb)/Promoter (2-3kb)/Intron (ENSDART00000087724.5/ENSDARG00000061481.5, intron 10 of 15)/Intron (ENSDART00000087724.5/ENSDARG00000061481.5, intron 10 of 15)	ENSDARG00000061481	0.370897	-0.997405831	0	-9733444224	0	-9566577929	0	-9245470825	0.0495125	-1940863886	127476	-0.528827052	146712	-0.264061187	0.55165	-0.916251126	0	-9242234416	0	-8771168133	0.697443	-0.705665154	0.365669	-0.97060353	0.106662	-1427452995	0.0361496	-1922098518
ENSDARG00000039882	436812		Zinc transport system	ap3s2	adaptor-related protein complex 3 sigma 2 subunit	Intron (ENSDART00000131231.2/ENSDARG00000039882.6, intron 1 of 3)/Intron (ENSDART00000131231.2/ENSDARG00000039882.6, intron 1 of 3)/Intron (ENSDART00000058339.6/ENSDARG00000039882.6, intron 4 of 5)/Intron (ENSDART00000058339.6/ENSDARG00000039882.6, intron 4 of 5)	ENSDARG00000039882	855898	0.418655866	13049642	0.552168684	422099	-0.186585062	1911913	0.68974943	12248701	0.742052203	215366	0.905233575	30015073	1183069133	3286092	1177806662	5848845	0.187664665	15791176	0.619485698	25853145	0.976016395	19417236	0.920302004	127261	0.852137425	1222902	0.888522959
ENSDARG00000086342	449823	7987172	PRPP biosynthesis ribose 5P => PRPP	zgc:101566	zgc:101566		ENSDARG00000086342	132761	-0.422099692	0.674106	-0.752684906	205736	-0.545674531	0.98374	-0.630475673	0	-1095411421	161162	-0.409880524	165191	-0.207185205	168976	-0.342706991	13317	-0.470886505	102606	-0.609551384	226975	-0.156393252	152674	-0.290270818	100295	-0.359089081	0.224702	-1040333501
ENSDARG00000006899	406829		Thiamine biosynthesis AIR => thiamine-P/thiamine-2P	far1	fatty acyl CoA reductase 1	Promoter (1-2kb)/Promoter (1-2kb)/Intron (ENSDART00000146350.2/ENSDARG00000006899.10, intron 10 of 10)/Intron (ENSDART00000146350.2/ENSDARG00000006899.10, intron 10 of 10)	ENSDARG00000006899	0.511797	-0.852135241	6937692	0.273950768	0.194143	-1725199232	1458445	0.569284592	149112	-0.283167138	80030757	0.403069208	8188877099	0.560318099	8335476	0.474977267	232439	-0.223003769	10126561	0.419740555	9238098	0.496989579	8891866	0.548506149	2247894	0.025653108	148873	-0.127781228
ENSDARG00000004925	445299		PTS system galactitol-specific II component	immp2l	inner mitochondrial membrane peptidase subunit 2		ENSDARG00000004925	214079	0.832256824	619461	0.224062169	192775	0.57235573	2709989	-0.179583489	79533	0.531821375	872879	0.447100984	907099	0.60936667	437601	0.144824504	2198157	0.776867704	977753	0.403971476	1040533	0.552373751	1628067	0.836432689	1238251	0.839089384	636216	0.573170189
ENSDARG00000088820						Distal Intergenic/Distal Intergenic/Promoter (1-2kb)/Promoter (<=1kb)/Promoter (<=1kb)	ENSDARG00000088820	696356	0.325588922	36574	1005997104	1615691	0.48411773	2871288	0.870694141	709508	0.476232101	677959	0.318907785	73898	0.511091425	777842	0.439539034	422416	1067562324	2076416	0.742571313	1587054	0.748875722	977735	0.593697015	49071	0.397829345	476323	0.433485176
ENSDARG00000097621							ENSDARG00000097621
ENSDARG00000009311	402806		PTS system lactose-specific II component	pvalb6	parvalbumin 6	Intron (ENSDART00000132387.2/ENSDARG00000009311.7, intron 1 of 4)/Intron (ENSDART00000132387.2/ENSDARG00000009311.7, intron 1 of 4)	ENSDARG00000009311	0	-8549908595	197439	-0.279458258	0	-9566577929	0.585169	-0.861613583	0	-1095411421	0.783772	-0.775562459	0.268886	-1077554191	150105	-0.40338087	137133	-0.457836088	293548	-0.136974278	23843	-0.133474783	0.620993	-0.718498877	0.862732	-0.430882764	0	-9846939438
ENSDARG00000106171							ENSDARG00000106171
ENSDARG00000038010						Promoter (<=1kb)/Promoter (<=1kb)/Intron (ENSDART00000055407.4/ENSDARG00000038010.7, intron 1 of 6)/Intron (ENSDART00000055407.4/ENSDARG00000038010.7, intron 4 of 6)/Intron (ENSDART00000055407.4/ENSDARG00000038010.7, intron 1 of 6)/Intron (ENSDART00000055407.4/ENSDARG00000038010.7, intron 1 of 6)	ENSDARG00000038010	326815	1023113658	306556	0.928263153	230911	0.662551385	1848801	0.674813554	87323	0.577312019	2564766	0.993853541	1679894	0.904811916	131037	0.706753193	264567	0.85933416	1458653	0.583810005	1313657	0.660869355	2122862	0.962759273	1058272	0.764213335	1283032	0.911687479
ENSDARG00000060539	568908		Glyoxylate and dicarboxylate metabolism	shank1	SH3 and multiple ankyrin repeat domains 1		ENSDARG00000060539	0	-8549908595	0.0522981	-1878442109	0	-9566577929	0.0623915	-1857637762	0	-1095411421	0.166636	-1560977539	0.0575891	-181634385	0	-9888107928	0	-9242234416	0.158765	-1448499129	0.193511	-1302454608	0.086215	-1658420916	0.0279415	-2066054491	0	-9846939438
ENSDARG00000075292						Promoter (<=1kb)/Promoter (<=1kb)/Intron (ENSDART00000149546.1/ENSDARG00000075292.4, intron 6 of 62)/Intron (ENSDART00000149546.1/ENSDARG00000075292.4, intron 6 of 62)/Distal Intergenic	ENSDARG00000075292	0.0154634	-2430898242	0.0222436	-2254911354	0	-9566577929	0.292579	-1170042808	0.0331307	-2136456532	0.141921	-164241588	0.0614766	-1785025477	0.0205219	-2602626057	0.0521501	-1912824313	0.0340244	-2141013476	0.158995	-1393904147	0.209262	-1236299133	0.101721	-1450064754	0.0244095	-2111612848
ENSDARG00000109183						Intron (ENSDART00000177412.1/ENSDARG00000109183.1, intron 3 of 4)/Intron (ENSDART00000177412.1/ENSDARG00000109183.1, intron 3 of 4)/Intron (ENSDART00000177412.1/ENSDARG00000109183.1, intron 3 of 4)/Distal Intergenic/Intron (ENSDART00000177412.1/ENSDARG00000109183.1, intron 3 of 4)/Intron (ENSDART00000177412.1/ENSDARG00000109183.1, intron 3 of 4)/Intron (ENSDART00000177412.1/ENSDARG00000109183.1, …	ENSDARG00000109183
ENSDARG00000101418	108183430			LOC108183430	gastrula zinc finger protein XlCGF8.2DB-like		ENSDARG00000101418	0.513596	-0.850552214	111071	0.481192593	0	-9566577929	319937	-0.10571643	0	-1095411421	129635	-0.520307544	0.643043	-0.659521965	0.781843	-0.737572482	168773	0.659275059	620568	0.199581075	0.942978	-0.565265161	0.513291	-0.80917278	0.315073	-0.911090446	0	-9846939438
ENSDARG00000100948	100334678			si:ch73-47f2.1	si:ch73-47f2.1	Promoter (<=1kb)/Promoter (<=1kb)/Intron (ENSDART00000166285.1/ENSDARG00000100948.1, intron 2 of 2)/Intron (ENSDART00000166285.1/ENSDARG00000100948.1, intron 2 of 2)	ENSDARG00000100948	0	-8549908595	0	-9733444224	0	-9566577929	0	-9245470825	0	-1095411421	0	-1025627296	0	-1034200284	0	-9888107928	0	-9242234416	0	-8771168133	0	-9376562726	0	-1014503813	0	-1047941653	0	-9846939438
ENSDARG00000061819	561091		KdpD-KdpE (potassium transport) two-component regulatory system	wscd2	WSC domain containing 2		ENSDARG00000061819	0.224697	-1223507261	0	-9733444224	0	-9566577929	0	-9245470825	0	-1095411421	0	-1025627296	0	-1034200284	0.534798	-0.932146766	0.845211	-0.673208761	0.0979219	-1665762451	0.119347	-1527422149	0.141828	-1421463917	0	-1047941653	0	-9846939438
ENSDARG00000058103	192125			glra4b	glycine receptor alpha 4b	Promoter (<=1kb)/Promoter (<=1kb)/Intron (ENSDART00000006474.9/ENSDARG00000058103.5, intron 3 of 9)/Intron (ENSDART00000006474.9/ENSDARG00000058103.5, intron 3 of 9)	ENSDARG00000058103	0	-8549908595	120304	-0.497617756	0	-9566577929	0.668721	-0.802226813	0.178439	-1316732568	0	-1025627296	0.264246	-1085899747	0	-9888107928	194448	-0.302425321	0.484433	-0.946964699	0.196797	-1294616627	0	-1014503813	0	-1047941653	0	-9846939438
ENSDARG00000093741						Intron (ENSDART00000144243.1/ENSDARG00000093741.1, intron 2 of 3)/Intron (ENSDART00000144243.1/ENSDARG00000093741.1, intron 2 of 3)/3' UTR/3' UTR	ENSDARG00000093741
ENSDARG00000077072	798741		Guanine ribonucleotide biosynthesis IMP => GDPGTP	si:ch73-280o22.2	si:ch73-280o22.2	Intron (ENSDART00000110431.3/ENSDARG00000077072.3, intron 16 of 19)/Intron (ENSDART00000110431.3/ENSDARG00000077072.3, intron 16 of 19)/Intron (ENSDART00000110431.3/ENSDARG00000077072.3, intron 7 of 19)/Intron (ENSDART00000110431.3/ENSDARG00000077072.3, intron 5 of 19)/Intron (ENSDART00000110431.3/ENSDARG00000077072.3, intron 14 of 19)/Intron (ENSDART00000110431.3/ENSDARG00000077072.3, intron 14 …	ENSDARG00000077072	0	-8549908595	0.326257	-1072257535	0	-9566577929	0.646655	-0.817156913	0.21141	-1234188666	1729694	-0.374013926	0.536008	-0.746809375	1095819	-0.564599835	0	-9242234416	0.3267087	-1124060132	139077	-0.384392484	1302189	-0.366002502	0.594516	-0.608395405	0.326167	-0.860499688
ENSDARG00000103453	393646	6017584	Sec61 complex	zfpl1	zinc finger protein-like 1	Intron (ENSDART00000166267.1/ENSDARG00000103453.1, intron 4 of 8)/Intron (ENSDART00000166267.1/ENSDARG00000103453.1, intron 4 of 8)	ENSDARG00000103453	215502	0.835245702	230728	0.803129065	152776	0.456155859	268802	0.841346609	637843	0.424394245	191865	0.84661967	197436	0.982247428	214597	0.959488581	158367	0.630953526	192196	0.707819501	111027	0.582569702	130354	0.730605168	563312	0.463608388	14552	0.972455325
ENSDARG00000052462	553433	11704680	Phenylalanine metabolism	pisd	phosphatidylserine decarboxylase		ENSDARG00000052462	702256	0.329395233	6940592	0.274134804	264977	-0.419232159	660486	0.216811642	555885	0.357439651	475041	0.138477789	321464	0.112015544	173453	-0.329308929	5965281	0.196437092	6054564	0.188497663	852174	0.459417896	6390056	0.391226668	474112	0.381425269	435968	0.390761775
ENSDARG00000058820	447863		Zinc transport system	bin1b	bridging integrator 1b	Promoter (1-2kb)/Promoter (1-2kb)/Intron (ENSDART00000081761.6/ENSDARG00000058820.6, intron 10 of 13)/Intron (ENSDART00000081761.6/ENSDARG00000058820.6, intron 10 of 13)	ENSDARG00000058820	154708	-0.353079375	1062261	-0.552421884	4938099	-0.10818069	1323301	-0.498535608	837608	0.557035995	1790116	0.811444607	8032922	0.551099286	7090795	0.392117655	444698	0.065717777	1997929	-0.309955868	2869488	-0.047254278	2887649	0.01311088	3427252	0.226720162	863789	0.720744989
ENSDARG00000024847	100006366			col5a2b	collagen type V alpha 2b	Promoter (<=1kb)/Promoter (<=1kb)/Exon (ENSDART00000029314.8/ENSDARG00000024847.9, exon 19 of 54)/Exon (ENSDART00000029314.8/ENSDARG00000024847.9, exon 50 of 54)/Intron (ENSDART00000029314.8/ENSDARG00000024847.9, intron 20 of 53)/Intron (ENSDART00000029314.8/ENSDARG00000024847.9, intron 20 of 53)	ENSDARG00000024847	0.109333	-1548492168	0.314574	-1088315861	0	-9566577929	0.187863	-1367168542	0.0467966	-1968328419	0	-1025627296	0.0520636	-1864703298	0.115917	-1715544544	141367	-0.444303553	0.272916	-1204942364	0.350582	-1025836546	0.208175	-1238778322	0.0843306	-1539445945	0	-9846939438
ENSDARG00000056193	30086	3829107	Homologous recombination	nme7	NME/NM23 family member 7	Intron (ENSDART00000078630.2/ENSDARG00000056193.3, intron 10 of 11)/Intron (ENSDART00000078630.2/ENSDARG00000056193.3, intron 10 of 11)	ENSDARG00000056193	144692	-0.383275519	756218	0.311905851	171211	-0.637463365	11469	0.46235774	133062	0.782366998	846047	0.43126287	378089	0.189801264	55213	0.263934657	647911	0.233208648	724228	0.269028686	190549	0.833993818	1821181	0.889792439	122369	0.833450164	2462372	0.115064498
ENSDARG00000078725						Intron (ENSDART00000114960.3/ENSDARG00000078725.5, intron 7 of 12)/Intron (ENSDART00000114960.3/ENSDARG00000078725.5, intron 7 of 12)/Intron (ENSDART00000114960.3/ENSDARG00000078725.5, intron 4 of 12)/Intron (ENSDART00000114960.3/ENSDARG00000078725.5, intron 4 of 12)	ENSDARG00000078725	0.894261	-0.600364497	101242	-0.573584057	0	-9566577929	159711	-0.414854112	429252	0.231584732	38579	0.032910109	409754	0.228361076	549553	0.261537706	0.230677	-125111143	0.499271	-0.933400817	57184	0.27372206	674809	0.417178485	5803877	0.477844754	171903	-0.058365436
ENSDARG00000070801	492332	39566	storage protein import into fat body	opa1	optic atrophy 1 (autosomal dominant)		ENSDARG00000070801	0.238456	-1196694775	2741184	-0.134961593	0	-9566577929	1702277001	-0.386478734	2537275	-0.02438429	4792808	0.142985185	378836	0.190747564	1916002	-0.278327469	0.717527	-0.746094	1768025	-0.364916542	744931	0.396810834	4422709	0.216049778	283279	0.135905118	0.831302	-0.408985945
ENSDARG00000106083						Intron (ENSDART00000174933.1/ENSDARG00000106083.1, intron 1 of 1)/Intron (ENSDART00000174933.1/ENSDARG00000106083.1, intron 1 of 1)	ENSDARG00000106083
ENSDARG00000003697	556156		Dissimilatory nitrate reduction nitrate => ammonia	slc5a8l	solute carrier family 5 (iodide transporter) member 8-like		ENSDARG00000003697	0	-8549908595	0.13731	-1453367576	0	-9566577929	0	-9245470825	0.305709	-1054627708	0.765269	-0.78768161	0.717089	-0.607268966	0.567669	-0.90158512	0.128161	-15126699	0.207788	-1327519323	0.0422078	-201125924	0.188108	-1287030695	0	-1047941653	119003	-0.235857292
ENSDARG00000007370	560924		RstB-RstA two-component regulatory system	dysf	dysferlin limb girdle muscular dystrophy 2B (autosomal recessive)	Exon (ENSDART00000135415.4/ENSDARG00000007370.12, exon 29 of 55)/Exon (ENSDART00000135415.4/ENSDARG00000007370.12, exon 29 of 55)/Intron (ENSDART00000135415.4/ENSDARG00000007370.12, intron 28 of 54)/Intron (ENSDART00000135415.4/ENSDARG00000007370.12, intron 28 of 54)	ENSDARG00000007370	0.218610689	-1235895884	0.522321882	-0.865023097	0.02750885	-2701607725	0.224715812	-1287466211	0.774516818	-0.602064339	272305006	-0.143809026	303689	0.08474452	3692040006	0.057745632	0.47113314	-0.933305035	0.318987626	-1134812652	13331349	-0.404093733	0.830698706	-0.579997382	0.787532265	-0.474360214	0.344750378	-0.83375823
ENSDARG00000075158	555947		GlnL-GlnG (nitrogen regulation) two-component regulatory system	igdcc3	immunoglobulin superfamily DCC subclass member 3	Intron (ENSDART00000111388.4/ENSDARG00000075158.4, intron 2 of 13)/Intron (ENSDART00000111388.4/ENSDARG00000075158.4, intron 2 of 13)/Exon (ENSDART00000111388.4/ENSDARG00000075158.4, exon 2 of 14)/Intron (ENSDART00000111388.4/ENSDARG00000075158.4, intron 1 of 13)/Intron (ENSDART00000111388.4/ENSDARG00000075158.4, intron 2 of 13)/Intron (ENSDART00000111388.4/ENSDARG00000075158.4, intron 2 of 13)	ENSDARG00000075158	0.698587	-0.711769509	0.279312	-1140670633	0.3155546	-1482488744	0.334691	-1110208071	151741	-0.274658542	1407735	-0.478493275	0.797025	-0.556599201	1577757	-0.377845445	1057012	-0.573693184	0.4299988	-100055355	338246	0.029303545	133937	-0.352600814	0.922379	-0.399012515	0.473198	-0.68092168
ENSDARG00000014378	562826		EnvZ-OmpR (osmotic stress response) two-component regulatory system	slc12a4	solute carrier family 12 (potassium/chloride transporter) member 4	Exon (ENSDART00000005053.10/ENSDARG00000014378.10, exon 22 of 24)/Exon (ENSDART00000005053.10/ENSDARG00000014378.10, exon 22 of 24)/Promoter (1-2kb)/Promoter (1-2kb)	ENSDARG00000014378	37023	0.040583636	1279291	0.543418843	423227	-0.185251532	203989	0.71857891	319517	0.087855033	477046	0.140614328	269466	0.027422169	350908	0.031705075	0.474705	-0.929943793	627542	0.204605354	116498	0.604959756	70642633	0.438975822	455784	0.362630485	712083	0.627538273
ENSDARG00000020053	751108		abieta-713-dien-18-al dehydrogenase activity	nkd1	naked cuticle homolog 1 (Drosophila)	Intron (ENSDART00000173523.1/ENSDARG00000020053.8, intron 4 of 9)/Intron (ENSDART00000173523.1/ENSDARG00000020053.8, intron 4 of 9)/Distal Intergenic/Distal Intergenic/Distal Intergenic/Intron (ENSDART00000173523.1/ENSDARG00000020053.8, intron 3 of 9)/Intron (ENSDART00000173523.1/ENSDARG00000020053.8, intron 3 of 9)	ENSDARG00000020053	777838	0.375511473	1821249	0.698962491	725894	0.08432078	2255971	0.76337925	67844	0.454433768	1132138	0.579025732	1141193	0.719434687	1019232	0.578018894	1904359	0.713017439	1670996	0.644911271	247559	0.955829136	2285584	0.997917596	841196	0.654771922	295918	0.203760361
ENSDARG00000036040	393405		D-Methionine transport system	atg13	ATG13 autophagy related 13 homolog (S. cerevisiae)	Intron (ENSDART00000161397.1/ENSDARG00000036040.5, intron 12 of 17)/Intron (ENSDART00000161397.1/ENSDARG00000036040.5, intron 12 of 17)/Promoter (<=1kb)/Promoter (<=1kb)	ENSDARG00000036040	256258	0.913390717	2719247	0.875474469	213469	0.623306547	4007597	1019056725	889692	0.586404298	2032554	0.875874811	11978331	0.742658575	1366888	0.728388435	4155216	1060238892	27230671	0.86446032	168725	0.777372833	1357158	0.749793794	999829	0.737131196	773485	0.667455084
ENSDARG00000037478	564205		RcsC-RcsD-RcsB (capsule synthesis) two-component regulatory system	cdh8	cadherin 8	Intron (ENSDART00000054552.7/ENSDARG00000037478.7, intron 2 of 11)/Intron (ENSDART00000054552.7/ENSDARG00000037478.7, intron 2 of 11)/Intron (ENSDART00000054552.7/ENSDARG00000037478.7, intron 3 of 11)/Intron (ENSDART00000054552.7/ENSDARG00000037478.7, intron 3 of 11)	ENSDARG00000037478	0	-8549908595	0.191779	-130624103	133832	-0.760539024	0.0763513	-1767793771	0.166417	-1350689275	0.152857	-1604759798	0.387919	-0.901836376	0.235553	-1352253578	185527	-0.323325903	0.146103	-1485865465	0.554064	-0.812791687	0.176253	-1318018659	0.0856792	-1531882516	0	-9846939438
ENSDARG00000059812	323346			sin3ab	SIN3 transcription regulator family member Ab	Intron (ENSDART00000083555.6/ENSDARG00000059812.6, intron 10 of 20)/Intron (ENSDART00000083555.6/ENSDARG00000059812.6, intron 10 of 20)/Intron (ENSDART00000083555.6/ENSDARG00000059812.6, intron 2 of 20)/Intron (ENSDART00000083555.6/ENSDARG00000059812.6, intron 2 of 20)	ENSDARG00000059812	2810286	0.955018701	1967387	0.732951389	1471591	0.437438793	20024054	0.710326409	1063611	0.673328289	711768	0.343594361	558914	0.377196684	392883	0.089594887	1671814	0.655058319	27576493	0.870133952	2263766	0.914192168	1491444	0.794708755	8836145	0.678225109	486009	0.443200394
ENSDARG00000035899	447837		Proline biosynthesis glutamate => proline	lingo1b	leucine rich repeat and Ig domain containing 1b	Distal Intergenic/Distal Intergenic/Promoter (1-2kb)	ENSDARG00000035899	0	-8549908595	0.238271	-1210653527	0	-9566577929	0.625528	-0.831936982	0.106233	-1569210363	0.455581	-1050781076	0.0524987	-1860713255	0	-9888107928	0	-9242234416	0.289585	-1178288905	0.853006	-0.611942108	0.314487	-1042383048	0.509607	-0.681862856	0.233406	-1021992559
ENSDARG00000102335	407698		PTS system glucose-specific II component	ano1	anoctamin 1 calcium activated chloride channel	Intron (ENSDART00000167905.1/ENSDARG00000102335.1, intron 8 of 24)/Intron (ENSDART00000167905.1/ENSDARG00000102335.1, intron 8 of 24)/Intron (ENSDART00000167905.1/ENSDARG00000102335.1, intron 2 of 24)/Intron (ENSDART00000167905.1/ENSDARG00000102335.1, intron 2 of 24)	ENSDARG00000102335	451313	0.129927044	6221129	0.225943332	317684	-0.328584049	1658967	0.626605907	163284	-0.238965895	529369	0.193407725	556094	0.374771565	580695	0.28977892	449553	0.070550079	656704	0.225026678	0.7570084	-0.667517164	0.470304	-0.850808647	0.160178	-1233605627	0.217346	-1056396652
ENSDARG00000041086						Intron (ENSDART00000165794.1/ENSDARG00000041086.6, intron 2 of 2)/Intron (ENSDART00000165794.1/ENSDARG00000041086.6, intron 2 of 2)/Intron (ENSDART00000165794.1/ENSDARG00000041086.6, intron 1 of 2)/Intron (ENSDART00000165794.1/ENSDARG00000041086.6, intron 1 of 2)	ENSDARG00000041086	0.182205	-1318076617	0.27484	-1147778243	125276	-0.793550541	0.294003	-1167882427	0	-1095411421	0.442636	-1065403628	0.5481	-0.736113787	0.76921	-0.745918708	0.939215	-0.626276651	0.868077	-0.684722195	142291	-0.373757817	0.8832393	-0.550802548	0.497883	-0.692958564	0	-9846939438
ENSDARG00000032990	566546		Folate biosynthesis	plxnb3	plexin B3	Distal Intergenic/Distal Intergenic/Promoter (<=1kb)/Intron (ENSDART00000026965.10/ENSDARG00000032990.10, intron 17 of 34)/Intron (ENSDART00000026965.10/ENSDARG00000032990.10, intron 1 of 34)/Intron (ENSDART00000026965.10/ENSDARG00000032990.10, intron 1 of 34)	ENSDARG00000032990	120462	-0.465958355	4908893	0.121619931	0	-9566577929	857452	0.33294071	0.321435	-1030207314	2424243	-0.202771114	2775088	0.041522598	2087230075	-0.234471377	590466	0.191891418	5325562	0.130818771	4881815	0.200095696	317346	0.058039089	0.824449	-0.452520869	0	-9846939438
ENSDARG00000077139							ENSDARG00000077139	0	-8549908595	0.0143851	-2446848782	0	-9566577929	0.063001	-1853312088	1200491	-0.38871116	0.860383	-0.72825438	0.3495442	-0.951777614	0.7518506	-0.75761391	0.011233	-2596066832	0.0219904	-2337243953	1390711	-0.384412231	0.5281237	-0.795611649	1716109	-0.103032029	1992993	0.013000345
ENSDARG00000069134	100148652			vwc2l	von Willebrand factor C domain containing protein 2-like	Distal Intergenic/Distal Intergenic/Intron (ENSDART00000132911.1/ENSDARG00000069134.5, intron 2 of 3)/Intron (ENSDART00000132911.1/ENSDARG00000069134.5, intron 2 of 3)	ENSDARG00000069134	0	-8549908595	0.580008	-0.81889156	0	-9566577929	0	-9245470825	0	-1095411421	0	-1025627296	0	-1034200284	0	-9888107928	0	-9242234416	0.857881	-0.690034033	0	-9376562726	0	-1014503813	0	-1047941653	0	-9846939438
ENSDARG00000074749						Intron (ENSDART00000109197.3/ENSDARG00000074749.4, intron 21 of 66)/Intron (ENSDART00000109197.3/ENSDARG00000074749.4, intron 21 of 66)	ENSDARG00000074749	0.488475	-0.873176575	213683	-0.24464139	0	-9566577929	424098	0.019690524	149906	-0.280581696	508863	0.173366911	805348	0.552324701	720294	0.400157428	1125311	-0.545828301	454852	0.059912142	0.334068	-1048296132	0.4119114	-0.913917261	0.5156	-0.676289227	0.2754701	-0.942025708
ENSDARG00000054378	100038772			zgc:162999	zgc:162999	Intron (ENSDART00000048893.7/ENSDARG00000054378.6, intron 10 of 12)/Intron (ENSDART00000048893.7/ENSDARG00000054378.6, intron 10 of 12)/Promoter (2-3kb)/Promoter (2-3kb)	ENSDARG00000054378	0	-8549908595	0.554702	-0.838536554	0	-9566577929	1671164	-0.394686584	0.337921	-1005857454	2546645	-0.177784083	0.248916	-1114553267	0	-9888107928	0.322098	-1102543516	0.71057	-0.774734592	1435802	-0.369559389	1052973	-0.467126462	0	-1047941653	0	-9846939438
ENSDARG00000018971	336526			b3gnt5a	UDP-GlcNAc:betaGal beta-13-N-acetylglucosaminyltransferase 5a	Promoter (1-2kb)/Promoter (1-2kb)/Promoter (2-3kb)/Intron (ENSDART00000168001.1/ENSDARG00000079742.3, intron 14 of 35)/Intron (ENSDART00000168001.1/ENSDARG00000079742.3, intron 7 of 35)/Promoter (<=1kb)/Promoter (<=1kb)	ENSDARG00000018971	596366	129445993	435684	1083058294	543546	1090314132	443192	1063837707	611154	0.403585416	115983	0.591284286	112849	0.714067994	130371	0.704142493	175624	0.676983159	377943	1011840169	226032	-0.158331196	211872	-0.134284492	145214	-0.182655655	930688	0.756744898
ENSDARG00000086550	566753	11772942	Benzoate degradation	dbf4b	DBF4 zinc finger B	Promoter (<=1kb)/Promoter (<=1kb)	ENSDARG00000086550	487646	0.164858639	997515	0.433859006	548055	-0.056102055	951125	0.379074008	198339	-0.144283232	244603	-0.198232541	245807	-0.016635909	42733	0.132655575	106003	0.452296926	105688	0.438957763	585368	0.284605741	356349	0.113220227	20161	-0.026228607	247187	0.116922434
ENSDARG00000070041	768181			zgc:153920	zgc:153920	Promoter (<=1kb)/Promoter (<=1kb)	ENSDARG00000070041	0	-8549908595	0.152542	-1407041857	0	-9566577929	0.4254586	-1003436162	0	-1095411421	0	-1025627296	0.439136	-0.842380209	0.800681	-0.725374003	0.142587	-1465200667	0.109855	-1614064379	0	-9376562726	0.0838442	-1671694645	0	-1047941653	0.196583	-1104852617
ENSDARG00000103204						Promoter (<=1kb)/Promoter (<=1kb)/Promoter (<=1kb)/Promoter (<=1kb)	ENSDARG00000103204	0	-8549908595	0	-9733444224	470389	-0.132460204	0	-9245470825	749411	0.502869591	0	-1025627296	0	-1034200284	894395	0.511076086	0	-9242234416	0	-8771168133	0	-9376562726	0	-1014503813	0	-1047941653	0	-9846939438
ENSDARG00000059846	569543	11799058	Heme biosynthesis glutamate => protoheme/siroheme	epg5	ectopic P-granules autophagy protein 5 homolog (C. elegans)	Intron (ENSDART00000083644.5/ENSDARG00000059846.7, intron 31 of 44)/Intron (ENSDART00000083644.5/ENSDARG00000059846.7, intron 31 of 44)	ENSDARG00000059846	0.277212	-1128753238	0.848546	-0.651341011	0.198944	-1712992983	1598331	-0.41451407	0.0537591	-1900803417	0.787341	-0.77325777	0.967378	-0.463730784	106549	-0.578980217	145525	-0.431402757	0.882568136	-0.677279086	11431	-0.47568007	0.58899425	-0.74368281	0.173447	-1195664596	0	-9846939438
ENSDARG00000078075	541415		Sesquiterpenoid and triterpenoid biosynthesis	zgc:101577	zgc:101577	Promoter (<=1kb)/Promoter (<=1kb)	ENSDARG00000078075	153386	0.681850472	29384	0.909607135	901616	0.192642676	288434	0.872712198	470704	0.276463635	92789	0.478103648	913483	0.61272904	570926	0.281086281	807617	1355985588	410364	1048841404	124431	0.635624493	867393	0.536693332	608447	0.500352728	1479	-0.130945752
ENSDARG00000105525						Promoter (<=1kb)/Promoter (<=1kb)/Promoter (<=1kb)/Promoter (<=1kb)/Exon (ENSDART00000134570.3/ENSDARG00000005315.12, exon 12 of 15)	ENSDARG00000105525
ENSDARG00000033802	402831		Methionine biosynthesis apartate => homoserine => methionine	cyp27a7	cytochrome P450 family 27 subfamily A polypeptide 7	Promoter (<=1kb)/Promoter (<=1kb)/Promoter (<=1kb)/Promoter (<=1kb)	ENSDARG00000033802	0	-8549908595	0.0641683	-178836608	0	-9566577929	0.0956196	-1667663813	0.145383	-14164727	0.626317	-0.889324431	0.643257004	-0.659362436	0.732832	-0.770741027	0	-9242234416	0	-8771168133	0.236955	-1208177591	0	-1014503813	0.0340885	-1971258598	0.377468	-0.790003108
ENSDARG00000106009						Intron (ENSDART00000176197.1/ENSDARG00000106009.1, intron 7 of 10)/Intron (ENSDART00000176197.1/ENSDARG00000106009.1, intron 7 of 10)/Distal Intergenic/Promoter (<=1kb)/Promoter (<=1kb)	ENSDARG00000106009
ENSDARG00000104626	100333959			si:ch211-233g6.2	si:ch211-233g6.2	Promoter (1-2kb)/Promoter (1-2kb)/Promoter (1-2kb)/Promoter (1-2kb)	ENSDARG00000104626	0	-8549908595	0	-9733444224	0	-9566577929	0	-9245470825	0	-1095411421	0	-1025627296	0	-1034200284	0	-9888107928	0	-9242234416	0	-8771168133	0	-9376562726	0	-1014503813	0	-1047941653	0	-9846939438
ENSDARG00000105416	793963		Steroid degradation	adgrg4a	adhesion G protein-coupled receptor G4a	Promoter (2-3kb)/Promoter (2-3kb)	ENSDARG00000105416	0	-8549908595	0	-9733444224	0	-9566577929	0.0383403	-2074299676	0	-1095411421	0	-1025627296	0.0177087	-2381732401	0	-9888107928	0.0300526	-2158115012	0	-8771168133	0	-9376562726	0	-1014503813	0	-1047941653	0	-9846939438
ENSDARG00000100467	571426			fkrp	fukutin related protein	Promoter (1-2kb)/Promoter (1-2kb)	ENSDARG00000100467	0.39084	-0.97377758	3796	0.008402229	0.733993	-1060679235	614327	0.184575127	0.991123	-0.482011508	246251	-0.194826273	23569	-0.036786286	200181	-0.255880675	164009	-0.378188907	255228	-0.199863743	267861	-0.079296087	215658	-0.125853175	0.975225	-0.372453056	0.723211	-0.476208487
ENSDARG00000069375	100037332			zgc:162608	zgc:162608	Downstream (2-3kb)/Downstream (2-3kb)/Promoter (<=1kb)/Promoter (1-2kb)/Promoter (1-2kb)	ENSDARG00000069375	501205	0.177231521	298684	-0.097166946	1186203595	-0.820828381	1632022322	0.619319649	0	-1095411421	6910292165	0.328594323	2765155	1143746757	3120606088	1151332388	0	-9242234416	23600978	-0.235058928	0.410737	-0.952123366	0	-1014503813	0.330119	-0.888851653	1252638198	-0.211112705
ENSDARG00000096403						Distal Intergenic/Distal Intergenic/Promoter (2-3kb)/Promoter (1-2kb)/Distal Intergenic/Distal Intergenic/Promoter (1-2kb)	ENSDARG00000096403
ENSDARG00000093081						Promoter (1-2kb)/Promoter (1-2kb)/Intron (ENSDART00000175501.1/ENSDARG00000076998.6, intron 1 of 9)/Promoter (1-2kb)/Promoter (1-2kb)	ENSDARG00000093081	0	-8549908595	0	-9733444224	0	-9566577929	0.768947	-0.740086258	0	-1095411421	0	-1025627296	0.233794	-1144601999	0	-9888107928	0	-9242234416	0	-8771168133	0.54384	-0.821461363	0	-1014503813	0	-1047941653	0	-9846939438
ENSDARG00000004392	373093	10795153	Fatty acid degradation	hdr	hematopoietic death receptor	Promoter (1-2kb)/Promoter (1-2kb)	ENSDARG00000004392	596099	0.25545639	1334453204	-0.451965303	264953	-0.419277419	306272	-0.125139039	600284	0.394848652	1665703	0.774904077	1662837	0.899919019	1438364	0.754503015	230797	-0.226158721	2697653	-0.174959051	313181	1065279256	271463	1079812066	653852	0.5346634	482235	0.439438231
ENSDARG00000095915						Promoter (<=1kb)/Promoter (<=1kb)/Promoter (1-2kb)/Promoter (1-2kb)	ENSDARG00000095915	0	-8549908595	0	-9733444224	0	-9566577929	0.22196	-1292956699	0	-1095411421	0.466853	-1038382847	0.0459624	-1924461401	0.0765935	-1927844942	0	-9242234416	0	-8771168133	0	-9376562726	0.0484317	-1932946097	0	-1047941653	0	-9846939438
