# Supplementary material for: Zebrafish macroH2A variants have distinct embryo localization and function
Source: Sci Rep. 2019 Jun 14;9:8632. doi: 10.1038/s41598-019-45058-6 (PMC6570772; doi:10.1038/s41598-019-45058-6)
Supplement: Supplementary file 9 — Supplementary table S5 [file 41598_2019_45058_MOESM9_ESM.xlsx]

## Sheet: mH2A1 ep-ChIP
© 2000-2018 QIAGEN. All rights reserved.
Ingenuity Canonical Pathways	-log(p-value)	Ratio	z-score	Molecules
Gustation Pathway	3,43E00	3,9E-02	#NUM!	CACNA1I,ADCY2,TRPM5,CACNA1H,PDE8B,PDE6B
cAMP-mediated signaling	3,3E00	3,07E-02	#NUM!	AKAP2,ADCY2,GRM2,GRM3,PDE8B,DRD2,PDE6B
Synaptic Long Term Depression	3,08E00	3,33E-02	#NUM!	CACNA1I,GRM2,GRM3,GUCY2D,RYR2,CACNA1H
Calcium Signaling	2,78E00	2,91E-02	#NUM!	CACNA1I,TNNI2,CHRNA9,RYR2,CHRNB1,CACNA1H
Cardiac β-adrenergic Signaling	2,76E00	3,55E-02	#NUM!	AKAP2,ADCY2,RYR2,PDE8B,PDE6B
nNOS Signaling in Skeletal Muscle Cells	2,7E00	7,32E-02	#NUM!	CACNA1I,RYR2,CACNA1H
Histidine Degradation VI	2,43E00	1,33E-01	#NUM!	CYP11A1,HAL
GPCR-Mediated Nutrient Sensing in Enteroendocrine Cells	2,31E00	3,57E-02	#NUM!	CACNA1I,ADCY2,TRPM5,CACNA1H
Adenine and Adenosine Salvage VI	2,21E00	1	#NUM!	ADK
G Beta Gamma Signaling	2,2E00	3,33E-02	#NUM!	CACNA1I,ADCY2,KCNJ5,CACNA1H
Gαi Signaling	2,16E00	3,25E-02	#NUM!	ADCY2,GRM2,GRM3,DRD2
Netrin Signaling	2,13E00	4,62E-02	#NUM!	CACNA1I,RYR2,CACNA1H
G-Protein Coupled Receptor Signaling	2,11E00	2,13E-02	#NUM!	ADCY2,GRM2,GRM3,PDE8B,DRD2,PDE6B
Corticotropin Releasing Hormone Signaling	1,98E00	2,88E-02	#NUM!	CACNA1I,ADCY2,GUCY2D,CACNA1H
CREB Signaling in Neurons	1,96E00	2,29E-02	#NUM!	CACNA1I,ADCY2,GRM2,GRM3,CACNA1H
Protein Kinase A Signaling	1,94E00	1,75E-02	#NUM!	AKAP2,ADCY2,TNNI2,RYR2,PTPN1,PDE8B,PDE6B
Sulfate Activation for Sulfonation	1,92E00	0.5	#NUM!	PAPSS2
Relaxin Signaling	1,79E00	2,53E-02	#NUM!	ADCY2,GUCY2D,PDE8B,PDE6B
Opioid Signaling Pathway	1,75E00	2,02E-02	#NUM!	CACNA1I,ADCY2,KCNJ5,RYR2,CACNA1H
Dopamine-DARPP32 Feedback in cAMP Signaling	1,74E00	2,44E-02	#NUM!	ADCY2,CSNK1G1,KCNJ5,DRD2
GABA Receptor Signaling	1,69E00	3,16E-02	#NUM!	CACNA1I,ADCY2,CACNA1H
Methylmalonyl Pathway	1,62E00	2,5E-01	#NUM!	PCCA
Geranylgeranyldiphosphate Biosynthesis	1,62E00	2,5E-01	#NUM!	COX10
tRNA Splicing	1,57E00	4,76E-02	#NUM!	PDE8B,PDE6B
2-oxobutanoate Degradation I	1,52E00	0.2	#NUM!	PCCA
Gap Junction Signaling	1,46E00	1,99E-02	#NUM!	ADCY2,CSNK1G1,GUCY2D,DRD2
Glycine Cleavage Complex	1,44E00	1,67E-01	#NUM!	OCA2
RhoA Signaling	1,39E00	2,42E-02	#NUM!	CDC42EP3,CDC42EP4,SEMA3F
Phototransduction Pathway	1,38E00	3,77E-02	#NUM!	GUCY2D,PDE6B
Phosphatidylcholine Biosynthesis I	1,38E00	1,43E-01	#NUM!	PHKA1
Glutamate Receptor Signaling	1,32E00	3,51E-02	#NUM!	GRM2,GRM3
Histidine Degradation III	1,32E00	1,25E-01	#NUM!	HAL
Estrogen Receptor Signaling	1,31E00	2,24E-02	#NUM!	MED13,ERCC3,TRRAP
Androgen Signaling	1,29E00	2,19E-02	#NUM!	CACNA1I,ERCC3,CACNA1H
Axonal Guidance Signaling	1,21E00	1,31E-02	#NUM!	EPHB4,SLIT1,PLXNB1,L1CAM,SEMA3C,SEMA3F
Lymphotoxin β Receptor Signaling	1,2E00	2,99E-02	#NUM!	VCAM1,BIRC2
Mineralocorticoid Biosynthesis	1,19E00	9,09E-02	#NUM!	HSD3B2
Type II Diabetes Mellitus Signaling	1,17E00	1,95E-02	#NUM!	PPARG,CACNA1I,CACNA1H
Caveolar-mediated Endocytosis Signaling	1,16E00	2,82E-02	#NUM!	ITGA11,PTPN1
Pregnenolone Biosynthesis	1,15E00	8,33E-02	#NUM!	CYP11A1
Glucocorticoid Biosynthesis	1,15E00	8,33E-02	#NUM!	HSD3B2
Choline Biosynthesis III	1,12E00	7,69E-02	#NUM!	PHKA1
Dopamine Receptor Signaling	1,1E00	2,6E-02	#NUM!	ADCY2,DRD2
DNA Double-Strand Break Repair by Homologous Recombination	1,09E00	7,14E-02	#NUM!	RAD50
DNA Double-Strand Break Repair by Non-Homologous End Joining	1,09E00	7,14E-02	#NUM!	RAD50
Androgen Biosynthesis	1,09E00	7,14E-02	#NUM!	HSD3B2
GNRH Signaling	1,06E00	1,75E-02	#NUM!	CACNA1I,ADCY2,CACNA1H
Telomere Extension by Telomerase	1,06E00	6,67E-02	#NUM!	RAD50
eNOS Signaling	1,05E00	1,74E-02	#NUM!	ADCY2,CHRNA9,CHRNB1
FcγRIIB Signaling in B Lymphocytes	1,02E00	2,35E-02	#NUM!	CACNA1I,CACNA1H
Superpathway of Geranylgeranyldiphosphate Biosynthesis I (via Mevalonate)	1,01E00	5,88E-02	#NUM!	COX10
Ubiquinol-10 Biosynthesis (Eukaryotic)	9,6E-01	5,26E-02	#NUM!	CYP11A1
CCR5 Signaling in Macrophages	9,42E-01	2,11E-02	#NUM!	CACNA1I,CACNA1H
ATM Signaling	9,2E-01	2,04E-02	#NUM!	TRRAP,RAD50
Adrenomedullin signaling pathway	9,09E-01	1,5E-02	#NUM!	PPARG,ADCY2,GUCY2D
Polyamine Regulation in Colon Cancer	0.9	4,55E-02	#NUM!	PPARG
FAK Signaling	8,71E-01	1,9E-02	#NUM!	TLN2,HMMR
Gαs Signaling	8,39E-01	1,82E-02	#NUM!	ADCY2,RYR2
Nitric Oxide Signaling in the Cardiovascular System	8,2E-01	1,77E-02	#NUM!	GUCY2D,RYR2
Neuropathic Pain Signaling In Dorsal Horn Neurons	8,08E-01	1,74E-02	#NUM!	GRM2,GRM3
Role of NFAT in Cardiac Hypertrophy	0.8	1,33E-02	#NUM!	CACNA1I,ADCY2,CACNA1H
Paxillin Signaling	7,85E-01	1,68E-02	#NUM!	TLN2,ITGA11
TNFR2 Signaling	7,75E-01	3,33E-02	#NUM!	BIRC2
Actin Cytoskeleton Signaling	7,69E-01	1,29E-02	#NUM!	TIAM1,TLN2,TRIO
Rac Signaling	7,62E-01	1,63E-02	#NUM!	TIAM1,ANK1
Synaptic Long Term Potentiation	7,46E-01	1,59E-02	#NUM!	GRM2,GRM3
Role of JAK2 in Hormone-like Cytokine Signaling	7,26E-01	2,94E-02	#NUM!	PTPN1
Cellular Effects of Sildenafil (Viagra)	7,21E-01	1,53E-02	#NUM!	ADCY2,GUCY2D
TWEAK Signaling	7,15E-01	2,86E-02	#NUM!	BIRC2
Nucleotide Excision Repair Pathway	7,15E-01	2,86E-02	#NUM!	ERCC3
Adipogenesis pathway	7,06E-01	1,49E-02	#NUM!	PPARG,ERCC3
Superpathway of Methionine Degradation	6,93E-01	2,7E-02	#NUM!	PCCA
Complement System	6,93E-01	2,7E-02	#NUM!	MASP2
Insulin Receptor Signaling	6,46E-01	1,36E-02	#NUM!	PTPN1,STXBP4
Serotonin Receptor Signaling	6,36E-01	2,33E-02	#NUM!	ADCY2
Role of Oct4 in Mammalian Embryonic Stem Cell Pluripotency	6,1E-01	2,17E-02	#NUM!	JARID2
Thyroid Cancer Signaling	6,1E-01	2,17E-02	#NUM!	PPARG
TNFR1 Signaling	5,79E-01	0.02	#NUM!	BIRC2
Assembly of RNA Polymerase II Complex	5,79E-01	0.02	#NUM!	ERCC3
PKCθ Signaling in T Lymphocytes	5,74E-01	1,21E-02	#NUM!	CACNA1I,CACNA1H
Semaphorin Signaling in Neurons	5,57E-01	1,89E-02	#NUM!	PLXNB1
Transcriptional Regulatory Network in Embryonic Stem Cells	5,5E-01	1,85E-02	#NUM!	L1CAM
Wnt/β-catenin Signaling	5,49E-01	1,16E-02	#NUM!	CSNK1G1,SOX5
Cell Cycle Control of Chromosomal Replication	5,37E-01	1,79E-02	#NUM!	CDK15
Unfolded protein response	5,37E-01	1,79E-02	#NUM!	PPARG
Role of CHK Proteins in Cell Cycle Checkpoint Control	5,31E-01	1,75E-02	#NUM!	RAD50
Neuroinflammation Signaling Pathway	5,3E-01	9,65E-03	#NUM!	VCAM1,KCNJ5,BIRC2
Induction of Apoptosis by HIV1	5,06E-01	1,64E-02	#NUM!	BIRC2
Hepatic Fibrosis / Hepatic Stellate Cell Activation	0.5	1,07E-02	#NUM!	VCAM1,KLF12
Regulation of Cellular Mechanics by Calpain Protease	4,95E-01	1,59E-02	#NUM!	TLN2
Wnt/Ca+ pathway	4,95E-01	1,59E-02	#NUM!	PDE6B
RAR Activation	4,91E-01	1,05E-02	#NUM!	ADCY2,ERCC3
PXR/RXR Activation	4,84E-01	1,54E-02	#NUM!	PAPSS2
Endothelin-1 Signaling	4,74E-01	1,02E-02	#NUM!	ADCY2,GUCY2D
Remodeling of Epithelial Adherens Junctions	4,63E-01	1,45E-02	#NUM!	EXOC2
ERK/MAPK Signaling	4,51E-01	9,8E-03	#NUM!	PPARG,TLN2
Melatonin Signaling	4,48E-01	1,39E-02	#NUM!	RORA
Ephrin B Signaling	4,43E-01	1,37E-02	#NUM!	EPHB4
GPCR-Mediated Integration of Enteroendocrine Signaling Exemplified by an L Cell	4,43E-01	1,37E-02	#NUM!	ADCY2
Osteoarthritis Pathway	4,3E-01	9,43E-03	#NUM!	PPARG,DCN
Glioma Invasiveness Signaling	4,29E-01	1,32E-02	#NUM!	HMMR
Role of Wnt/GSK-3β Signaling in the Pathogenesis of Influenza	4,25E-01	1,3E-02	#NUM!	CSNK1G1
AMPK Signaling	4,2E-01	9,26E-03	#NUM!	CHRNA9,CHRNB1
Integrin Signaling	4,13E-01	9,13E-03	#NUM!	TLN2,ITGA11
Role of BRCA1 in DNA Damage Response	4,12E-01	1,25E-02	#NUM!	RAD50
Antiproliferative Role of Somatostatin Receptor 2	4,08E-01	1,23E-02	#NUM!	GUCY2D
IL-15 Signaling	4,03E-01	1,22E-02	#NUM!	VCAM1
Small Cell Lung Cancer Signaling	3,92E-01	1,18E-02	#NUM!	BIRC2
Leptin Signaling in Obesity	3,88E-01	1,16E-02	#NUM!	ADCY2
HIPPO signaling	3,84E-01	1,15E-02	#NUM!	SCRIB
Macropinocytosis Signaling	3,84E-01	1,15E-02	#NUM!	MRC1
Crosstalk between Dendritic Cells and Natural Killer Cells	3,76E-01	1,12E-02	#NUM!	TLN2
JAK/Stat Signaling	3,76E-01	1,12E-02	#NUM!	PTPN1
IL-1 Signaling	3,66E-01	1,09E-02	#NUM!	ADCY2
Molecular Mechanisms of Cancer	3,64E-01	7,61E-03	#NUM!	CDK15,ADCY2,BIRC2
α-Adrenergic Signaling	3,62E-01	1,08E-02	#NUM!	ADCY2
Fcγ Receptor-mediated Phagocytosis in Macrophages and Monocytes	3,62E-01	1,08E-02	#NUM!	TLN2
PEDF Signaling	3,62E-01	1,08E-02	#NUM!	PPARG
Death Receptor Signaling	3,62E-01	1,08E-02	#NUM!	BIRC2
Neuregulin Signaling	3,59E-01	1,06E-02	#NUM!	DCN
Apoptosis Signaling	3,52E-01	1,04E-02	#NUM!	BIRC2
PDGF Signaling	3,52E-01	1,04E-02	#NUM!	SPHK2
Ceramide Signaling	3,42E-01	1,01E-02	#NUM!	SPHK2
Signaling by Rho Family GTPases	3,41E-01	7,94E-03	#NUM!	CDC42EP3,CDC42EP4
PPAR Signaling	3,36E-01	9,9E-03	#NUM!	PPARG
RANK Signaling in Osteoclasts	3,33E-01	9,8E-03	#NUM!	BIRC2
Melanocyte Development and Pigmentation Signaling	3,27E-01	9,62E-03	#NUM!	ADCY2
CDK5 Signaling	3,24E-01	9,52E-03	#NUM!	ADCY2
Protein Ubiquitination Pathway	3,17E-01	7,55E-03	#NUM!	HSPA12B,BIRC2
Oxidative Phosphorylation	3,12E-01	9,17E-03	#NUM!	COX10
Amyotrophic Lateral Sclerosis Signaling	3,07E-01	9,01E-03	#NUM!	BIRC2
Sphingosine-1-phosphate Signaling	2,71E-01	0.008	#NUM!	ADCY2
NGF Signaling	2,71E-01	0.008	#NUM!	TRIO
FXR/RXR Activation	2,69E-01	7,94E-03	#NUM!	PPARG
Atherosclerosis Signaling	2,67E-01	7,87E-03	#NUM!	VCAM1
Sperm Motility	2,67E-01	7,87E-03	#NUM!	CACNA1H
Renin-Angiotensin Signaling	2,64E-01	7,81E-03	#NUM!	ADCY2
Phagosome Formation	2,58E-01	7,63E-03	#NUM!	MRC1
GP6 Signaling Pathway	2,51E-01	7,46E-03	#NUM!	KLF12
HMGB1 Signaling	2,41E-01	7,19E-03	#NUM!	VCAM1
P2Y Purigenic Receptor Signaling Pathway	2,39E-01	7,14E-03	#NUM!	ADCY2
Aryl Hydrocarbon Receptor Signaling	2,37E-01	7,09E-03	#NUM!	TRIP11
D-myo-inositol (1,4,5,6)-Tetrakisphosphate Biosynthesis	2,32E-01	6,94E-03	#NUM!	PTPN1
D-myo-inositol (3,4,5,6)-tetrakisphosphate Biosynthesis	2,32E-01	6,94E-03	#NUM!	PTPN1
IL-12 Signaling and Production in Macrophages	2,28E-01	6,85E-03	#NUM!	PPARG
Hereditary Breast Cancer Signaling	2,21E-01	6,67E-03	#NUM!	RAD50
3-phosphoinositide Degradation	2,07E-01	6,33E-03	#NUM!	PTPN1
Hepatic Cholestasis	2,04E-01	6,25E-03	#NUM!	ADCY2
D-myo-inositol-5-phosphate Metabolism	2,01E-01	6,17E-03	#NUM!	PTPN1
Glucocorticoid Receptor Signaling	0	5,8E-03	#NUM!	VCAM1,ERCC3
Leukocyte Extravasation Signaling	0	4,74E-03	#NUM!	VCAM1
PPARα/RXRα Activation	0	5,38E-03	#NUM!	ADCY2
LPS/IL-1 Mediated Inhibition of RXR Function	0	4,5E-03	#NUM!	PAPSS2
Mitochondrial Dysfunction	0	5,85E-03	#NUM!	COX10
Tight Junction Signaling	0	5,99E-03	#NUM!	TIAM1
IL-8 Signaling	0	4,93E-03	#NUM!	VCAM1
Role of NFAT in Regulation of the Immune Response	0	5,21E-03	#NUM!	CSNK1G1
CXCR4 Signaling	0	5,85E-03	#NUM!	ADCY2
Thrombin Signaling	0	4,76E-03	#NUM!	ADCY2
Cardiac Hypertrophy Signaling	0	4,15E-03	#NUM!	ADCY2
Aldosterone Signaling in Epithelial Cells	0	5,95E-03	#NUM!	HSPA12B
Colorectal Cancer Metastasis Signaling	0	3,94E-03	#NUM!	ADCY2
Cdc42 Signaling	0	5,99E-03	#NUM!	EXOC2
EIF2 Signaling	0	4,41E-03	#NUM!	PTBP1
Role of Osteoblasts, Osteoclasts and Chondrocytes in Rheumatoid Arthritis	0	4,29E-03	#NUM!	BIRC2
Phospholipase C Signaling	0	4,1E-03	#NUM!	ADCY2
Role of Macrophages, Fibroblasts and Endothelial Cells in Rheumatoid Arthritis	0	3,12E-03	#NUM!	VCAM1
Breast Cancer Regulation by Stathmin1	0	4,74E-03	#NUM!	ADCY2
Superpathway of Inositol Phosphate Compounds	0	4,24E-03	#NUM!	PTPN1
3-phosphoinositide Biosynthesis	0	4,98E-03	#NUM!	PTPN1
Agranulocyte Adhesion and Diapedesis	0	5,18E-03	#NUM!	VCAM1
Granulocyte Adhesion and Diapedesis	0	5,52E-03	#NUM!	VCAM1
Sirtuin Signaling Pathway	0	3,42E-03	#NUM!	PPARG
Ephrin Receptor Signaling	0	5,59E-03	#NUM!	EPHB4

## Sheet: mH2A1 24-Chip
© 2000-2018 QIAGEN. All rights reserved.
Ingenuity Canonical Pathways	-log(p-value)	Ratio	z-score	Molecules
Complement System	1,68E00	5,41E-02	#NUM!	C7,C6
Stearate Biosynthesis I (Animals)	1,54E00	4,55E-02	#NUM!	ELOVL2,ACSBG2
RhoA Signaling	1,4E00	2,42E-02	#NUM!	PLEKHG5,PLD1,LIMK1
Transcriptional Regulatory Network in Embryonic Stem Cells	1,37E00	3,7E-02	#NUM!	ZIC3,GSX2
cAMP-mediated signaling	1,3E00	1,75E-02	#NUM!	AKAP6,CHRM3,AGTR2,PDE6B
Ephrin A Signaling	1,29E00	3,33E-02	#NUM!	EFNA1,LIMK1
Cardiac β-adrenergic Signaling	1,27E00	2,13E-02	#NUM!	CACNA1C,AKAP6,PDE6B
Phospholipases	1,27E00	3,23E-02	#NUM!	PLB1,PLD1
Gustation Pathway	1,17E00	1,95E-02	#NUM!	TRPM5,CACNA1C,PDE6B
Fatty Acid Activation	1,12E00	7,69E-02	#NUM!	ACSBG2
Choline Biosynthesis III	1,12E00	7,69E-02	#NUM!	PLD1
Bile Acid Biosynthesis, Neutral Pathway	1,12E00	7,69E-02	#NUM!	CYP7A1
Extrinsic Prothrombin Activation Pathway	1,03E00	6,25E-02	#NUM!	F3
Ephrin Receptor Signaling	1,02E00	1,68E-02	#NUM!	SH2D3C,EFNA1,LIMK1
Synaptic Long Term Depression	1,02E00	1,67E-02	#NUM!	PLB1,GRID1,CACNA1C
γ-linolenate Biosynthesis II (Animals)	1,01E00	5,88E-02	#NUM!	ACSBG2
Mitochondrial L-carnitine Shuttle Pathway	1,01E00	5,88E-02	#NUM!	ACSBG2
Maturity Onset Diabetes of Young (MODY) Signaling	9,22E-01	4,76E-02	#NUM!	CACNA1C
Antioxidant Action of Vitamin C	8,57E-01	1,85E-02	#NUM!	PLB1,PLD1
Amyotrophic Lateral Sclerosis Signaling	8,38E-01	1,8E-02	#NUM!	GRID1,CACNA1C
GPCR-Mediated Nutrient Sensing in Enteroendocrine Cells	8,31E-01	1,79E-02	#NUM!	TRPM5,CACNA1C
Rac Signaling	7,68E-01	1,63E-02	#NUM!	PLD1,LIMK1
Fatty Acid β-oxidation I	7,53E-01	3,12E-02	#NUM!	ACSBG2
Atherosclerosis Signaling	7,46E-01	1,57E-02	#NUM!	PLB1,F3
Role of Tissue Factor in Cancer	7,31E-01	1,54E-02	#NUM!	F3,LIMK1
Opioid Signaling Pathway	7,24E-01	1,21E-02	#NUM!	RGS5,CACNA1C,SLC12A5
Coagulation System	7,18E-01	2,86E-02	#NUM!	F3
Adipogenesis pathway	7,11E-01	1,49E-02	#NUM!	EBF1,PLIN1
Signaling by Rho Family GTPases	7,07E-01	1,19E-02	#NUM!	CDH16,PLD1,LIMK1
Cell Cycle Regulation by BTG Family Proteins	6,96E-01	2,7E-02	#NUM!	HOXB9
Human Embryonic Stem Cell Pluripotency	6,69E-01	1,4E-02	#NUM!	ZIC3,LEF1
nNOS Signaling in Skeletal Muscle Cells	6,57E-01	2,44E-02	#NUM!	CACNA1C
tRNA Splicing	6,47E-01	2,38E-02	#NUM!	PDE6B
Protein Kinase A Signaling	6,47E-01	9,98E-03	#NUM!	HHAT,AKAP6,LEF1,PDE6B
Type II Diabetes Mellitus Signaling	6,22E-01	1,3E-02	#NUM!	CACNA1C,ACSBG2
Pyrimidine Ribonucleotides Interconversion	6,21E-01	2,22E-02	#NUM!	RECQL
G-Protein Coupled Receptor Signaling	6,13E-01	1,06E-02	#NUM!	CHRM3,AGTR2,PDE6B
Thyroid Cancer Signaling	6,13E-01	2,17E-02	#NUM!	LEF1
Triacylglycerol Biosynthesis	6,13E-01	2,17E-02	#NUM!	ELOVL2
Pyrimidine Ribonucleotides De Novo Biosynthesis	6,05E-01	2,13E-02	#NUM!	RECQL
Gαq Signaling	5,94E-01	1,24E-02	#NUM!	CHRM3,PLD1
Semaphorin Signaling in Neurons	5,6E-01	1,89E-02	#NUM!	LIMK1
Phototransduction Pathway	5,6E-01	1,89E-02	#NUM!	PDE6B
eNOS Signaling	5,54E-01	1,16E-02	#NUM!	AQP7,CHRM3
RhoGDI Signaling	5,37E-01	1,13E-02	#NUM!	CDH16,LIMK1
Glutamate Receptor Signaling	5,33E-01	1,75E-02	#NUM!	GRID1
Axonal Guidance Signaling	5,24E-01	8,75E-03	#NUM!	SLIT1,SEMA3C,EFNA1,LIMK1
Induction of Apoptosis by HIV1	5,09E-01	1,64E-02	#NUM!	SLC25A10
Wnt/Ca+ pathway	4,97E-01	1,59E-02	#NUM!	PDE6B
PXR/RXR Activation	4,86E-01	1,54E-02	#NUM!	CYP7A1
Netrin Signaling	4,86E-01	1,54E-02	#NUM!	CACNA1C
Pyridoxal 5'-phosphate Salvage Pathway	4,86E-01	1,54E-02	#NUM!	LIMK1
Endothelin-1 Signaling	4,78E-01	1,02E-02	#NUM!	PLB1,PLD1
Eicosanoid Signaling	4,76E-01	1,49E-02	#NUM!	PLB1
Endometrial Cancer Signaling	4,6E-01	1,43E-02	#NUM!	LEF1
IL-8 Signaling	4,58E-01	9,85E-03	#NUM!	PLD1,LIMK1
Caveolar-mediated Endocytosis Signaling	4,55E-01	1,41E-02	#NUM!	ITGA11
Basal Cell Carcinoma Signaling	4,5E-01	1,39E-02	#NUM!	LEF1
Ephrin B Signaling	4,46E-01	1,37E-02	#NUM!	LIMK1
GPCR-Mediated Integration of Enteroendocrine Signaling Exemplified by an L Cell	4,46E-01	1,37E-02	#NUM!	NPY2R
Role of Wnt/GSK-3β Signaling in the Pathogenesis of Influenza	4,27E-01	1,3E-02	#NUM!	LEF1
Chemokine Signaling	4,27E-01	1,3E-02	#NUM!	LIMK1
Role of MAPK Signaling in the Pathogenesis of Influenza	4,23E-01	1,28E-02	#NUM!	PLB1
CREB Signaling in Neurons	4,19E-01	9,17E-03	#NUM!	GRID1,CACNA1C
Integrin Signaling	4,17E-01	9,13E-03	#NUM!	ITGA11,NEDD9
LPS/IL-1 Mediated Inhibition of RXR Function	4,1E-01	9,01E-03	#NUM!	CYP7A1,ACSBG2
FcγRIIB Signaling in B Lymphocytes	3,94E-01	1,18E-02	#NUM!	CACNA1C
Systemic Lupus Erythematosus Signaling	3,84E-01	8,58E-03	#NUM!	C7,C6
Regulation of Actin-based Motility by Rho	3,75E-01	1,11E-02	#NUM!	LIMK1
IL-7 Signaling Pathway	3,72E-01	1,1E-02	#NUM!	EBF1
Factors Promoting Cardiogenesis in Vertebrates	3,68E-01	1,09E-02	#NUM!	LEF1
Fcγ Receptor-mediated Phagocytosis in Macrophages and Monocytes	3,65E-01	1,08E-02	#NUM!	PLD1
Death Receptor Signaling	3,65E-01	1,08E-02	#NUM!	LIMK1
CCR5 Signaling in Macrophages	3,58E-01	1,05E-02	#NUM!	CACNA1C
GABA Receptor Signaling	3,58E-01	1,05E-02	#NUM!	CACNA1C
Salvage Pathways of Pyrimidine Ribonucleotides	3,51E-01	1,03E-02	#NUM!	LIMK1
TR/RXR Activation	3,48E-01	1,02E-02	#NUM!	CYP7A1
ATM Signaling	3,48E-01	1,02E-02	#NUM!	TDP1
Acute Myeloid Leukemia Signaling	3,44E-01	1,01E-02	#NUM!	LEF1
Prostate Cancer Signaling	3,32E-01	9,71E-03	#NUM!	LEF1
PAK Signaling	3,2E-01	9,35E-03	#NUM!	LIMK1
Gαs Signaling	3,12E-01	9,09E-03	#NUM!	CHRM3
Mouse Embryonic Stem Cell Pluripotency	3,06E-01	8,93E-03	#NUM!	LEF1
Nitric Oxide Signaling in the Cardiovascular System	3,03E-01	8,85E-03	#NUM!	CACNA1C
Virus Entry via Endocytic Pathways	2,96E-01	8,62E-03	#NUM!	CXADR
Paxillin Signaling	2,88E-01	8,4E-03	#NUM!	ITGA11
Pancreatic Adenocarcinoma Signaling	2,85E-01	8,33E-03	#NUM!	PLD1
G Beta Gamma Signaling	2,85E-01	8,33E-03	#NUM!	CACNA1C
LXR/RXR Activation	2,83E-01	8,26E-03	#NUM!	CYP7A1
Gαi Signaling	2,78E-01	8,13E-03	#NUM!	AGTR2
Synaptic Long Term Potentiation	2,71E-01	7,94E-03	#NUM!	CACNA1C
FXR/RXR Activation	2,71E-01	7,94E-03	#NUM!	CYP7A1
Sperm Motility	2,69E-01	7,87E-03	#NUM!	PLB1
Renin-Angiotensin Signaling	2,67E-01	7,81E-03	#NUM!	AGTR2
Cellular Effects of Sildenafil (Viagra)	2,6E-01	7,63E-03	#NUM!	CACNA1C
GP6 Signaling Pathway	2,54E-01	7,46E-03	#NUM!	Col17a1
CCR3 Signaling in Eosinophils	2,49E-01	7,35E-03	#NUM!	LIMK1
Androgen Signaling	2,47E-01	7,3E-03	#NUM!	CACNA1C
Iron homeostasis signaling pathway	2,47E-01	7,3E-03	#NUM!	HBE1
p70S6K Signaling	2,45E-01	7,25E-03	#NUM!	PLD1
Corticotropin Releasing Hormone Signaling	2,43E-01	7,19E-03	#NUM!	CACNA1C
Gα12/13 Signaling	2,39E-01	7,09E-03	#NUM!	CDH16
Ovarian Cancer Signaling	2,23E-01	6,67E-03	#NUM!	LEF1
Epithelial Adherens Junction Signaling	2,23E-01	6,67E-03	#NUM!	LEF1
Relaxin Signaling	2,09E-01	6,33E-03	#NUM!	PDE6B
Hepatic Cholestasis	2,06E-01	6,25E-03	#NUM!	CYP7A1
Dopamine-DARPP32 Feedback in cAMP Signaling	1,99E-01	6,1E-03	#NUM!	CACNA1C
PKCθ Signaling in T Lymphocytes	1,98E-01	6,06E-03	#NUM!	CACNA1C
Actin Cytoskeleton Signaling	0	4,29E-03	#NUM!	LIMK1
Hepatic Fibrosis / Hepatic Stellate Cell Activation	0	5,35E-03	#NUM!	Col17a1
Cardiac Hypertrophy Signaling	0	4,15E-03	#NUM!	CACNA1C
Molecular Mechanisms of Cancer	0	5,08E-03	#NUM!	HHAT,LEF1
GNRH Signaling	0	5,85E-03	#NUM!	CACNA1C
Germ Cell-Sertoli Cell Junction Signaling	0	5,59E-03	#NUM!	LIMK1
Colorectal Cancer Metastasis Signaling	0	3,94E-03	#NUM!	LEF1
mTOR Signaling	0	4,83E-03	#NUM!	PLD1
Cdc42 Signaling	0	5,99E-03	#NUM!	LIMK1
ILK Signaling	0	5,08E-03	#NUM!	LEF1
AMPK Signaling	0	4,63E-03	#NUM!	CHRM3
Role of Osteoblasts, Osteoclasts and Chondrocytes in Rheumatoid Arthritis	0	4,29E-03	#NUM!	LEF1
Phospholipase C Signaling	0	4,1E-03	#NUM!	PLD1
Role of Macrophages, Fibroblasts and Endothelial Cells in Rheumatoid Arthritis	0	3,12E-03	#NUM!	LEF1
Role of NFAT in Cardiac Hypertrophy	0	4,44E-03	#NUM!	CACNA1C
Breast Cancer Regulation by Stathmin1	0	4,74E-03	#NUM!	LIMK1
Glioblastoma Multiforme Signaling	0	5,95E-03	#NUM!	LEF1
Regulation of the Epithelial-Mesenchymal Transition Pathway	0	5,13E-03	#NUM!	LEF1
B Cell Receptor Signaling	0	5,15E-03	#NUM!	EBF1
Wnt/β-catenin Signaling	0	5,81E-03	#NUM!	LEF1
Osteoarthritis Pathway	0	4,72E-03	#NUM!	LEF1
Adrenomedullin signaling pathway	0	0.005	#NUM!	TFAP2A
Calcium Signaling	0	4,85E-03	#NUM!	CACNA1C

## Sheet: mH2A2 ep-ChIP
© 2000-2018 QIAGEN. All rights reserved.
Ingenuity Canonical Pathways	-log(p-value)	Ratio	z-score	Molecules
GPCR-Mediated Nutrient Sensing in Enteroendocrine Cells	2,87E00	4,46E-02	#NUM!	CACNA1S,CACNA1H,TAS1R3,PLCD4,PYY
Nitric Oxide Signaling in the Cardiovascular System	2,85E00	4,42E-02	#NUM!	CACNA1S,PIK3R1,RYR2,PRKG2,Gucy1b2
Synaptic Long Term Depression	2,69E00	3,33E-02	#NUM!	CACNA1S,RYR2,CACNA1H,PRKG2,PLCD4,Gucy1b2
Cellular Effects of Sildenafil (Viagra)	2,57E00	3,82E-02	#NUM!	CACNA1S,MYH7,PRKG2,PLCD4,Gucy1b2
nNOS Signaling in Skeletal Muscle Cells	2,49E00	7,32E-02	#NUM!	CACNA1S,RYR2,CACNA1H
FcγRIIB Signaling in B Lymphocytes	2,47E00	4,71E-02	#NUM!	SHC1,CACNA1S,PIK3R1,CACNA1H
Adrenomedullin signaling pathway	2,46E00	0.03	#NUM!	SHC1,MAX,PIK3R1,PRKG2,PLCD4,Gucy1b2
Calcium Signaling	2,4E00	2,91E-02	#NUM!	CACNA1S,GRIN3B,RYR2,CHRNB1,CACNA1H,MYH7
Dopamine-DARPP32 Feedback in cAMP Signaling	2,16E00	3,05E-02	#NUM!	CACNA1S,GRIN3B,PRKG2,PLCD4,Gucy1b2
Adenine and Adenosine Salvage VI	2,14E00	1	#NUM!	ADK
Netrin Signaling	1,93E00	4,62E-02	#NUM!	CACNA1S,RYR2,CACNA1H
Sperm Motility	1,86E00	3,15E-02	#NUM!	CACNA1H,PRKG2,PLCD4,Gucy1b2
Lipid Antigen Presentation by CD1	1,82E00	7,69E-02	#NUM!	AP2B1,CANX
GP6 Signaling Pathway	1,78E00	2,99E-02	#NUM!	LAMC1,COL8A2,PIK3R1,KLF12
14-3-3-mediated Signaling	1,75E00	2,92E-02	#NUM!	YAP1,PIK3R1,TSC2,PLCD4
p70S6K Signaling	1,74E00	2,9E-02	#NUM!	RPS6,SHC1,PIK3R1,PLCD4
Axonal Guidance Signaling	1,73E00	1,75E-02	#NUM!	SHC1,PIK3R1,PLXNB1,L1CAM,SEMA3C,PLCD4,FARP2,ADAMTS2
ErbB4 Signaling	1,72E00	3,85E-02	#NUM!	SHC1,YAP1,PIK3R1
CREB Signaling in Neurons	1,67E00	2,29E-02	#NUM!	SHC1,CACNA1S,PIK3R1,CACNA1H,PLCD4
Role of NFAT in Cardiac Hypertrophy	1,62E00	2,22E-02	#NUM!	SHC1,CACNA1S,PIK3R1,CACNA1H,PLCD4
Actin Cytoskeleton Signaling	1,56E00	2,15E-02	#NUM!	SHC1,TIAM1,PIK3R1,ARHGAP35,MYH7
Superpathway of Inositol Phosphate Compounds	1,54E00	2,12E-02	#NUM!	PIK3R1,PPFIBP2,IP6K1,PLCD4,PMPCA
Neuregulin Signaling	1,51E00	3,19E-02	#NUM!	RPS6,SHC1,PIK3R1
Regulation of eIF4 and p70S6K Signaling	1,51E00	2,45E-02	#NUM!	RPS6,SHC1,PIK3R1,AGO2
GABA Receptor Signaling	1,5E00	3,16E-02	#NUM!	CACNA1S,AP2B1,CACNA1H
Glioblastoma Multiforme Signaling	1,47E00	2,38E-02	#NUM!	SHC1,PIK3R1,TSC2,PLCD4
Opioid Signaling Pathway	1,46E00	2,02E-02	#NUM!	CACNA1S,GRIN3B,AP2B1,RYR2,CACNA1H
Role of Oct4 in Mammalian Embryonic Stem Cell Pluripotency	1,36E00	4,35E-02	#NUM!	JARID2,IGF2BP1
PPARα/RXRα Activation	1,33E00	2,15E-02	#NUM!	SHC1,ACADL,MED12,PLCD4
Amyotrophic Lateral Sclerosis Signaling	1,33E00	2,7E-02	#NUM!	CACNA1S,GRIN3B,PIK3R1
Hepatic Fibrosis / Hepatic Stellate Cell Activation	1,32E00	2,14E-02	#NUM!	COL8A2,BAMBI,MYH7,KLF12
Neuropathic Pain Signaling In Dorsal Horn Neurons	1,29E00	2,61E-02	#NUM!	GRIN3B,PIK3R1,PLCD4
Endothelin-1 Signaling	1,26E00	2,04E-02	#NUM!	SHC1,PIK3R1,PLCD4,Gucy1b2
Inositol Pyrophosphates Biosynthesis	1,25E00	1,25E-01	#NUM!	IP6K1
G Beta Gamma Signaling	1,25E00	2,5E-02	#NUM!	SHC1,CACNA1S,CACNA1H
Transcriptional Regulatory Network in Embryonic Stem Cells	1,23E00	3,7E-02	#NUM!	L1CAM,OTX1
Gap Junction Signaling	1,23E00	1,99E-02	#NUM!	PIK3R1,PRKG2,PLCD4,Gucy1b2
Clathrin-mediated Endocytosis Signaling	1,19E00	1,93E-02	#NUM!	SH3BP4,APOB,PIK3R1,AP2B1
PI3K/AKT Signaling	1,15E00	2,29E-02	#NUM!	SHC1,PIK3R1,TSC2
Ketogenesis	1,15E00	0.1	#NUM!	HADHA
Ketolysis	1,15E00	0.1	#NUM!	HADHA
AMPK Signaling	1,14E00	1,85E-02	#NUM!	ARID1A,PIK3R1,CHRNB1,TSC2
Estrogen Receptor Signaling	1,13E00	2,24E-02	#NUM!	SHC1,CTBP2,MED12
Androgen Signaling	1,11E00	2,19E-02	#NUM!	SHC1,CACNA1S,CACNA1H
Corticotropin Releasing Hormone Signaling	1,09E00	2,16E-02	#NUM!	CACNA1S,CACNA1H,Gucy1b2
EIF2 Signaling	1,08E00	1,76E-02	#NUM!	RPS6,SHC1,PIK3R1,AGO2
Cleavage and Polyadenylation of Pre-mRNA	1,08E00	8,33E-02	#NUM!	CSTF3
EGF Signaling	1,06E00	2,94E-02	#NUM!	SHC1,PIK3R1
Mevalonate Pathway I	1,04E00	7,69E-02	#NUM!	HADHA
Insulin Receptor Signaling	1,04E00	2,04E-02	#NUM!	SHC1,PIK3R1,TSC2
IL-2 Signaling	1,04E00	2,86E-02	#NUM!	SHC1,PIK3R1
Thrombopoietin Signaling	1,03E00	2,82E-02	#NUM!	SHC1,PIK3R1
Melatonin Signaling	1,02E00	2,78E-02	#NUM!	RORA,PLCD4
Isoleucine Degradation I	1,01E00	7,14E-02	#NUM!	HADHA
Androgen Biosynthesis	1,01E00	7,14E-02	#NUM!	HSD17B3
GPCR-Mediated Integration of Enteroendocrine Signaling Exemplified by an L Cell	1,01E00	2,74E-02	#NUM!	PLCD4,PYY
Type II Diabetes Mellitus Signaling	9,93E-01	1,95E-02	#NUM!	CACNA1S,PIK3R1,CACNA1H
Gustation Pathway	9,93E-01	1,95E-02	#NUM!	CACNA1S,CACNA1H,TAS1R3
ErbB2-ErbB3 Signaling	9,87E-01	2,67E-02	#NUM!	SHC1,PIK3R1
Myc Mediated Apoptosis Signaling	9,78E-01	2,63E-02	#NUM!	SHC1,PIK3R1
Role of JAK1 and JAK3 in γc Cytokine Signaling	9,68E-01	2,6E-02	#NUM!	SHC1,PIK3R1
Chondroitin Sulfate Degradation (Metazoa)	9,59E-01	6,25E-02	#NUM!	SPAM1
Glutaryl-CoA Degradation	9,59E-01	6,25E-02	#NUM!	HADHA
GM-CSF Signaling	9,5E-01	2,53E-02	#NUM!	SHC1,PIK3R1
RAN Signaling	9,34E-01	5,88E-02	#NUM!	KPNA6
Dermatan Sulfate Degradation (Metazoa)	9,34E-01	5,88E-02	#NUM!	SPAM1
Superpathway of Geranylgeranyldiphosphate Biosynthesis I (via Mevalonate)	9,34E-01	5,88E-02	#NUM!	HADHA
Antiproliferative Role of Somatostatin Receptor 2	9,32E-01	2,47E-02	#NUM!	PIK3R1,Gucy1b2
PKCθ Signaling in T Lymphocytes	9,26E-01	1,82E-02	#NUM!	CACNA1S,PIK3R1,CACNA1H
IL-15 Signaling	9,23E-01	2,44E-02	#NUM!	SHC1,PIK3R1
GDNF Family Ligand-Receptor Interactions	9,23E-01	2,44E-02	#NUM!	SHC1,PIK3R1
Tight Junction Signaling	9,15E-01	1,8E-02	#NUM!	TIAM1,MYH7,CSTF3
Neurotrophin/TRK Signaling	9,14E-01	2,41E-02	#NUM!	SHC1,PIK3R1
Valine Degradation I	9,11E-01	5,56E-02	#NUM!	HADHA
D-myo-inositol (1,4,5)-trisphosphate Degradation	9,11E-01	5,56E-02	#NUM!	PMPCA
Small Cell Lung Cancer Signaling	8,98E-01	2,35E-02	#NUM!	MAX,PIK3R1
Estrogen-Dependent Breast Cancer Signaling	8,89E-01	2,33E-02	#NUM!	HSD17B3,PIK3R1
Leptin Signaling in Obesity	8,89E-01	2,33E-02	#NUM!	PIK3R1,PLCD4
1D-myo-inositol Hexakisphosphate Biosynthesis II (Mammalian)	8,89E-01	5,26E-02	#NUM!	PMPCA
D-myo-inositol (1,3,4)-trisphosphate Biosynthesis	8,89E-01	5,26E-02	#NUM!	PMPCA
eNOS Signaling	8,87E-01	1,74E-02	#NUM!	PIK3R1,CHRNB1,Gucy1b2
Erythropoietin Signaling	8,81E-01	2,3E-02	#NUM!	SHC1,PIK3R1
Cardiomyocyte Differentiation via BMP Receptors	8,68E-01	0.05	#NUM!	MYH7
IL-3 Signaling	8,65E-01	2,25E-02	#NUM!	SHC1,PIK3R1
Prolactin Signaling	8,65E-01	2,25E-02	#NUM!	SHC1,PIK3R1
JAK/Stat Signaling	8,65E-01	2,25E-02	#NUM!	SHC1,PIK3R1
IL-7 Signaling Pathway	8,5E-01	2,2E-02	#NUM!	SHC1,PIK3R1
Maturity Onset Diabetes of Young (MODY) Signaling	8,48E-01	4,76E-02	#NUM!	CACNA1S
FLT3 Signaling in Hematopoietic Progenitor Cells	8,35E-01	2,15E-02	#NUM!	SHC1,PIK3R1
Polyamine Regulation in Colon Cancer	8,3E-01	4,55E-02	#NUM!	MAX
HER-2 Signaling in Breast Cancer	8,27E-01	2,13E-02	#NUM!	PIK3R1,TSC2
VEGF Family Ligand-Receptor Interactions	8,27E-01	2,13E-02	#NUM!	SHC1,PIK3R1
CCR5 Signaling in Macrophages	8,2E-01	2,11E-02	#NUM!	CACNA1S,CACNA1H
IL-4 Signaling	8,2E-01	2,11E-02	#NUM!	SHC1,PIK3R1
PDGF Signaling	8,13E-01	2,08E-02	#NUM!	SHC1,PIK3R1
Superpathway of D-myo-inositol (1,4,5)-trisphosphate Metabolism	7,95E-01	4,17E-02	#NUM!	PMPCA
CTLA4 Signaling in Cytotoxic T Lymphocytes	7,92E-01	2,02E-02	#NUM!	PIK3R1,AP2B1
Tryptophan Degradation III (Eukaryotic)	7,79E-01	0.04	#NUM!	HADHA
Melanocyte Development and Pigmentation Signaling	7,59E-01	1,92E-02	#NUM!	SHC1,PIK3R1
ErbB Signaling	7,59E-01	1,92E-02	#NUM!	SHC1,PIK3R1
D-myo-inositol (1,4,5)-Trisphosphate Biosynthesis	7,48E-01	3,7E-02	#NUM!	PLCD4
PAK Signaling	7,4E-01	1,87E-02	#NUM!	SHC1,PIK3R1
Superpathway of Cholesterol Biosynthesis	7,34E-01	3,57E-02	#NUM!	HADHA
VEGF Signaling	7,27E-01	1,83E-02	#NUM!	SHC1,PIK3R1
SAPK/JNK Signaling	7,21E-01	1,82E-02	#NUM!	SHC1,PIK3R1
mTOR Signaling	7,2E-01	1,45E-02	#NUM!	RPS6,PIK3R1,TSC2
Chronic Myeloid Leukemia Signaling	7,1E-01	1,79E-02	#NUM!	PIK3R1,CTBP2
UVA-Induced MAPK Signaling	7,1E-01	1,79E-02	#NUM!	PIK3R1,PLCD4
IGF-1 Signaling	7,1E-01	1,79E-02	#NUM!	SHC1,PIK3R1
Thrombin Signaling	7,08E-01	1,43E-02	#NUM!	SHC1,PIK3R1,PLCD4
Virus Entry via Endocytic Pathways	6,87E-01	1,72E-02	#NUM!	PIK3R1,AP2B1
Fatty Acid β-oxidation I	6,82E-01	3,12E-02	#NUM!	HADHA
Telomerase Signaling	6,81E-01	1,71E-02	#NUM!	SHC1,PIK3R1
Integrin Signaling	6,72E-01	1,37E-02	#NUM!	ITGAE,SHC1,PIK3R1
Paxillin Signaling	6,7E-01	1,68E-02	#NUM!	ITGAE,PIK3R1
Glioma Signaling	6,65E-01	1,67E-02	#NUM!	SHC1,PIK3R1
Circadian Rhythm Signaling	6,59E-01	2,94E-02	#NUM!	GRIN3B
Inhibition of Angiogenesis by TSP1	6,59E-01	2,94E-02	#NUM!	Gucy1b2
Role of JAK2 in Hormone-like Cytokine Signaling	6,59E-01	2,94E-02	#NUM!	SHC1
iCOS-iCOSL Signaling in T Helper Cells	6,49E-01	1,63E-02	#NUM!	SHC1,PIK3R1
Rac Signaling	6,49E-01	1,63E-02	#NUM!	TIAM1,PIK3R1
Sphingosine-1-phosphate Signaling	6,39E-01	1,6E-02	#NUM!	PIK3R1,PLCD4
NGF Signaling	6,39E-01	1,6E-02	#NUM!	SHC1,PIK3R1
PTEN Signaling	6,39E-01	1,6E-02	#NUM!	SHC1,PIK3R1
Synaptic Long Term Potentiation	6,34E-01	1,59E-02	#NUM!	GRIN3B,PLCD4
Natural Killer Cell Signaling	6,24E-01	1,56E-02	#NUM!	SHC1,PIK3R1
Renin-Angiotensin Signaling	6,24E-01	1,56E-02	#NUM!	SHC1,PIK3R1
Role of NANOG in Mammalian Embryonic Stem Cell Pluripotency	6,24E-01	1,56E-02	#NUM!	SHC1,PIK3R1
Glucocorticoid Receptor Signaling	6,17E-01	1,16E-02	#NUM!	SHC1,ARID1A,KRT17,PIK3R1
Antigen Presentation Pathway	6,17E-01	2,63E-02	#NUM!	CANX
Notch Signaling	6,17E-01	2,63E-02	#NUM!	FURIN
Phagosome Formation	6,1E-01	1,53E-02	#NUM!	PIK3R1,PLCD4
Oncostatin M Signaling	5,97E-01	2,5E-02	#NUM!	SHC1
Adipogenesis pathway	5,96E-01	1,49E-02	#NUM!	HAT1,CTBP2
IL-6 Signaling	5,96E-01	1,49E-02	#NUM!	SHC1,PIK3R1
Cardiac Hypertrophy Signaling	5,94E-01	1,24E-02	#NUM!	CACNA1S,PIK3R1,PLCD4
Estrogen Biosynthesis	5,88E-01	2,44E-02	#NUM!	HSD17B3
PI3K Signaling in B Lymphocytes	5,87E-01	1,47E-02	#NUM!	PIK3R1,PLCD4
HMGB1 Signaling	5,73E-01	1,44E-02	#NUM!	HAT1,PIK3R1
Role of p14/p19ARF in Tumor Suppression	5,7E-01	2,33E-02	#NUM!	PIK3R1
P2Y Purigenic Receptor Signaling Pathway	5,69E-01	1,43E-02	#NUM!	PIK3R1,PLCD4
Gα12/13 Signaling	5,65E-01	1,42E-02	#NUM!	PIK3R1,CDH16
Cardiac β-adrenergic Signaling	5,65E-01	1,42E-02	#NUM!	CACNA1S,RYR2
IL-9 Signaling	5,54E-01	2,22E-02	#NUM!	PIK3R1
Thyroid Cancer Signaling	5,46E-01	2,17E-02	#NUM!	SHC1
IL-12 Signaling and Production in Macrophages	5,44E-01	1,37E-02	#NUM!	APOB,PIK3R1
nNOS Signaling in Neurons	5,38E-01	2,13E-02	#NUM!	GRIN3B
Hereditary Breast Cancer Signaling	5,28E-01	1,33E-02	#NUM!	ARID1A,PIK3R1
Epithelial Adherens Junction Signaling	5,28E-01	1,33E-02	#NUM!	MYH7,FARP2
Cell Cycle: G2/M DNA Damage Checkpoint Regulation	5,15E-01	0.02	#NUM!	TOP2B
Docosahexaenoic Acid (DHA) Signaling	5,01E-01	1,92E-02	#NUM!	PIK3R1
Relaxin Signaling	4,98E-01	1,27E-02	#NUM!	PIK3R1,Gucy1b2
Molecular Mechanisms of Cancer	4,94E-01	1,02E-02	#NUM!	SHC1,MAX,HAT1,PIK3R1
Semaphorin Signaling in Neurons	4,94E-01	1,89E-02	#NUM!	PLXNB1
Phototransduction Pathway	4,94E-01	1,89E-02	#NUM!	Gucy1b2
D-myo-inositol-5-phosphate Metabolism	4,83E-01	1,23E-02	#NUM!	PPFIBP2,PLCD4
Cancer Drug Resistance By Drug Efflux	4,81E-01	1,82E-02	#NUM!	PIK3R1
Cell Cycle Control of Chromosomal Replication	4,75E-01	1,79E-02	#NUM!	TOP2B
Unfolded protein response	4,75E-01	1,79E-02	#NUM!	CANX
Glutamate Receptor Signaling	4,69E-01	1,75E-02	#NUM!	GRIN3B
Aldosterone Signaling in Epithelial Cells	4,63E-01	1,19E-02	#NUM!	PIK3R1,PLCD4
GNRH Signaling	4,53E-01	1,17E-02	#NUM!	CACNA1S,CACNA1H
Ephrin A Signaling	4,51E-01	1,67E-02	#NUM!	PIK3R1
Melanoma Signaling	4,45E-01	1,64E-02	#NUM!	PIK3R1
Phospholipases	4,39E-01	1,61E-02	#NUM!	PLCD4
Acute Phase Response Signaling	4,37E-01	1,14E-02	#NUM!	SHC1,PIK3R1
RhoGDI Signaling	4,34E-01	1,13E-02	#NUM!	ARHGAP35,CDH16
Wnt/Ca+ pathway	4,34E-01	1,59E-02	#NUM!	PLCD4
Ephrin Receptor Signaling	4,28E-01	1,12E-02	#NUM!	SHC1,GRIN3B
UVB-Induced MAPK Signaling	4,18E-01	1,52E-02	#NUM!	PIK3R1
Sertoli Cell-Sertoli Cell Junction Signaling	4,13E-01	1,09E-02	#NUM!	PRKG2,Gucy1b2
Lymphotoxin β Receptor Signaling	4,13E-01	1,49E-02	#NUM!	PIK3R1
Cell Cycle: G1/S Checkpoint Regulation	4,13E-01	1,49E-02	#NUM!	MAX
Role of IL-17A in Arthritis	4,03E-01	1,45E-02	#NUM!	PIK3R1
CNTF Signaling	3,98E-01	1,43E-02	#NUM!	PIK3R1
Endometrial Cancer Signaling	3,98E-01	1,43E-02	#NUM!	PIK3R1
RAR Activation	3,96E-01	1,05E-02	#NUM!	ARID1A,PIK3R1
Caveolar-mediated Endocytosis Signaling	3,94E-01	1,41E-02	#NUM!	ITGAE
MSP-RON Signaling Pathway	3,89E-01	1,39E-02	#NUM!	PIK3R1
Role of Macrophages, Fibroblasts and Endothelial Cells in Rheumatoid Arthritis	3,87E-01	9,38E-03	#NUM!	PIK3R1,PLCD4,RYK
Dendritic Cell Maturation	3,85E-01	1,03E-02	#NUM!	PIK3R1,PLCD4
Production of Nitric Oxide and Reactive Oxygen Species in Macrophages	3,85E-01	1,03E-02	#NUM!	APOB,PIK3R1
B Cell Receptor Signaling	3,85E-01	1,03E-02	#NUM!	SHC1,PIK3R1
ILK Signaling	3,78E-01	1,02E-02	#NUM!	PIK3R1,MYH7
Agrin Interactions at Neuromuscular Junction	3,76E-01	1,33E-02	#NUM!	LAMC1
NRF2-mediated Oxidative Stress Response	3,72E-01	1,01E-02	#NUM!	PIK3R1,ENC1
Glioma Invasiveness Signaling	3,71E-01	1,32E-02	#NUM!	PIK3R1
3-phosphoinositide Biosynthesis	3,67E-01	9,95E-03	#NUM!	PIK3R1,PPFIBP2
Dopamine Receptor Signaling	3,67E-01	1,3E-02	#NUM!	NCS1
IL-17A Signaling in Airway Cells	3,63E-01	1,28E-02	#NUM!	PIK3R1
ERK/MAPK Signaling	3,6E-01	9,8E-03	#NUM!	SHC1,PIK3R1
CD40 Signaling	3,59E-01	1,27E-02	#NUM!	PIK3R1
Role of PI3K/AKT Signaling in the Pathogenesis of Influenza	3,59E-01	1,27E-02	#NUM!	PIK3R1
Role of BRCA1 in DNA Damage Response	3,55E-01	1,25E-02	#NUM!	ARID1A
Leukocyte Extravasation Signaling	3,43E-01	9,48E-03	#NUM!	PIK3R1,ARHGAP35
Breast Cancer Regulation by Stathmin1	3,43E-01	9,48E-03	#NUM!	SHC1,PIK3R1
Non-Small Cell Lung Cancer Signaling	3,43E-01	1,2E-02	#NUM!	PIK3R1
Angiopoietin Signaling	3,39E-01	1,19E-02	#NUM!	PIK3R1
Growth Hormone Signaling	3,35E-01	1,18E-02	#NUM!	PIK3R1
HIPPO signaling	3,28E-01	1,15E-02	#NUM!	YAP1
Macropinocytosis Signaling	3,28E-01	1,15E-02	#NUM!	PIK3R1
Renal Cell Carcinoma Signaling	3,25E-01	1,14E-02	#NUM!	PIK3R1
IL-17 Signaling	3,14E-01	1,1E-02	#NUM!	PIK3R1
FGF Signaling	3,14E-01	1,1E-02	#NUM!	PIK3R1
Reelin Signaling in Neurons	3,11E-01	1,09E-02	#NUM!	PIK3R1
Factors Promoting Cardiogenesis in Vertebrates	3,11E-01	1,09E-02	#NUM!	MYH7
Fcγ Receptor-mediated Phagocytosis in Macrophages and Monocytes	3,08E-01	1,08E-02	#NUM!	PIK3R1
LPS-stimulated MAPK Signaling	3,08E-01	1,08E-02	#NUM!	PIK3R1
NF-κB Activation by Viruses	3,08E-01	1,08E-02	#NUM!	PIK3R1
PEDF Signaling	3,08E-01	1,08E-02	#NUM!	PIK3R1
Sumoylation Pathway	2,98E-01	1,04E-02	#NUM!	CTBP2
TR/RXR Activation	2,92E-01	1,02E-02	#NUM!	PIK3R1
Ceramide Signaling	2,89E-01	1,01E-02	#NUM!	PIK3R1
Acute Myeloid Leukemia Signaling	2,89E-01	1,01E-02	#NUM!	PIK3R1
PPAR Signaling	2,83E-01	9,9E-03	#NUM!	SHC1
RANK Signaling in Osteoclasts	2,8E-01	9,8E-03	#NUM!	PIK3R1
Prostate Cancer Signaling	2,77E-01	9,71E-03	#NUM!	PIK3R1
Phospholipase C Signaling	2,76E-01	8,2E-03	#NUM!	SHC1,PLCD4
CDK5 Signaling	2,72E-01	9,52E-03	#NUM!	LAMC1
FAK Signaling	2,72E-01	9,52E-03	#NUM!	PIK3R1
Cholecystokinin/Gastrin-mediated Signaling	2,66E-01	9,35E-03	#NUM!	SHC1
Huntington's Disease Signaling	2,65E-01	0.008	#NUM!	SHC1,PIK3R1
Antioxidant Action of Vitamin C	2,63E-01	9,26E-03	#NUM!	PLCD4
Signaling by Rho Family GTPases	2,62E-01	7,94E-03	#NUM!	PIK3R1,CDH16
Gαs Signaling	2,58E-01	9,09E-03	#NUM!	RYR2
p53 Signaling	2,56E-01	9,01E-03	#NUM!	PIK3R1
Mouse Embryonic Stem Cell Pluripotency	2,53E-01	8,93E-03	#NUM!	PIK3R1
T Cell Receptor Signaling	2,46E-01	8,7E-03	#NUM!	PIK3R1
Protein Ubiquitination Pathway	2,4E-01	7,55E-03	#NUM!	BAP1,UBE4A
HGF Signaling	2,36E-01	8,4E-03	#NUM!	PIK3R1
Pancreatic Adenocarcinoma Signaling	2,34E-01	8,33E-03	#NUM!	PIK3R1
p38 MAPK Signaling	2,34E-01	8,33E-03	#NUM!	MAX
LXR/RXR Activation	2,32E-01	8,26E-03	#NUM!	APOB
Gαi Signaling	2,27E-01	8,13E-03	#NUM!	SHC1
HIF1α Signaling	2,25E-01	8,06E-03	#NUM!	PIK3R1
RhoA Signaling	2,25E-01	8,06E-03	#NUM!	ARHGAP35
Fc Epsilon RI Signaling	2,23E-01	0.008	#NUM!	PIK3R1
FXR/RXR Activation	2,21E-01	7,94E-03	#NUM!	APOB
Atherosclerosis Signaling	2,19E-01	7,87E-03	#NUM!	APOB
fMLP Signaling in Neutrophils	2,15E-01	7,75E-03	#NUM!	PIK3R1
Role of Tissue Factor in Cancer	2,13E-01	7,69E-03	#NUM!	PIK3R1
CD28 Signaling in T Helper Cells	2,09E-01	7,58E-03	#NUM!	PIK3R1
Th1 Pathway	2,03E-01	7,41E-03	#NUM!	PIK3R1
CCR3 Signaling in Eosinophils	2,01E-01	7,35E-03	#NUM!	PIK3R1
Role of Pattern Recognition Receptors in Recognition of Bacteria and Viruses	1,99E-01	7,3E-03	#NUM!	PIK3R1
Iron homeostasis signaling pathway	1,99E-01	7,3E-03	#NUM!	HIF3A
Aryl Hydrocarbon Receptor Signaling	0	7,09E-03	#NUM!	TRIP11
Mitochondrial Dysfunction	0	5,85E-03	#NUM!	FURIN
IL-8 Signaling	0	4,93E-03	#NUM!	PIK3R1
Role of NFAT in Regulation of the Immune Response	0	5,21E-03	#NUM!	PIK3R1
CXCR4 Signaling	0	5,85E-03	#NUM!	PIK3R1
Human Embryonic Stem Cell Pluripotency	0	6,99E-03	#NUM!	PIK3R1
Germ Cell-Sertoli Cell Junction Signaling	0	5,59E-03	#NUM!	PIK3R1
Colorectal Cancer Metastasis Signaling	0	3,94E-03	#NUM!	PIK3R1
Systemic Lupus Erythematosus Signaling	0	4,29E-03	#NUM!	PIK3R1
Role of Osteoblasts, Osteoclasts and Chondrocytes in Rheumatoid Arthritis	0	4,29E-03	#NUM!	PIK3R1
Ovarian Cancer Signaling	0	6,67E-03	#NUM!	PIK3R1
Protein Kinase A Signaling	0	4,99E-03	#NUM!	RYR2,PLCD4
D-myo-inositol (1,4,5,6)-Tetrakisphosphate Biosynthesis	0	6,94E-03	#NUM!	PPFIBP2
D-myo-inositol (3,4,5,6)-tetrakisphosphate Biosynthesis	0	6,94E-03	#NUM!	PPFIBP2
3-phosphoinositide Degradation	0	6,33E-03	#NUM!	PPFIBP2
Gαq Signaling	0	6,21E-03	#NUM!	PIK3R1
Agranulocyte Adhesion and Diapedesis	0	5,18E-03	#NUM!	MYH7
Regulation of the Epithelial-Mesenchymal Transition Pathway	0	5,13E-03	#NUM!	PIK3R1
Tec Kinase Signaling	0	5,88E-03	#NUM!	PIK3R1
Xenobiotic Metabolism Signaling	0	3,38E-03	#NUM!	PIK3R1
Wnt/β-catenin Signaling	0	5,81E-03	#NUM!	SOX5
NF-κB Signaling	0	5,35E-03	#NUM!	PIK3R1
G-Protein Coupled Receptor Signaling	0	7,09E-03	#NUM!	SHC1,PIK3R1
Phagosome Maturation	0	6,76E-03	#NUM!	CANX
Th1 and Th2 Activation Pathway	0	5,41E-03	#NUM!	PIK3R1
Th2 Pathway	0	6,67E-03	#NUM!	PIK3R1
Osteoarthritis Pathway	0	4,72E-03	#NUM!	ACAN
Sirtuin Signaling Pathway	0	3,42E-03	#NUM!	ACADL
Neuroinflammation Signaling Pathway	0	6,43E-03	#NUM!	GRIN3B,PIK3R1

## Sheet: mH2A2 24-ChIP
© 2000-2018 QIAGEN. All rights reserved.
Ingenuity Canonical Pathways	-log(p-value)	Ratio	z-score	Molecules
Hepatic Fibrosis / Hepatic Stellate Cell Activation	2,62E00	2,67E-02	#NUM!	COL8A2,IL1RAPL2,COL6A3,ECE1,COL4A2
Mismatch Repair in Eukaryotes	2,56E00	1,25E-01	#NUM!	SLC19A1,RFC1
Glutamate Removal from Folates	2,31E00	1	#NUM!	GGH
Sumoylation Pathway	1,92E00	3,12E-02	#NUM!	SAE1,SLC19A1,RFC1
L-carnitine Biosynthesis	1,83E00	3,33E-01	#NUM!	TMLHE
Pyrimidine Ribonucleotides Interconversion	1,68E00	4,44E-02	#NUM!	NUDT9,NME7
Pyrimidine Ribonucleotides De Novo Biosynthesis	1,65E00	4,26E-02	#NUM!	NUDT9,NME7
GP6 Signaling Pathway	1,54E00	2,24E-02	#NUM!	COL8A2,COL6A3,COL4A2
Role of CHK Proteins in Cell Cycle Checkpoint Control	1,49E00	3,51E-02	#NUM!	SLC19A1,RFC1
Hepatic Cholestasis	1,35E00	1,88E-02	#NUM!	CYP27A1,IL1RAPL2,ADCY8
Ephrin B Signaling	1,3E00	2,74E-02	#NUM!	EPHB6,RAC2
Dolichyl-diphosphooligosaccharide Biosynthesis	1,28E00	9,09E-02	#NUM!	ALG5
Ephrin Receptor Signaling	1,23E00	1,68E-02	#NUM!	EPHB6,RAC2,GRIN3B
Role of BRCA1 in DNA Damage Response	1,22E00	2,5E-02	#NUM!	SLC19A1,RFC1
Bile Acid Biosynthesis, Neutral Pathway	1,2E00	7,69E-02	#NUM!	CYP27A1
PPARα/RXRα Activation	1,19E00	1,61E-02	#NUM!	IL1RAPL2,ADCY8,AIP
DNA Double-Strand Break Repair by Homologous Recombination	1,17E00	7,14E-02	#NUM!	POLA1
Salvage Pathways of Pyrimidine Ribonucleotides	1,08E00	2,06E-02	#NUM!	MAK,NME7
PPAR Signaling	1,05E00	1,98E-02	#NUM!	IL1RAPL2,AIP
Fatty Acid α-oxidation	9,86E-01	4,55E-02	#NUM!	TMLHE
Pyrimidine Deoxyribonucleotides De Novo Biosynthesis I	9,68E-01	4,35E-02	#NUM!	NME7
Neuroprotective Role of THOP1 in Alzheimer's Disease	9,25E-01	1,67E-02	#NUM!	TMPRSS7,ECE1
Opioid Signaling Pathway	9,08E-01	1,21E-02	#NUM!	RAC2,GRIN3B,ADCY8
Synaptic Long Term Potentiation	8,9E-01	1,59E-02	#NUM!	GRIN3B,ADCY8
Signaling by Rho Family GTPases	8,89E-01	1,19E-02	#NUM!	CDH8,CDH17,SEPT6
Glutathione-mediated Detoxification	8,46E-01	3,23E-02	#NUM!	GGH
Aryl Hydrocarbon Receptor Signaling	8,12E-01	1,42E-02	#NUM!	POLA1,AIP
Gα12/13 Signaling	8,12E-01	1,42E-02	#NUM!	CDH8,CDH17
Circadian Rhythm Signaling	8,09E-01	2,94E-02	#NUM!	GRIN3B
Hereditary Breast Cancer Signaling	7,7E-01	1,33E-02	#NUM!	SLC19A1,RFC1
Axonal Guidance Signaling	7,21E-01	8,75E-03	#NUM!	EPHB6,RAC2,L1CAM,PLXNB3
Serotonin Receptor Signaling	7,17E-01	2,33E-02	#NUM!	ADCY8
Dopamine-DARPP32 Feedback in cAMP Signaling	7,11E-01	1,22E-02	#NUM!	GRIN3B,ADCY8
nNOS Signaling in Neurons	6,82E-01	2,13E-02	#NUM!	GRIN3B
RhoGDI Signaling	6,62E-01	1,13E-02	#NUM!	CDH8,CDH17
Transcriptional Regulatory Network in Embryonic Stem Cells	6,29E-01	1,85E-02	#NUM!	L1CAM
Cell Cycle Control of Chromosomal Replication	6,15E-01	1,79E-02	#NUM!	POLA1
Glutamate Receptor Signaling	6,09E-01	1,75E-02	#NUM!	GRIN3B
B Cell Receptor Signaling	6,04E-01	1,03E-02	#NUM!	RAC2,EBF1
Endothelin-1 Signaling	5,98E-01	1,02E-02	#NUM!	ECE1,ADCY8
autophagy	5,77E-01	1,61E-02	#NUM!	ATG13
Netrin Signaling	5,6E-01	1,54E-02	#NUM!	RAC2
Pyridoxal 5'-phosphate Salvage Pathway	5,6E-01	1,54E-02	#NUM!	MAK
Mitotic Roles of Polo-Like Kinase	5,54E-01	1,52E-02	#NUM!	SMC1A
IL-10 Signaling	5,38E-01	1,45E-02	#NUM!	IL1RAPL2
Integrin Signaling	5,31E-01	9,13E-03	#NUM!	RAC2,ITGA11
Caveolar-mediated Endocytosis Signaling	5,27E-01	1,41E-02	#NUM!	ITGA11
GPCR-Mediated Integration of Enteroendocrine Signaling Exemplified by an L Cell	5,17E-01	1,37E-02	#NUM!	ADCY8
Agrin Interactions at Neuromuscular Junction	5,08E-01	1,33E-02	#NUM!	RAC2
Hypoxia Signaling in the Cardiovascular System	5,08E-01	1,33E-02	#NUM!	BIRC6
Dopamine Receptor Signaling	4,98E-01	1,3E-02	#NUM!	ADCY8
Leptin Signaling in Obesity	4,59E-01	1,16E-02	#NUM!	ADCY8
Regulation of Actin-based Motility by Rho	4,43E-01	1,11E-02	#NUM!	RAC2
IL-7 Signaling Pathway	4,39E-01	1,1E-02	#NUM!	EBF1
IL-1 Signaling	4,36E-01	1,09E-02	#NUM!	ADCY8
α-Adrenergic Signaling	4,32E-01	1,08E-02	#NUM!	ADCY8
Fcγ Receptor-mediated Phagocytosis in Macrophages and Monocytes	4,32E-01	1,08E-02	#NUM!	RAC2
GABA Receptor Signaling	4,25E-01	1,05E-02	#NUM!	ADCY8
Apoptosis Signaling	4,21E-01	1,04E-02	#NUM!	BIRC6
TR/RXR Activation	4,14E-01	1,02E-02	#NUM!	COL6A3
ATM Signaling	4,14E-01	1,02E-02	#NUM!	SMC1A
Melanocyte Development and Pigmentation Signaling	3,94E-01	9,62E-03	#NUM!	ADCY8
CDK5 Signaling	3,91E-01	9,52E-03	#NUM!	ADCY8
PAK Signaling	3,85E-01	9,35E-03	#NUM!	DSCAM
Gαs Signaling	3,76E-01	9,09E-03	#NUM!	ADCY8
SAPK/JNK Signaling	3,76E-01	9,09E-03	#NUM!	RAC2
Amyotrophic Lateral Sclerosis Signaling	3,73E-01	9,01E-03	#NUM!	GRIN3B
Sirtuin Signaling Pathway	3,72E-01	6,85E-03	#NUM!	ATG13,NDRG1
GPCR-Mediated Nutrient Sensing in Enteroendocrine Cells	3,7E-01	8,93E-03	#NUM!	ADCY8
Neuropathic Pain Signaling In Dorsal Horn Neurons	3,61E-01	8,7E-03	#NUM!	GRIN3B
Virus Entry via Endocytic Pathways	3,59E-01	8,62E-03	#NUM!	RAC2
Paxillin Signaling	3,5E-01	8,4E-03	#NUM!	ITGA11
p38 MAPK Signaling	3,48E-01	8,33E-03	#NUM!	IL1RAPL2
LXR/RXR Activation	3,45E-01	8,26E-03	#NUM!	IL1RAPL2
Neuroinflammation Signaling Pathway	3,41E-01	6,43E-03	#NUM!	GRIN3B,BIRC6
Gαi Signaling	3,4E-01	8,13E-03	#NUM!	ADCY8
RhoA Signaling	3,37E-01	8,06E-03	#NUM!	SEPT6
Fc Epsilon RI Signaling	3,35E-01	0.008	#NUM!	RAC2
Sphingosine-1-phosphate Signaling	3,35E-01	0.008	#NUM!	ADCY8
PTEN Signaling	3,35E-01	0.008	#NUM!	RAC2
FXR/RXR Activation	3,32E-01	7,94E-03	#NUM!	CYP27A1
Natural Killer Cell Signaling	3,27E-01	7,81E-03	#NUM!	RAC2
Renin-Angiotensin Signaling	3,27E-01	7,81E-03	#NUM!	ADCY8
Cellular Effects of Sildenafil (Viagra)	3,2E-01	7,63E-03	#NUM!	ADCY8
Adipogenesis pathway	3,13E-01	7,46E-03	#NUM!	EBF1
IL-6 Signaling	3,13E-01	7,46E-03	#NUM!	IL1RAPL2
Corticotropin Releasing Hormone Signaling	3,02E-01	7,19E-03	#NUM!	ADCY8
P2Y Purigenic Receptor Signaling Pathway	0.3	7,14E-03	#NUM!	ADCY8
Cardiac β-adrenergic Signaling	2,98E-01	7,09E-03	#NUM!	ADCY8
D-myo-inositol (1,4,5,6)-Tetrakisphosphate Biosynthesis	2,91E-01	6,94E-03	#NUM!	NUDT9
D-myo-inositol (3,4,5,6)-tetrakisphosphate Biosynthesis	2,91E-01	6,94E-03	#NUM!	NUDT9
Gustation Pathway	2,72E-01	6,49E-03	#NUM!	ADCY8
Relaxin Signaling	2,64E-01	6,33E-03	#NUM!	ADCY8
3-phosphoinositide Degradation	2,64E-01	6,33E-03	#NUM!	NUDT9
D-myo-inositol-5-phosphate Metabolism	2,57E-01	6,17E-03	#NUM!	NUDT9
PKCθ Signaling in T Lymphocytes	2,52E-01	6,06E-03	#NUM!	RAC2
CXCR4 Signaling	2,42E-01	5,85E-03	#NUM!	ADCY8
GNRH Signaling	2,42E-01	5,85E-03	#NUM!	ADCY8
eNOS Signaling	2,4E-01	5,81E-03	#NUM!	ADCY8
Molecular Mechanisms of Cancer	2,35E-01	5,08E-03	#NUM!	RAC2,ADCY8
Germ Cell-Sertoli Cell Junction Signaling	2,29E-01	5,59E-03	#NUM!	RAC2
Granulocyte Adhesion and Diapedesis	2,26E-01	5,52E-03	#NUM!	IL1RAPL2
NF-κB Signaling	2,18E-01	5,35E-03	#NUM!	PELI1
RAR Activation	2,14E-01	5,26E-03	#NUM!	ADCY8
Adrenomedullin signaling pathway	0.2	0.005	#NUM!	ADCY8
Gap Junction Signaling	1,99E-01	4,98E-03	#NUM!	ADCY8
3-phosphoinositide Biosynthesis	1,99E-01	4,98E-03	#NUM!	NUDT9
Leukocyte Extravasation Signaling	0	4,74E-03	#NUM!	RAC2
Actin Cytoskeleton Signaling	0	4,29E-03	#NUM!	RAC2
LPS/IL-1 Mediated Inhibition of RXR Function	0	4,5E-03	#NUM!	IL1RAPL2
IL-8 Signaling	0	4,93E-03	#NUM!	RAC2
Thrombin Signaling	0	4,76E-03	#NUM!	ADCY8
Cardiac Hypertrophy Signaling	0	4,15E-03	#NUM!	ADCY8
CREB Signaling in Neurons	0	4,59E-03	#NUM!	ADCY8
Colorectal Cancer Metastasis Signaling	0	3,94E-03	#NUM!	ADCY8
mTOR Signaling	0	4,83E-03	#NUM!	ATG13
Role of Osteoblasts, Osteoclasts and Chondrocytes in Rheumatoid Arthritis	0	4,29E-03	#NUM!	IL1RAPL2
Phospholipase C Signaling	0	4,1E-03	#NUM!	ADCY8
Protein Kinase A Signaling	0	2,49E-03	#NUM!	ADCY8
Role of Macrophages, Fibroblasts and Endothelial Cells in Rheumatoid Arthritis	0	3,12E-03	#NUM!	IL1RAPL2
Role of NFAT in Cardiac Hypertrophy	0	4,44E-03	#NUM!	ADCY8
Breast Cancer Regulation by Stathmin1	0	4,74E-03	#NUM!	ADCY8
Superpathway of Inositol Phosphate Compounds	0	4,24E-03	#NUM!	NUDT9
ERK/MAPK Signaling	0	4,9E-03	#NUM!	RAC2
Protein Ubiquitination Pathway	0	3,77E-03	#NUM!	BIRC6
Xenobiotic Metabolism Signaling	0	3,38E-03	#NUM!	AIP
cAMP-mediated signaling	0	4,39E-03	#NUM!	ADCY8
G-Protein Coupled Receptor Signaling	0	3,55E-03	#NUM!	ADCY8
Osteoarthritis Pathway	0	4,72E-03	#NUM!	IL1RAPL2
Calcium Signaling	0	4,85E-03	#NUM!	GRIN3B
