# Supplementary material for: Zebrafish macroH2A variants have distinct embryo localization and function
Source: Sci Rep. 2019 Jun 14;9:8632. doi: 10.1038/s41598-019-45058-6 (PMC6570772; doi:10.1038/s41598-019-45058-6)
Supplement: Supplementary file 10 — Supplementary table S6 [file 41598_2019_45058_MOESM10_ESM.xlsx]

## Sheet: mH2A1 ep-ChIP
© 2000-2018 QIAGEN. All rights reserved.
Categories	Diseases or Functions Annotation	p-Value	Molecules	# Molecules
Cancer, Organismal Injury and Abnormalities, Reproductive System Disease	Tumorigenesis of reproductive tract	2,52E-16	ABCA12,ABCC12,ABCF2,ACAD11,ADARB1,ADCY2,AKAP2,AMBRA1,ANK1,ANKRD11,BIRC2,C8orf34,CACNA1H,CDC42EP3,CDK15,CEP152,CHRNA9,CHRNB1,CSMD3,CSNK1G1,CYP11A1,DCN,DLGAP1,DRD2,ERCC3,FILIP1L,FRMPD3,GPC4,GRM2,GRM3,HAL,HMMR,HSD3B2,HSPA12B,IMMP2L,ITGA11,JARID2,KCNAB1,KCND2,KLHDC8B,L1CAM,LRRC17,LRRTM1,MBNL1,MYO15A,MYT1L,NAV3,OCA2,PAPSS2,PCCA,PCDH11X,PDE8B,PDZRN4,PHKA1,POU2F3,PPARG,PTBP1,PTPN1,RAD50,RAPH1,RIPK4,RNF2…	85
Cancer, Organismal Injury and Abnormalities, Reproductive System Disease	Female genital neoplasm	2,87E-16	ABCA12,ABCC12,ABCF2,ACAD11,ADARB1,ADCY2,AKAP2,AMBRA1,ANK1,ANKRD11,BIRC2,C8orf34,CACNA1H,CDC42EP3,CDK15,CEP152,CHRNA9,CHRNB1,CSMD3,CSNK1G1,CYP11A1,DCN,DLGAP1,DRD2,ERCC3,FILIP1L,FRMPD3,GPC4,GRM2,GRM3,HAL,HMMR,HSD3B2,HSPA12B,IMMP2L,ITGA11,JARID2,KCNAB1,KCND2,KLHDC8B,L1CAM,LRRC17,LRRTM1,MBNL1,MYO15A,MYT1L,NAV3,OCA2,PAPSS2,PCCA,PCDH11X,PDE8B,PDZRN4,PHKA1,POU2F3,PPARG,PTBP1,PTPN1,RAD50,RAPH1,RIPK4,RNF2…	85
Cancer, Organismal Injury and Abnormalities, Reproductive System Disease	Female genital tract cancer	5,61E-16	ABCA12,ABCC12,ABCF2,ACAD11,ADCY2,AKAP2,AMBRA1,ANK1,ANKRD11,BIRC2,C8orf34,CACNA1H,CDC42EP3,CDK15,CEP152,CHRNA9,CHRNB1,CSMD3,CSNK1G1,CYP11A1,DCN,DLGAP1,DRD2,ERCC3,FILIP1L,FRMPD3,GPC4,GRM2,GRM3,HAL,HMMR,HSD3B2,HSPA12B,IMMP2L,ITGA11,JARID2,KCNAB1,KCND2,KLHDC8B,L1CAM,LRRC17,LRRTM1,MBNL1,MYO15A,MYT1L,NAV3,OCA2,PAPSS2,PCDH11X,PDE8B,PDZRN4,PHKA1,POU2F3,PPARG,PTBP1,PTPN1,RAD50,RAPH1,RIPK4,RNF220,RORA,RYR2…	83
Cancer, Organismal Injury and Abnormalities, Reproductive System Disease	Development of genital tumor	2,21E-14	ABCA12,ABCC12,ABCF2,ACAD11,ADCY2,AKAP2,AMBRA1,ANK1,ANKRD11,BIRC2,C8orf34,CACNA1H,CDC42EP3,CDK15,CEP152,CHRNA9,CHRNB1,CSMD3,CSNK1G1,CYP11A1,DCN,DLGAP1,DRD2,ERCC3,FILIP1L,FRMPD3,GPC4,GRM2,GRM3,HAL,HSD3B2,HSPA12B,IMMP2L,ITGA11,JARID2,KCNAB1,KCND2,KLHDC8B,L1CAM,LRRTM1,MBNL1,MYO15A,MYT1L,NAV3,PAPSS2,PCDH11X,PDZRN4,PHKA1,POU2F3,PPARG,PTBP1,PTPN1,RAPH1,RNF220,RORA,RYR2,SART3,SCRIB,SEMA3C,SLC45A3,SLIT1,S…	75
Cancer, Gastrointestinal Disease, Hepatic System Disease, Organismal Injury and Abnormalities	Liver carcinoma	5,48E-14	ABCA12,ABCC12,ABCF2,ADARB1,ADCY2,ADK,AMBRA1,ANK1,ANKRD11,BIRC2,C15orf41,CACNA1I,CDC42EP3,CEP152,CHRNA9,CSMD3,CYP11A1,DCN,DLGAP1,ERC2,ERCC3,EXOC2,FRMPD3,GPC4,GRM3,GUCY2D,HAL,HMMR,HSD3B2,JARID2,KCNAB1,KCND2,KLHDC8B,LRRTM1,MASP2,MED13,MRC1,MTRR,MYO15A,MYT1L,NAV3,NPAS1,NPAT,OCA2,OFCC1,PC,PCCA,PCDH11X,PDE6B,PDZRN4,PLXNB1,PPARG,PTPN1,RAD50,RIMS4,RIPK4,RNF220,RORA,RYR2,SART3,SCRIB,SEMA3C,SERPINA9,SLC45A…	80
Cancer, Organismal Injury and Abnormalities, Reproductive System Disease	Female genital tract adenocarcinoma	7,31E-14	ABCA12,ABCC12,ABCF2,ACAD11,ADCY2,AKAP2,AMBRA1,ANK1,ANKRD11,BIRC2,C8orf34,CACNA1H,CDC42EP3,CDK15,CEP152,CHRNA9,CHRNB1,CSMD3,CSNK1G1,CYP11A1,DCN,DLGAP1,DRD2,ERCC3,FILIP1L,FRMPD3,GPC4,GRM2,GRM3,HMMR,HSD3B2,HSPA12B,IMMP2L,ITGA11,JARID2,KCNAB1,KCND2,KLHDC8B,L1CAM,LRRC17,LRRTM1,MBNL1,MYT1L,NAV3,PAPSS2,PDE8B,PDZRN4,PHKA1,POU2F3,PPARG,PTPN1,RAPH1,RNF220,RORA,RYR2,SART3,SCRIB,SEMA3C,SLC45A3,SLIT1,SPAST,SP…	72
Cancer, Gastrointestinal Disease, Hepatic System Disease, Organismal Injury and Abnormalities	Liver cancer	1,45E-13	ABCA12,ABCC12,ABCF2,ADARB1,ADCY2,ADK,AMBRA1,ANK1,ANKRD11,BIRC2,C15orf41,CACNA1I,CDC42EP3,CEP152,CHRNA9,CSMD3,CYP11A1,DCN,DLGAP1,ERC2,ERCC3,EXOC2,FRMPD3,GPC4,GRM3,GUCY2D,HAL,HMMR,HSD3B2,JARID2,KCNAB1,KCND2,KLHDC8B,L1CAM,LRRTM1,MASP2,MED13,MRC1,MTRR,MYO15A,MYT1L,NAV3,NPAS1,NPAT,OCA2,OFCC1,PC,PCCA,PCDH11X,PDE6B,PDZRN4,PLXNB1,PPARG,PTPN1,RAD50,RIMS4,RIPK4,RNF220,RORA,RYR2,SART3,SCRIB,SEMA3C,SERPINA9,…	81
Cancer, Organismal Injury and Abnormalities, Reproductive System Disease	Genital tumor	9,28E-13	ABCA12,ABCC12,ABCF2,ACAD11,ADARB1,ADCY2,AKAP2,AMBRA1,ANK1,ANKRD11,BIRC2,C8orf34,CACHD1,CACNA1H,CDC42EP3,CDC42EP4,CDK15,CEP152,CHRNA9,CHRNB1,CSMD3,CSNK1G1,CYP11A1,DCN,DLGAP1,DRD2,ERCC3,EXOC2,FILIP1L,FRMPD3,GPC4,GRM2,GRM3,GUCY2D,HAL,HMMR,HSD3B2,HSPA12B,IMMP2L,ITGA11,JARID2,KCNAB1,KCND2,KLHDC8B,L1CAM,LRRC17,LRRTM1,MBNL1,MED13,MTRR,MYO15A,MYO5B,MYT1L,NAV3,OCA2,PAPSS2,PC,PCCA,PCDH11X,PDE6B,PDE8B,PDZRN…	97
Cancer, Organismal Injury and Abnormalities	Pelvic tumor	2,66E-12	ABCA12,ABCC12,ABCF2,ACAD11,ADARB1,ADCY2,AKAP2,AMBRA1,ANK1,ANKRD11,BIRC2,C8orf34,CACHD1,CACNA1H,CDC42EP3,CDC42EP4,CDK15,CEP152,CHRNA9,CHRNB1,CSMD3,CSNK1G1,CYP11A1,DCN,DLGAP1,DRD2,ERC2,ERCC3,EXOC2,FILIP1L,FRMPD3,GPC4,GRM2,GRM3,GUCY2D,HAL,HMMR,HSD3B2,HSPA12B,IMMP2L,ITGA11,JARID2,KCNAB1,KCND2,KLHDC8B,L1CAM,LRRC17,LRRTM1,MBNL1,MED13,MTRR,MYO15A,MYO5B,MYT1L,NAV3,OCA2,PAPSS2,PC,PCCA,PCDH11X,PDE6B,PDE8B,…	98
Cancer, Organismal Injury and Abnormalities	Tumorigenesis of epithelial neoplasm	2,94E-12	ABCA12,ABCC12,ABCF2,ACAD11,ADARB1,ADCY2,ADK,AKAP2,AMBRA1,ANK1,ANKRD11,BIRC2,C8orf34,CACNA1H,CDC42EP3,CDK15,CEP152,CHRNA9,CHRNB1,CSMD3,CSNK1G1,CYP11A1,DCN,DLGAP1,DRD2,EPHB4,ERC2,ERCC3,EXOC2,FILIP1L,FRMPD3,GPC4,GRM2,GRM3,HAL,HMMR,HSD3B2,HSPA12B,IMMP2L,ITGA11,JARID2,KCNAB1,KCND2,KCNJ5,KLF12,KLHDC8B,L1CAM,LRRC17,LRRTM1,MASP2,MBNL1,MED13,MPP3,MTHFSD,MTRR,MYO15A,MYO5B,MYT1L,NAV3,NLGN2,NPAS1,OCA2,PAPSS2…	105
Cancer, Organismal Injury and Abnormalities, Reproductive System Disease	Genital tract cancer	3,32E-12	ABCA12,ABCC12,ABCF2,ACAD11,ADCY2,AKAP2,AMBRA1,ANK1,ANKRD11,BIRC2,C8orf34,CACHD1,CACNA1H,CDC42EP3,CDC42EP4,CDK15,CEP152,CHRNA9,CHRNB1,CSMD3,CSNK1G1,CYP11A1,DCN,DLGAP1,DRD2,ERCC3,EXOC2,FILIP1L,FRMPD3,GPC4,GRM2,GRM3,GUCY2D,HAL,HMMR,HSD3B2,HSPA12B,IMMP2L,ITGA11,JARID2,KCNAB1,KCND2,KLHDC8B,L1CAM,LRRC17,LRRTM1,MBNL1,MED13,MTRR,MYO15A,MYO5B,MYT1L,NAV3,OCA2,PAPSS2,PC,PCDH11X,PDE6B,PDE8B,PDZRN4,PHKA1,PLXN…	95
Cancer, Organismal Injury and Abnormalities	Development of carcinoma	3,69E-12	ABCA12,ABCC12,ABCF2,ACAD11,ADARB1,ADCY2,ADK,AKAP2,AMBRA1,ANK1,ANKRD11,BIRC2,C8orf34,CACNA1H,CDC42EP3,CDK15,CEP152,CHRNA9,CHRNB1,CSMD3,CSNK1G1,CYP11A1,DCN,DLGAP1,DRD2,EPHB4,ERC2,ERCC3,EXOC2,FILIP1L,FRMPD3,GPC4,GRM2,GRM3,HAL,HMMR,HSD3B2,HSPA12B,IMMP2L,ITGA11,JARID2,KCNAB1,KCND2,KCNJ5,KLF12,KLHDC8B,L1CAM,LRRC17,LRRTM1,MASP2,MBNL1,MED13,MPP3,MTHFSD,MTRR,MYO15A,MYO5B,MYT1L,NAV3,NLGN2,NPAS1,OCA2,PAPSS2…	104
Cancer, Organismal Injury and Abnormalities	Incidence of tumor	3,94E-12	ABCA12,ABCC12,ABCF2,ACAD11,ADARB1,ADCY2,ADK,AKAP2,AMBRA1,ANK1,ANKRD11,BIRC2,C8orf34,CACNA1H,CDC42EP3,CDK15,CEP152,CHRNA9,CHRNB1,CSMD3,CSNK1G1,CYP11A1,DCN,DLGAP1,DRD2,EPHB4,ERC2,ERCC3,EXOC2,FILIP1L,FRMPD3,GPC4,GRM2,GRM3,HAL,HMMR,HSD3B2,HSPA12B,IFT88,IMMP2L,ITGA11,JARID2,KCNAB1,KCND2,KCNJ5,KLF12,KLHDC8B,L1CAM,LRRC17,LRRTM1,MASP2,MBNL1,MED13,MPP3,MTHFSD,MTRR,MYO15A,MYO5B,MYT1L,NAV3,NLGN2,NPAS1,OCA2,…	106
Cancer, Organismal Injury and Abnormalities, Reproductive System Disease	Breast or ovarian cancer	4,32E-12	ABCA12,ABCC12,ABCF2,ACAD11,ADCY2,ADK,AKAP2,ANK1,ANKRD11,C8orf34,CACNA1H,CACNA1I,CDC42EP3,CDK15,CEP152,CHRNA9,CHRNB1,COG5,CSMD3,CSNK1G1,CYP11A1,DCN,EPHB4,ERCC3,FRMPD3,GPC4,GRM3,HAL,HMMR,HSD3B2,HSPA12B,ITGA11,JARID2,KLHDC8B,L1CAM,LRRTM1,MRC1,MYO15A,MYO5B,MYT1L,NAV3,NLGN2,OCA2,PAPSS2,PC,PCDH11X,PDE6B,PDZRN4,PHKA1,PLXNB1,POU2F3,PPARG,PTBP1,PTPN1,RAD50,RAPH1,RIPK4,RORA,RYR2,SCRIB,SEMA3C,SLC45A3,SLIT1,…	72
Cancer, Organismal Injury and Abnormalities	Endometrioid carcinoma	8,42E-12	ABCA12,ABCC12,ABCF2,ACAD11,ADCY2,AMBRA1,ANK1,ANKRD11,BIRC2,C8orf34,CACNA1H,CDC42EP3,CEP152,CHRNA9,CHRNB1,CSMD3,CSNK1G1,CYP11A1,DCN,DLGAP1,DRD2,ERCC3,FILIP1L,FRMPD3,GRM2,GRM3,HSD3B2,HSPA12B,IMMP2L,JARID2,KCNAB1,KCND2,L1CAM,MBNL1,MYT1L,NAV3,PDZRN4,PHKA1,POU2F3,PPARG,PTPN1,RAPH1,RNF220,RORA,RYR2,SART3,SCRIB,SEMA3C,SLC45A3,SLIT1,SPAST,SPHK2,SPHKAP,THSD7B,TLN2,TRHDE,TRIO,TRPM5,TRRAP,TSR1,UTS2R,ZNF609	62
Cancer, Organismal Injury and Abnormalities	Pelvic cancer	9,15E-12	ABCA12,ABCC12,ABCF2,ACAD11,ADCY2,AKAP2,AMBRA1,ANK1,ANKRD11,BIRC2,C8orf34,CACHD1,CACNA1H,CDC42EP3,CDC42EP4,CDK15,CEP152,CHRNA9,CHRNB1,CSMD3,CSNK1G1,CYP11A1,DCN,DLGAP1,DRD2,ERC2,ERCC3,EXOC2,FILIP1L,FRMPD3,GPC4,GRM2,GRM3,GUCY2D,HAL,HMMR,HSD3B2,HSPA12B,IMMP2L,ITGA11,JARID2,KCNAB1,KCND2,KLHDC8B,L1CAM,LRRC17,LRRTM1,MBNL1,MED13,MTRR,MYO15A,MYO5B,MYT1L,NAV3,OCA2,PAPSS2,PC,PCDH11X,PDE6B,PDE8B,PDZRN4,PHKA1…	96
Cancer, Dermatological Diseases and Conditions, Organismal Injury and Abnormalities	Cutaneous melanoma	9,34E-12	ABCA12,ABCC12,AKAP2,AMBRA1,ANK1,ANKRD11,C8orf34,CACHD1,CACNA1H,CACNA1I,CEP152,CHRNA9,CHRNB1,COG5,CSMD3,CYP11A1,DCN,DLGAP1,DRD2,EPHB4,ERC2,ERCC3,EXOC2,FILIP1L,FRMPD3,GRM2,GRM3,GUCY2D,HAL,IMMP2L,ITGA11,KCNAB1,KCND2,KCNJ5,KLF12,L1CAM,LNX1,LRRC17,MASP2,MBNL1,MED13,MPP3,MRC1,MYO15A,MYO5B,MYT1L,NAV3,NLGN2,NPAS1,NPAT,OCA2,PAPSS2,PC,PCCA,PCDH11X,PDE6B,PDE8B,PDZRN4,PHKA1,PLXNB1,POU2F3,PPARG,PTBP1,RAD50,RA…	93
Cancer, Organismal Injury and Abnormalities	Frequency of tumor	1,08E-11	ABCA12,ABCC12,ABCF2,ACAD11,ADARB1,ADCY2,ADK,AKAP2,AMBRA1,ANK1,ANKRD11,BIRC2,C8orf34,CACNA1H,CDC42EP3,CDK15,CEP152,CHRNA9,CHRNB1,CSMD3,CSNK1G1,CYP11A1,DCN,DLGAP1,DRD2,EPHB4,ERC2,ERCC3,EXOC2,FILIP1L,FRMPD3,GPC4,GRM2,GRM3,HAL,HMMR,HSD3B2,HSPA12B,IMMP2L,ITGA11,JARID2,KCNAB1,KCND2,KCNJ5,KLF12,KLHDC8B,L1CAM,LRRC17,LRRTM1,MASP2,MBNL1,MED13,MPP3,MTHFSD,MTRR,MYO15A,MYO5B,MYT1L,NAV3,NLGN2,NPAS1,OCA2,PAPSS2…	105
Cancer, Organismal Injury and Abnormalities	Breast or pancreatic cancer	1,82E-11	ABCA12,ABCC12,ABCF2,ACAD11,ADCY2,ADK,AKAP2,ANK1,ANKRD11,C8orf34,CACNA1H,CACNA1I,CDC42EP3,CDK15,CEP152,CHRNA9,CHRNB1,COG5,CSMD3,CSNK1G1,CYP11A1,DCN,DLGAP1,EPHB4,ERC2,ERCC3,FRMPD3,GPC4,GRM3,HAL,HMMR,HSD3B2,HSPA12B,ITGA11,JARID2,KCND2,KCNJ5,KLF12,KLHDC8B,L1CAM,LNX1,LRRTM1,MPP3,MRC1,MYO15A,MYO5B,MYT1L,NAV3,NLGN2,OCA2,PAPSS2,PC,PCDH11X,PDE6B,PDZRN4,PHKA1,PLXNB1,POU2F3,PPARG,PTBP1,PTPN1,RAD50,RAPH1,RIM…	83
Cancer, Organismal Injury and Abnormalities	Development of adenocarcinoma	2,04E-11	ABCA12,ABCC12,ABCF2,ACAD11,ADCY2,AKAP2,AMBRA1,ANK1,ANKRD11,BIRC2,C8orf34,CACNA1H,CDC42EP3,CDK15,CEP152,CHRNA9,CHRNB1,CSMD3,CSNK1G1,CYP11A1,DCN,DLGAP1,DRD2,EPHB4,ERCC3,FILIP1L,FRMPD3,GPC4,GRM2,GRM3,HSD3B2,HSPA12B,IMMP2L,ITGA11,JARID2,KCNAB1,KCND2,KLHDC8B,L1CAM,LRRTM1,MASP2,MBNL1,MED13,MYT1L,NAV3,NLGN2,PAPSS2,PCCA,PDZRN4,PHKA1,PLXNB1,POU2F3,PPARG,PTPN1,RAPH1,RNF220,RORA,RYR2,SART3,SCRIB,SEMA3C,SGCZ…	78
Cancer, Organismal Injury and Abnormalities	Abdominal carcinoma	2,93E-11	ABCA12,ABCC12,ABCF2,ACAD11,ADARB1,ADCY2,ADK,AKAP2,AMBRA1,ANK1,ANKRD11,BIRC2,C15orf41,C8orf34,CACHD1,CACNA1H,CACNA1I,CDC42EP3,CDC42EP4,CDK15,CEP152,CHRNA9,CHRNB1,COX10,CSMD3,CSNK1G1,CYP11A1,DCN,DLGAP1,DRD2,EPHB4,ERC2,ERCC3,EXOC2,FILIP1L,FRMPD3,GPC4,GRM2,GRM3,GUCY2D,HAL,HMMR,HSD3B2,HSPA12B,IFT88,IMMP2L,ITGA11,JARID2,KCNAB1,KCND2,KCNJ5,KLF12,KLHDC8B,L1CAM,LNX1,LRRC17,LRRTM1,MASP2,MBNL1,MED13,MPP3,MR…	125
Cancer, Gastrointestinal Disease, Organismal Injury and Abnormalities	Development of digestive organ tumor	4,98E-11	ABCA12,ABCF2,ADARB1,ADCY2,ADK,AKAP2,AMBRA1,ANK1,ANKRD11,BIRC2,C8orf34,CACNA1H,CDC42EP3,CDK15,CSMD3,CYP11A1,DCN,DLGAP1,EPHB4,ERC2,EXOC2,FILIP1L,FRMPD3,GRM2,GRM3,HMMR,HSD3B2,HSPA12B,JARID2,KCNAB1,KCND2,KCNJ5,KLF12,KLHDC8B,L1CAM,LRRC17,LRRTM1,MBNL1,MED13,MPP3,MTHFSD,MTRR,MYO15A,MYO5B,MYT1L,NAV3,NLGN2,NPAS1,OCA2,PAPSS2,PC,PCCA,PDZRN4,PHKA1,PLXNB1,PPARG,PTBP1,PTPN1,RAD50,RAPH1,RYR2,SART3,SCRIB,SEMA3F,…	82
Cancer, Organismal Injury and Abnormalities	Breast or ovarian carcinoma	5,60E-11	ABCA12,ABCC12,ABCF2,ACAD11,ADCY2,AKAP2,ANK1,ANKRD11,C8orf34,CACNA1H,CACNA1I,CDC42EP3,CDK15,CEP152,CHRNA9,CHRNB1,COG5,CSMD3,CSNK1G1,CYP11A1,DCN,EPHB4,ERCC3,FRMPD3,GPC4,GRM3,HAL,HSD3B2,HSPA12B,ITGA11,JARID2,KLHDC8B,LRRTM1,MYO15A,MYO5B,MYT1L,NAV3,OCA2,PAPSS2,PC,PCDH11X,PDE6B,PDZRN4,PHKA1,PLXNB1,POU2F3,PPARG,PTBP1,RAPH1,RIPK4,RORA,RYR2,SCRIB,SEMA3C,SLC45A3,SLIT1,SPHK2,SPHKAP,THSD7B,TLN2,TRHDE,TRIO,TR…	63
Cancer, Organismal Injury and Abnormalities	Abdominal adenocarcinoma	5,81E-11	ABCA12,ABCC12,ABCF2,ACAD11,ADARB1,ADCY2,ADK,AKAP2,AMBRA1,ANK1,ANKRD11,BIRC2,C8orf34,CACHD1,CACNA1H,CACNA1I,CDC42EP3,CDC42EP4,CDK15,CEP152,CHRNA9,CHRNB1,COX10,CSMD3,CSNK1G1,CYP11A1,DCN,DLGAP1,DRD2,EPHB4,ERC2,ERCC3,EXOC2,FILIP1L,FRMPD3,GPC4,GRM2,GRM3,GUCY2D,HAL,HMMR,HSD3B2,HSPA12B,IFT88,IMMP2L,ITGA11,JARID2,KCNAB1,KCND2,KCNJ5,KLF12,KLHDC8B,L1CAM,LNX1,LRRC17,LRRTM1,MASP2,MBNL1,MED13,MPP3,MTHFSD,MTRR…	121
Cancer, Organismal Injury and Abnormalities	Genitourinary adenocarcinoma	8,50E-11	ABCA12,ABCC12,ABCF2,ACAD11,ADCY2,AKAP2,AMBRA1,ANK1,ANKRD11,BIRC2,C8orf34,CACHD1,CACNA1H,CDC42EP3,CDC42EP4,CDK15,CEP152,CHRNA9,CHRNB1,CSMD3,CSNK1G1,CYP11A1,DCN,DLGAP1,DRD2,ERCC3,FILIP1L,FRMPD3,GPC4,GRM2,GRM3,GUCY2D,HMMR,HSD3B2,HSPA12B,IMMP2L,ITGA11,JARID2,KCNAB1,KCND2,KLHDC8B,L1CAM,LRRC17,LRRTM1,MASP2,MBNL1,MED13,MTRR,MYO15A,MYO5B,MYT1L,NAV3,OCA2,PAPSS2,PC,PCDH11X,PDE8B,PDZRN4,PHKA1,PLXNB1,POU2F3,…	88
Dermatological Diseases and Conditions, Organismal Injury and Abnormalities	Skin lesion	9,29E-11	ABCA12,ABCC12,AKAP2,AMBRA1,ANK1,ANKRD11,C8orf34,CACHD1,CACNA1H,CACNA1I,CEP152,CHRNA9,CHRNB1,COG5,CSMD3,CYP11A1,DCN,DLGAP1,DRD2,EPHB4,ERC2,ERCC3,EXOC2,FILIP1L,FRMPD3,GRM2,GRM3,GUCY2D,HAL,IMMP2L,ITGA11,KCNAB1,KCND2,KCNJ5,KLF12,L1CAM,LNX1,LRRC17,LRRTM1,MASP2,MBNL1,MED13,MPP3,MRC1,MYO15A,MYO5B,MYT1L,NAV3,NLGN2,NPAS1,NPAT,OCA2,PAPSS2,PC,PCCA,PCDH11X,PDE6B,PDE8B,PDZRN4,PHKA1,PLXNB1,POU2F3,PPARG,PTBP1,R…	95
Cancer, Gastrointestinal Disease, Hepatic System Disease, Organismal Injury and Abnormalities	Liver tumor	9,51E-11	ABCA12,ABCC12,ABCF2,ACAD11,ADARB1,ADCY2,ADK,AKAP2,AMBRA1,ANK1,ANKRD11,BIRC2,C15orf41,C8orf34,CACNA1H,CACNA1I,CDC42EP3,CEP152,CHRNA9,COG5,CSMD3,CYP11A1,DCN,DLGAP1,DRD2,EPHB4,ERC2,ERCC3,EXOC2,FILIP1L,FRMPD3,GPC4,GRM3,GUCY2D,HAL,HMMR,HSD3B2,IFT88,ITGA11,JARID2,KCNAB1,KCND2,KCNJ5,KLHDC8B,L1CAM,LRRC17,LRRTM1,MASP2,MED13,MRC1,MTRR,MYO15A,MYO5B,MYT1L,NAV3,NLGN2,NPAS1,NPAT,OCA2,OFCC1,PC,PCCA,PCDH11X,PDE6…	105
Gastrointestinal Disease, Hepatic System Disease, Organismal Injury and Abnormalities	Liver lesion	9,78E-11	ABCA12,ABCC12,ABCF2,ACAD11,ADARB1,ADCY2,ADK,AKAP2,AMBRA1,ANK1,ANKRD11,BIRC2,C15orf41,C8orf34,CACNA1H,CACNA1I,CDC42EP3,CEP152,CHRNA9,COG5,CSMD3,CYP11A1,DCN,DLGAP1,DRD2,EPHB4,ERC2,ERCC3,EXOC2,FILIP1L,FRMPD3,GPC4,GRM3,GUCY2D,HAL,HMMR,HSD3B2,IFT88,ITGA11,JARID2,KCNAB1,KCND2,KCNJ5,KLHDC8B,L1CAM,LRRC17,LRRTM1,MASP2,MED13,MRC1,MTRR,MYO15A,MYO5B,MYT1L,NAV3,NLGN2,NPAS1,NPAT,OCA2,OFCC1,PC,PCCA,PCDH11X,PDE6…	106
Cancer, Dermatological Diseases and Conditions, Organismal Injury and Abnormalities	Skin cancer	1,34E-10	ABCA12,ABCC12,AKAP2,AMBRA1,ANK1,ANKRD11,C8orf34,CACHD1,CACNA1H,CACNA1I,CEP152,CHRNA9,CHRNB1,COG5,CSMD3,CYP11A1,DCN,DLGAP1,DRD2,EPHB4,ERC2,ERCC3,EXOC2,FILIP1L,FRMPD3,GRM2,GRM3,GUCY2D,HAL,IMMP2L,ITGA11,KCNAB1,KCND2,KCNJ5,KLF12,L1CAM,LNX1,LRRC17,LRRTM1,MASP2,MBNL1,MED13,MPP3,MRC1,MYO15A,MYO5B,MYT1L,NAV3,NLGN2,NPAS1,NPAT,OCA2,PAPSS2,PC,PCCA,PCDH11X,PDE6B,PDE8B,PDZRN4,PHKA1,PLXNB1,POU2F3,PPARG,PTBP1,R…	94
Cancer, Gastrointestinal Disease, Organismal Injury and Abnormalities	Colon carcinoma	1,57E-10	ABCA12,ABCF2,ADARB1,ADCY2,ADK,AKAP2,AMBRA1,ANK1,ANKRD11,C8orf34,CACNA1H,CDC42EP3,CDK15,CSMD3,CYP11A1,DCN,DLGAP1,EPHB4,ERC2,EXOC2,FRMPD3,GRM2,HMMR,HSD3B2,HSPA12B,JARID2,KCNAB1,KCND2,KCNJ5,KLF12,KLHDC8B,L1CAM,LRRC17,LRRTM1,MBNL1,MED13,MPP3,MTHFSD,MTRR,MYO15A,MYO5B,MYT1L,NAV3,NLGN2,OCA2,PAPSS2,PDZRN4,PHKA1,PLXNB1,PPARG,PTBP1,PTPN1,RAD50,RAPH1,RYR2,SART3,SCRIB,SEMA3F,SLIT1,SOAT1,SPAST,SPHKAP,THSD7B,T…	73
Cancer, Organismal Injury and Abnormalities	Genitourinary tumor	1,66E-10	ABCA12,ABCC12,ABCF2,ACAD11,ADARB1,ADCY2,ADK,AKAP2,AMBRA1,ANK1,ANKRD11,BIRC2,C8orf34,CACHD1,CACNA1H,CACNA1I,CDC42EP3,CDC42EP4,CDK15,CEP152,CHRNA9,CHRNB1,COG5,CSMD3,CSNK1G1,CYP11A1,DCN,DLGAP1,DRD2,EPHB4,ERCC3,EXOC2,FILIP1L,FRMPD3,GPC4,GRM2,GRM3,GUCY2D,HAL,HMMR,HSD3B2,HSPA12B,IMMP2L,ITGA11,JARID2,KCNAB1,KCND2,KLHDC8B,L1CAM,LRRC17,LRRTM1,MASP2,MBNL1,MED13,MRC1,MTRR,MYO15A,MYO5B,MYT1L,NAV3,NLGN2,OCA2,…	104
Cancer, Organismal Injury and Abnormalities	Genitourinary carcinoma	1,89E-10	ABCA12,ABCC12,ABCF2,ACAD11,ADCY2,AKAP2,AMBRA1,ANK1,ANKRD11,BIRC2,C8orf34,CACHD1,CACNA1H,CDC42EP3,CDC42EP4,CDK15,CEP152,CHRNA9,CHRNB1,CSMD3,CSNK1G1,CYP11A1,DCN,DLGAP1,DRD2,ERCC3,FILIP1L,FRMPD3,GPC4,GRM2,GRM3,GUCY2D,HAL,HMMR,HSD3B2,HSPA12B,IMMP2L,ITGA11,JARID2,KCNAB1,KCND2,KLHDC8B,L1CAM,LRRC17,LRRTM1,MASP2,MBNL1,MED13,MTRR,MYO15A,MYO5B,MYT1L,NAV3,OCA2,PAPSS2,PC,PCDH11X,PDE8B,PDZRN4,PHKA1,PLXNB1,POU…	92
Cancer, Endocrine System Disorders, Organismal Injury and Abnormalities, Reproductive System Disease	Ovarian cancer	1,98E-10	ABCA12,ABCF2,ACAD11,ADCY2,AKAP2,C8orf34,CDK15,CEP152,CHRNB1,CSMD3,CSNK1G1,CYP11A1,FRMPD3,GPC4,GRM3,HMMR,HSD3B2,HSPA12B,ITGA11,KLHDC8B,LRRTM1,MYT1L,NAV3,OCA2,PAPSS2,PHKA1,PPARG,PTBP1,PTPN1,RAD50,RAPH1,RIPK4,RORA,SCRIB,SEMA3C,SLIT1,SPHK2,SPHKAP,THSD7B,TLN2,TRHDE,VCAM1,VTCN1	43
Cancer, Gastrointestinal Disease, Organismal Injury and Abnormalities	Colon adenocarcinoma	2,24E-10	ABCA12,ABCF2,ADARB1,ADCY2,ADK,AKAP2,AMBRA1,ANK1,ANKRD11,C8orf34,CACNA1H,CDC42EP3,CDK15,CSMD3,CYP11A1,DCN,DLGAP1,EPHB4,ERC2,EXOC2,FRMPD3,GRM2,HMMR,HSD3B2,HSPA12B,JARID2,KCNAB1,KCND2,KCNJ5,KLF12,KLHDC8B,L1CAM,LRRC17,LRRTM1,MBNL1,MED13,MPP3,MTHFSD,MTRR,MYO15A,MYO5B,MYT1L,NAV3,NLGN2,OCA2,PAPSS2,PDZRN4,PHKA1,PLXNB1,PTBP1,PTPN1,RAD50,RAPH1,RYR2,SART3,SCRIB,SEMA3F,SLIT1,SOAT1,SPAST,SPHKAP,THSD7B,TLN2,TM…	72
Cancer, Gastrointestinal Disease, Organismal Injury and Abnormalities	Large intestine adenocarcinoma	2,46E-10	ABCA12,ABCC12,ABCF2,ADARB1,ADCY2,ADK,AKAP2,AMBRA1,ANK1,ANKRD11,C8orf34,CACHD1,CACNA1H,CACNA1I,CDC42EP3,CDC42EP4,CDK15,CEP152,CHRNA9,COX10,CSMD3,CYP11A1,DCN,DLGAP1,EPHB4,ERC2,ERCC3,EXOC2,FILIP1L,FRMPD3,GRM2,GRM3,GUCY2D,HAL,HMMR,HSD3B2,HSPA12B,IFT88,ITGA11,JARID2,KCNAB1,KCND2,KCNJ5,KLF12,KLHDC8B,L1CAM,LNX1,LRRC17,LRRTM1,MBNL1,MED13,MPP3,MTHFSD,MTRR,MYO15A,MYO5B,MYT1L,NAV3,NLGN2,NPAS1,NPAT,OCA2,PAPS…	110
Cancer, Organismal Injury and Abnormalities	Malignant genitourinary solid tumor	4,30E-10	ABCA12,ABCC12,ABCF2,ACAD11,ADCY2,ADK,AKAP2,AMBRA1,ANK1,ANKRD11,BIRC2,C8orf34,CACHD1,CACNA1H,CACNA1I,CDC42EP3,CDC42EP4,CDK15,CEP152,CHRNA9,CHRNB1,COG5,CSMD3,CSNK1G1,CYP11A1,DCN,DLGAP1,DRD2,EPHB4,ERCC3,EXOC2,FILIP1L,FRMPD3,GPC4,GRM2,GRM3,GUCY2D,HAL,HMMR,HSD3B2,HSPA12B,IMMP2L,ITGA11,JARID2,KCNAB1,KCND2,KLHDC8B,L1CAM,LRRC17,LRRTM1,MASP2,MBNL1,MED13,MRC1,MTRR,MYO15A,MYO5B,MYT1L,NAV3,NLGN2,OCA2,PAPSS2,…	102
Cancer, Gastrointestinal Disease, Organismal Injury and Abnormalities	Gastrointestinal adenocarcinoma	4,71E-10	ABCA12,ABCC12,ABCF2,ADARB1,ADCY2,ADK,AKAP2,AMBRA1,ANK1,ANKRD11,C8orf34,CACHD1,CACNA1H,CACNA1I,CDC42EP3,CDC42EP4,CDK15,CEP152,CHRNA9,COX10,CSMD3,CYP11A1,DCN,DLGAP1,EPHB4,ERC2,ERCC3,EXOC2,FILIP1L,FRMPD3,GRM2,GRM3,GUCY2D,HAL,HMMR,HSD3B2,HSPA12B,IFT88,ITGA11,JARID2,KCNAB1,KCND2,KCNJ5,KLF12,KLHDC8B,L1CAM,LNX1,LRRC17,LRRTM1,MBNL1,MED13,MPP3,MTHFSD,MTRR,MYO15A,MYO5B,MYT1L,NAV3,NLGN2,NPAS1,NPAT,OCA2,PAPS…	111
Cancer, Gastrointestinal Disease, Organismal Injury and Abnormalities	Gastrointestinal tumor	5,98E-10	ABCA12,ABCC12,ABCF2,ACAD11,ADARB1,ADCY2,ADK,AKAP2,AMBRA1,ANK1,ANKRD11,C8orf34,CACHD1,CACNA1H,CACNA1I,CDC42EP3,CDC42EP4,CDK15,CEP152,CHRNA9,COX10,CSMD3,CSNK1G1,CYP11A1,DCN,DLGAP1,DRD2,EPHB4,ERC2,ERCC3,EXOC2,FILIP1L,FRMPD3,GRM2,GRM3,GUCY2D,HAL,HMMR,HSD3B2,HSPA12B,IFT88,ITGA11,JARID2,KCNAB1,KCND2,KCNJ5,KLF12,KLHDC8B,L1CAM,LNX1,LRRC17,LRRTM1,MASP2,MBNL1,MED13,MPP3,MRC1,MTHFSD,MTRR,MYO15A,MYO5B,MYT1L,…	116
Cancer, Gastrointestinal Disease, Organismal Injury and Abnormalities	Gastrointestinal carcinoma	7,99E-10	ABCA12,ABCC12,ABCF2,ADARB1,ADCY2,ADK,AKAP2,AMBRA1,ANK1,ANKRD11,C8orf34,CACHD1,CACNA1H,CACNA1I,CDC42EP3,CDC42EP4,CDK15,CEP152,CHRNA9,COX10,CSMD3,CYP11A1,DCN,DLGAP1,EPHB4,ERC2,ERCC3,EXOC2,FILIP1L,FRMPD3,GRM2,GRM3,GUCY2D,HAL,HMMR,HSD3B2,HSPA12B,IFT88,ITGA11,JARID2,KCNAB1,KCND2,KCNJ5,KLF12,KLHDC8B,L1CAM,LNX1,LRRC17,LRRTM1,MBNL1,MED13,MPP3,MRC1,MTHFSD,MTRR,MYO15A,MYO5B,MYT1L,NAV3,NLGN2,NPAS1,NPAT,OCA2…	112
Cancer, Organismal Injury and Abnormalities	Melanoma	9,40E-10	ABCA12,ABCC12,AKAP2,AMBRA1,ANK1,ANKRD11,C8orf34,CACHD1,CACNA1H,CACNA1I,CDC42EP3,CDC42EP4,CEP152,CHRNA9,CHRNB1,COG5,CSMD3,CYP11A1,DCN,DLGAP1,DRD2,EPHB4,ERC2,ERCC3,EXOC2,FILIP1L,FRMPD3,GRM2,GRM3,GUCY2D,HAL,IMMP2L,ITGA11,JARID2,KCNAB1,KCND2,KCNJ5,KLF12,L1CAM,LNX1,LRRC17,MASP2,MBNL1,MED13,MPP3,MRC1,MTRR,MYO15A,MYO5B,MYT1L,NAV3,NLGN2,NPAS1,NPAT,OCA2,PAPSS2,PC,PCCA,PCDH11X,PDE6B,PDE8B,PDZRN4,PHKA1,PLXN…	99
Cancer, Organismal Injury and Abnormalities	Carcinoma	1,08E-09	ABCA12,ABCC12,ABCF2,ACAD11,ADARB1,ADCY2,ADK,AKAP2,AMBRA1,ANK1,ANKRD11,BIRC2,C15orf41,C8orf34,CACHD1,CACNA1H,CACNA1I,CDC42EP3,CDC42EP4,CDK15,CEP152,CHRNA9,CHRNB1,COG5,COX10,CSMD3,CSNK1G1,CYP11A1,DCN,DLGAP1,DRD2,EPHB4,ERC2,ERCC3,EXOC2,FILIP1L,FRMPD3,GPC4,GRM2,GRM3,GUCY2D,HAL,HMMR,HSD3B2,HSPA12B,IFT88,IMMP2L,ITGA11,JARID2,KCNAB1,KCND2,KCNJ5,KLF12,KLHDC8B,L1CAM,LNX1,LRRC17,LRRTM1,MASP2,MBNL1,MED13,MP…	126
Cancer, Organismal Injury and Abnormalities	Neoplasia of epithelial cells	1,09E-09	ABCA12,ACAD11,ADARB1,AKAP2,AMBRA1,ANKRD11,CDC42EP3,CSMD3,CSNK1G1,DCN,DLGAP1,FILIP1L,GPC4,GRM3,HMMR,ITGA11,KCND2,L1CAM,LRRTM1,MBNL1,MPP3,MRC1,MTRR,MYO15A,MYO5B,MYT1L,NAV3,NLGN2,OCA2,PAPSS2,PC,PCCA,PCDH11X,PDE8B,PDZRN4,PLXNB1,PPARG,PTBP1,RAD50,RAPH1,RIMS4,RIPK4,RYR2,SCRIB,SGCZ,SH3BP1,SLC45A3,SLIT1,SOX5,SPHK2,SPHKAP,STXBP4,THSD7B,TIAM1,TLN2,TMEM132E,TNNI2,TRHDE,TRIO,VCAM1,ZNF609	61
Cancer, Organismal Injury and Abnormalities	Breast or colorectal cancer	1,22E-09	ABCA12,ABCC12,ABCF2,ADARB1,ADCY2,ADK,AKAP2,AMBRA1,ANK1,ANKRD11,C8orf34,CACNA1H,CACNA1I,CDC42EP3,CDK15,CHRNA9,COG5,CSMD3,CYP11A1,DCN,DLGAP1,EPHB4,ERC2,ERCC3,EXOC2,FRMPD3,GRM2,GRM3,HAL,HMMR,HSD3B2,HSPA12B,JARID2,KCNAB1,KCND2,KCNJ5,KLF12,KLHDC8B,L1CAM,LRRC17,LRRTM1,MASP2,MBNL1,MED13,MPP3,MRC1,MTHFSD,MTRR,MYO15A,MYO5B,MYT1L,NAV3,NLGN2,OCA2,PAPSS2,PC,PCDH11X,PDE6B,PDZRN4,PHKA1,PLXNB1,POU2F3,PPARG,PTBP…	91
Cancer, Organismal Injury and Abnormalities	Squamous-cell carcinoma	2,99E-09	ABCA12,ACAD11,ADARB1,AKAP2,AMBRA1,ANKRD11,CDC42EP3,CSMD3,CSNK1G1,DCN,DLGAP1,FILIP1L,GPC4,GRM3,HMMR,ITGA11,KCND2,L1CAM,LRRTM1,MBNL1,MPP3,MRC1,MTRR,MYO15A,MYO5B,MYT1L,NAV3,NLGN2,OCA2,PAPSS2,PCCA,PCDH11X,PDE8B,PDZRN4,PLXNB1,PPARG,PTBP1,RAD50,RAPH1,RIMS4,RIPK4,RYR2,SCRIB,SGCZ,SH3BP1,SLC45A3,SLIT1,SOX5,SPHK2,SPHKAP,STXBP4,THSD7B,TIAM1,TLN2,TMEM132E,TNNI2,TRHDE,TRIO,VCAM1,ZNF609	60
Organismal Injury and Abnormalities, Reproductive System Disease	Abnormal growth in endometrium	3,49E-09	ABCA12,ABCC12,ADCY2,AMBRA1,ANK1,ANKRD11,BIRC2,C8orf34,CACNA1H,CDC42EP3,CEP152,CHRNA9,CSMD3,DCN,DLGAP1,DRD2,ERCC3,FILIP1L,GRM2,GRM3,HAL,HMMR,IMMP2L,JARID2,KCNAB1,KCND2,L1CAM,LRRC17,MBNL1,MPP3,MYO15A,MYT1L,NAV3,PCDH11X,PDE8B,PDZRN4,POU2F3,PTBP1,PTPN1,RNF220,RYR2,SART3,SEMA3C,SLC45A3,SOX5,SPAST,SPHKAP,THSD7B,TIAM1,TLN2,TRHDE,TRIO,TRPM5,TRRAP,TSR1,UTS2R,ZNF609	57
Organismal Injury and Abnormalities, Reproductive System Disease	Abnormality of endometrium	3,74E-09	ABCA12,ABCC12,ADCY2,AMBRA1,ANK1,ANKRD11,BIRC2,C8orf34,CACNA1H,CDC42EP3,CEP152,CHRNA9,CSMD3,DCN,DLGAP1,DRD2,ERCC3,FILIP1L,GRM2,GRM3,HAL,HMMR,IMMP2L,JARID2,KCNAB1,KCND2,L1CAM,LRRC17,MBNL1,MPP3,MYO15A,MYT1L,NAV3,PCDH11X,PDE8B,PDZRN4,POU2F3,PTBP1,PTPN1,RNF220,RYR2,SART3,SEMA3C,SLC45A3,SOX5,SPAST,SPHKAP,THSD7B,TIAM1,TLN2,TRHDE,TRIO,TRPM5,TRRAP,TSR1,UTS2R,ZNF609	57
Cancer, Organismal Injury and Abnormalities	Neoplasia of cells	4,28E-09	ABCA12,ACAD11,ADARB1,AKAP2,AMBRA1,ANKRD11,C15orf41,CDC42EP3,CHRNA9,CHRNB1,CSMD3,CSNK1G1,DCN,DLGAP1,FILIP1L,GPC4,GRM3,HMMR,IMMP2L,ITGA11,JARID2,KCND2,KLHDC8B,L1CAM,LRRTM1,MBNL1,MPP3,MRC1,MTRR,MYO15A,MYO5B,MYT1L,NAV3,NLGN2,NPAT,OCA2,PAPSS2,PC,PCCA,PCDH11X,PDE6B,PDE8B,PDZRN4,PLXNB1,PPARG,PTBP1,PTPN1,RAD50,RAPH1,RIMS4,RIPK4,RYR2,SCRIB,SEMA3C,SGCZ,SH3BP1,SLC45A3,SLIT1,SOX5,SPHK2,SPHKAP,STXBP4,THSD7B,T…	73
Cancer, Organismal Injury and Abnormalities	Upper aero-digestive squamous cell carcinoma	5,25E-09	ABCA12,ADARB1,CSMD3,DCN,GRM3,ITGA11,L1CAM,LRRTM1,MPP3,MRC1,MYO5B,MYT1L,NAV3,NLGN2,PAPSS2,PCDH11X,PDE8B,PPARG,RIPK4,RYR2,SLC45A3,SLIT1,SPHKAP,STXBP4,THSD7B,TIAM1,TRHDE	27
Cancer, Gastrointestinal Disease, Organismal Injury and Abnormalities	Malignant neoplasm of large intestine	5,37E-09	ABCA12,ABCC12,ABCF2,ADARB1,ADCY2,ADK,AKAP2,AMBRA1,ANK1,ANKRD11,C8orf34,CACHD1,CACNA1H,CACNA1I,CDC42EP3,CDC42EP4,CDK15,CEP152,CHRNA9,COX10,CSMD3,CYP11A1,DCN,DLGAP1,EPHB4,ERC2,ERCC3,EXOC2,FILIP1L,FRMPD3,GRM2,GRM3,GUCY2D,HAL,HMMR,HSD3B2,HSPA12B,IFT88,ITGA11,JARID2,KCNAB1,KCND2,KCNJ5,KLF12,KLHDC8B,L1CAM,LNX1,LRRC17,LRRTM1,MASP2,MBNL1,MED13,MPP3,MTHFSD,MTRR,MYO15A,MYO5B,MYT1L,NAV3,NLGN2,NPAS1,NPAT,OCA…	111
Cancer, Endocrine System Disorders, Organismal Injury and Abnormalities, Reproductive System Disease	Malignant epithelial ovarian tumor	5,96E-09	ABCA12,ABCF2,ACAD11,ADCY2,AKAP2,C8orf34,CDK15,CEP152,CHRNB1,CSMD3,CSNK1G1,CYP11A1,FRMPD3,GPC4,GRM3,HSD3B2,HSPA12B,ITGA11,KLHDC8B,LRRTM1,MYT1L,NAV3,OCA2,PAPSS2,PHKA1,PPARG,PTBP1,RAPH1,RIPK4,RORA,SCRIB,SEMA3C,SLIT1,SPHK2,SPHKAP,THSD7B,TLN2,TRHDE	38
Cancer, Gastrointestinal Disease, Organismal Injury and Abnormalities	Gastrointestinal tract cancer	6,57E-09	ABCA12,ABCC12,ABCF2,ADARB1,ADCY2,ADK,AKAP2,AMBRA1,ANK1,ANKRD11,C8orf34,CACHD1,CACNA1H,CACNA1I,CDC42EP3,CDC42EP4,CDK15,CEP152,CHRNA9,COX10,CSMD3,CYP11A1,DCN,DLGAP1,EPHB4,ERC2,ERCC3,EXOC2,FILIP1L,FRMPD3,GRM2,GRM3,GUCY2D,HAL,HMMR,HSD3B2,HSPA12B,IFT88,ITGA11,JARID2,KCNAB1,KCND2,KCNJ5,KLF12,KLHDC8B,L1CAM,LNX1,LRRC17,LRRTM1,MASP2,MBNL1,MED13,MPP3,MRC1,MTHFSD,MTRR,MYO15A,MYO5B,MYT1L,NAV3,NLGN2,NPAS1,NPA…	113
Cancer, Organismal Injury and Abnormalities	Upper aerodigestive tract carcinoma	6,98E-09	ABCA12,ADARB1,CACNA1H,CSMD3,DCN,GRM3,ITGA11,JARID2,KCND2,L1CAM,LRRTM1,MPP3,MRC1,MYO15A,MYO5B,MYT1L,NAV3,NLGN2,PAPSS2,PCDH11X,PDE8B,PPARG,RIPK4,RYR2,SEMA3C,SLC45A3,SLIT1,SOX5,SPHKAP,STXBP4,THSD7B,TIAM1,TRHDE,TRIO,TRRAP	35
Cancer, Organismal Injury and Abnormalities, Reproductive System Disease	Endometrial cancer	7,25E-09	ABCA12,ABCC12,ADCY2,AMBRA1,ANK1,ANKRD11,BIRC2,C8orf34,CACNA1H,CDC42EP3,CEP152,CHRNA9,CSMD3,DCN,DLGAP1,DRD2,ERCC3,FILIP1L,GRM2,GRM3,HAL,HMMR,IMMP2L,JARID2,KCNAB1,KCND2,L1CAM,LRRC17,MBNL1,MYO15A,MYT1L,NAV3,PCDH11X,PDE8B,PDZRN4,POU2F3,PTBP1,PTPN1,RNF220,RYR2,SART3,SEMA3C,SLC45A3,SOX5,SPAST,SPHKAP,THSD7B,TIAM1,TLN2,TRHDE,TRIO,TRPM5,TRRAP,TSR1,UTS2R,ZNF609	56
Cancer, Organismal Injury and Abnormalities	Cancer of cells	8,72E-09	ABCA12,ACAD11,ADARB1,AKAP2,AMBRA1,ANKRD11,C15orf41,CDC42EP3,CHRNB1,CSMD3,CSNK1G1,DCN,DLGAP1,FILIP1L,GPC4,GRM3,HMMR,IMMP2L,ITGA11,JARID2,KCND2,KLHDC8B,L1CAM,LRRTM1,MBNL1,MPP3,MRC1,MTRR,MYO15A,MYO5B,MYT1L,NAV3,NLGN2,NPAT,OCA2,PAPSS2,PC,PCCA,PCDH11X,PDE6B,PDE8B,PDZRN4,PLXNB1,PPARG,PTBP1,PTPN1,RAD50,RAPH1,RIMS4,RIPK4,RYR2,SCRIB,SGCZ,SH3BP1,SLC45A3,SLIT1,SOX5,SPHK2,SPHKAP,STXBP4,THSD7B,TIAM1,TLN2,TMEM…	71
Cancer, Organismal Injury and Abnormalities, Reproductive System Disease	Uterine tumor	9,50E-09	ABCA12,ABCC12,ADARB1,ADCY2,AMBRA1,ANK1,ANKRD11,BIRC2,C8orf34,CACNA1H,CDC42EP3,CEP152,CHRNA9,CSMD3,DCN,DLGAP1,DRD2,ERCC3,FILIP1L,GRM2,GRM3,HAL,HMMR,IMMP2L,JARID2,KCNAB1,KCND2,L1CAM,LRRC17,MBNL1,MYO15A,MYT1L,NAV3,PCCA,PCDH11X,PDE8B,PDZRN4,POU2F3,PPARG,PTBP1,PTPN1,RNF220,RORA,RYR2,SART3,SEMA3C,SLC45A3,SOX5,SPAST,SPHKAP,THSD7B,TIAM1,TLN2,TRHDE,TRIO,TRPM5,TRRAP,TSR1,UTS2R,ZNF609	60
Cancer, Gastrointestinal Disease, Organismal Injury and Abnormalities	Digestive system cancer	1,42E-08	ABCA12,ABCC12,ABCF2,ADARB1,ADCY2,ADK,AKAP2,AMBRA1,ANK1,ANKRD11,BIRC2,C15orf41,C8orf34,CACHD1,CACNA1H,CACNA1I,CDC42EP3,CDC42EP4,CDK15,CEP152,CHRNA9,COX10,CSMD3,CYP11A1,DCN,DLGAP1,EPHB4,ERC2,ERCC3,EXOC2,FILIP1L,FRMPD3,GPC4,GRM2,GRM3,GUCY2D,HAL,HMMR,HSD3B2,HSPA12B,IFT88,ITGA11,JARID2,KCNAB1,KCND2,KCNJ5,KLF12,KLHDC8B,L1CAM,LNX1,LRRC17,LRRTM1,MASP2,MBNL1,MED13,MPP3,MRC1,MTHFSD,MTRR,MYO15A,MYO5B,MYT1L,…	119
Cancer, Organismal Injury and Abnormalities	Head and neck tumor	1,47E-08	ABCA12,ACAD11,ADARB1,AKAP2,ANKRD11,CDC42EP3,CHRNB1,CSMD3,CSNK1G1,DCN,DRD2,EPHB4,ERC2,FILIP1L,GPC4,GRM3,GUCY2D,HMMR,ITGA11,L1CAM,LRRC17,LRRTM1,MPP3,MRC1,MTRR,MYO15A,MYO5B,MYT1L,NAV3,NLGN2,PAPSS2,PCCA,PCDH11X,PDE8B,PDZRN4,PLXNB1,PPARG,PTBP1,RAD50,RAPH1,RIMS4,RIPK4,RYR2,SCRIB,SEMA3C,SH3BP1,SLC45A3,SLIT1,SOX5,SPHK2,SPHKAP,STXBP4,THSD7B,TIAM1,TMEM132E,TRHDE,TRIO,TRIP11,TRRAP,VCAM1,ZNF609	61
Cancer, Organismal Injury and Abnormalities, Reproductive System Disease	Endometrial carcinoma	1,69E-08	ABCA12,ABCC12,ADCY2,AMBRA1,ANK1,ANKRD11,BIRC2,C8orf34,CACNA1H,CDC42EP3,CEP152,CHRNA9,CSMD3,DCN,DLGAP1,DRD2,ERCC3,FILIP1L,GRM2,GRM3,HAL,IMMP2L,JARID2,KCNAB1,KCND2,L1CAM,MBNL1,MYO15A,MYT1L,NAV3,PCDH11X,PDZRN4,POU2F3,PTBP1,PTPN1,RNF220,RYR2,SART3,SEMA3C,SLC45A3,SOX5,SPAST,SPHKAP,THSD7B,TIAM1,TLN2,TRHDE,TRIO,TRPM5,TRRAP,TSR1,UTS2R,ZNF609	53
Cancer, Dermatological Diseases and Conditions, Organismal Injury and Abnormalities	Skin squamous cell carcinoma	1,77E-08	AKAP2,AMBRA1,CSMD3,DLGAP1,GRM3,ITGA11,KCND2,LRRTM1,MYO15A,MYO5B,OCA2,PCDH11X,PDZRN4,PLXNB1,RIPK4,RYR2,SGCZ,SLIT1,SPHKAP,THSD7B,TLN2,TMEM132E,TRHDE,VCAM1,ZNF609	25
Cancer, Organismal Injury and Abnormalities	Abdominal neoplasm	2,26E-08	ABCA12,ABCC12,ABCF2,ACAD11,ADARB1,ADCY2,ADK,AKAP2,AMBRA1,ANK1,ANKRD11,BIRC2,C15orf41,C8orf34,CACHD1,CACNA1H,CACNA1I,CDC42EP3,CDC42EP4,CDK15,CEP152,CHRNA9,CHRNB1,COG5,COX10,CSMD3,CSNK1G1,CYP11A1,DCN,DLGAP1,DRD2,EPHB4,ERC2,ERCC3,EXOC2,FILIP1L,FRMPD3,GPC4,GRM2,GRM3,GUCY2D,HAL,HMMR,HSD3B2,HSPA12B,IFT88,IMMP2L,ITGA11,JARID2,KCNAB1,KCND2,KCNJ5,KLF12,KLHDC8B,L1CAM,LNX1,LRRC17,LRRTM1,MASP2,MBNL1,MED13,MP…	126
Cancer, Gastrointestinal Disease, Organismal Injury and Abnormalities	Digestive organ tumor	5,26E-08	ABCA12,ABCC12,ABCF2,ACAD11,ADARB1,ADCY2,ADK,AKAP2,AMBRA1,ANK1,ANKRD11,BIRC2,C15orf41,C8orf34,CACHD1,CACNA1H,CACNA1I,CDC42EP3,CDC42EP4,CDK15,CEP152,CHRNA9,COG5,COX10,CSMD3,CSNK1G1,CYP11A1,DCN,DLGAP1,DRD2,EPHB4,ERC2,ERCC3,EXOC2,FILIP1L,FRMPD3,GPC4,GRM2,GRM3,GUCY2D,HAL,HMMR,HSD3B2,HSPA12B,IFT88,ITGA11,JARID2,KCNAB1,KCND2,KCNJ5,KLF12,KLHDC8B,L1CAM,LNX1,LRRC17,LRRTM1,MASP2,MBNL1,MED13,MPP3,MRC1,MTHFSD…	123
Cancer, Endocrine System Disorders, Organismal Injury and Abnormalities, Reproductive System Disease	Ovarian adenocarcinoma	5,64E-08	ABCA12,ABCF2,ACAD11,ADCY2,AKAP2,C8orf34,CDK15,CEP152,CHRNB1,CSMD3,CSNK1G1,CYP11A1,FRMPD3,GPC4,GRM3,HSD3B2,HSPA12B,ITGA11,KLHDC8B,LRRTM1,MYT1L,NAV3,PAPSS2,PHKA1,PPARG,RAPH1,RORA,SCRIB,SEMA3C,SLIT1,SPHK2,SPHKAP,THSD7B,TLN2,TRHDE	35
Cancer, Gastrointestinal Disease, Organismal Injury and Abnormalities	Colorectal cancer	1,13E-07	ABCA12,ABCF2,ADARB1,ADCY2,ADK,AKAP2,AMBRA1,ANK1,ANKRD11,C8orf34,CACNA1H,CDC42EP3,CDK15,CSMD3,CYP11A1,DCN,DLGAP1,EPHB4,ERC2,EXOC2,FRMPD3,GRM2,HMMR,HSD3B2,HSPA12B,JARID2,KCNAB1,KCND2,KCNJ5,KLF12,KLHDC8B,L1CAM,LRRC17,LRRTM1,MASP2,MBNL1,MED13,MPP3,MTHFSD,MTRR,MYO15A,MYO5B,MYT1L,NAV3,NLGN2,OCA2,PAPSS2,PDZRN4,PHKA1,PLXNB1,PPARG,PTBP1,PTPN1,RAD50,RAPH1,RYR2,SART3,SCRIB,SEMA3F,SLIT1,SOAT1,SPAST,SPHKAP,TH…	75
Cancer, Organismal Injury and Abnormalities, Reproductive System Disease	Endometrioid endometrial adenocarcinoma	1,14E-07	ABCA12,ABCC12,ADCY2,AMBRA1,ANK1,ANKRD11,BIRC2,C8orf34,CACNA1H,CDC42EP3,CEP152,CHRNA9,CSMD3,DCN,DLGAP1,DRD2,ERCC3,FILIP1L,GRM2,GRM3,IMMP2L,JARID2,KCNAB1,KCND2,L1CAM,MBNL1,NAV3,PDZRN4,POU2F3,PTPN1,RNF220,RYR2,SART3,SEMA3C,SLC45A3,SPAST,SPHKAP,THSD7B,TLN2,TRHDE,TRIO,TRPM5,TRRAP,TSR1,UTS2R,ZNF609	46
Cancer, Organismal Injury and Abnormalities, Respiratory Disease	Laryngeal squamous cell carcinoma	2,27E-07	ABCA12,ADARB1,CSMD3,GRM3,L1CAM,LRRTM1,MPP3,MYO5B,MYT1L,NAV3,PAPSS2,PCDH11X,PDE8B,RIPK4,RYR2,SLC45A3,THSD7B,TRHDE	18
Cancer, Organismal Injury and Abnormalities	Mixed neoplasia	3,07E-07	ABCA12,ABCF2,ACAD11,ADCY2,ANK1,CHRNB1,CSMD3,CSNK1G1,CYP11A1,ERCC3,FRMPD3,HAL,HSD3B2,HSPA12B,MYO15A,MYT1L,PCDH11X,PHKA1,PPARG,PTBP1,RAPH1,RORA,RYR2,SCRIB,SLIT1,SOX5,SPHK2,SPHKAP,THSD7B,TIAM1,TLN2,TRHDE	32
Cancer, Dermatological Diseases and Conditions, Organismal Injury and Abnormalities	Skin carcinoma	5,93E-07	ABCA12,AKAP2,AMBRA1,CACHD1,CACNA1H,CSMD3,DLGAP1,GRM3,ITGA11,KCND2,LRRTM1,MYO15A,MYO5B,NAV3,OCA2,PCDH11X,PDZRN4,PLXNB1,RIPK4,RYR2,SGCZ,SLIT1,SPHKAP,THSD7B,TLN2,TMEM132E,TRHDE,TRRAP,VCAM1,ZNF609	30
Cancer, Organismal Injury and Abnormalities	Cancer of secretory structure	7,41E-07	ABCA12,ADCY2,AKAP2,ANK1,ANKRD11,C8orf34,CACHD1,CACNA1H,CACNA1I,CDC42EP3,CDC42EP4,CSMD3,CSNK1G1,CYP11A1,DCN,DLGAP1,EPHB4,ERC2,EXOC2,FILIP1L,GRM2,GRM3,GUCY2D,HAL,HSPA12B,ITGA11,JARID2,KCNAB1,KCND2,KCNJ5,KLF12,LNX1,LRRC17,LRRTM1,MED13,MPP3,MTRR,MYO15A,MYO5B,MYT1L,NAV3,NLGN2,OCA2,PC,PCDH11X,PDE6B,PDZRN4,PHKA1,PLXNB1,PPARG,PTPN1,RAD50,RAPH1,RIMS4,RIPK4,RNF220,RORA,RYR2,SCRIB,SLC12A4,SLC45A3,SLIT1,SOX5…	74
Cell Morphology, Cellular Development	Branching of cells	1,09E-06	DCN,DRD2,EPHB4,ERC2,L1CAM,LRRTM1,MYO5B,RAPH1,RIMS4,RYR2,SEMA3F,SLIT1,SPAST,TIAM1,TRIO	15
Cell Morphology, Cellular Assembly and Organization, Cellular Development, Cellular Function and Maintenance, Cellular Growth and Proliferation, Nervous System Development and Function, Organismal Development, Tissue Development	Branching of neurons	1,83E-06	DRD2,ERC2,L1CAM,LRRTM1,MYO5B,RAPH1,RIMS4,RYR2,SEMA3F,SLIT1,SPAST,TIAM1,TRIO	13
Cell Morphology	Sprouting	2,00E-06	DCN,DRD2,EPHB4,ERC2,L1CAM,LRRTM1,MYO5B,RAPH1,RIMS4,RYR2,SEMA3F,SLIT1,SPAST,TIAM1,TRIO	15
Cancer, Organismal Injury and Abnormalities	Head and neck squamous cell carcinoma	2,18E-06	ABCA12,ACAD11,ADARB1,ANKRD11,CSMD3,DCN,GPC4,GRM3,ITGA11,L1CAM,LRRTM1,MPP3,MRC1,MYO5B,MYT1L,NAV3,NLGN2,PAPSS2,PCDH11X,PDE8B,RIMS4,RIPK4,RYR2,SCRIB,SH3BP1,SLC45A3,SLIT1,SPHK2,SPHKAP,STXBP4,THSD7B,TIAM1,TMEM132E,TRHDE	34
Cancer, Gastrointestinal Disease, Organismal Injury and Abnormalities	Upper gastrointestinal carcinoma	2,32E-06	ABCA12,ADARB1,ADCY2,AKAP2,CACNA1H,CSMD3,DCN,FILIP1L,GRM3,HMMR,ITGA11,JARID2,KCND2,MPP3,MRC1,MTHFSD,MYO15A,NAV3,NLGN2,NPAS1,PC,PCCA,PPARG,RAD50,RIPK4,RYR2,SCRIB,SEMA3C,SGCZ,SLIT1,SOX5,SPHKAP,STXBP4,THSD7B,TIAM1,TMEM132E,TRHDE,TRIO,TRIP11,TRRAP	40
Cancer, Organismal Injury and Abnormalities, Respiratory Disease	Upper airway cancer	2,99E-06	ABCA12,ADARB1,CSMD3,GRM3,L1CAM,LRRTM1,MPP3,MYO5B,MYT1L,NAV3,PAPSS2,PCDH11X,PDE8B,RIPK4,RYR2,SEMA3C,SLC45A3,SLIT1,SPHKAP,STXBP4,THSD7B,TRHDE	22
Cancer, Organismal Injury and Abnormalities	Extracranial solid tumor	3,73E-06	ABCA12,ABCC12,ABCF2,ACAD11,ADARB1,ADCY2,ADK,AKAP2,AMBRA1,ANK1,ANKRD11,BIRC2,C15orf41,C8orf34,CACHD1,CACNA1H,CACNA1I,CDC42EP3,CDC42EP4,CDK15,CEP152,CHRNA9,CHRNB1,COG5,COX10,CSMD3,CSNK1G1,CYP11A1,DCN,DLGAP1,DRD2,EPHB4,ERC2,ERCC3,EXOC2,FILIP1L,FRMPD3,GPC4,GRM2,GRM3,GUCY2D,HAL,HMMR,HSD3B2,HSPA12B,IFT88,IMMP2L,ITGA11,JARID2,KCNAB1,KCND2,KCNJ5,KLF12,KLHDC8B,L1CAM,LNX1,LRRC17,LRRTM1,MASP2,MBNL1,MED13,MP…	126
Cancer, Organismal Injury and Abnormalities, Reproductive System Disease	Prostatic adenocarcinoma	5,05E-06	ABCA12,ADCY2,AKAP2,ANK1,ANKRD11,C8orf34,CACHD1,CACNA1H,CDC42EP4,CSMD3,CSNK1G1,CYP11A1,DLGAP1,FILIP1L,GRM2,GRM3,GUCY2D,HSPA12B,ITGA11,JARID2,KCNAB1,KCND2,LRRTM1,MED13,MTRR,MYO15A,MYO5B,MYT1L,OCA2,PC,PCDH11X,PDZRN4,PLXNB1,PPARG,PTPN1,RNF220,RYR2,SCRIB,SLC12A4,SLIT1,SPAST,SPHKAP,TIAM1,TLN2,TRHDE,TRIO,TRIP11,TRRAP,VCAM1	49
Cancer, Endocrine System Disorders, Organismal Injury and Abnormalities, Reproductive System Disease	Adenosquamous ovarian carcinoma	5,93E-06	ABCA12,ABCF2,ACAD11,ADCY2,CHRNB1,CSMD3,CSNK1G1,CYP11A1,FRMPD3,HSD3B2,HSPA12B,MYT1L,PHKA1,PPARG,RAPH1,RORA,SCRIB,SLIT1,SPHK2,SPHKAP,TLN2,TRHDE	22
Cancer, Neurological Disease, Organismal Injury and Abnormalities	Glioma	6,17E-06	ADARB1,AKAP2,ANKRD11,CDC42EP3,CSMD3,ERC2,GRM3,GUCY2D,HSD3B2,KCNAB1,LRRC17,MYO15A,MYO5B,NAV3,NLGN2,PCDH11X,PPARG,RIPK4,RYR2,SPAST,SPHK2,TRIO,TRIP11,TRRAP,VCAM1	25
Cancer, Organismal Injury and Abnormalities	Tumor in nervous system	7,13E-06	ADARB1,AKAP2,ANKRD11,C15orf41,CDC42EP3,CSMD3,ERC2,GRM3,GUCY2D,HMMR,HSD3B2,KCNAB1,LRRC17,MYO15A,MYO5B,NAV3,NLGN2,PCDH11X,PPARG,RIPK4,RYR2,SOX5,SPAST,SPHK2,TRIO,TRIP11,TRRAP,VCAM1	28
Cancer, Organismal Injury and Abnormalities	Head and neck cancer	7,22E-06	ABCA12,ACAD11,ADARB1,ANKRD11,CDC42EP3,CSMD3,DCN,EPHB4,GPC4,GRM3,ITGA11,L1CAM,LRRC17,LRRTM1,MPP3,MRC1,MYO5B,MYT1L,NAV3,NLGN2,PAPSS2,PCDH11X,PDE8B,PLXNB1,PPARG,RIMS4,RIPK4,RYR2,SCRIB,SEMA3C,SH3BP1,SLC45A3,SLIT1,SPHK2,SPHKAP,STXBP4,THSD7B,TIAM1,TMEM132E,TRHDE,TRIO,TRRAP,VCAM1	43
Cell Morphology, Cellular Assembly and Organization, Cellular Development, Cellular Function and Maintenance, Cellular Growth and Proliferation, Embryonic Development, Nervous System Development and Function, Organismal Development, Tissue Development	Branching of neurites	7,98E-06	DRD2,L1CAM,LRRTM1,MYO5B,RAPH1,RIMS4,RYR2,SEMA3F,SLIT1,SPAST,TIAM1,TRIO	12
Cancer, Organismal Injury and Abnormalities, Reproductive System Disease	Prostatic carcinoma	8,35E-06	ABCA12,ADCY2,AKAP2,ANK1,ANKRD11,C8orf34,CACHD1,CACNA1H,CDC42EP4,CSMD3,CSNK1G1,CYP11A1,DLGAP1,FILIP1L,GRM2,GRM3,GUCY2D,HSPA12B,ITGA11,JARID2,KCNAB1,KCND2,LRRTM1,MED13,MTRR,MYO15A,MYO5B,MYT1L,OCA2,PC,PCDH11X,PDZRN4,PLXNB1,PPARG,PTPN1,RNF220,RYR2,SCRIB,SLC12A4,SLC45A3,SLIT1,SPAST,SPHKAP,TIAM1,TLN2,TRHDE,TRIO,TRIP11,TRRAP,VCAM1	50
Cancer, Organismal Injury and Abnormalities, Reproductive System Disease	Prostatic tumor	1,08E-05	ABCA12,ADCY2,AKAP2,ANK1,ANKRD11,C8orf34,CACHD1,CACNA1H,CDC42EP4,CSMD3,CSNK1G1,CYP11A1,DLGAP1,DRD2,EXOC2,FILIP1L,GRM2,GRM3,GUCY2D,HSPA12B,ITGA11,JARID2,KCNAB1,KCND2,LRRTM1,MED13,MTRR,MYO15A,MYO5B,MYT1L,OCA2,PC,PCDH11X,PDE6B,PDZRN4,PLXNB1,PPARG,PTPN1,RAD50,RAPH1,RNF220,RYR2,SCRIB,SLC12A4,SLC45A3,SLIT1,SPAST,SPHKAP,TIAM1,TLN2,TRHDE,TRIO,TRIP11,TRRAP,VCAM1	55
Cancer, Organismal Injury and Abnormalities	Neck neoplasm	1,15E-05	ABCA12,ADARB1,AKAP2,CDC42EP3,CSMD3,DCN,EPHB4,GRM3,L1CAM,LRRC17,LRRTM1,MPP3,MYO5B,MYT1L,NAV3,NLGN2,PAPSS2,PCDH11X,PDE8B,PDZRN4,PLXNB1,PPARG,RIPK4,RYR2,SLC45A3,THSD7B,TRHDE,TRIO	28
Cancer, Organismal Injury and Abnormalities	Head and neck carcinoma	1,20E-05	ABCA12,ACAD11,ADARB1,ANKRD11,CDC42EP3,CSMD3,DCN,EPHB4,GPC4,GRM3,ITGA11,L1CAM,LRRC17,LRRTM1,MPP3,MRC1,MYO5B,MYT1L,NAV3,NLGN2,PAPSS2,PCDH11X,PDE8B,PLXNB1,PPARG,RIMS4,RIPK4,RYR2,SCRIB,SEMA3C,SH3BP1,SLC45A3,SLIT1,SPHK2,SPHKAP,STXBP4,THSD7B,TIAM1,TMEM132E,TRHDE	40
Cancer, Gastrointestinal Disease, Organismal Injury and Abnormalities	Upper gastrointestinal tract tumor	1,83E-05	ABCA12,ACAD11,ADARB1,ADCY2,AKAP2,CACNA1H,CSMD3,CSNK1G1,DCN,FILIP1L,GRM3,HMMR,ITGA11,JARID2,KCND2,MPP3,MRC1,MTHFSD,MTRR,MYO15A,NAV3,NLGN2,NPAS1,PC,PCCA,PPARG,PTBP1,RAD50,RAPH1,RIPK4,RYR2,SCRIB,SEMA3C,SGCZ,SLC45A3,SLIT1,SOX5,SPHKAP,STXBP4,THSD7B,TIAM1,TMEM132E,TRHDE,TRIO,TRIP11,TRRAP,ZNF609	47
Cancer, Organismal Injury and Abnormalities, Reproductive System Disease	Prostate cancer	2,03E-05	ABCA12,ADCY2,AKAP2,ANK1,ANKRD11,C8orf34,CACHD1,CACNA1H,CDC42EP4,CSMD3,CSNK1G1,CYP11A1,DLGAP1,EXOC2,FILIP1L,GRM2,GRM3,GUCY2D,HSPA12B,ITGA11,JARID2,KCNAB1,KCND2,LRRTM1,MED13,MTRR,MYO15A,MYO5B,MYT1L,OCA2,PC,PCDH11X,PDE6B,PDZRN4,PLXNB1,PPARG,PTPN1,RAD50,RAPH1,RNF220,RYR2,SCRIB,SLC12A4,SLC45A3,SLIT1,SPAST,SPHKAP,TIAM1,TLN2,TRHDE,TRIO,TRIP11,TRRAP,VCAM1	54
Cell Morphology, Cellular Assembly and Organization, Cellular Development, Cellular Function and Maintenance, Cellular Growth and Proliferation, Embryonic Development, Nervous System Development and Function, Organismal Development, Tissue Development	Dendritic growth/branching	2,90E-05	DRD2,L1CAM,LRRTM1,MYO5B,RAPH1,RIMS4,RYR2,SEMA3F,SLIT1,TIAM1	10
Molecular Transport	Transport of ion	3,15E-05	ANK1,CACNA1H,CHRNA9,CHRNB1,DRD2,KCNAB1,KCND2,KCNJ5,PPARG,RYR2,SLC12A4,SLC38A3,TRPM4,TRPM5	14
Cancer, Gastrointestinal Disease, Organismal Injury and Abnormalities	Gastro-esophageal carcinoma	3,39E-05	ABCA12,ADARB1,ADCY2,AKAP2,CACNA1H,CSMD3,FILIP1L,GRM3,HMMR,JARID2,KCND2,MPP3,MTHFSD,MYO15A,NAV3,NPAS1,PC,PCCA,PPARG,RAD50,RIPK4,RYR2,SCRIB,SGCZ,SOX5,THSD7B,TIAM1,TMEM132E,TRHDE,TRIO,TRIP11,TRRAP	32
Cell Morphology, Connective Tissue Development and Function, Tissue Morphology	Mass of adipocytes	3,69E-05	PPARG,PTPN1	2
Cancer, Neurological Disease, Organismal Injury and Abnormalities	Central nervous system solid tumor	3,85E-05	ADARB1,AKAP2,ANKRD11,C15orf41,CDC42EP3,CSMD3,ERC2,GRM3,GUCY2D,HSD3B2,KCNAB1,LRRC17,MYO15A,MYO5B,NAV3,NLGN2,PCDH11X,PPARG,RIPK4,RYR2,SPAST,SPHK2,TRIO,TRIP11,TRRAP,VCAM1	26
Molecular Transport	Transport of cation	4,91E-05	ANK1,CACNA1H,CHRNA9,CHRNB1,DRD2,KCNAB1,KCND2,KCNJ5,PPARG,RYR2,SLC38A3,TRPM4	12
Molecular Transport, Protein Synthesis, Protein Trafficking	Localization of protein	5,31E-05	ABCA12,AKAP2,ANK1,DRD2,ERCC3,IFT88,IMMP2L,MYO5B,SCRIB,SOAT1	10
Endocrine System Disorders, Metabolic Disease, Organismal Injury and Abnormalities	Hyperaldosteronism	6,06E-05	CACNA1H,DRD2,KCNJ5	3
Cancer, Gastrointestinal Disease, Organismal Injury and Abnormalities	Gastric carcinoma	6,16E-05	ABCA12,ADARB1,ADCY2,AKAP2,CACNA1H,CSMD3,FILIP1L,GRM3,HMMR,KCND2,MPP3,MTHFSD,MYO15A,NPAS1,PC,PCCA,RAD50,RYR2,SCRIB,SGCZ,SOX5,TIAM1,TMEM132E,TRIO,TRIP11,TRRAP	26
Cell Morphology, Cellular Assembly and Organization, Cellular Development, Cellular Function and Maintenance, Cellular Growth and Proliferation, Nervous System Development and Function, Organismal Development, Tissue Development	Neuritogenesis	9,03E-05	CACNA1H,CSMD3,DRD2,ERC2,L1CAM,LRRTM1,MYO5B,PLXNB1,RAPH1,RIMS4,RYR2,SEMA3F,SLIT1,SPAST,TIAM1,TRIO	16
Cancer, Gastrointestinal Disease, Organismal Injury and Abnormalities	Gastroesophageal adenocarcinoma	9,26E-05	ABCA12,ADARB1,ADCY2,AKAP2,CACNA1H,CSMD3,FILIP1L,GRM3,HMMR,JARID2,KCND2,MPP3,MTHFSD,MYO15A,NAV3,NPAS1,PC,PCCA,RAD50,RYR2,SGCZ,SOX5,THSD7B,TIAM1,TMEM132E,TRHDE,TRIO,TRIP11,TRRAP	29
Cancer, Gastrointestinal Disease, Organismal Injury and Abnormalities	Gastric adenocarcinoma	9,69E-05	ABCA12,ADARB1,ADCY2,AKAP2,CACNA1H,CSMD3,FILIP1L,GRM3,HMMR,KCND2,MPP3,MTHFSD,MYO15A,NPAS1,PC,PCCA,RAD50,RYR2,SGCZ,SOX5,TIAM1,TMEM132E,TRIO,TRIP11,TRRAP	25
Cardiovascular Disease, Organismal Injury and Abnormalities, Skeletal and Muscular Disorders	Cardiac fibrillation	1,08E-04	CDC42EP3,KCNJ5,RYR2,SOAT1,TRIO,TRPM4,VCAM1	7
Lipid Metabolism, Small Molecule Biochemistry, Vitamin and Mineral Metabolism	Synthesis of steroid hormone	1,09E-04	CACNA1H,CYP11A1,HSD3B2,KCNJ5,PDE8B	5
Cell Morphology, Endocrine System Development and Function, Endocrine System Disorders, Organ Morphology, Organismal Development, Organismal Injury and Abnormalities	Abnormal morphology of enlarged adrenocortical cells	1,10E-04	CYP11A1,DRD2	2
Cell Morphology, Cell-To-Cell Signaling and Interaction, Cellular Function and Maintenance, Nervous System Development and Function	Depolarization of postsynaptic neurons	1,10E-04	GRM2,GRM3	2
Cellular Movement, Nervous System Development and Function	Migration of GABAergic neurons	1,10E-04	DRD2,SLIT1	2
Cell-To-Cell Signaling and Interaction, Nervous System Development and Function	Neurotransmission	1,19E-04	ADARB1,CACNA1I,CDC42EP4,CHRNB1,DLGAP1,DRD2,ERC2,GRM2,GRM3,KCNAB1,KCND2,NLGN2	12
Hereditary Disorder, Neurological Disease, Organismal Injury and Abnormalities, Psychological Disorders	Schizoaffective disorder	1,24E-04	CACNA1H,CACNA1I,CHRNA9,CHRNB1,DRD2,PPARG	6
Skeletal and Muscular System Development and Function	Morphology of muscle	1,31E-04	ADK,CACNA1H,DCN,DRD2,JARID2,KCND2,MBNL1,MED13,PPARG,RYR2,TIAM1,TLN2,TRIO,VCAM1	14
Cancer, Gastrointestinal Disease, Organismal Injury and Abnormalities	Gastric cancer	1,33E-04	ABCA12,ADARB1,ADCY2,AKAP2,CACNA1H,CSMD3,FILIP1L,GRM3,HMMR,KCND2,MPP3,MTHFSD,MYO15A,NPAS1,PC,PCCA,PPARG,RAD50,RYR2,SCRIB,SGCZ,SOX5,TIAM1,TMEM132E,TRIO,TRIP11,TRRAP	27
Cancer, Organismal Injury and Abnormalities	Serous neoplasm	1,36E-04	ADCY2,AKAP2,C8orf34,CDK15,CEP152,FILIP1L,GPC4,GRM3,HMMR,ITGA11,KLHDC8B,L1CAM,LRRC17,LRRTM1,NAV3,PAPSS2,PDE8B,SEMA3C,THSD7B,TRRAP	20
Hereditary Disorder, Neurological Disease, Organismal Injury and Abnormalities	Myoclonic dystonia	1,41E-04	CACNA1H,CACNA1I,DRD2	3
Cancer, Gastrointestinal Disease, Organismal Injury and Abnormalities	Esophageal carcinoma	1,42E-04	ADARB1,CACNA1H,CSMD3,GRM3,JARID2,KCND2,MYO15A,NAV3,PPARG,RIPK4,SOX5,THSD7B,TRHDE,TRIO,TRRAP	15
Neurological Disease, Psychological Disorders	Schizophrenia	1,45E-04	CACNA1H,CACNA1I,CHRNA9,CHRNB1,DRD2,GRIP2,GRM3,KLF12,OFCC1,PPARG,RYR2,SOX5,TRRAP	13
Cancer, Hematological Disease, Organismal Injury and Abnormalities	Lymphohematopoietic neoplasia	1,53E-04	ABCA12,ACAD11,ADK,AKAP2,ANKRD11,C15orf41,CDC42EP3,CHRNB1,CSMD3,DCN,FILIP1L,GPC4,GRM3,HMMR,IMMP2L,JARID2,KLHDC8B,L1CAM,MYO15A,MYO5B,NAV3,NPAT,OCA2,PC,PCDH11X,PDE6B,PLXNB1,PTPN1,RAD50,RYR2,SCRIB,SEMA3C,SGCZ,SH3BP1,THSD7B,TMEM132E,TRHDE,TRIO,TRIP11,TRRAP,TSR1,VCAM1,ZNF609	43
Metabolic Disease, Neurological Disease, Organismal Injury and Abnormalities, Psychological Disorders	Alzheimer disease	1,58E-04	AKAP2,CDC42EP3,CHRNA9,CHRNB1,CYP11A1,DCN,DRD2,MRC1,MTRR,NAV3,PCDH11X,PPARG,RYR2,SOAT1,TRIO	15
Cancer, Gastrointestinal Disease, Organismal Injury and Abnormalities	Pancreatobiliary tumor	1,61E-04	ABCA12,ADCY2,AMBRA1,ANK1,ANKRD11,C8orf34,CACNA1H,CACNA1I,CSMD3,DLGAP1,DRD2,ERC2,GRM3,HAL,HMMR,KCNAB1,KCND2,KCNJ5,KLF12,LNX1,MPP3,MYO15A,MYO5B,MYT1L,NAV3,NLGN2,OCA2,PC,PDE8B,PHKA1,PLXNB1,RIMS4,RIPK4,RORA,RYR2,SOX5,SPHKAP,THSD7B,TIAM1,TLN2,TMEM132E,TRIO,TRPM4,ZNF609	44
Cancer, Organismal Injury and Abnormalities	Ductal carcinoma	1,88E-04	ABCA12,AMBRA1,ANK1,ANKRD11,CACNA1H,CACNA1I,CDC42EP3,CSMD3,DLGAP1,ERC2,GRM3,HAL,HMMR,KCNAB1,KCND2,KCNJ5,KLF12,LNX1,MPP3,MYO15A,MYO5B,MYT1L,NAV3,NLGN2,OCA2,PHKA1,PLXNB1,PPARG,RIMS4,RIPK4,RORA,RYR2,SOX5,SPHKAP,THSD7B,TIAM1,TLN2,TMEM132E,TRIO,ZNF609	40
Cancer, Organismal Injury and Abnormalities, Respiratory Disease	Respiratory system tumor	1,89E-04	ABCA12,ADARB1,ADCY2,CDC42EP3,CSMD3,CYP11A1,DCN,EPHB4,GRM2,GRM3,KLF12,L1CAM,LRRTM1,MPP3,MYO5B,MYT1L,NAV3,NLGN2,PAPSS2,PCCA,PCDH11X,PDE8B,PLXNB1,PPARG,RIPK4,RYR2,SCRIB,SEMA3C,SGCZ,SLC45A3,SLIT1,SPHKAP,STXBP4,THSD7B,TMEM132E,TRHDE,TRIO,VCAM1,VTCN1	39
Cell Morphology, Cellular Assembly and Organization, Cellular Function and Maintenance	Formation of cellular protrusions	2,27E-04	CACNA1H,CDC42EP4,CSMD3,DRD2,ERC2,IFT88,L1CAM,LRRTM1,MYO5B,PLXNB1,RAPH1,RIMS4,RYR2,SEMA3F,SH3BP1,SLIT1,SPAST,TIAM1,TRIO,VTCN1	20
Psychological Disorders	Mood Disorders	2,30E-04	ACAD11,CACNA1H,CACNA1I,CHRNA9,CHRNB1,DRD2,GRM2,GRM3,PPARG,PTPN1,SEMA3F,TIAM1	12
Psychological Disorders	Major affective disorder	2,34E-04	ACAD11,CACNA1H,CACNA1I,CHRNA9,CHRNB1,DRD2,GRM3,PPARG,PTPN1,SEMA3F,TIAM1	11
Cardiovascular Disease, Developmental Disorder, Hereditary Disorder, Organismal Injury and Abnormalities	Congenital long QT syndrome	2,34E-04	KCNJ5,RYR2,TRPM4	3
Cancer, Organismal Injury and Abnormalities	Soft tissue neoplasm	2,42E-04	ABCA12,ACAD11,ANK1,CACNA1H,CSMD3,DCN,ERCC3,HAL,ITGA11,MTRR,MYO15A,MYT1L,NLGN2,PCDH11X,PDE6B,PPARG,PTBP1,RYR2,SOX5,THSD7B,TIAM1	21
Cardiovascular Disease, Organismal Injury and Abnormalities	Coronary disease	2,42E-04	C8orf34,CHRNA9,CHRNB1,DRD2,KCNJ5,LRRC17,PPARG,RNF220,RYR2,SOAT1,TRPM4	11
Behavior	Conditioning	2,44E-04	DRD2,GRM2,KCNAB1,LRRTM1,PDE6B,PDE8B,POU2F3,TRPM5	8
Cancer, Endocrine System Disorders, Gastrointestinal Disease, Organismal Injury and Abnormalities	Pancreatic tumor	2,46E-04	ABCA12,ADCY2,ANK1,ANKRD11,C8orf34,CACNA1H,CACNA1I,CSMD3,DLGAP1,DRD2,ERC2,GRM3,HAL,HMMR,KCND2,KCNJ5,KLF12,LNX1,MPP3,MYO15A,MYO5B,MYT1L,NAV3,NLGN2,OCA2,PC,PDE8B,PHKA1,PLXNB1,RIMS4,RIPK4,RORA,RYR2,SOX5,SPHKAP,THSD7B,TIAM1,TMEM132E,TRIO,TRPM4	40
Psychological Disorders	Alcoholism	2,47E-04	ADK,CACNA1H,CACNA1I,CHRNA9,CHRNB1,DRD2	6
Cancer, Hematological Disease, Organismal Injury and Abnormalities	Hematopoietic neoplasm	2,71E-04	ABCA12,ACAD11,ADK,AKAP2,ANKRD11,C15orf41,CDC42EP3,CHRNB1,CSMD3,DCN,FILIP1L,GPC4,GRM3,IMMP2L,JARID2,KLHDC8B,L1CAM,MYO15A,MYO5B,NAV3,NPAT,OCA2,PC,PCDH11X,PDE6B,PLXNB1,PTPN1,RAD50,RYR2,SCRIB,SEMA3C,SGCZ,SH3BP1,THSD7B,TMEM132E,TRHDE,TRIO,TRIP11,TRRAP,TSR1,VCAM1,ZNF609	42
Endocrine System Disorders, Metabolic Disease, Organismal Injury and Abnormalities	Cushing syndrome	2,85E-04	DRD2,HSD3B2,PDE8B,PPARG	4
Cancer, Organismal Injury and Abnormalities, Reproductive System Disease	Breast cancer	2,89E-04	ABCC12,ADCY2,ADK,ANK1,ANKRD11,CACNA1H,CACNA1I,CDC42EP3,CHRNA9,COG5,CSMD3,DCN,EPHB4,ERCC3,GRM3,HAL,HMMR,HSD3B2,JARID2,L1CAM,MRC1,MYO15A,MYO5B,NAV3,NLGN2,OCA2,PC,PCDH11X,PDE6B,PDZRN4,PLXNB1,POU2F3,PPARG,PTBP1,RYR2,SCRIB,SEMA3C,SLC45A3,SPHK2,SPHKAP,TRIO,TRPM5	42
Cancer, Gastrointestinal Disease, Organismal Injury and Abnormalities	Esophageal adenocarcinoma	2,90E-04	ADARB1,CSMD3,GRM3,JARID2,KCND2,MYO15A,NAV3,SOX5,THSD7B,TRHDE,TRIO,TRRAP	12
Cancer, Organismal Injury and Abnormalities, Reproductive System Disease	Breast carcinoma	3,04E-04	ABCC12,ANK1,ANKRD11,CACNA1H,CACNA1I,CDC42EP3,CHRNA9,COG5,CSMD3,DCN,EPHB4,ERCC3,GRM3,HAL,HSD3B2,JARID2,MYO15A,MYO5B,NAV3,OCA2,PC,PCDH11X,PDE6B,PDZRN4,PLXNB1,POU2F3,PPARG,RYR2,SCRIB,SEMA3C,SLC45A3,SPHK2,SPHKAP,TRIO,TRPM5	35
Cancer, Organismal Injury and Abnormalities	Connective or soft tissue tumor	3,04E-04	ABCA12,ACAD11,ADARB1,ANK1,CACNA1H,CDC42EP3,CSMD3,DCN,ERCC3,HAL,HMMR,IFT88,ITGA11,MTRR,MYO15A,MYT1L,NLGN2,PCCA,PCDH11X,PDE6B,PPARG,PTBP1,RORA,RYR2,SOX5,THSD7B,TIAM1	27
Cell-To-Cell Signaling and Interaction, Nervous System Development and Function	Synaptic transmission	3,06E-04	ADARB1,CDC42EP4,CHRNB1,DLGAP1,DRD2,ERC2,GRM2,GRM3,KCND2,NLGN2	10
Cellular Development, Cellular Growth and Proliferation, Nervous System Development and Function, Tissue Development	Development of neurons	3,10E-04	CACNA1H,CSMD3,DRD2,ERC2,L1CAM,LRRTM1,MYO5B,MYT1L,NLGN2,PLXNB1,RAPH1,RIMS4,RYR2,SEMA3F,SLIT1,SPAST,TIAM1,TRIO	18
Cancer, Gastrointestinal Disease, Hepatic System Disease, Organismal Injury and Abnormalities	Hepatocellular carcinoma	3,23E-04	ADCY2,ADK,BIRC2,CDC42EP3,CEP152,CSMD3,DCN,ERC2,HAL,MRC1,PPARG,RAD50,RORA,SLIT1,SPHKAP,TRHDE,TRIO,ZNF609	18
Behavior	Behavior	3,25E-04	CACNA1H,CDC42EP4,CYP11A1,DRD2,ERC2,GRM2,IFT88,ITGA11,KCNAB1,KCNJ5,L1CAM,LRRTM1,NLGN2,NPAS1,PDE6B,PDE8B,POU2F3,PPARG,PTPN1,TRPM5,VCAM1	21
Molecular Transport	Transport of inorganic cation	3,41E-04	ANK1,CACNA1H,DRD2,KCNAB1,KCND2,KCNJ5,PPARG,RYR2,SLC38A3,TRPM4	10
Cancer, Organismal Injury and Abnormalities	Serous adenocarcinoma	3,48E-04	ADCY2,AKAP2,C8orf34,CDK15,CEP152,FILIP1L,GPC4,GRM3,HMMR,ITGA11,KLHDC8B,L1CAM,LRRC17,LRRTM1,NAV3,PAPSS2,PDE8B,SEMA3C,THSD7B	19
Cancer, Organismal Injury and Abnormalities	Soft tissue sarcoma	3,56E-04	ABCA12,ACAD11,ANK1,CACNA1H,CSMD3,DCN,ERCC3,HAL,ITGA11,MYO15A,MYT1L,NLGN2,PCDH11X,PDE6B,PPARG,PTBP1,RYR2,SOX5,THSD7B,TIAM1	20
Cancer	Hyperplasia of secretory structure	3,67E-04	DRD2,HSD3B2,IFT88,PPARG,PTPN1,RORA,SCRIB	7
Cardiovascular Disease	Disorder of blood pressure	3,76E-04	ABCF2,CACNA1H,CACNA1I,CHRNA9,CHRNB1,CYP11A1,DRD2,EPHB4,ITGA11,JARID2,KCNJ5,PPARG,RNF220,RORA,SOAT1,VCAM1	16
Cancer, Organismal Injury and Abnormalities, Reproductive System Disease	Mammary tumor	3,86E-04	ABCC12,ADCY2,ADK,ANK1,ANKRD11,CACNA1H,CACNA1I,CDC42EP3,CHRNA9,COG5,CSMD3,DCN,EPHB4,ERCC3,GRM3,HAL,HMMR,HSD3B2,JARID2,L1CAM,MRC1,MYO15A,MYO5B,NAV3,NLGN2,OCA2,PC,PCDH11X,PDE6B,PDZRN4,PLXNB1,POU2F3,PPARG,PTBP1,PTPN1,RYR2,SCRIB,SEMA3C,SLC45A3,SPHK2,SPHKAP,TRIO,TRPM5	43
Cancer, Organismal Injury and Abnormalities, Reproductive System Disease	Endometrial carcinosarcoma	4,08E-04	ABCA12,ANK1,CSMD3,ERCC3,HAL,MYO15A,MYT1L,PCDH11X,PTBP1,RYR2,SOX5,THSD7B,TIAM1	13
Cancer, Endocrine System Disorders, Gastrointestinal Disease, Organismal Injury and Abnormalities	Pancreatic ductal adenocarcinoma	4,27E-04	ABCA12,ANK1,ANKRD11,CACNA1H,CACNA1I,CSMD3,DLGAP1,ERC2,GRM3,HAL,KCND2,KCNJ5,KLF12,LNX1,MPP3,MYO15A,MYO5B,MYT1L,NAV3,NLGN2,OCA2,PHKA1,PLXNB1,RIMS4,RIPK4,RORA,RYR2,SOX5,SPHKAP,THSD7B,TIAM1,TMEM132E,TRIO	33
Behavior	Liquid preference	4,62E-04	DRD2,POU2F3,TRPM5	3
Cancer, Gastrointestinal Disease, Organismal Injury and Abnormalities	Oral tumor	4,74E-04	ABCA12,ACAD11,CSMD3,CSNK1G1,DCN,FILIP1L,HMMR,ITGA11,MRC1,MTRR,NLGN2,PCCA,PTBP1,RAD50,RAPH1,RYR2,SLC45A3,SOX5,THSD7B,TIAM1,TRIO,ZNF609	22
Cancer, Hematological Disease, Organismal Injury and Abnormalities	Lymphohematopoietic cancer	4,80E-04	ABCA12,ACAD11,ADK,AKAP2,ANKRD11,C15orf41,CDC42EP3,CHRNB1,CSMD3,DCN,FILIP1L,GPC4,GRM3,HMMR,IMMP2L,JARID2,KLHDC8B,L1CAM,MYO15A,MYO5B,NAV3,NPAT,OCA2,PC,PCDH11X,PDE6B,PLXNB1,PTPN1,RAD50,RYR2,SGCZ,SH3BP1,THSD7B,TMEM132E,TRHDE,TRIO,TRIP11,TRRAP,TSR1,VCAM1,ZNF609	41
Cancer, Neurological Disease, Organismal Injury and Abnormalities	Astrocytoma	4,92E-04	ADARB1,ANKRD11,CDC42EP3,CSMD3,ERC2,GRM3,GUCY2D,KCNAB1,LRRC17,MYO5B,NAV3,NLGN2,PCDH11X,RIPK4,RYR2,TRIO,TRIP11,TRRAP,VCAM1	19
Cancer, Organismal Injury and Abnormalities	Extraadrenal retroperitoneal tumor	4,93E-04	ABCA12,ADCY2,AKAP2,ANK1,ANKRD11,C8orf34,CACNA1H,CACNA1I,CDC42EP3,CSMD3,DCN,DLGAP1,DRD2,ERC2,GRM3,HAL,HMMR,KCND2,KCNJ5,KLF12,L1CAM,LNX1,MASP2,MED13,MPP3,MYO15A,MYO5B,MYT1L,NAV3,NLGN2,OCA2,PC,PDE8B,PHKA1,PLXNB1,PPARG,RIMS4,RIPK4,RORA,RYR2,SOX5,SPHKAP,THSD7B,TIAM1,TMEM132E,TRIO,TRPM4	47
Cellular Assembly and Organization, Cellular Function and Maintenance	Microtubule dynamics	5,24E-04	CACNA1H,CDC42EP4,CSMD3,DRD2,ERC2,HMMR,IFT88,L1CAM,LRRTM1,MYO5B,NAV3,PLXNB1,PPARG,RAPH1,RIMS4,RYR2,SEMA3F,SH3BP1,SLIT1,SPAST,TIAM1,TRIO,VTCN1	23
Connective Tissue Disorders, Dental Disease, Digestive System Development and Function, Gastrointestinal Disease, Organismal Development, Organismal Injury and Abnormalities, Skeletal and Muscular Disorders, Skeletal and Muscular System Development and Function, Tissue Morphology	Abnormal morphology of periodontal ligament	5,45E-04	DCN,ITGA11	2
Nervous System Development and Function	Bitter taste sensitivity	5,45E-04	POU2F3,TRPM5	2
Endocrine System Disorders, Metabolic Disease, Organismal Injury and Abnormalities	Familial hyperaldosteronism	5,45E-04	CACNA1H,KCNJ5	2
Cell Morphology	Enlargement of cells	5,64E-04	ADK,CACNA1H,JARID2,KCND2,MED13,PPARG,RYR2,SPAST,TIAM1,TRPM4	10
Nervous System Development and Function	Development of central nervous system	5,93E-04	DRD2,IFT88,IMMP2L,JARID2,L1CAM,MYT1L,NPAS1,PPARG,RORA,SCRIB,SEMA3F,SLIT1,SOX5,SPHK2,TRIO	15
Cell Morphology, Cellular Function and Maintenance	Depolarization of cells	5,95E-04	CHRNA9,GRM2,GRM3,TRPM5	4
Neurological Disease	Severe neurological disorder	6,32E-04	COX10,DRD2,RORA,TRIO	4
Molecular Transport	Transport of metal ion	6,71E-04	CACNA1H,DRD2,KCNAB1,KCND2,KCNJ5,PPARG,RYR2,SLC38A3,TRPM4	9
Neurological Disease, Psychological Disorders	Pervasive developmental disorder	6,87E-04	ANK1,CACNA1H,DRD2,RYR2,SCRIB,SEMA3C,SPAST	7
Neurological Disease	Dyskinesia	6,89E-04	ADCY2,ANKRD11,BIRC2,CHRNA9,CHRNB1,DRD2,EPHB4,KCNAB1,L1CAM,MYT1L,PDE6B,PPARG,TNNI2,TRIO	14
Cardiovascular Disease	Hypertension	7,13E-04	ABCF2,CACNA1H,CACNA1I,CHRNA9,CHRNB1,CYP11A1,DRD2,ITGA11,JARID2,KCNJ5,PPARG,RNF220,RORA,SOAT1,VCAM1	15
Cellular Assembly and Organization, Cellular Function and Maintenance	Organization of cytoplasm	7,24E-04	AKAP2,CACNA1H,CDC42EP4,COX10,CSMD3,DRD2,ERC2,HMMR,IFT88,L1CAM,LRRTM1,MYO5B,NAV3,PLXNB1,PPARG,PTPN1,RAPH1,RIMS4,RYR2,SEMA3F,SH3BP1,SLIT1,SPAST,TIAM1,TRIO,TRIP11,VTCN1	27
Cellular Development, Cellular Growth and Proliferation, Embryonic Development, Organismal Development	Expansion of multilineage progenitor cells	7,59E-04	IFT88,RAD50	2
Behavior	Smoking	7,59E-04	DRD2,VCAM1	2
Nervous System Development and Function	Sweet taste sensitivity	7,59E-04	POU2F3,TRPM5	2
Organismal Functions	Basal metabolic rate	7,97E-04	DRD2,PPARG,PTPN1	3
Cellular Movement	Invasion of cervical cancer cell lines	7,97E-04	PLXNB1,SLC12A4,SPHK2	3
Cancer, Hematological Disease, Organismal Injury and Abnormalities	Hematologic cancer	8,14E-04	ABCA12,ACAD11,ADK,AKAP2,ANKRD11,C15orf41,CDC42EP3,CHRNB1,CSMD3,DCN,FILIP1L,GPC4,GRM3,IMMP2L,JARID2,KLHDC8B,L1CAM,MYO15A,MYO5B,NAV3,NPAT,OCA2,PC,PCDH11X,PDE6B,PLXNB1,PTPN1,RAD50,RYR2,SGCZ,SH3BP1,THSD7B,TMEM132E,TRHDE,TRIO,TRIP11,TRRAP,TSR1,VCAM1,ZNF609	40
Organismal Injury and Abnormalities, Tissue Morphology	Hypertrophy of tissue	8,70E-04	ADK,CACNA1H,JARID2,KCND2,MED13,PPARG,RYR2,TIAM1	8
Molecular Transport	Transport of monovalent inorganic cation	8,72E-04	ANK1,DRD2,KCNAB1,KCND2,KCNJ5,PPARG,SLC38A3	7
Skeletal and Muscular Disorders, Skeletal and Muscular System Development and Function	Abnormal morphology of muscle	8,76E-04	CACNA1H,DCN,DRD2,MBNL1,PPARG,RYR2,TLN2,TRIO,VCAM1	9
Cellular Movement	Cell movement of melanoma cells	8,79E-04	GRM3,L1CAM,VCAM1	3
Endocrine System Development and Function, Lipid Metabolism, Small Molecule Biochemistry, Vitamin and Mineral Metabolism	Synthesis of aldosterone	8,79E-04	CACNA1H,CYP11A1,KCNJ5	3
Cancer, Neurological Disease, Organismal Injury and Abnormalities	Brain glioma	9,02E-04	AKAP2,ANKRD11,CSMD3,ERC2,GRM3,GUCY2D,LRRC17,MYO15A,MYO5B,PCDH11X,RIPK4,RYR2,TRIP11,TRRAP	14
Cell Morphology, Organ Morphology, Organismal Injury and Abnormalities, Skeletal and Muscular Disorders, Skeletal and Muscular System Development and Function, Tissue Morphology	Muscular hypertrophy	9,35E-04	ADK,CACNA1H,JARID2,KCND2,MED13,RYR2,TIAM1	7
Cellular Assembly and Organization, Cellular Function and Maintenance	Organization of cytoskeleton	9,59E-04	AKAP2,CACNA1H,CDC42EP4,CSMD3,DRD2,ERC2,HMMR,IFT88,L1CAM,LRRTM1,MYO5B,NAV3,PLXNB1,PPARG,PTPN1,RAPH1,RIMS4,RYR2,SEMA3F,SH3BP1,SLIT1,SPAST,TIAM1,TRIO,VTCN1	25
Cardiovascular Disease, Organismal Injury and Abnormalities	Acute coronary event	1,02E-03	DRD2,KCNJ5,PPARG,RYR2,SOAT1,TRPM4	6
Nervous System Development and Function	Sensation	1,06E-03	CACNA1H,GRM3,GSDME,KCND2,L1CAM,MYO15A,NLGN2,POU2F3,TRPM5	9
Tissue Development	Organization of nervous tissue	1,09E-03	CHRNB1,L1CAM,LRRTM1,NLGN2	4
Cardiovascular Disease, Cardiovascular System Development and Function, Cell Morphology, Organ Morphology, Organismal Development, Organismal Injury and Abnormalities, Skeletal and Muscular Disorders, Skeletal and Muscular System Development and Function, Tissue Morphology	Hypertrophy of cardiac muscle	1,11E-03	ADK,CACNA1H,JARID2,KCND2,RYR2,TIAM1	6
Organismal Injury and Abnormalities, Skeletal and Muscular Disorders	Pain of muscle	1,15E-03	CACNA1H,CACNA1I,DRD2,PPARG	4
Molecular Transport	Transport of metal	1,25E-03	ANK1,CACNA1H,DRD2,KCNAB1,KCND2,KCNJ5,PPARG,RYR2,SLC38A3,TRPM4	10
Tissue Development	Formation of connective tissue	1,26E-03	PPARG,SOX5,VCAM1	3
Endocrine System Development and Function, Lipid Metabolism, Small Molecule Biochemistry	Conversion of pregnenolone	1,29E-03	CYP11A1,HSD3B2	2
Cell Morphology	Length of cilia	1,29E-03	IFT88,MYO15A	2
Cell Morphology, Cellular Assembly and Organization, Cellular Development, Cellular Function and Maintenance, Cellular Growth and Proliferation, Embryonic Development, Nervous System Development and Function, Organismal Development, Tissue Development	Growth of dendrites	1,33E-03	L1CAM,RAPH1,RIMS4,SLIT1	4
Cellular Development, Cellular Growth and Proliferation	Cell proliferation of tumor cell lines	1,37E-03	BIRC2,BOP1,DCN,EPHB4,EXOC2,GRM3,HMMR,IFT88,KCND2,KCNJ5,KLF12,L1CAM,PC,PLXNB1,POU2F3,PPARG,PTBP1,PTPN1,RORA,SLC12A4,SPAST,SPHK2,SPHKAP,TIAM1,TRIO,TRRAP,VCAM1,VTCN1	28
Embryonic Development, Organ Development, Organismal Development, Skeletal and Muscular System Development and Function, Tissue Development	Formation of muscle	1,40E-03	CACNA1H,CHRNB1,FILIP1L,ITGA11,MBNL1,PLXNB1,SGCZ,TNNI2,TRIO,VCAM1	10
Cancer, Organismal Injury and Abnormalities	Lymphoreticular neoplasm	1,40E-03	ABCA12,AKAP2,ANKRD11,C15orf41,CDC42EP3,CHRNB1,CSMD3,DCN,FILIP1L,GPC4,JARID2,KLHDC8B,L1CAM,MYO5B,NAV3,NPAT,OCA2,PC,PCDH11X,PDE6B,PLXNB1,PTPN1,RAD50,RYR2,SCRIB,SGCZ,SH3BP1,THSD7B,TMEM132E,TRHDE,TRIO,TRIP11,TRRAP,VCAM1,ZNF609	35
Endocrine System Disorders, Metabolic Disease, Organismal Injury and Abnormalities	Endogenous Cushings syndrome	1,48E-03	DRD2,PDE8B,PPARG	3
Cellular Movement	Homing of cells	1,60E-03	DRD2,L1CAM,MYO5B,PLXNB1,PPARG,PTPN1,SCRIB,SEMA3F,SLIT1,SPHK2,TIAM1,TRPM4,VCAM1	13
Cardiovascular Disease, Organismal Injury and Abnormalities	Heart block	1,60E-03	KCNJ5,MBNL1,TRPM4	3
Behavior	Thigmotaxis	1,60E-03	L1CAM,LRRTM1,NLGN2	3
Cell-To-Cell Signaling and Interaction, Connective Tissue Development and Function	Binding of bone marrow stromal cells	1,61E-03	DCN,VCAM1	2
Cell-To-Cell Signaling and Interaction, Cellular Movement, Nervous System Development and Function	Contact repulsion of axons	1,61E-03	L1CAM,SEMA3F	2
Connective Tissue Disorders, Hematological Disease, Organismal Injury and Abnormalities	Hemoglobinopathy	1,69E-03	ADK,CDC42EP3,SLC12A4,TRIO,VCAM1	5
Neurological Disease, Organismal Injury and Abnormalities	Hydrocephalus	1,69E-03	CHRNA9,CHRNB1,IFT88,L1CAM,RAD50	5
Cancer, Endocrine System Disorders, Organismal Injury and Abnormalities	Endocrine gland tumor	1,76E-03	ADARB1,ADCY2,AKAP2,C8orf34,CDC42EP3,CHRNB1,CSMD3,DCN,DRD2,EPHB4,HMMR,KCNJ5,LRRC17,NAV3,NLGN2,PC,PDE8B,PDZRN4,PLXNB1,PPARG,RYR2,TRIO,TRPM4,VCAM1	24
Cellular Development, Cellular Growth and Proliferation, Embryonic Development	Generation of embryonic cell lines	1,86E-03	MYT1L,PPARG,SEMA3F	3
Cellular Development, Cellular Growth and Proliferation, Reproductive System Development and Function	Proliferation of gonadal cell lines	1,91E-03	DCN,PPARG,PTPN1,RYR2	4
Behavior	Aversive behavior	1,99E-03	DRD2,PDE6B,TRPM5	3
Embryonic Development, Organismal Development	Development of head	2,01E-03	ANKRD11,CHRNA9,DCN,DRD2,ERC2,GUCY2D,IFT88,IMMP2L,L1CAM,MYO15A,MYT1L,PDE6B,RORA,SCRIB,SEMA3F,SLIT1,SPHK2,TRIO,VCAM1	19
Cell Morphology, Organismal Injury and Abnormalities	Hypertrophy of cells	2,08E-03	ADK,CACNA1H,JARID2,KCND2,MED13,PPARG,RYR2,TIAM1	8
Embryonic Development, Nervous System Development and Function, Organ Development, Organismal Development, Tissue Development	Formation of cerebellum	2,09E-03	IFT88,L1CAM,RORA,SCRIB,TRIO	5
Psychological Disorders	Cannabis dependence	2,14E-03	CHRNA9,CHRNB1,DRD2	3
Cancer, Endocrine System Disorders	Hyperplasia of endocrine gland	2,16E-03	DRD2,HSD3B2,PPARG,PTPN1	4
Cancer, Organismal Injury and Abnormalities	Connective tissue tumor	2,23E-03	ABCA12,ACAD11,ANK1,CACNA1H,CSMD3,DCN,ERCC3,HAL,HMMR,IFT88,ITGA11,MYO15A,MYT1L,NLGN2,PCDH11X,PDE6B,PPARG,PTBP1,RYR2,SOX5,THSD7B,TIAM1	22
Neurological Disease	Myoclonus	2,28E-03	CACNA1H,CACNA1I,CHRNA9,CHRNB1,DRD2	5
Psychological Disorders	Depressive disorder	2,33E-03	CHRNA9,CHRNB1,DRD2,GRM2,GRM3,PPARG,PTPN1,SEMA3F	8
Cardiovascular Disease, Cardiovascular System Development and Function, Connective Tissue Development and Function, Connective Tissue Disorders, Organ Morphology, Organismal Development, Organismal Injury and Abnormalities, Tissue Morphology	Abnormal morphology of epicardium	2,34E-03	RYR2,VCAM1	2
Cellular Movement	Distribution of leukocytes	2,34E-03	PPARG,VCAM1	2
Hereditary Disorder, Organismal Injury and Abnormalities, Skeletal and Muscular Disorders	Familial myotonic disorder	2,44E-03	MBNL1,RYR2,TRPM4	3
Neurological Disease, Skeletal and Muscular Disorders	Psychomotor agitation	2,44E-03	CHRNA9,CHRNB1,DRD2	3
Cancer, Organismal Injury and Abnormalities	Malignant neoplasm of retroperitoneum	2,47E-03	ABCA12,ADCY2,AKAP2,ANK1,ANKRD11,CACNA1H,CACNA1I,CDC42EP3,CSMD3,DCN,DLGAP1,ERC2,GRM3,HAL,KCND2,KCNJ5,KLF12,L1CAM,LNX1,MASP2,MED13,MPP3,MYO15A,MYO5B,MYT1L,NAV3,NLGN2,OCA2,PHKA1,PLXNB1,PPARG,RIMS4,RIPK4,RORA,RYR2,SOX5,SPHKAP,THSD7B,TIAM1,TMEM132E,TRIO	41
Neurological Disease	Motor dysfunction or movement disorder	2,54E-03	ADCY2,ANKRD11,BIRC2,CACNA1H,CACNA1I,CHRNA9,CHRNB1,DRD2,EPHB4,GRM2,KCNAB1,L1CAM,MYT1L,PDE6B,PHKA1,PPARG,RORA,SPAST,TNNI2,TRIO	20
Cardiovascular Disease, Organismal Injury and Abnormalities, Skeletal and Muscular Disorders	Atrial fibrillation	2,56E-03	CDC42EP3,KCNJ5,SOAT1,TRIO,VCAM1	5
Cancer, Endocrine System Disorders	Hyperplasia of endocrine cells	2,61E-03	DRD2,PPARG,PTPN1	3
Nervous System Development and Function, Tissue Morphology	Density of neurons	2,70E-03	DRD2,PLXNB1,RYR2,SEMA3F,TIAM1	5
Digestive System Development and Function, Gastrointestinal Disease, Hepatic System Development and Function, Hepatic System Disease, Infectious Diseases, Inflammatory Disease, Inflammatory Response, Organ Development, Organismal Injury and Abnormalities	Infection by Hepatitis C virus genotype 1	2,75E-03	ADK,DRD2	2
Cellular Development, Cellular Growth and Proliferation	Expansion of stem cells	2,78E-03	IFT88,PPARG,RAD50	3
Cell Morphology, Cellular Assembly and Organization, Cellular Development, Cellular Function and Maintenance, Cellular Growth and Proliferation, Embryonic Development, Nervous System Development and Function, Organismal Development, Tissue Development, Tissue Morphology	Density of dendritic spines	2,84E-03	DRD2,RYR2,SEMA3F,TIAM1	4
Cellular Assembly and Organization	Organization of cellular membrane	2,86E-03	CHRNB1,L1CAM,LRRTM1,NLGN2,SGCZ	5
Cell Morphology, Organ Morphology, Skeletal and Muscular System Development and Function, Tissue Morphology	Morphology of muscle cells	2,91E-03	ADK,CACNA1H,JARID2,KCND2,MBNL1,MED13,RYR2,TIAM1,TRIO	9
Cellular Movement	Chemotaxis	2,93E-03	DRD2,L1CAM,MYO5B,PLXNB1,PPARG,SCRIB,SEMA3F,SLIT1,SPHK2,TIAM1,TRPM4,VCAM1	12
Cellular Movement	Invasion of tumor cell lines	3,02E-03	ANKRD11,DCN,EPHB4,L1CAM,PLXNB1,PPARG,PTBP1,PTPN1,RORA,SEMA3F,SLC12A4,SPHK2,TIAM1,TRIO,VCAM1	15
Cardiovascular Disease, Hematological Disease, Organismal Injury and Abnormalities	Anemia	3,08E-03	ABCA12,ADK,ANK1,C15orf41,CDC42EP3,GPC4,MTRR,SLC12A4,TRIO,VCAM1	10
Cell-To-Cell Signaling and Interaction	Adhesion of carcinoma cell lines	3,14E-03	SEMA3F,TIAM1,VCAM1	3
Neurological Disease	Cognitive impairment	3,19E-03	ADK,ANKRD11,DRD2,ERCC3,L1CAM,MYT1L,PPARG,RORA,RYR2,SOX5,TRIO	11
Cancer, Hematological Disease, Immunological Disease, Organismal Injury and Abnormalities	Low-grade lymphoma	3,19E-03	CHRNB1,FILIP1L,L1CAM,MYO5B,NAV3,NPAT,PDE6B,PTPN1,RAD50,RYR2,TRHDE	11
Cell Morphology, Embryonic Development, Nervous System Development and Function, Ophthalmic Disease, Organ Development, Organ Morphology, Organismal Development, Organismal Injury and Abnormalities, Tissue Development, Tissue Morphology, Visual System Development and Function	Abnormal morphology of retinal rods	3,20E-03	ERC2,GUCY2D	2
Endocrine System Development and Function, Molecular Transport, Protein Synthesis, Small Molecule Biochemistry	Quantity of ACTH in blood	3,20E-03	CYP11A1,DRD2	2
Cardiovascular Disease, Organismal Injury and Abnormalities, Organismal Survival	Sudden cardiac death	3,20E-03	RYR2,TRPM4	2
Cell Morphology, Cellular Assembly and Organization	Elongation of cellular protrusions	3,30E-03	L1CAM,MYO15A,PPARG,TRIO	4
Endocrine System Development and Function, Lipid Metabolism, Molecular Transport, Small Molecule Biochemistry	Concentration of aldosterone	3,33E-03	CYP11A1,PPARG,PTPN1	3
Gastrointestinal Disease, Hepatic System Disease, Metabolic Disease, Organismal Injury and Abnormalities	Hepatic steatosis	3,34E-03	ADK,MED13,PC,PCCA,PPARG,RORA,SOAT1,UTS2R	8
Protein Synthesis	Hetero-oligomerization of protein	3,42E-03	AKAP2,BIRC2,KCND2,RAD50	4
Lipid Metabolism, Small Molecule Biochemistry, Vitamin and Mineral Metabolism	Synthesis of steroid	3,53E-03	CACNA1H,CYP11A1,GRM3,HSD3B2,KCNJ5,PDE8B,SOAT1	7
Cellular Development, Cellular Growth and Proliferation	Cell proliferation of carcinoma cell lines	3,60E-03	BIRC2,HMMR,IFT88,KCNJ5,KLF12,PPARG,PTBP1,PTPN1,VCAM1,VTCN1	10
Cardiovascular Disease, Hereditary Disorder, Organismal Injury and Abnormalities	Catecholaminergic polymorphic ventricular tachycardia type 1	3,68E-03	RYR2,TRPM4	2
Cardiovascular System Development and Function, Tissue Morphology	Contraction of aortic ring tissue	3,68E-03	PPARG,PTPN1	2
Cardiovascular Disease, Organismal Injury and Abnormalities, Skeletal and Muscular Disorders	Ventricular noncompaction	3,68E-03	JARID2,RYR2	2
Cancer, Neurological Disease, Organismal Injury and Abnormalities	Brain astrocytoma	3,81E-03	ANKRD11,CSMD3,ERC2,GRM3,GUCY2D,LRRC17,MYO5B,PCDH11X,RIPK4,RYR2,TRIP11,TRRAP	12
Cell-To-Cell Signaling and Interaction, Cellular Assembly and Organization, Tissue Development	Adhesion of cell-associated matrix	3,92E-03	ITGA11,L1CAM,TIAM1,VCAM1	4
Psychological Disorders	Alcohol abuse	3,94E-03	CACNA1H,CACNA1I,DRD2	3
Cancer, Endocrine System Disorders, Organismal Injury and Abnormalities, Reproductive System Disease	Ovarian serous tumor	3,99E-03	ADCY2,AKAP2,C8orf34,CDK15,CEP152,GPC4,GRM3,ITGA11,KLHDC8B,LRRTM1,NAV3,PAPSS2,SEMA3C,THSD7B	14
Cardiovascular Disease, Organismal Injury and Abnormalities	Angina pectoris	4,06E-03	CACNA1H,CACNA1I,KCNJ5,PPARG	4
Connective Tissue Disorders, Inflammatory Disease, Inflammatory Response, Organismal Injury and Abnormalities, Skeletal and Muscular Disorders	Ankylosing spondylitis	4,15E-03	CACNA1H,DRD2,PPARG	3
Cell-To-Cell Signaling and Interaction, Cellular Assembly and Organization, Cellular Function and Maintenance, Tissue Development	Organization of synapse	4,15E-03	L1CAM,LRRTM1,NLGN2	3
Developmental Disorder, Endocrine System Disorders, Organismal Injury and Abnormalities	Congenital anomaly of adrenal gland	4,19E-03	CYP11A1,HSD3B2	2
Cancer, Organismal Injury and Abnormalities	Neoplasia of epithelial cell lines	4,19E-03	CHRNA9,VTCN1	2
Neurological Disease, Organismal Injury and Abnormalities, Psychological Disorders	Nicotine withdrawal syndrome	4,19E-03	CHRNA9,CHRNB1	2
Endocrine System Development and Function, Lipid Metabolism, Small Molecule Biochemistry, Vitamin and Mineral Metabolism	Synthesis of corticosterone	4,19E-03	CYP11A1,PDE8B	2
Cell-To-Cell Signaling and Interaction, Nervous System Development and Function	Activation of neurons	4,20E-03	ERC2,GRM2,GRM3,NLGN2	4
Cell Morphology, Nervous System Development and Function	Innervation	4,21E-03	ADARB1,CHRNA9,L1CAM,SEMA3F,VCAM1	5
Developmental Disorder, Neurological Disease	Mental retardation	4,26E-03	ADK,ANKRD11,DRD2,ERCC3,L1CAM,MYT1L,RORA,SOX5,TRIO	9
Tissue Development	Morphogenesis of epithelial tissue	4,31E-03	IFT88,L1CAM,RIPK4,SCRIB,VCAM1	5
Cancer, Hematological Disease, Organismal Injury and Abnormalities	Lymphoid cancer	4,33E-03	ACAD11,C15orf41,CDC42EP3,CHRNB1,DCN,FILIP1L,GRM3,HMMR,IMMP2L,JARID2,KLHDC8B,L1CAM,MYO15A,MYO5B,NAV3,NPAT,PC,PDE6B,PTPN1,RAD50,RYR2,TRHDE,TRIO,TRRAP,TSR1,VCAM1,ZNF609	27
Cellular Movement	Cell movement of cancer cells	4,41E-03	GRM3,HMMR,L1CAM,TIAM1,VCAM1	5
Developmental Disorder	Disorder of stature	4,45E-03	CEP152,GPC4,IFT88,ITGA11,PAPSS2,TRIP11	6
Cancer, Gastrointestinal Disease, Organismal Injury and Abnormalities	Intestinal gastric adenocarcinoma	4,60E-03	ABCA12,FILIP1L,HMMR,KCND2,MTHFSD,RAD50,TRIP11	7
Cellular Assembly and Organization	Organization of plasma membrane	4,63E-03	CHRNB1,L1CAM,LRRTM1,NLGN2	4
Cardiovascular Disease, Connective Tissue Disorders, Hematological Disease, Hereditary Disorder, Organismal Injury and Abnormalities	Sickle cell anemia	4,63E-03	CDC42EP3,SLC12A4,TRIO,VCAM1	4
Lipid Metabolism, Small Molecule Biochemistry	Storage of cholesterol	4,73E-03	PPARG,SOAT1	2
Neurological Disease	Movement Disorders	4,80E-03	ADCY2,ANKRD11,BIRC2,CACNA1H,CACNA1I,CHRNA9,CHRNB1,DRD2,EPHB4,KCNAB1,L1CAM,MYT1L,PDE6B,PHKA1,PPARG,RORA,SPAST,TNNI2,TRIO	19
Behavior, Organismal Functions	Walking	4,85E-03	DRD2,GRM2,GRM3	3
Embryonic Development, Nervous System Development and Function, Organ Development, Organismal Development, Tissue Development	Formation of brain	4,93E-03	DRD2,IFT88,IMMP2L,L1CAM,MYT1L,RORA,SCRIB,SEMA3F,SLIT1,SPHK2,TRIO	11
Cell Morphology, Cellular Assembly and Organization, Cellular Function and Maintenance	Transmembrane potential of cellular membrane	5,09E-03	CACNA1H,CHRNB1,RIMS4,TRPM4	4
Endocrine System Disorders, Organ Morphology, Organismal Development, Organismal Injury and Abnormalities	Abnormal morphology of adrenal gland	5,10E-03	CYP11A1,DRD2,SOAT1	3
Cardiovascular Disease, Organismal Injury and Abnormalities, Skeletal and Muscular Disorders	ST-elevation myocardial infarction	5,10E-03	DRD2,KCNJ5,SOAT1	3
Cell Death and Survival	Apoptosis of macrophages	5,25E-03	BIRC2,DCN,PPARG,SOAT1	4
Cell Morphology, Cellular Assembly and Organization, Cellular Function and Maintenance	Extension of cellular protrusions	5,27E-03	L1CAM,MYO5B,PLXNB1,RAPH1,TIAM1,TRIO	6
Cancer, Endocrine System Disorders, Organismal Injury and Abnormalities	Adrenal cortical hyperplasia	5,29E-03	DRD2,HSD3B2	2
Protein Synthesis	Expression of reporter protein	5,29E-03	DRD2,PPARG	2
Cell Morphology, Nervous System Development and Function, Tissue Morphology	Morphology of growth cone	5,29E-03	L1CAM,TIAM1	2
Cell Morphology, Embryonic Development, Nervous System Development and Function, Organ Development, Organ Morphology, Organismal Development, Tissue Development, Tissue Morphology, Visual System Development and Function	Morphology of retinal cone cells	5,29E-03	GUCY2D,PDE6B	2
Cell-To-Cell Signaling and Interaction	Abnormal quantity of neurotransmitter	5,35E-03	CYP11A1,DRD2,ERC2	3
Developmental Disorder, Hereditary Disorder, Neurological Disease, Organismal Injury and Abnormalities	Autosomal dominant mental retardation	5,42E-03	ANKRD11,MYT1L,SOX5,TRIO	4
Digestive System Development and Function, Gastrointestinal Disease, Hepatic System Development and Function, Hepatic System Disease, Infectious Diseases, Inflammatory Disease, Inflammatory Response, Organ Development, Organismal Injury and Abnormalities	Infection by Hepatitis C virus	5,42E-03	ADK,DRD2,PPARG,SOAT1	4
Developmental Disorder, Hereditary Disorder, Neurological Disease, Organismal Injury and Abnormalities	Familial mental retardation	5,56E-03	ADK,ANKRD11,DRD2,ERCC3,L1CAM,MYT1L,SOX5,TRIO	8
Cellular Function and Maintenance, Organ Development, Tissue Development, Visual System Development and Function	Function of photoreceptors	5,89E-03	GUCY2D,PDE6B	2
Dermatological Diseases and Conditions, Organismal Injury and Abnormalities	Parakeratosis	5,89E-03	ABCA12,RIPK4	2
Cellular Movement	Cell movement of brain cells	5,93E-03	L1CAM,SEMA3F,TIAM1,TRIO	4
Cancer, Developmental Disorder, Endocrine System Disorders, Hereditary Disorder, Metabolic Disease, Organismal Injury and Abnormalities	3 beta hydroxysteroid dehydrogenase deficiency	6,10E-03	HSD3B2	1
Organismal Injury and Abnormalities	Abnormal body composition	6,10E-03	PTPN1	1
Cell Morphology, Embryonic Development, Nervous System Development and Function, Ophthalmic Disease, Organ Development, Organ Morphology, Organismal Development, Organismal Injury and Abnormalities, Tissue Development, Tissue Morphology, Visual System Development and Function	Abnormal morphology of cone inner segments	6,10E-03	GUCY2D	1
Connective Tissue Disorders, Developmental Disorder, Digestive System Development and Function, Gastrointestinal Disease, Organismal Development, Organismal Injury and Abnormalities, Skeletal and Muscular Disorders	Abnormal morphology of everted lip	6,10E-03	ABCA12	1
Cell Morphology, Endocrine System Development and Function, Endocrine System Disorders, Nervous System Development and Function, Neurological Disease, Organ Morphology, Organismal Development, Organismal Injury and Abnormalities, Reproductive System Disease	Abnormal morphology of melanotrophs	6,10E-03	DRD2	1
Molecular Transport	Abnormal quantity of K+	6,10E-03	CYP11A1	1
Connective Tissue Disorders, Developmental Disorder, Hereditary Disorder, Organismal Injury and Abnormalities, Skeletal and Muscular Disorders	Achondrogenesis type IA	6,10E-03	TRIP11	1
Cell-To-Cell Signaling and Interaction, Nervous System Development and Function	Activation of ON bipolar cell	6,10E-03	ERC2	1
Lipid Metabolism, Small Molecule Biochemistry	Activation of epoprostenol	6,10E-03	SPHK2	1
Drug Metabolism, Lipid Metabolism, Small Molecule Biochemistry	Activation of progesterone	6,10E-03	PPARG	1
Cardiovascular System Development and Function, Tissue Development	Adhesion of lymphatic endothelial tissue	6,10E-03	VCAM1	1
Cellular Development, Connective Tissue Development and Function, Embryonic Development	Adipogenesis of adipose mesenchymal stem cells	6,10E-03	PPARG	1
Cellular Development, Connective Tissue Development and Function, Skeletal and Muscular System Development and Function	Adipogenesis of bone cell lines	6,10E-03	PPARG	1
Cell-To-Cell Signaling and Interaction	Aggregation of germ cell tumor cell lines	6,10E-03	L1CAM	1
Antigen Presentation, Cancer, Cell-To-Cell Signaling and Interaction, Inflammatory Response, Organismal Injury and Abnormalities	Allostimulatory capacity of glioma cells	6,10E-03	DCN	1
Cell Cycle	Aneuploidy of B-lymphocyte derived cell lines	6,10E-03	KLHDC8B	1
Cancer, Cell Cycle, Organismal Injury and Abnormalities	Arrest in G1 phase of colon carcinoma cells	6,10E-03	DCN	1
Cell Cycle, Connective Tissue Development and Function	Arrest in cell cycle progression of adipose cell lines	6,10E-03	PPARG	1
Cellular Development, Cellular Growth and Proliferation, Connective Tissue Development and Function	Arrest in growth of adipose cell lines	6,10E-03	PPARG	1
RNA Post-Transcriptional Modification	Arrest in processing of rRNA	6,10E-03	BOP1	1
Cellular Assembly and Organization, DNA Replication, Recombination, and Repair	Assembly of heterochromatin	6,10E-03	ADARB1	1
Gastrointestinal Disease, Organismal Injury and Abnormalities	Atresia of oral cavity	6,10E-03	RIPK4	1
Developmental Disorder, Hereditary Disorder, Ophthalmic Disease, Organismal Injury and Abnormalities	Autosomal dominant congenital stationary night blindness type 2	6,10E-03	PDE6B	1
Auditory Disease, Hereditary Disorder, Neurological Disease, Organismal Injury and Abnormalities	Autosomal dominant deafness type 5	6,10E-03	GSDME	1
Developmental Disorder, Hereditary Disorder, Neurological Disease, Organismal Injury and Abnormalities	Autosomal dominant mental retardation type 39	6,10E-03	MYT1L	1
Developmental Disorder, Hereditary Disorder, Neurological Disease, Organismal Injury and Abnormalities	Autosomal dominant mental retardation type 44	6,10E-03	TRIO	1
Hereditary Disorder, Neurological Disease, Organismal Injury and Abnormalities, Skeletal and Muscular Disorders	Autosomal dominant spastic paraplegia type 4	6,10E-03	SPAST	1
Hereditary Disorder, Neurological Disease, Organismal Injury and Abnormalities, Psychological Disorders	Autosomal dominant striatal degeneration 1	6,10E-03	PDE8B	1
Dermatological Diseases and Conditions, Developmental Disorder, Hereditary Disorder, Organismal Injury and Abnormalities	Autosomal recessive congenital ichthyosis type 4A	6,10E-03	ABCA12	1
Developmental Disorder, Gastrointestinal Disease, Hereditary Disorder, Organismal Injury and Abnormalities	Autosomal recessive congenital microvillous atrophy	6,10E-03	MYO5B	1
Auditory Disease, Hereditary Disorder, Neurological Disease, Organismal Injury and Abnormalities	Autosomal recessive deafness type 3	6,10E-03	MYO15A	1
Dermatological Diseases and Conditions, Developmental Disorder, Hereditary Disorder, Organismal Injury and Abnormalities	Autosomal recessive harlequin ichthyosis	6,10E-03	ABCA12	1
Connective Tissue Disorders, Developmental Disorder, Hereditary Disorder, Neurological Disease, Organismal Injury and Abnormalities, Skeletal and Muscular Disorders	Autosomal recessive primary microcephaly type 9	6,10E-03	CEP152	1
Cardiovascular Disease, Cell Death and Survival, Connective Tissue Disorders, Developmental Disorder, Hematological Disease, Hereditary Disorder, Organismal Injury and Abnormalities	Autosomal recessive spherocytosis type 1	6,10E-03	ANK1	1
Organismal Injury and Abnormalities	Benign melanocytic nevus	6,10E-03	PPARG	1
Cancer, Cell-To-Cell Signaling and Interaction, Organismal Injury and Abnormalities	Binding of multiple myeloma cells	6,10E-03	VCAM1	1
Cell-To-Cell Signaling and Interaction	Binding of osteoprogenitor cells	6,10E-03	VCAM1	1
Protein Synthesis	Biosynthesis of cytokine	6,10E-03	PPARG	1
Nucleic Acid Metabolism, Small Molecule Biochemistry	Biosynthesis of dATP	6,10E-03	ADK	1
Developmental Disorder	Brachymorphism	6,10E-03	PAPSS2	1
Developmental Disorder, Hereditary Disorder, Metabolic Disease, Ophthalmic Disease, Organismal Injury and Abnormalities	Brown oculocutaneous albinism	6,10E-03	OCA2	1
Cell Morphology, Cellular Assembly and Organization, Cellular Function and Maintenance	Budding of clathrin-coated pits	6,10E-03	ANK1	1
Developmental Disorder, Hereditary Disorder, Neurological Disease, Organismal Injury and Abnormalities, Skeletal and Muscular Disorders	CRASH syndrome	6,10E-03	L1CAM	1
Cardiovascular Disease, Developmental Disorder, Hematological Disease, Hereditary Disorder, Metabolic Disease, Organismal Injury and Abnormalities, Renal and Urological Disease	CblE complementation type homocystinuria-megaloblastic anemia due to defect in cobalamin metabolism	6,10E-03	MTRR	1
Cell Death and Survival	Cell death of white adipocytes	6,10E-03	PPARG	1
Cell Cycle	Cell division of liposarcoma cell lines	6,10E-03	PPARG	1
Cell Morphology, Connective Tissue Development and Function	Cellularity of adipocytes	6,10E-03	PPARG	1
Hereditary Disorder, Ophthalmic Disease, Organismal Injury and Abnormalities	Central areolar choroidal dystrophy type 1	6,10E-03	GUCY2D	1
Cardiovascular Disease, Developmental Disorder, Hereditary Disorder, Immunological Disease, Metabolic Disease, Neurological Disease, Organismal Injury and Abnormalities	Classical ataxia telangiectasia	6,10E-03	PPARG	1
Cancer, Cellular Growth and Proliferation, Hematological Disease, Immunological Disease, Organismal Injury and Abnormalities	Colony formation of T-cell non-Hodgkin lymphoma	6,10E-03	DCN	1
Cancer, Cellular Development, Cellular Growth and Proliferation, Organismal Injury and Abnormalities, Tumor Morphology	Colony formation of colon carcinoma cells	6,10E-03	DCN	1
Cardiovascular System Development and Function	Concentration of blood vessel	6,10E-03	SEMA3F	1
Developmental Disorder, Hereditary Disorder, Ophthalmic Disease, Organismal Injury and Abnormalities	Cone-rod dystrophy 6	6,10E-03	GUCY2D	1
Developmental Disorder, Endocrine System Disorders, Hereditary Disorder, Organismal Injury and Abnormalities, Reproductive System Disease	Congenital adrenal insufficiency with partial or complete 46,XY sex reversal	6,10E-03	CYP11A1	1
Developmental Disorder, Hereditary Disorder, Metabolic Disease, Organismal Injury and Abnormalities	Congenital disorder of glycosylation type 2i	6,10E-03	COG5	1
Cardiovascular Disease, Developmental Disorder, Hematological Disease, Hereditary Disorder, Organismal Injury and Abnormalities	Congenital dyserythropoietic anemia type Ib	6,10E-03	C15orf41	1
Developmental Disorder, Hereditary Disorder, Immunological Disease, Metabolic Disease, Neurological Disease, Organismal Injury and Abnormalities, Skeletal and Muscular Disorders	Congenital myasthenic syndrome associated with acetylcholine receptor deficiency type 2C	6,10E-03	CHRNB1	1
Developmental Disorder, Hereditary Disorder, Ophthalmic Disease, Organismal Injury and Abnormalities	Congenital stromal corneal dystrophy	6,10E-03	DCN	1
Cell Signaling, Nucleic Acid Metabolism, Small Molecule Biochemistry	Conversion of cyclic AMP	6,10E-03	GUCY2D	1
Connective Tissue Disorders, Hematological Disease, Organismal Injury and Abnormalities	Cytopenia of blood platelets	6,10E-03	PPARG	1
Hematological Disease, Immunological Disease	Cytopenia of monocytes	6,10E-03	PPARG	1
Hematological Disease, Immunological Disease	Cytopenia of neutrophils	6,10E-03	PPARG	1
Carbohydrate Metabolism, Energy Production	Decarboxylation of pyruvic acid	6,10E-03	PC	1
Nervous System Development and Function	Decussation	6,10E-03	L1CAM	1
Cardiovascular Disease, Cellular Development, Cellular Growth and Proliferation, Organismal Injury and Abnormalities	Delay in initiation of formation of foam cells	6,10E-03	SOAT1	1
Embryonic Development, Hair and Skin Development and Function, Organ Development, Organismal Development, Tissue Development	Delay in initiation of formation of fur	6,10E-03	PPARG	1
Connective Tissue Development and Function, Tissue Morphology	Density of articular chondrocytes	6,10E-03	IFT88	1
Cell Morphology, Cellular Function and Maintenance	Depolarization of taste receptor cells	6,10E-03	TRPM5	1
Cell-To-Cell Signaling and Interaction	Desensitization of dopaminergic neurons	6,10E-03	DRD2	1
Embryonic Development, Organ Development, Organismal Development, Reproductive System Development and Function, Tissue Development	Development of ampulla of uterine tube	6,10E-03	CYP11A1	1
Organismal Development, Reproductive System Development and Function	Development of coagulating gland	6,10E-03	CYP11A1	1
Cancer, Cellular Development, Connective Tissue Disorders, Organismal Injury and Abnormalities, Tumor Morphology	Differentiation of liposarcoma	6,10E-03	PPARG	1
Connective Tissue Disorders, Dental Disease, Gastrointestinal Disease, Organismal Injury and Abnormalities, Skeletal and Muscular Disorders, Tissue Morphology	Disorganization of periodontal ligament	6,10E-03	ITGA11	1
Cellular Movement	Dissemination of ovarian cancer cells	6,10E-03	L1CAM	1
Cellular Movement	Dissemination of uterine carcinoma cells	6,10E-03	L1CAM	1
Cellular Movement	Distribution of granule neuron progenitor cells	6,10E-03	VCAM1	1
Amino Acid Metabolism, Molecular Transport, Small Molecule Biochemistry	Efflux of glutamine	6,10E-03	SLC38A3	1
Molecular Transport	Efflux of nitric oxide	6,10E-03	DRD2	1
Cardiovascular Disease, Organismal Injury and Abnormalities	Endothelial dysfunction of aortic ring tissue	6,10E-03	PPARG	1
Lipid Metabolism, Small Molecule Biochemistry	Esterification of 12-hydroxyeicosatetraenoic acid	6,10E-03	SOAT1	1
Lipid Metabolism, Small Molecule Biochemistry	Esterification of 5-hydroxyeicosatetraenoic acid	6,10E-03	SOAT1	1
Lipid Metabolism, Small Molecule Biochemistry	Esterification of arachidonic acid	6,10E-03	SOAT1	1
Cellular Development, Cellular Growth and Proliferation, Embryonic Development, Organismal Development, Tissue Development	Expansion of granule neuron progenitor cells	6,10E-03	IFT88	1
Cardiovascular Disease, Hereditary Disorder, Organismal Injury and Abnormalities, Skeletal and Muscular Disorders	Familial arrhythmogenic right ventricular dysplasia type 2	6,10E-03	RYR2	1
Endocrine System Disorders, Hereditary Disorder, Metabolic Disease, Organismal Injury and Abnormalities	Familial hyperaldosteronism type III	6,10E-03	KCNJ5	1
Endocrine System Disorders, Metabolic Disease, Organismal Injury and Abnormalities	Familial hyperaldosteronism type IV	6,10E-03	CACNA1H	1
Nervous System Development and Function	Formation of facial nucleus	6,10E-03	TRIO	1
Nervous System Development and Function, Tissue Development	Formation of nerve fascicle	6,10E-03	L1CAM	1
Connective Tissue Development and Function, Tissue Development	Formation of white adipose tissue	6,10E-03	PPARG	1
Cellular Compromise	Fragmentation of mitochondrial membrane	6,10E-03	DCN	1
Cellular Compromise	Fragmentation of type I collagen fibrils	6,10E-03	DCN	1
Cell-To-Cell Signaling and Interaction, Cellular Assembly and Organization, Cellular Function and Maintenance, Nervous System Development and Function, Tissue Development	Function of inhibitory synapse	6,10E-03	NLGN2	1
Cellular Function and Maintenance, Nervous System Development and Function, Organ Development, Tissue Development	Function of striatal glutamatergic neurons	6,10E-03	DRD2	1
Endocrine System Disorders, Organismal Injury and Abnormalities, Reproductive System Disease	Galactorrhea	6,10E-03	DRD2	1
Auditory Disease, Developmental Disorder, Hereditary Disorder, Neurological Disease, Organismal Injury and Abnormalities	Hearing loss with Smith Magenis syndrome	6,10E-03	MYO15A	1
Hereditary Disorder, Metabolic Disease, Organismal Injury and Abnormalities	Histidinemia	6,10E-03	HAL	1
Nucleic Acid Metabolism, Small Molecule Biochemistry	Homeostasis of adenosine	6,10E-03	ADK	1
Connective Tissue Disorders, Dental Disease, Digestive System Development and Function, Gastrointestinal Disease, Organismal Development, Organismal Injury and Abnormalities, Skeletal and Muscular Disorders, Skeletal and Muscular System Development and Function, Tissue Morphology	Hypercellularity of periodontal ligament	6,10E-03	DCN	1
Developmental Disorder, Hematological Disease, Hereditary Disorder, Metabolic Disease, Organismal Injury and Abnormalities	Hypermethioninemia due to adenosine kinase deficiency	6,10E-03	ADK	1
Cancer, Gastrointestinal Disease, Hepatic System Disease, Organismal Injury and Abnormalities	Hyperplasia of bile duct cells	6,10E-03	IFT88	1
Organ Morphology, Organismal Injury and Abnormalities	Hypertrophy of intermediate lobe of the pituitary gland	6,10E-03	DRD2	1
Endocrine System Disorders, Organismal Injury and Abnormalities, Reproductive System Disease	Idiopathic hyperprolactinemia	6,10E-03	DRD2	1
Embryonic Development, Organismal Development, Reproductive System Development and Function	In vitro fertilization of oocytes	6,10E-03	PPARG	1
Cellular Growth and Proliferation, Nervous System Development and Function	Inhibition of giant reticular neurons	6,10E-03	GRM3	1
Cell Death and Survival	Initiation of apoptosis of colorectal cancer cell lines	6,10E-03	EXOC2	1
Cellular Movement	Invasion by lung carcinoma cells	6,10E-03	L1CAM	1
Cellular Movement	Invasion by lymphoma cells	6,10E-03	L1CAM	1
Endocrine System Disorders, Metabolic Disease, Organismal Injury and Abnormalities	Isolated micronodular adrenocortical disease	6,10E-03	PDE8B	1
Connective Tissue Disorders, Dental Disease, Developmental Disorder, Gastrointestinal Disease, Hereditary Disorder, Neurological Disease, Organismal Injury and Abnormalities, Skeletal and Muscular Disorders	KBG syndrome	6,10E-03	ANKRD11	1
Cell Morphology, Cellular Assembly and Organization	Lack of axonemes	6,10E-03	IFT88	1
Connective Tissue Disorders, Developmental Disorder, Gastrointestinal Disease, Neurological Disease, Organismal Development, Organismal Injury and Abnormalities, Psychological Disorders, Skeletal and Muscular Disorders	Lamb-Shaffer syndrome	6,10E-03	SOX5	1
Organismal Injury and Abnormalities, Reproductive System Disease	Late preterm birth	6,10E-03	PPARG	1
Developmental Disorder, Hereditary Disorder, Ophthalmic Disease, Organismal Injury and Abnormalities	Leber congenital amaurosis type 1	6,10E-03	GUCY2D	1
Developmental Disorder, Hereditary Disorder, Organismal Injury and Abnormalities, Skeletal and Muscular Disorders	Lethal popliteal pterygium syndrome	6,10E-03	RIPK4	1
Connective Tissue Disorders, Metabolic Disease, Organismal Injury and Abnormalities	Lipoatrophy of hibernating gland	6,10E-03	PPARG	1
Connective Tissue Disorders, Metabolic Disease, Organismal Injury and Abnormalities	Lipoatrophy of inguinal fat pad	6,10E-03	PPARG	1
Connective Tissue Disorders, Metabolic Disease, Organismal Injury and Abnormalities	Lipoatrophy of perirenal white adipose tissue	6,10E-03	PPARG	1
Molecular Transport, Protein Synthesis, Protein Trafficking	Localization of lipoprotein	6,10E-03	SOAT1	1
Cellular Function and Maintenance, Cellular Movement, Reproductive System Development and Function	Localization of spermatogonia	6,10E-03	HMMR	1
Cardiovascular Disease, Developmental Disorder, Hereditary Disorder, Organismal Injury and Abnormalities	Long QT syndrome type 13	6,10E-03	KCNJ5	1
Cell-To-Cell Signaling and Interaction, Nervous System Development and Function	Long term depression of medial prefrontal cortex	6,10E-03	GRM3	1
Cell-To-Cell Signaling and Interaction, Nervous System Development and Function	Long-term potentiation of electrical synapse	6,10E-03	GRM3	1
Cell-To-Cell Signaling and Interaction, Nervous System Development and Function	Long-term potentiation of glutaminergic synapse	6,10E-03	DRD2	1
Developmental Disorder, Hereditary Disorder, Immunological Disease, Inflammatory Disease, Metabolic Disease, Organismal Injury and Abnormalities	MASP2 deficiency	6,10E-03	MASP2	1
Cellular Movement	Migration of uterine carcinoma cells	6,10E-03	L1CAM	1
Cell Morphology, Cellular Assembly and Organization	Morphology of mitochondrial matrix	6,10E-03	PPARG	1
Cellular Movement	Movement of lung carcinoma cells	6,10E-03	L1CAM	1
Cell Morphology, Cellular Compromise	Multinucleation of B lymphoblastoid cell lines	6,10E-03	KLHDC8B	1
Cell Morphology, Cellular Compromise, Hematological System Development and Function	Multinucleation of B-lymphocyte derived cell lines	6,10E-03	KLHDC8B	1
Developmental Disorder, Hereditary Disorder, Metabolic Disease, Organismal Injury and Abnormalities	Muscle glycogenosis X-linked	6,10E-03	PHKA1	1
Cancer, Organismal Injury and Abnormalities	Neoplastic cell transformation of epithelial cell lines	6,10E-03	CHRNA9	1
Immunological Disease	Nijmegen breakage syndrome-like disorder	6,10E-03	RAD50	1
Cell Morphology, Cellular Function and Maintenance, DNA Replication, Recombination, and Repair, Embryonic Development	Non-homologous end joining of embryonic stem cells	6,10E-03	TRRAP	1
Hematological System Development and Function, Organismal Functions	Oxygenation of blood	6,10E-03	PPARG	1
Connective Tissue Disorders, Developmental Disorder, Hereditary Disorder, Organismal Injury and Abnormalities, Skeletal and Muscular Disorders	Pakistani type spondyloepimetaphyseal dysplasia	6,10E-03	PAPSS2	1
DNA Replication, Recombination, and Repair, Nucleic Acid Metabolism, Small Molecule Biochemistry	Phosphorylation of adenosine	6,10E-03	ADK	1
Small Molecule Biochemistry	Phosphorylation of phytosphingosine	6,10E-03	SPHK2	1
Cancer, Dermatological Diseases and Conditions, Developmental Disorder, Hereditary Disorder, Metabolic Disease, Neurological Disease, Organismal Injury and Abnormalities, Reproductive System Disease	Photosensitive trichothiodystrophy 2	6,10E-03	ERCC3	1
Endocrine System Disorders, Metabolic Disease, Organismal Injury and Abnormalities	Primary pigmented nodular adrenocortical disease type 3	6,10E-03	PDE8B	1
Lipid Metabolism, Small Molecule Biochemistry	Processing of glucosylceramide	6,10E-03	ABCA12	1
Cardiovascular Disease, Hereditary Disorder, Organismal Injury and Abnormalities	Progressive familial heart block type IB	6,10E-03	TRPM4	1
Cellular Development, Cellular Growth and Proliferation, Embryonic Development, Organismal Development	Proliferation of blastomeres	6,10E-03	TRRAP	1
Developmental Disorder, Hereditary Disorder, Metabolic Disease, Organismal Injury and Abnormalities	Pyruvate carboxylase deficiency	6,10E-03	PC	1
Lipid Metabolism, Small Molecule Biochemistry	Recruitment of oleic acid	6,10E-03	PPARG	1
Carbohydrate Metabolism, Drug Metabolism, Small Molecule Biochemistry	Reduction of doxorubicin	6,10E-03	MTRR	1
Vitamin and Mineral Metabolism	Reduction of vitamin K3	6,10E-03	MTRR	1
Cell Death and Survival, Cellular Development, Nervous System Development and Function, Organ Morphology, Tissue Development, Tissue Morphology	Regeneration of olfactory receptor neurons	6,10E-03	IFT88	1
Lipid Metabolism, Molecular Transport, Small Molecule Biochemistry	Release of leukotriene D4	6,10E-03	TRPM4	1
Lipid Metabolism, Molecular Transport, Small Molecule Biochemistry	Release of leukotriene E4	6,10E-03	TRPM4	1
Hematopoiesis, Lymphoid Tissue Structure and Development	Remodeling of reticular matrix	6,10E-03	L1CAM	1
Cardiovascular Disease, Gastrointestinal Disease	Reperfusion injury of gastrointestinal tract	6,10E-03	MASP2	1
Auditory and Vestibular System Development and Function, Organ Development	Response of cochlea	6,10E-03	CHRNA9	1
Cardiovascular System Development and Function	Response of mesenteric artery	6,10E-03	RORA	1
Hereditary Disorder, Ophthalmic Disease, Organismal Injury and Abnormalities	Retinitis pigmentosa type 40	6,10E-03	PDE6B	1
Cellular Assembly and Organization, Cellular Compromise	Retraction of cytoplasm	6,10E-03	PPARG	1
Hereditary Disorder, Ophthalmic Disease, Organismal Injury and Abnormalities	Rodless retina disease	6,10E-03	PDE6B	1
Nervous System Development and Function	Salty taste sensitivity	6,10E-03	TRPM5	1
Neurological Disease	Severe ataxia	6,10E-03	TRIO	1
Nutritional Disease	Severe early-onset morbid obesity	6,10E-03	PPARG	1
Neurological Disease	Severe peripheral neuropathy	6,10E-03	COX10	1
Cell Morphology, Endocrine System Development and Function, Nervous System Development and Function, Organ Morphology, Organismal Development, Reproductive System Development and Function	Size of lactotropes	6,10E-03	DRD2	1
Cardiovascular System Development and Function, Embryonic Development, Organ Development, Organ Morphology, Organismal Development, Tissue Development	Size of ventricular septum	6,10E-03	VCAM1	1
Developmental Disorder, Hereditary Disorder, Immunological Disease, Neurological Disease, Organismal Injury and Abnormalities, Skeletal and Muscular Disorders	Slow-channel congenital myasthenic syndrome type 2a	6,10E-03	CHRNB1	1
Cancer, Endocrine System Disorders, Organismal Injury and Abnormalities	Somatic aldosterone-producing adrenal adenoma	6,10E-03	KCNJ5	1
Nervous System Development and Function	Sour taste sensitivity	6,10E-03	TRPM5	1
Cell Morphology	Sprouting of horizontal cells	6,10E-03	ERC2	1
Cell Morphology, Cellular Assembly and Organization, Cellular Development, Cellular Function and Maintenance, Cellular Growth and Proliferation, Nervous System Development and Function, Organismal Development, Tissue Development	Sprouting of rod bipolar cells	6,10E-03	ERC2	1
Cellular Assembly and Organization, Skeletal and Muscular System Development and Function	Stabilization of sarcoplasmic reticulum	6,10E-03	ANK1	1
Hereditary Disorder, Neurological Disease, Organismal Injury and Abnormalities	Susceptibility to idiopathic generalized epilepsy type 6	6,10E-03	CACNA1H	1
Hereditary Disorder, Organismal Injury and Abnormalities	Susceptibility to nonimmune hydrops fetalis and/or atrial septal defect	6,10E-03	EPHB4	1
Cell Morphology, Inflammatory Disease, Inflammatory Response, Neurological Disease, Organ Morphology, Organismal Injury and Abnormalities	Swelling of hippocampal neurons	6,10E-03	TRPM4	1
Cardiovascular System Development and Function, Organ Morphology, Organismal Development	Thickness of left ventricular wall	6,10E-03	PPARG	1
Cellular Movement	Translocation of E. coli	6,10E-03	TRPM4	1
Lipid Metabolism, Small Molecule Biochemistry	Trapping of fatty acid	6,10E-03	PPARG	1
Cancer, Dermatological Diseases and Conditions, Developmental Disorder, Hereditary Disorder, Metabolic Disease, Neurological Disease, Organismal Injury and Abnormalities	Type B/Cockayne syndrome xeroderma pigmentosum	6,10E-03	ERCC3	1
Developmental Disorder, Gastrointestinal Disease, Hereditary Disorder, Neurological Disease, Organismal Injury and Abnormalities	X-linked hydrocephalus with Hirschsprung disease	6,10E-03	L1CAM	1
Developmental Disorder, Gastrointestinal Disease, Hereditary Disorder, Neurological Disease, Organismal Injury and Abnormalities	X-linked hydrocephalus with congenital idiopathic intestinal pseudoobstruction	6,10E-03	L1CAM	1
Developmental Disorder, Hereditary Disorder, Nervous System Development and Function, Neurological Disease, Organ Morphology, Organismal Development, Organismal Injury and Abnormalities	X-linked partial agenesis of corpus callosum	6,10E-03	L1CAM	1
Nervous System Development and Function	Coordination	6,19E-03	CDC42EP4,DRD2,GRM2,L1CAM,MBNL1,SPAST	6
Cell Morphology, Organ Morphology	Morphology of endocrine cells	6,29E-03	CYP11A1,DRD2,PPARG,PTPN1	4
Cellular Development, Cellular Growth and Proliferation, Nervous System Development and Function, Tissue Development	Growth of neurites	6,34E-03	L1CAM,PPARG,RAPH1,RIMS4,SEMA3F,SLIT1,SPAST,TIAM1,TRIO,VCAM1	10
Developmental Disorder, Hereditary Disorder, Organismal Injury and Abnormalities	Dwarfism	6,36E-03	CEP152,IFT88,ITGA11,PAPSS2,TRIP11	5
Cell Morphology, Cellular Assembly and Organization, Cellular Development, Cellular Function and Maintenance, Cellular Growth and Proliferation, Nervous System Development and Function, Organismal Development, Tissue Development	Formation of dendrites	6,36E-03	CSMD3,L1CAM,MYO5B,PLXNB1,RAPH1	5
Organismal Injury and Abnormalities, Skeletal and Muscular Disorders	Fibromyalgia	6,45E-03	CACNA1H,CACNA1I,DRD2	3
Cardiovascular Disease, Organismal Injury and Abnormalities, Skeletal and Muscular Disorders	Ventricular fibrillation	6,45E-03	KCNJ5,RYR2,TRPM4	3
Cardiovascular System Development and Function, Cell-To-Cell Signaling and Interaction	Attachment of endothelial cells	6,52E-03	DCN,VCAM1	2
Cardiovascular System Development and Function, Cell-To-Cell Signaling and Interaction	Binding of microvascular endothelial cells	6,52E-03	PPARG,VCAM1	2
Cardiovascular Disease	Malignant hypertension	6,52E-03	CHRNA9,CHRNB1	2
Cell Morphology, Organismal Injury and Abnormalities	Swelling of neurons	6,52E-03	SPAST,TRPM4	2
Cell-To-Cell Signaling and Interaction, Nervous System Development and Function	Synaptic transmission of neuromuscular synapse	6,52E-03	ADARB1,CHRNB1	2
Endocrine System Development and Function, Lipid Metabolism, Small Molecule Biochemistry, Vitamin and Mineral Metabolism	Synthesis of pregnenolone	6,52E-03	CYP11A1,HSD3B2	2
Cancer, Hematological Disease, Immunological Disease, Organismal Injury and Abnormalities	Lymphocytic cancer	6,69E-03	ACAD11,C15orf41,CDC42EP3,CHRNB1,DCN,FILIP1L,GRM3,IMMP2L,JARID2,KLHDC8B,L1CAM,MYO15A,MYO5B,NAV3,NPAT,PC,PDE6B,PTPN1,RAD50,RYR2,TRHDE,TRIO,TRRAP,TSR1,VCAM1,ZNF609	26
Neurological Disease	Mild cognitive impairment	6,74E-03	DRD2,PPARG,RYR2	3
Organismal Injury and Abnormalities	Hypertrophy	6,82E-03	ADK,CACNA1H,DRD2,JARID2,KCND2,MBNL1,MED13,PPARG,RYR2,TIAM1	10
Behavior	Locomotion	6,84E-03	ADARB1,DRD2,GRM2,GRM3,KCND2,LRRTM1,MYO15A,NPAS1	8
Cardiovascular Disease, Neurological Disease, Organismal Injury and Abnormalities	Stroke	6,87E-03	CHRNA9,CHRNB1,DRD2,PPARG,SOAT1,VCAM1	6
Cellular Assembly and Organization, Cellular Function and Maintenance	Quantity of cellular protrusions	7,08E-03	HMMR,L1CAM,PPARG,RAPH1,SPAST	5
Cellular Compromise	Degradation of filaments	7,18E-03	DCN,SPAST	2
Inflammatory Disease, Organismal Injury and Abnormalities, Respiratory Disease	Early acute respiratory distress syndrome	7,18E-03	CHRNA9,CHRNB1	2
Cellular Movement	Haptotaxis of tumor cell lines	7,18E-03	L1CAM,PTPN1	2
Neurological Disease, Organismal Injury and Abnormalities	Intracranial hypertension	7,18E-03	CHRNA9,CHRNB1	2
Inflammatory Disease, Inflammatory Response, Organismal Injury and Abnormalities, Respiratory Disease	Pulmonary sarcoidosis	7,18E-03	CHRNA9,CHRNB1	2
Cell-To-Cell Signaling and Interaction, Nervous System Development and Function	Synaptic transmission of nervous tissue	7,25E-03	ADARB1,CHRNB1,DRD2,ERC2	4
Cellular Development, Cellular Growth and Proliferation, Nervous System Development and Function, Tissue Development	Proliferation of neuronal cells	7,34E-03	DRD2,L1CAM,PPARG,RAPH1,RIMS4,SEMA3F,SLIT1,SPAST,TIAM1,TRIO,VCAM1	11
Cardiovascular Disease	Primary hypertension	7,45E-03	CACNA1H,CACNA1I,KCNJ5,PPARG	4
Cardiovascular System Development and Function	Neovascularization	7,53E-03	HMMR,PPARG,RORA,SPHK2,VCAM1	5
Cell-To-Cell Signaling and Interaction	Adhesion of lung cancer cell lines	7,87E-03	SEMA3F,VCAM1	2
Connective Tissue Development and Function, Tissue Morphology	Density of connective tissue	7,87E-03	IFT88,SLC12A4	2
Cell Morphology	Shape change of endothelial cell lines	7,87E-03	EPHB4,TIAM1	2
Cardiovascular Disease, Organismal Injury and Abnormalities	Failure of heart	7,89E-03	BIRC2,DRD2,KCNJ5,PPARG,RYR2,SLC12A4,TRPM4	7
Hereditary Disorder, Neurological Disease, Organismal Injury and Abnormalities, Psychological Disorders, Skeletal and Muscular Disorders	Huntington's Disease	8,05E-03	ADCY2,ANKRD11,BIRC2,DRD2,EPHB4,KCNAB1,MYT1L,PDE6B,PPARG,TNNI2,TRIO	11
Neurological Disease, Psychological Disorders	Major depression	8,13E-03	CHRNA9,CHRNB1,DRD2,GRM3,PTPN1,SEMA3F	6
Cellular Assembly and Organization	Organization of organelle	8,13E-03	AKAP2,CHRNB1,COX10,DCN,IFT88,L1CAM,LRRTM1,NLGN2,RAD50,SH3BP1,TRIP11	11
Cardiovascular System Development and Function	Vasoconstriction	8,30E-03	CACNA1H,PPARG,TRPM4,UTS2R	4
Cellular Development, Connective Tissue Development and Function, Tissue Development	Differentiation of connective tissue cells	8,43E-03	ADK,EPHB4,GPC4,IFT88,ITGA11,LRRC17,MYT1L,PPARG,RORA,SOX5,TRIO,TRPM4	12
Cardiovascular Disease, Organismal Injury and Abnormalities, Skeletal and Muscular Disorders	Acute myocardial infarction	8,52E-03	DRD2,KCNJ5,PPARG,SOAT1	4
Cardiovascular Disease, Hereditary Disorder, Organismal Injury and Abnormalities, Skeletal and Muscular Disorders	Brugada syndrome type 1	8,58E-03	RYR2,TRPM4	2
Carbohydrate Metabolism, Small Molecule Biochemistry	Disposal of D-glucose	8,58E-03	PPARG,PTPN1	2

## Sheet: mH2A1 24-Chip
© 2000-2018 QIAGEN. All rights reserved.
Categories	Diseases or Functions Annotation	p-Value	Molecules	# Molecules
Embryonic Development, Organismal Development	Development of body axis	5,03E-15	AGTR2,BARHL2,CDHR1,CXADR,DPT,DSCAML1,EBF1,EFNA1,EMX1,EN2,F3,GSX2,HOXA13,HOXA5,HOXB3,HOXB7,HOXB8,HOXB9,HOXC10,HOXC11,HOXC13,HOXC4,HOXC5,HOXD3,HOXD9,IFT140,KIF1A,LEF1,LIMK1,NKD1,PDE6B,PRDM13,PTF1A,SH2D3C,SIX1,SLIT1,TFAP2A,WDPCP,ZIC3,ZIC4	40
Embryonic Development, Organismal Development	Patterning of rostrocaudal axis	1,82E-13	HOXA5,HOXB3,HOXB7,HOXB8,HOXB9,HOXC10,HOXC11,HOXC13,HOXC4,HOXC5,HOXD3,HOXD9,ZIC3	13
Connective Tissue Development and Function, Embryonic Development, Organ Development, Organismal Development, Skeletal and Muscular System Development and Function, Tissue Development	Formation of rib	3,80E-13	HOXA5,HOXB8,HOXB9,HOXC10,HOXC4,HOXC5,HOXD9,SIX1,ZIC3	9
Embryonic Development, Organismal Development, Skeletal and Muscular System Development and Function	Limb development	4,79E-12	AGTR2,CACNA1C,EBF1,EN2,HOXA13,HOXA5,HOXB9,HOXC10,HOXC11,HOXC5,HOXD12,HOXD9,IFT140,ITGA11,LEF1,TFAP2A,WDPCP	17
Skeletal and Muscular System Development and Function	Development of axial skeleton	4,12E-11	HOXA5,HOXB8,HOXB9,HOXC10,HOXC4,HOXC5,HOXD3,HOXD9,SIX1,ZIC3	10
Connective Tissue Development and Function, Connective Tissue Disorders, Organismal Injury and Abnormalities, Skeletal and Muscular Disorders, Skeletal and Muscular System Development and Function, Tissue Development	Abnormal morphology of bone	6,04E-10	AGTR2,EBF1,HOXA13,HOXA5,HOXB3,HOXB9,HOXC10,HOXC11,HOXC4,HOXC5,HOXD12,HOXD3,HOXD9,IL20RA,LEF1,NPY2R,SIX1,SULF1,TFAP2A,ZIC3	20
Skeletal and Muscular System Development and Function	Morphogenesis of embryonic skeleton	1,61E-09	DSCAML1,HOXA5,HOXB3,HOXB7,HOXB8,HOXD3,HOXD9,SIX1	8
Organ Morphology, Skeletal and Muscular System Development and Function	Quantity of rib	3,72E-09	HOXA5,HOXB7,HOXB9,HOXC10,HOXC4,HOXC5,HOXD9,ZIC3	8
Organismal Development	Morphology of head	4,76E-09	AGTR2,AKAP6,CDHR1,DPT,EBF1,EMX1,EN2,GRID1,GSX2,HHAT,HOXA5,HOXB3,HOXC13,HOXD3,ITGA11,LEF1,LIMK1,NPY2R,PDE6B,POU2F3,PPP1R9B,PRDM13,PTF1A,SH2D3C,SIX1,SULF1,TFAP2A,WDPCP,ZIC3,ZIC4	30
Cancer, Skeletal and Muscular Disorders, Tissue Morphology	Transformation of vertebrae	4,82E-09	HOXA5,HOXB9,HOXC10,HOXC11,HOXC13,HOXC4,HOXC5,HOXD9	8
Embryonic Development, Organismal Development	Development of head	5,14E-09	AGTR2,BARHL2,CDHR1,CXADR,DPT,DSCAML1,EBF1,EFNA1,EMX1,EN2,F3,GSX2,HOXA13,HOXB3,HOXC13,IFT140,KIF1A,LEF1,LIMK1,NKD1,PDE6B,PRDM13,PTF1A,SH2D3C,SIX1,SLIT1,TFAP2A,WDPCP,ZIC3,ZIC4	30
Organismal Development, Organismal Injury and Abnormalities	Abnormal morphology of head	6,25E-09	AGTR2,AKAP6,CDHR1,DPT,EBF1,EMX1,EN2,GSX2,HHAT,HOXA5,HOXB3,HOXC13,HOXD3,ITGA11,LEF1,LIMK1,NPY2R,POU2F3,PPP1R9B,PRDM13,PTF1A,SH2D3C,SIX1,SULF1,TFAP2A,WDPCP,ZIC3,ZIC4	28
Skeletal and Muscular System Development and Function	Morphology of axial skeleton	7,93E-09	HOXA5,HOXB3,HOXB8,HOXB9,HOXC10,HOXC11,HOXC13,HOXC4,HOXC5,HOXD3,HOXD9,SULF1,TFAP2A	13
Skeletal and Muscular System Development and Function	Fusion of bone	1,08E-08	HOXA13,HOXA5,HOXB3,HOXB7,HOXB9,HOXC5,HOXD3,HOXD9,SULF1	9
Dermatological Diseases and Conditions, Organismal Injury and Abnormalities	Skin lesion	1,27E-08	ACE2,ACSBG2,AGTR2,AKAP6,AQP7,ATP11A,BAIAP3,C1orf158,C6,C7,CACNA1C,CCDC172,CDH16,CDHR1,CHRM3,CHST8,Col17a1,CPNE5,CPO,CYP7A1,DOC2B,DSCAML1,EBF1,ELOVL2,F3,FAM13A,FHL3,GALNT8,GLRA3,GPM6A,GRID1,HBE1,HOXA13,HOXB8,HOXC11,HOXD12,HOXD3,IFT140,IL20RA,ITGA11,KCND2,KCNH1,KIF1A,LEF1,LIMK1,LRIT2,LRRC7,MXRA8,MYCT1,MYO18A,NKD1,NPY2R,PACRG,PCDH11X,PCDHA8,PCDHB3,PCSK2,PDE6B,PKHD1L1,PLB1,PLD1,PLIN1,POU2F3,PRDM13,PS…	90
Connective Tissue Development and Function, Skeletal and Muscular System Development and Function, Tissue Development	Morphology of bone	1,48E-08	AGTR2,EBF1,HOXA13,HOXA5,HOXB3,HOXB9,HOXC10,HOXC11,HOXC4,HOXC5,HOXD12,HOXD3,HOXD9,IL20RA,ITGA11,LEF1,NPY2R,SIX1,SULF1,TFAP2A,ZIC3	21
Connective Tissue Disorders, Organismal Injury and Abnormalities, Skeletal and Muscular Disorders, Skeletal and Muscular System Development and Function	Abnormal morphology of axial skeleton	2,47E-08	HOXA5,HOXB3,HOXB9,HOXC10,HOXC11,HOXC13,HOXC4,HOXC5,HOXD3,HOXD9,SULF1,TFAP2A	12
Cancer, Dermatological Diseases and Conditions, Organismal Injury and Abnormalities	Skin tumor	2,52E-08	ACE2,ACSBG2,AGTR2,AKAP6,AQP7,ATP11A,BAIAP3,C1orf158,C6,C7,CACNA1C,CCDC172,CDH16,CDHR1,CHRM3,CHST8,CPNE5,CPO,CYP7A1,DOC2B,DSCAML1,EBF1,ELOVL2,F3,FAM13A,FHL3,GALNT8,GLRA3,GPM6A,GRID1,HBE1,HOXA13,HOXB8,HOXC11,HOXD12,HOXD3,IFT140,IL20RA,ITGA11,KCND2,KCNH1,KIF1A,LEF1,LIMK1,LRIT2,LRRC7,MXRA8,MYCT1,MYO18A,NKD1,NPY2R,PACRG,PCDH11X,PCDHA8,PCDHB3,PCSK2,PDE6B,PKHD1L1,PLB1,PLD1,PLIN1,POU2F3,PRDM13,PSD,PTF1A,…	89
Skeletal and Muscular System Development and Function	Morphology of skeleton	2,63E-08	HOXA13,HOXA5,HOXB3,HOXB8,HOXB9,HOXC10,HOXC11,HOXC13,HOXC4,HOXC5,HOXD3,HOXD9,ITGA11,SULF1,TFAP2A	15
Embryonic Development, Organismal Development, Skeletal and Muscular System Development and Function	Morphogenesis of limb	4,62E-08	CACNA1C,HOXA13,HOXC10,HOXC11,HOXD12,HOXD9,IFT140,LEF1,TFAP2A,WDPCP	10
Cancer, Dermatological Diseases and Conditions, Organismal Injury and Abnormalities	Skin cancer	4,75E-08	ACE2,ACSBG2,AGTR2,AKAP6,AQP7,ATP11A,BAIAP3,C1orf158,C6,C7,CACNA1C,CCDC172,CDH16,CDHR1,CHRM3,CHST8,CPNE5,CPO,CYP7A1,DOC2B,DSCAML1,EBF1,ELOVL2,F3,FAM13A,FHL3,GALNT8,GLRA3,GPM6A,GRID1,HBE1,HOXA13,HOXB8,HOXC11,HOXD12,HOXD3,IFT140,IL20RA,ITGA11,KCND2,KCNH1,KIF1A,LEF1,LIMK1,LRIT2,LRRC7,MXRA8,MYCT1,MYO18A,NKD1,NPY2R,PACRG,PCDH11X,PCDHA8,PCDHB3,PCSK2,PDE6B,PKHD1L1,PLB1,PLD1,PLIN1,POU2F3,PRDM13,PSD,PTF1A,…	88
Skeletal and Muscular System Development and Function	Morphogenesis of skeletal system	7,36E-08	DSCAML1,HOXA5,HOXB3,HOXB7,HOXB8,HOXD3,HOXD9,IFT140,SIX1,TFAP2A	10
Connective Tissue Disorders, Developmental Disorder, Organismal Injury and Abnormalities, Skeletal and Muscular Disorders	Hypoplasia of bone	7,47E-08	HOXA5,HOXB3,HOXB9,HOXC4,HOXC5,HOXD3,ZIC3	7
Cancer, Gastrointestinal Disease, Organismal Injury and Abnormalities	Gastrointestinal adenocarcinoma	7,89E-08	ACE2,ACSBG2,AGTR2,AKAP6,AQP7,ARHGAP27,ATP11A,BARHL2,C6,C7,CACNA1C,CALHM2,CCDC172,CDH16,CDHR1,CHRM3,CHST8,CPO,CXADR,CYP7A1,DPT,DSCAML1,EBF1,ELOVL2,EMX1,EN2,F3,GALNT8,GPM6A,GRID1,GSX2,HBE1,HOXA5,HOXB3,HOXB7,HOXB9,HOXC10,HOXC11,HOXC12,HOXC13,HOXC5,HOXD12,HOXD3,HOXD9,IFT140,IL20RA,ITGA11,KCND2,KCNH1,KIF1A,LEF1,LIMK1,LRIT2,LRRC7,MOB2,MXRA8,MYCT1,MYO18A,MYO9B,NEDD9,NKD1,NPY2R,PACRG,PCDH11X,PCDHA8,PCDHB…	106
Cancer, Dermatological Diseases and Conditions, Organismal Injury and Abnormalities	Cutaneous melanoma	9,81E-08	ACE2,ACSBG2,AGTR2,AKAP6,ATP11A,BAIAP3,C1orf158,C6,C7,CACNA1C,CCDC172,CDH16,CDHR1,CHRM3,CHST8,CPNE5,CPO,CYP7A1,DOC2B,DSCAML1,EBF1,ELOVL2,F3,FAM13A,FHL3,GALNT8,GLRA3,GRID1,HBE1,HOXA13,HOXB8,HOXC11,HOXD12,HOXD3,IFT140,IL20RA,ITGA11,KCND2,KCNH1,KIF1A,LIMK1,LRIT2,LRRC7,MXRA8,MYCT1,MYO18A,NKD1,NPY2R,PACRG,PCDH11X,PCDHA8,PCDHB3,PCSK2,PDE6B,PKHD1L1,PLB1,PLD1,PLIN1,POU2F3,PRDM13,PSD,PTF1A,RGS5,RHAG,SDK2,S…	84
Cancer, Gastrointestinal Disease, Organismal Injury and Abnormalities	Large intestine adenocarcinoma	1,26E-07	ACE2,AGTR2,AKAP6,AQP7,ARHGAP27,ATP11A,BARHL2,C6,C7,CACNA1C,CALHM2,CCDC172,CDH16,CDHR1,CHRM3,CHST8,CPO,CXADR,CYP7A1,DPT,DSCAML1,EBF1,EMX1,EN2,F3,GALNT8,GPM6A,GRID1,GSX2,HBE1,HOXA5,HOXB3,HOXB7,HOXB9,HOXC10,HOXC11,HOXC12,HOXC13,HOXC5,HOXD12,HOXD3,HOXD9,IFT140,IL20RA,ITGA11,KCND2,KCNH1,KIF1A,LEF1,LIMK1,LRIT2,LRRC7,MOB2,MXRA8,MYCT1,MYO18A,MYO9B,NEDD9,NKD1,NPY2R,PACRG,PCDH11X,PCDHA8,PCDHB3,PCSK2,PKHD1L…	104
Connective Tissue Disorders, Organismal Injury and Abnormalities, Skeletal and Muscular Disorders, Skeletal and Muscular System Development and Function	Abnormal morphology of skeleton	2,70E-07	HOXA13,HOXA5,HOXB3,HOXB9,HOXC10,HOXC11,HOXC13,HOXC4,HOXC5,HOXD3,HOXD9,SULF1,TFAP2A	13
Embryonic Development, Organismal Development	Morphogenesis of embryo	3,89E-07	CACNA1C,HOXA13,HOXC10,HOXC11,HOXD12,HOXD9,IFT140,LEF1,NPY2R,SIX1,TFAP2A,WDPCP	12
Connective Tissue Development and Function, Connective Tissue Disorders, Nervous System Development and Function, Organ Morphology, Organismal Development, Organismal Injury and Abnormalities, Skeletal and Muscular Disorders, Skeletal and Muscular System Development and Function, Tissue Development	Abnormal morphology of vertebrae	4,90E-07	HOXA5,HOXB3,HOXB9,HOXC10,HOXC11,HOXC4,HOXD3,HOXD9,SULF1	9
Cancer, Organismal Injury and Abnormalities	Melanoma	6,84E-07	ACE2,ACSBG2,AGTR2,AKAP6,ATP11A,BAIAP3,C1orf158,C6,C7,CACNA1C,CCDC172,CDH16,CDHR1,CHRM3,CHST8,CPNE5,CPO,CYP7A1,DOC2B,DSCAML1,EBF1,EFNA1,ELOVL2,F3,FAM13A,FHL3,GALNT8,GLRA3,GRID1,HBE1,HOXA13,HOXB8,HOXC10,HOXC11,HOXD12,HOXD3,IFT140,IL20RA,ITGA11,KCND2,KCNH1,KIF1A,LEF1,LIMK1,LRIT2,LRRC7,MXRA8,MYCT1,MYO18A,NEDD9,NKD1,NPY2R,PACRG,PCDH11X,PCDHA8,PCDHB3,PCSK2,PDE6B,PKHD1L1,PLB1,PLD1,PLEKHG5,PLIN1,POU2F3,P…	92
Skeletal and Muscular System Development and Function	Fusion of vertebrae	7,09E-07	HOXA5,HOXB3,HOXC5,HOXD3,HOXD9,SULF1	6
Embryonic Development, Organismal Development, Skeletal and Muscular System Development and Function	Development of digit	7,77E-07	HOXA13,HOXA5,HOXC11,HOXC5,HOXD12,IFT140,WDPCP	7
Developmental Disorder	Aplasia or hypoplasia	8,99E-07	AGTR2,EMX1,HOXA13,HOXA5,HOXB3,HOXB9,HOXC11,HOXC4,HOXC5,HOXD12,HOXD3,HOXD9,NEDD9,PTF1A,SH2D3C,SIX1,ZIC3,ZIC4	18
Developmental Disorder	Hypoplasia of organ	9,15E-07	AGTR2,HOXA13,HOXA5,HOXB3,HOXB9,HOXC11,HOXC4,HOXC5,HOXD3,HOXD9,NEDD9,PTF1A,SH2D3C,SIX1,ZIC3,ZIC4	16
Cancer, Organismal Injury and Abnormalities	Pelvic cancer	1,58E-06	ACE2,ACSBG2,AGTR2,AKAP6,AQP7,ATP11A,BAIAP3,BARHL2,C6,C7,CACNA1C,CALHM2,CDH16,CDHR1,CHRM3,CHST8,CPNE5,CPO,CXADR,CYP7A1,DPT,DSCAML1,EBF1,EFNA1,EN2,F3,FHL3,GALNT8,GPM6A,GRID1,GSX2,HBE1,HOXA5,HOXB3,HOXC13,HOXD3,HOXD9,IFT140,IL20RA,ITGA11,KCND2,KCNH1,KIF1A,LEF1,LIMK1,LRRC7,MXRA8,MYO18A,MYO9B,NKD1,NPY2R,PCDH11X,PCDHA8,PCDHB3,PCSK2,PDE6B,PKHD1L1,PLB1,PLD1,POU2F3,PRDM13,PSD,RAD18,RECQL,RGS5,SDK2,SEMA3C,S…	84
Embryonic Development, Nervous System Development and Function, Organ Development, Organismal Development, Tissue Development	Formation of brain	1,88E-06	AGTR2,BARHL2,CXADR,DSCAML1,EFNA1,EMX1,EN2,F3,GSX2,IFT140,KIF1A,LEF1,PTF1A,SH2D3C,SLIT1,ZIC3,ZIC4	17
Gene Expression	Activation of DNA endogenous promoter	2,16E-06	BARHL2,EBF1,EFNA1,EN2,HBE1,HOXA13,HOXA5,HOXB3,HOXB7,HOXB8,HOXB9,HOXC10,HOXC11,HOXC13,HOXC4,HOXC5,HOXD3,HOXD9,LEF1,Onecut3,POU2F3,PRDM13,PTF1A,SGSM1,SIX1,TFAP2A,TFEC,ZIC3	28
Cancer, Gastrointestinal Disease, Organismal Injury and Abnormalities	Large intestine neoplasm	2,23E-06	ACE2,AGTR2,AKAP6,AQP7,ARHGAP27,ATP11A,BARHL2,C6,C7,CACNA1C,CALHM2,CCDC172,CDH16,CDHR1,CHRM3,CHST8,CPO,CXADR,CYP7A1,DPT,DSCAML1,EBF1,EMX1,EN2,F3,GALNT8,GPM6A,GRID1,GSX2,HBE1,HOXA5,HOXB3,HOXB7,HOXB9,HOXC10,HOXC11,HOXC12,HOXC13,HOXC5,HOXD12,HOXD3,HOXD9,IFT140,IL20RA,ITGA11,KCND2,KCNH1,KIF1A,LEF1,LIMK1,LRIT2,LRRC7,MOB2,MXRA8,MYCT1,MYO18A,MYO9B,NEDD9,NKD1,NPY2R,PACRG,PCDH11X,PCDHA8,PCDHB3,PCSK2,PKHD1L…	105
Connective Tissue Development and Function, Connective Tissue Disorders, Nervous System Development and Function, Organ Morphology, Organismal Development, Organismal Injury and Abnormalities, Skeletal and Muscular Disorders, Skeletal and Muscular System Development and Function, Tissue Development	Abnormal morphology of sacral vertebra	2,87E-06	HOXB9,HOXC10,HOXC11,HOXD9	4
Connective Tissue Disorders, Organismal Injury and Abnormalities, Skeletal and Muscular Disorders	Abnormality of rib joint	2,87E-06	HOXA5,HOXB9,HOXC5,HOXD9	4
Cancer, Organismal Injury and Abnormalities	Abdominal adenocarcinoma	2,91E-06	ACE2,ACSBG2,AGTR2,AKAP6,AQP7,ARHGAP27,ATP11A,BAIAP3,BARHL2,C6,C7,CACNA1C,CALHM2,CCDC172,CDH16,CDHR1,CHRM3,CHST8,CPNE5,CPO,CXADR,CYP7A1,DPT,DSCAML1,EBF1,EFNA1,ELOVL2,EMX1,EN2,F3,FHL3,GALNT8,GPM6A,GRID1,GSX2,HBE1,HOXA5,HOXB3,HOXB7,HOXB9,HOXC10,HOXC11,HOXC12,HOXC13,HOXC5,HOXD12,HOXD3,HOXD9,IFT140,IL20RA,ITGA11,KCND2,KCNH1,KIF1A,LEF1,LIMK1,LRIT2,LRRC7,MOB2,MXRA8,MYCT1,MYO18A,MYO9B,NEDD9,NKD1,NPY2R,PA…	112
Cancer, Gastrointestinal Disease, Organismal Injury and Abnormalities	Gastrointestinal tumor	3,12E-06	ACE2,ACSBG2,AGTR2,AKAP6,AQP7,ARHGAP27,ATP11A,BARHL2,C6,C7,CACNA1C,CALHM2,CCDC172,CDH16,CDHR1,CHRM3,CHST8,CPO,CXADR,CYP7A1,DPT,DSCAML1,EBF1,ELOVL2,EMX1,EN2,F3,GALNT8,GPM6A,GRID1,GSX2,HBE1,HOXA5,HOXB3,HOXB7,HOXB9,HOXC10,HOXC11,HOXC12,HOXC13,HOXC4,HOXC5,HOXD12,HOXD3,HOXD9,IFT140,IL20RA,ITGA11,KCND2,KCNH1,KIF1A,LEF1,LIMK1,LRIT2,LRRC7,MOB2,MXRA8,MYCT1,MYO18A,MYO9B,NEDD9,NKD1,NPY2R,PACRG,PCDH11X,PCDHA8…	108
Cancer, Skeletal and Muscular Disorders, Tissue Morphology	Transformation of thoracic vertebra	3,67E-06	HOXA5,HOXB9,HOXC4,HOXC5,HOXD9	5
Cancer, Gastrointestinal Disease, Organismal Injury and Abnormalities	Gastroesophageal adenocarcinoma	4,11E-06	ACSBG2,AKAP6,C6,CACNA1C,CALHM2,CDH16,CHRM3,CHST8,ELOVL2,HOXB3,KCND2,KCNH1,KIF1A,LRRC7,MXRA8,MYCT1,MYO9B,NEDD9,NPY2R,PCDHA8,PKHD1L1,PLB1,PSD,RECQL,SDK2,SGSM1,SH3PXD2A,SLC45A2,SULF1,THSD7B,WSCD2,ZIC4	32
Cancer, Organismal Injury and Abnormalities, Reproductive System Disease	Genital tract cancer	4,13E-06	ACE2,ACSBG2,AGTR2,AKAP6,AQP7,ATP11A,BAIAP3,BARHL2,C6,C7,CACNA1C,CDH16,CDHR1,CHRM3,CHST8,CPNE5,CPO,CXADR,CYP7A1,DPT,DSCAML1,EBF1,EFNA1,EN2,F3,FHL3,GALNT8,GPM6A,GRID1,GSX2,HBE1,HOXA5,HOXC13,HOXD3,HOXD9,IFT140,ITGA11,KCND2,KCNH1,KIF1A,LEF1,LIMK1,LRRC7,MXRA8,MYO18A,MYO9B,NKD1,NPY2R,PCDH11X,PCDHA8,PCDHB3,PCSK2,PDE6B,PKHD1L1,PLB1,PLD1,POU2F3,PRDM13,PSD,RAD18,RECQL,RGS5,SDK2,SEMA3C,SGSM1,SH2D3C,SH3PXD2A…	81
Cancer, Organismal Injury and Abnormalities	Upper aero-digestive squamous cell carcinoma	4,47E-06	AKAP6,AQP7,DPT,DSCAML1,EBF1,GPM6A,GRID1,ITGA11,KCNH1,LRRC7,MYCT1,MYO9B,PCDH11X,PKHD1L1,RAD18,RAP1GAP2,SH3PXD2A,SLIT1,SULF1,SVEP1,THSD7B,WDPCP	22
Skeletal and Muscular System Development and Function	Quantity of bone	4,85E-06	AGTR2,EBF1,HOXA5,HOXB7,HOXB9,HOXC10,HOXC4,HOXC5,HOXD9,NPY2R,ZIC3	11
Cancer, Gastrointestinal Disease, Organismal Injury and Abnormalities	Upper gastrointestinal carcinoma	4,97E-06	ACSBG2,AKAP6,AQP7,C6,CACNA1C,CALHM2,CDH16,CHRM3,CHST8,DPT,EBF1,ELOVL2,HOXB3,ITGA11,KCND2,KCNH1,KIF1A,LRRC7,MXRA8,MYCT1,MYO9B,NEDD9,NPY2R,PCDHA8,PKHD1L1,PLB1,PSD,RAP1GAP2,RECQL,SDK2,SEMA3C,SGSM1,SH3PXD2A,SLC45A2,SLIT1,SULF1,THSD7B,WSCD2,ZIC4	39
Connective Tissue Disorders, Organismal Injury and Abnormalities, Skeletal and Muscular Disorders	Abnormality of rib	5,73E-06	HOXA5,HOXB7,HOXB9,HOXC4,HOXC5,HOXD9,TFAP2A	7
Cancer, Organismal Injury and Abnormalities	Nonhematologic malignant neoplasm	7,58E-06	ACE2,ACSBG2,AGTR2,AKAP6,AQP7,ARHGAP27,ATP11A,BAIAP3,BARHL2,C1orf158,C6,C7,CACNA1C,CALHM2,CCDC172,CDH16,CDHR1,CHRM3,CHST8,CPNE5,CPO,CXADR,CYP7A1,DOC2B,DPT,DSCAML1,EBF1,EFNA1,ELOVL2,EMX1,EN2,F3,FAM13A,FHL3,GALNT8,GLRA3,GPM6A,GRID1,GSX2,HBE1,HOXA13,HOXA5,HOXB3,HOXB7,HOXB8,HOXB9,HOXC10,HOXC11,HOXC12,HOXC13,HOXC4,HOXC5,HOXD12,HOXD3,HOXD9,IFT140,IL20RA,ITGA11,KCND2,KCNH1,KIF1A,LEF1,LIMK1,LRIT2,LRRC7,MO…	122
Organismal Development	Abnormal morphology of body wall	8,52E-06	HOXA5,HOXB9,HOXC4,HOXC5,HOXD9,SLC12A5,TFAP2A	7
Cancer, Organismal Injury and Abnormalities, Reproductive System Disease	Genital tumor	9,69E-06	ACE2,ACSBG2,AGTR2,AKAP6,AQP7,ATP11A,BAIAP3,BARHL2,C6,C7,CACNA1C,CDH16,CDHR1,CHRM3,CHST8,CPNE5,CPO,CXADR,CYP7A1,DPT,DSCAML1,EBF1,EFNA1,EN2,F3,FHL3,GALNT8,GPM6A,GRID1,GSX2,HBE1,HOXA5,HOXC13,HOXD3,HOXD9,IFT140,ITGA11,KCND2,KCNH1,KIF1A,LEF1,LIMK1,LRRC7,MXRA8,MYO18A,MYO9B,NKD1,NPY2R,PCDH11X,PCDHA8,PCDHB3,PCSK2,PDE6B,PKHD1L1,PLB1,PLD1,POU2F3,PRDM13,PSD,RAD18,RECQL,RGS5,SDK2,SEMA3C,SGSM1,SH2D3C,SH3PXD2A…	81
Cancer, Organismal Injury and Abnormalities	Neck neoplasm	9,93E-06	AKAP6,AQP7,DSCAML1,FAM13A,GPM6A,GRID1,GSX2,KIF1A,LIMK1,LRIT2,LRRC7,MYCT1,MYO9B,PCDH11X,PCDHA8,PCSK2,PKHD1L1,PLB1,PLEKHG5,PRDM13,RAD18,RGS5,SH3PXD2A,SVEP1,TFAP2A,THSD7B,WDPCP,ZIC4	28
Cancer, Gastrointestinal Disease, Organismal Injury and Abnormalities	Gastro-esophageal carcinoma	1,10E-05	ACSBG2,AKAP6,AQP7,C6,CACNA1C,CALHM2,CDH16,CHRM3,CHST8,ELOVL2,HOXB3,KCND2,KCNH1,KIF1A,LRRC7,MXRA8,MYCT1,MYO9B,NEDD9,NPY2R,PCDHA8,PKHD1L1,PLB1,PSD,RECQL,SDK2,SGSM1,SH3PXD2A,SLC45A2,SULF1,THSD7B,WSCD2,ZIC4	33
Skeletal and Muscular Disorders	Abnormality of upper limb	1,13E-05	HOXA13,HOXC10,HOXD12,HOXD9,SULF1,TFAP2A	6
Nervous System Development and Function, Neurological Disease	Abnormal morphology of nervous system	1,13E-05	AGTR2,CACNA1C,EBF1,EMX1,EN2,GSX2,HHAT,HOXB8,HOXD3,KCND2,LEF1,LIMK1,NPY2R,PPP1R9B,PTF1A,SH2D3C,SIX1,SLC12A5,SULF1,TFAP2A,ZIC4	21
Behavior	Behavior	1,19E-05	AGTR2,BAIAP3,CACNA1C,CHRM3,CHST8,Col17a1,CYP7A1,EBF1,EN2,GRID1,HOXB8,ITGA11,KCNH1,KIF1A,LEF1,LIMK1,LRRC7,NPY2R,PDE6B,POU2F3,PPP1R9B,SLC12A5,TFAP2A,TRPM5	24
Cancer, Organismal Injury and Abnormalities	Genitourinary carcinoma	1,21E-05	ACE2,ACSBG2,AGTR2,AKAP6,AQP7,ATP11A,BAIAP3,BARHL2,C6,C7,CACNA1C,CALHM2,CDH16,CDHR1,CHRM3,CHST8,CPNE5,CPO,CXADR,CYP7A1,DPT,DSCAML1,EBF1,EFNA1,EN2,F3,FHL3,GALNT8,GPM6A,GRID1,GSX2,HBE1,HOXA5,HOXC13,HOXD3,HOXD9,IFT140,ITGA11,KCND2,KCNH1,KIF1A,LEF1,LIMK1,LRRC7,MYO18A,MYO9B,NKD1,NPY2R,PCDH11X,PCDHA8,PCDHB3,PCSK2,PKHD1L1,PLB1,PLD1,POU2F3,PRDM13,PSD,RAD18,RECQL,RGS5,SDK2,SEMA3C,SGSM1,SH2D3C,SH3PXD2A,SLC1…	80
Cancer, Organismal Injury and Abnormalities	Abdominal carcinoma	1,27E-05	ACE2,ACSBG2,AGTR2,AKAP6,AQP7,ARHGAP27,ATP11A,BAIAP3,BARHL2,C6,C7,CACNA1C,CALHM2,CCDC172,CDH16,CDHR1,CHRM3,CHST8,CPNE5,CPO,CXADR,CYP7A1,DPT,DSCAML1,EBF1,EFNA1,ELOVL2,EMX1,EN2,F3,FAM13A,FHL3,GALNT8,GPM6A,GRID1,GSX2,HBE1,HOXA5,HOXB3,HOXB7,HOXB9,HOXC10,HOXC11,HOXC12,HOXC13,HOXC5,HOXD12,HOXD3,HOXD9,IFT140,IL20RA,ITGA11,KCND2,KCNH1,KIF1A,LEF1,LIMK1,LRIT2,LRRC7,MOB2,MXRA8,MYCT1,MYO18A,MYO9B,NEDD9,NKD1,N…	115
Organismal Development, Renal and Urological System Development and Function	Development of urinary tract	1,37E-05	AGTR2,CDH16,EFNA1,HOXA13,HOXC11,ITGA11,SIX1,SLC5A1,SULF1,TFAP2A,WDPCP	11
Nervous System Development and Function	Development of central nervous system	1,40E-05	AGTR2,BARHL2,CXADR,DSCAML1,EFNA1,EMX1,EN2,F3,GSX2,HOXB8,IFT140,KIF1A,LEF1,PTF1A,SH2D3C,SLIT1,ZIC3,ZIC4	18
Cancer, Gastrointestinal Disease, Organismal Injury and Abnormalities	Upper gastrointestinal tract tumor	1,46E-05	ACSBG2,AKAP6,AQP7,C6,CACNA1C,CALHM2,CDH16,CHRM3,CHST8,DPT,EBF1,ELOVL2,GRID1,HOXA5,HOXB3,HOXB9,HOXC4,HOXC5,HOXD9,IFT140,ITGA11,KCND2,KCNH1,KIF1A,LRRC7,MXRA8,MYCT1,MYO18A,MYO9B,NEDD9,NPY2R,PCDHA8,PKHD1L1,PLB1,PSD,RAP1GAP2,RECQL,SDK2,SEMA3C,SGSM1,SH3PXD2A,SLC45A2,SLIT1,SULF1,THSD7B,WSCD2,ZIC4	47
Organ Morphology, Organismal Development, Organismal Injury and Abnormalities, Respiratory Disease, Respiratory System Development and Function	Abnormal morphology of larynx	1,47E-05	HOXA5,HOXB3,HOXD3,ZIC3	4
Embryonic Development, Organismal Development, Skeletal and Muscular System Development and Function	Development of forelimb	1,55E-05	CACNA1C,HOXA13,HOXB9,HOXD9,TFAP2A	5
Cancer, Organismal Injury and Abnormalities	Head and neck tumor	1,73E-05	AKAP6,AQP7,BAIAP3,C6,CACNA1C,CALHM2,CHRM3,DPT,DSCAML1,EBF1,FAM13A,GPM6A,GRID1,GSX2,HOXA5,HOXB9,HOXC13,HOXC4,HOXC5,HOXD9,IFT140,ITGA11,KCNH1,KIF1A,LIMK1,LRIT2,LRRC7,MYCT1,MYO18A,MYO9B,PCDH11X,PCDHA8,PCSK2,PKHD1L1,PLB1,PLEKHG5,PRDM13,RAD18,RAP1GAP2,RECQL,RGS5,SDK2,SEMA3C,SGSM1,SH3PXD2A,SLC22A5,SLIT1,SULF1,SVEP1,TFAP2A,THSD7B,WDPCP,ZIC4	53
Nervous System Development and Function	Morphology of nervous system	1,75E-05	AGTR2,CACNA1C,EBF1,EMX1,EN2,GRID1,GSX2,HHAT,HOXB8,HOXD3,KCND2,LEF1,LIMK1,LRRC7,NPY2R,PPP1R9B,PTF1A,SH2D3C,SIX1,SLC12A5,SULF1,TFAP2A,ZIC4	23
Cardiovascular System Development and Function, Embryonic Development, Organismal Development, Tissue Development	Development of outflow tract	1,91E-05	EFNA1,NPY2R,SEMA3C,SIX1,TFAP2A,WDPCP	6
Embryonic Development, Organismal Development, Skeletal and Muscular System Development and Function	Development of zeugopod	2,02E-05	AGTR2,EBF1,HOXA5,HOXC5	4
Cancer, Organismal Injury and Abnormalities	Upper aerodigestive tract carcinoma	2,05E-05	AKAP6,AQP7,DPT,DSCAML1,EBF1,GPM6A,GRID1,ITGA11,KCND2,KCNH1,KIF1A,LRRC7,MYCT1,MYO9B,PCDH11X,PKHD1L1,RAD18,RAP1GAP2,SDK2,SEMA3C,SGSM1,SH3PXD2A,SLC45A2,SLIT1,SULF1,SVEP1,THSD7B,WDPCP	28
Embryonic Development, Organismal Development, Skeletal and Muscular System Development and Function	Morphogenesis of embryonic limb	2,30E-05	CACNA1C,HOXA13,HOXC10,HOXD9,LEF1,TFAP2A	6
Embryonic Development, Organismal Development	Patterning of embryo	2,30E-05	GSX2,HOXC10,HOXC11,HOXD9,IFT140,TFAP2A	6
Connective Tissue Disorders, Organismal Injury and Abnormalities, Skeletal and Muscular Disorders, Skeletal and Muscular System Development and Function	Rib fusion	2,89E-05	HOXA5,HOXB7,HOXB9,HOXC5,HOXD9	5
Cancer, Gastrointestinal Disease, Organismal Injury and Abnormalities	Gastric adenocarcinoma	3,09E-05	ACSBG2,C6,CACNA1C,CALHM2,CDH16,CHRM3,CHST8,ELOVL2,HOXB3,KCND2,KIF1A,LRRC7,MXRA8,MYCT1,MYO9B,NEDD9,NPY2R,PCDHA8,PKHD1L1,PLB1,PSD,RECQL,SH3PXD2A,SULF1,WSCD2,ZIC4	26
Cancer, Organismal Injury and Abnormalities	Genitourinary adenocarcinoma	3,12E-05	ACE2,ACSBG2,AGTR2,AKAP6,AQP7,ATP11A,BAIAP3,BARHL2,C6,C7,CACNA1C,CDH16,CDHR1,CHRM3,CHST8,CPNE5,CPO,CXADR,CYP7A1,DPT,DSCAML1,EBF1,EFNA1,EN2,F3,FHL3,GALNT8,GPM6A,GRID1,GSX2,HBE1,HOXA5,HOXC13,HOXD9,IFT140,ITGA11,KCND2,KCNH1,KIF1A,LIMK1,LRRC7,MYO18A,MYO9B,NKD1,NPY2R,PCDH11X,PCDHA8,PCDHB3,PCSK2,PKHD1L1,PLB1,PLD1,POU2F3,PRDM13,PSD,RAD18,RECQL,RGS5,SDK2,SEMA3C,SH2D3C,SH3PXD2A,SLC12A5,SLC5A1,SLIT1,SULF1,S…	74
Embryonic Development, Organismal Development	Development of body trunk	3,26E-05	AGTR2,CACNA1C,CXADR,EFNA1,EN2,HOXA13,HOXA5,HOXB3,HOXB8,HOXB9,HOXC10,HOXC4,HOXC5,HOXD3,HOXD9,IFT140,LEF1,MYO9B,PTF1A,SEMA3C,SIX1,SLC22A5,SULF1,ZIC3	24
Cancer, Organismal Injury and Abnormalities	Head and neck cancer	3,38E-05	AKAP6,AQP7,BAIAP3,CHRM3,DPT,DSCAML1,EBF1,FAM13A,GPM6A,GRID1,GSX2,HOXC13,HOXD9,ITGA11,KIF1A,LIMK1,LRIT2,LRRC7,MYCT1,MYO9B,PCDH11X,PCDHA8,PCSK2,PKHD1L1,PLB1,PLEKHG5,PRDM13,RAD18,RAP1GAP2,SDK2,SEMA3C,SGSM1,SH3PXD2A,SLC22A5,SLIT1,SULF1,SVEP1,TFAP2A,THSD7B,WDPCP,ZIC4	41
Digestive System Development and Function, Gastrointestinal Disease	Abnormal morphology of digestive system	3,47E-05	AGTR2,CYP7A1,HOXA5,HOXC13,HOXC4,ITGA11,LEF1,NKD1,PCSK2,PLIN1,POU2F3,PTF1A,SLC5A1,SULF1,TFAP2A,WDPCP	16
Cancer, Skeletal and Muscular Disorders, Tissue Morphology	Transformation of lumbar vertebra	3,55E-05	HOXA5,HOXB9,HOXC10,HOXD9	4
Nervous System Development and Function, Organ Morphology, Tissue Morphology, Visual System Development and Function	Quantity of starburst amacrine cells	3,63E-05	BARHL2,PTF1A	2
Organismal Development	Abnormal morphology of body cavity	3,82E-05	ACE2,AGTR2,CHRM3,CHST8,CXADR,CYP7A1,EFNA1,F3,HOXA5,HOXB7,HOXB9,HOXC13,HOXD3,LEF1,NKD1,PCSK2,PLEKHG5,PLIN1,POU2F3,PTF1A,SIX1,SLC5A1,TFAP2A,WDPCP	24
Connective Tissue Disorders, Organismal Development, Organismal Injury and Abnormalities, Skeletal and Muscular Disorders, Skeletal and Muscular System Development and Function	Abnormal morphology of rib cage	3,87E-05	HOXA5,HOXB9,HOXC4,HOXC5,HOXD9,TFAP2A	6
Connective Tissue Development and Function, Embryonic Development, Organ Development, Organismal Development, Skeletal and Muscular System Development and Function, Tissue Development	Formation of limb bone	4,04E-05	EBF1,HOXA5,HOXC10,HOXC5	4
Embryonic Development, Endocrine System Development and Function, Organ Development, Organismal Development, Tissue Development	Thyroid gland development	4,04E-05	HOXA5,HOXB3,HOXD3,SIX1	4
Cancer, Dermatological Diseases and Conditions, Organismal Injury and Abnormalities	Skin carcinoma	4,19E-05	AKAP6,AQP7,C6,C7,CACNA1C,CHST8,CYP7A1,DSCAML1,GLRA3,GPM6A,HBE1,ITGA11,KCND2,KCNH1,LEF1,LRRC7,MYO18A,PCDH11X,PCDHA8,PKHD1L1,RAP1GAP2,SLC12A5,SLC5A1,SLIT1,SVEP1,THSD7B	26
Cellular Development, Nervous System Development and Function, Tissue Development	Differentiation of neurons	4,42E-05	AGTR2,BARHL2,EBF1,EFNA1,EMX1,EN2,GSX2,HOXD3,LEF1,PTF1A,SIX1,TFAP2A,ZIC3	13
Cancer, Organismal Injury and Abnormalities	Head and neck carcinoma	5,72E-05	AKAP6,AQP7,BAIAP3,DPT,DSCAML1,EBF1,FAM13A,GPM6A,GRID1,GSX2,HOXC13,HOXD9,ITGA11,KIF1A,LRIT2,LRRC7,MYCT1,MYO9B,PCDH11X,PCDHA8,PKHD1L1,PLB1,PLEKHG5,PRDM13,RAD18,RAP1GAP2,SDK2,SEMA3C,SGSM1,SH3PXD2A,SLC22A5,SLIT1,SULF1,SVEP1,TFAP2A,THSD7B,WDPCP,ZIC4	38
Connective Tissue Development and Function, Connective Tissue Disorders, Organ Morphology, Organismal Development, Organismal Injury and Abnormalities, Respiratory Disease, Respiratory System Development and Function, Skeletal and Muscular Disorders, Skeletal and Muscular System Development and Function, Tissue Morphology	Abnormal morphology of cricoid cartilage	5,92E-05	HOXA5,HOXB3,ZIC3	3
Cellular Development, Nervous System Development and Function, Tissue Development, Visual System Development and Function	Differentiation of amacrine cells	5,92E-05	BARHL2,EBF1,PTF1A	3
Cancer, Skeletal and Muscular Disorders, Tissue Morphology	Transformation of sacral vertebra	5,92E-05	HOXC10,HOXC11,HOXD9	3
Cancer, Organismal Injury and Abnormalities	Tumorigenesis of tissue	5,93E-05	ACE2,ACSBG2,AGTR2,AKAP6,AQP7,ARHGAP27,ATP11A,BAIAP3,BARHL2,C1orf158,C6,C7,CACNA1C,CALHM2,CCDC172,CDH16,CDHR1,CHRM3,CHST8,CPNE5,CPO,CXADR,CYP7A1,DPT,DSCAML1,EBF1,EFNA1,ELOVL2,EMX1,EN2,F3,FAM13A,FHL3,GALNT8,GLRA3,GPM6A,GRID1,GSX2,HBE1,HOXA5,HOXB3,HOXB7,HOXB9,HOXC10,HOXC11,HOXC12,HOXC13,HOXC4,HOXC5,HOXD12,HOXD3,HOXD9,IFT140,IL20RA,ITGA11,KCND2,KCNH1,KIF1A,LEF1,LIMK1,LRIT2,LRRC7,MOB2,MXRA8,MYCT1,MYO1…	118
Cancer, Organismal Injury and Abnormalities	Malignant genitourinary solid tumor	6,12E-05	ACE2,ACSBG2,AGTR2,AKAP6,AQP7,ATP11A,BAIAP3,BARHL2,C6,C7,CACNA1C,CALHM2,CDH16,CDHR1,CHRM3,CHST8,CPNE5,CPO,CXADR,CYP7A1,DPT,DSCAML1,EBF1,EFNA1,EN2,F3,FHL3,GALNT8,GPM6A,GRID1,GSX2,HBE1,HOXA5,HOXB3,HOXB9,HOXC10,HOXC11,HOXC13,HOXD3,HOXD9,IFT140,IL20RA,ITGA11,KCND2,KCNH1,KIF1A,LEF1,LIMK1,LRRC7,MXRA8,MYO18A,MYO9B,NKD1,NPY2R,PCDH11X,PCDHA8,PCDHB3,PCSK2,PDE6B,PKHD1L1,PLB1,PLD1,POU2F3,PRDM13,PSD,PTF1A,RAD1…	89
Gene Expression	Transcription of DNA	6,27E-05	AGTR2,BARHL2,EBF1,EFNA1,EN2,HBE1,HOXA13,HOXA5,HOXB3,HOXB7,HOXB8,HOXB9,HOXC10,HOXC11,HOXC13,HOXC4,HOXC5,HOXD3,HOXD9,LEF1,Onecut3,POU2F3,PRDM13,PTF1A,SGSM1,SIX1,TFAP2A,TFEC,ZIC3	29
Embryonic Development, Organ Development, Organismal Development, Renal and Urological System Development and Function, Tissue Development	Formation of kidney	6,31E-05	AGTR2,CDH16,EFNA1,HOXC11,ITGA11,SIX1,SLC5A1,SULF1,TFAP2A,WDPCP	10
Embryonic Development, Organismal Development, Skeletal and Muscular System Development and Function	Morphogenesis of embryonic forelimb	6,49E-05	CACNA1C,HOXA13,HOXD9,TFAP2A	4
Renal and Urological System Development and Function	Morphology of urinary system	7,23E-05	ACE2,AGTR2,CDH16,CHRM3,Col17a1,HOXC11,ITGA11,KCNH1,PCSK2,SIX1,WDPCP	11
Cancer, Organismal Injury and Abnormalities	Genitourinary tumor	7,67E-05	ACE2,ACSBG2,AGTR2,AKAP6,AQP7,ATP11A,BAIAP3,BARHL2,C6,C7,CACNA1C,CALHM2,CDH16,CDHR1,CHRM3,CHST8,CPNE5,CPO,CXADR,CYP7A1,DPT,DSCAML1,EBF1,EFNA1,EN2,F3,FHL3,GALNT8,GPM6A,GRID1,GSX2,HBE1,HOXA5,HOXB3,HOXB9,HOXC10,HOXC11,HOXC13,HOXD3,HOXD9,IFT140,IL20RA,ITGA11,KCND2,KCNH1,KIF1A,LEF1,LIMK1,LRRC7,MXRA8,MYO18A,MYO9B,NEDD9,NKD1,NPY2R,PCDH11X,PCDHA8,PCDHB3,PCSK2,PDE6B,PKHD1L1,PLB1,PLD1,POU2F3,PRDM13,PSD,PTF1…	90
Cancer, Organismal Injury and Abnormalities	Carcinoma	7,73E-05	ACE2,ACSBG2,AGTR2,AKAP6,AQP7,ARHGAP27,ATP11A,BAIAP3,BARHL2,C6,C7,CACNA1C,CALHM2,CCDC172,CDH16,CDHR1,CHRM3,CHST8,CPNE5,CPO,CXADR,CYP7A1,DPT,DSCAML1,EBF1,EFNA1,ELOVL2,EMX1,EN2,F3,FAM13A,FHL3,GALNT8,GLRA3,GPM6A,GRID1,GSX2,HBE1,HOXA5,HOXB3,HOXB7,HOXB9,HOXC10,HOXC11,HOXC12,HOXC13,HOXC4,HOXC5,HOXD12,HOXD3,HOXD9,IFT140,IL20RA,ITGA11,KCND2,KCNH1,KIF1A,LEF1,LIMK1,LRIT2,LRRC7,MOB2,MXRA8,MYCT1,MYO18A,MYO9B,…	117
Cellular Development, Tissue Development, Visual System Development and Function	Differentiation of retinal cells	8,06E-05	BARHL2,EBF1,NKD1,PTF1A	4
Nervous System Development and Function, Neurological Disease	Abnormal morphology of central nervous system	8,44E-05	AGTR2,EBF1,EMX1,EN2,GSX2,HOXB8,LEF1,LIMK1,NPY2R,PPP1R9B,PTF1A,SH2D3C,TFAP2A,ZIC4	14
Organismal Development	Morphology of body cavity	8,48E-05	ACE2,AGTR2,CACNA1C,CHRM3,CHST8,CXADR,CYP7A1,EFNA1,F3,HOXA5,HOXB7,HOXB9,HOXC13,HOXD3,ITGA11,KCND2,LEF1,NKD1,PCSK2,PLEKHG5,PLIN1,POU2F3,PTF1A,RGS5,SIX1,SLC5A1,TFAP2A,WDPCP	28
Connective Tissue Development and Function, Skeletal and Muscular System Development and Function, Tissue Development	Attachment of sternum	8,93E-05	HOXA5,HOXB9,HOXC4,HOXD3	4
Cancer, Gastrointestinal Disease, Organismal Injury and Abnormalities	Digestive organ tumor	9,18E-05	ACE2,ACSBG2,AGTR2,AKAP6,AQP7,ARHGAP27,ATP11A,BAIAP3,BARHL2,C1orf158,C6,C7,CACNA1C,CALHM2,CCDC172,CDH16,CDHR1,CHRM3,CHST8,CPO,CXADR,CYP7A1,DPT,DSCAML1,EBF1,EFNA1,ELOVL2,EMX1,EN2,F3,FAM13A,GALNT8,GPM6A,GRID1,GSX2,HBE1,HOXA13,HOXA5,HOXB3,HOXB7,HOXB9,HOXC10,HOXC11,HOXC12,HOXC13,HOXC4,HOXC5,HOXD12,HOXD3,HOXD9,IFT140,IL20RA,ITGA11,KCND2,KCNH1,KIF1A,LEF1,LIMK1,LRIT2,LRRC7,MOB2,MXRA8,MYCT1,MYO18A,MYO9B,N…	116
Cellular Development, Cellular Growth and Proliferation, Nervous System Development and Function, Tissue Development	Development of neurons	9,34E-05	AGTR2,BARHL2,EFNA1,EN2,GPM6A,GSX2,KIF1A,LIMK1,LRRC7,PCDHB3,PLD1,PPP1R9B,PSD,PTF1A,SDK2,SIX1,SLC12A5,SLIT1,SULF1	19
Cancer, Organismal Injury and Abnormalities	Neoplasia of cells	1,07E-04	AKAP6,AQP7,ATP11A,BAIAP3,C6,C7,CACNA1C,CALHM2,CCDC172,CHRM3,CHST8,CXADR,CYP7A1,DPT,DSCAML1,EBF1,F3,GPM6A,GRID1,HOXA13,HOXA5,HOXB9,HOXC11,HOXC13,HOXC4,HOXC5,HOXD9,IFT140,ITGA11,KCND2,KCNH1,LEF1,LIMK1,LRRC7,MYCT1,MYO18A,MYO9B,NEDD9,PCDH11X,PCDHA8,PDE6B,PKHD1L1,PLEKHG5,PSD,RAD18,RAP1GAP2,RHAG,SDK2,SEMA3C,SGSM1,SH3PXD2A,SIX1,SLC22A5,SLC5A1,SLIT1,SULF1,SVEP1,TFAP2A,THSD7B,WDPCP,ZIC4	61
Nervous System Development and Function, Neurological Disease, Organ Morphology, Organismal Development, Organismal Injury and Abnormalities	Abnormal morphology of ventral striatum	1,09E-04	EBF1,GSX2	2
Connective Tissue Development and Function, Embryonic Development, Organ Development, Organismal Development, Skeletal and Muscular System Development and Function, Tissue Development	Development of humerus	1,09E-04	HOXA5,HOXC5	2
Connective Tissue Disorders, Developmental Disorder, Organismal Injury and Abnormalities, Skeletal and Muscular Disorders	Hypoplasia of hyoid bone	1,09E-04	HOXB3,HOXD3	2
Connective Tissue Disorders, Developmental Disorder, Organismal Injury and Abnormalities, Skeletal and Muscular Disorders	Hypoplasia of radius	1,09E-04	HOXA5,HOXC5	2
Cancer, Organismal Injury and Abnormalities	Non-melanoma solid tumor	1,11E-04	ACE2,ACSBG2,AGTR2,AKAP6,AQP7,ARHGAP27,ATP11A,BAIAP3,BARHL2,C6,C7,CACNA1C,CALHM2,CCDC172,CDH16,CDHR1,CHRM3,CHST8,CPNE5,CPO,CXADR,CYP7A1,DPT,DSCAML1,EBF1,EFNA1,ELOVL2,EMX1,EN2,F3,FAM13A,FHL3,GALNT8,GLRA3,GPM6A,GRID1,GSX2,HBE1,HOXA13,HOXA5,HOXB3,HOXB7,HOXB9,HOXC10,HOXC11,HOXC12,HOXC13,HOXC4,HOXC5,HOXD12,HOXD3,HOXD9,IFT140,IL20RA,ITGA11,KCND2,KCNH1,KIF1A,LEF1,LIMK1,LRIT2,LRRC7,MOB2,MXRA8,MYCT1,MYO18A…	118
Nervous System Development and Function, Neurological Disease, Organ Morphology, Organismal Development, Organismal Injury and Abnormalities	Abnormal morphology of brain	1,15E-04	AGTR2,EBF1,EMX1,EN2,GSX2,LEF1,LIMK1,NPY2R,PPP1R9B,PTF1A,SH2D3C,TFAP2A,ZIC4	13
Cancer, Gastrointestinal Disease, Organismal Injury and Abnormalities	Digestive system cancer	1,18E-04	ACE2,ACSBG2,AGTR2,AKAP6,AQP7,ARHGAP27,ATP11A,BAIAP3,BARHL2,C6,C7,CACNA1C,CALHM2,CCDC172,CDH16,CDHR1,CHRM3,CHST8,CPO,CXADR,CYP7A1,DPT,DSCAML1,EBF1,ELOVL2,EMX1,EN2,F3,FAM13A,GALNT8,GPM6A,GRID1,GSX2,HBE1,HOXA5,HOXB3,HOXB7,HOXB9,HOXC10,HOXC11,HOXC12,HOXC13,HOXC5,HOXD12,HOXD3,HOXD9,IFT140,IL20RA,ITGA11,KCND2,KCNH1,KIF1A,LEF1,LIMK1,LRIT2,LRRC7,MOB2,MXRA8,MYCT1,MYO18A,MYO9B,NEDD9,NKD1,NPY2R,PACRG,PCDH11…	110
Digestive System Development and Function	Morphology of digestive system	1,22E-04	AGTR2,CYP7A1,HOXA5,HOXC13,HOXC4,ITGA11,LEF1,NKD1,PCSK2,PLIN1,POU2F3,PTF1A,SIX1,SLC5A1,SULF1,TFAP2A,WDPCP	17
Cancer, Organismal Injury and Abnormalities	Cancer of secretory structure	1,26E-04	ACE2,ACSBG2,AKAP6,AQP7,ATP11A,BAIAP3,BARHL2,C6,C7,CACNA1C,CDH16,CHRM3,CPNE5,CPO,CYP7A1,DSCAML1,EBF1,F3,FAM13A,FHL3,GALNT8,GRID1,GSX2,HOXB3,HOXD9,ITGA11,KCND2,KCNH1,KIF1A,LEF1,LIMK1,LRIT2,LRRC7,MXRA8,MYCT1,MYO18A,MYO9B,NKD1,NPY2R,PCDH11X,PCDHA8,PCDHB3,PCSK2,PDE6B,PKHD1L1,PLB1,PLD1,PLEKHG5,PRDM13,RAD18,RECQL,RHAG,SDK2,SGSM1,SH2D3C,SH3PXD2A,SIX1,SLC22A5,SLIT1,SVEP1,TDP1,TFAP2A,TFEC,THSD7B,TMEM121,WS…	67
Cancer, Organismal Injury and Abnormalities	Tumorigenesis of epithelial neoplasm	1,28E-04	ACE2,ACSBG2,AGTR2,AKAP6,AQP7,ATP11A,BAIAP3,BARHL2,C6,C7,CACNA1C,CALHM2,CDH16,CDHR1,CHRM3,CHST8,CXADR,CYP7A1,DPT,DSCAML1,EBF1,ELOVL2,EN2,F3,GALNT8,GPM6A,GRID1,GSX2,HBE1,HOXA5,HOXB3,HOXB7,HOXB9,HOXC10,HOXC13,HOXC5,HOXD12,HOXD3,IFT140,ITGA11,KCND2,KCNH1,KIF1A,LEF1,LIMK1,LRIT2,LRRC7,MXRA8,MYCT1,MYO18A,MYO9B,NEDD9,NPY2R,PCDH11X,PCDHA8,PCDHB3,PCSK2,PKHD1L1,PLB1,PLD1,PLEKHG5,POU2F3,PRDM13,PSD,RECQL,RGS5…	87
Cancer, Organismal Injury and Abnormalities, Reproductive System Disease	Female genital tract adenocarcinoma	1,33E-04	ACE2,ACSBG2,AGTR2,AKAP6,BAIAP3,C6,C7,CACNA1C,CDHR1,CHRM3,CHST8,CXADR,CYP7A1,DPT,EFNA1,EN2,F3,GALNT8,GPM6A,GRID1,GSX2,HBE1,HOXA5,HOXC13,IFT140,ITGA11,KCND2,LIMK1,LRRC7,MYO9B,PCDHA8,PCDHB3,PCSK2,PKHD1L1,PLB1,POU2F3,PSD,RGS5,SDK2,SEMA3C,SH3PXD2A,SLC12A5,SLC5A1,SLIT1,SULF1,SVEP1,TFAP2A,THSD7B,TRPM5,WDPCP,WSCD2	51
Organismal Development	Development of genitourinary system	1,47E-04	AGTR2,AQP7,CDH16,CHRM3,CHST8,EFNA1,HOXA13,HOXB9,HOXC11,HOXD12,HOXD9,ITGA11,LEF1,PACRG,PLIN1,RAD18,SIX1,SLC5A1,SULF1,TFAP2A,WDPCP	21
Cancer, Organismal Injury and Abnormalities	Mixed neoplasia	1,52E-04	ACE2,AKAP6,AQP7,CHRM3,EN2,GALNT8,GRID1,HBE1,HOXD3,KIF1A,LIMK1,LRRC7,PCDH11X,PCSK2,PKHD1L1,PLB1,PLD1,PTF1A,SDK2,SIX1,SLC12A5,SLIT1,SVEP1,THSD7B,WDPCP,ZIC3	26
Embryonic Development, Organismal Development, Skeletal and Muscular System Development and Function	Development of stylopod	1,65E-04	HOXA5,HOXC10,HOXC5	3
Digestive System Development and Function, Embryonic Development, Organ Development, Organismal Development, Tissue Development	Development of tongue	1,65E-04	HOXC13,LEF1,SIX1	3
Cellular Movement	Cell movement	1,68E-04	AGTR2,BARHL2,C6,CHRM3,Col17a1,CXADR,CYP7A1,DOC2B,DPT,EBF1,EFNA1,F3,FHL3,GPM6A,GSX2,HOXB9,IL20RA,ITGA11,LEF1,LIMK1,MYO18A,MYO9B,NEDD9,PLD1,PLEKHG5,PPP1R9B,RAP1GAP2,SEMA3C,SH2D3C,SH3PXD2A,SIX1,SLC12A5,SLIT1,SULF1,TEKT3,TFAP2A,WDPCP	37
Connective Tissue Development and Function, Skeletal and Muscular System Development and Function, Tissue Development	Attachment of rib	1,72E-04	HOXA5,HOXB9,HOXC4,HOXD3	4
Organ Morphology, Renal and Urological System Development and Function	Morphology of kidney	1,74E-04	ACE2,AGTR2,CDH16,Col17a1,HOXC11,ITGA11,KCNH1,PCSK2,SIX1,WDPCP	10
Cancer, Organismal Injury and Abnormalities	Cancer of cells	1,78E-04	AKAP6,AQP7,ATP11A,BAIAP3,C6,C7,CACNA1C,CALHM2,CCDC172,CHRM3,CHST8,CYP7A1,DPT,DSCAML1,EBF1,F3,GPM6A,GRID1,HOXA13,HOXA5,HOXB9,HOXC11,HOXC13,HOXC4,HOXC5,HOXD9,IFT140,ITGA11,KCND2,KCNH1,LEF1,LIMK1,LRRC7,MYCT1,MYO18A,MYO9B,NEDD9,PCDH11X,PCDHA8,PDE6B,PKHD1L1,PLEKHG5,PSD,RAD18,RAP1GAP2,RHAG,SDK2,SGSM1,SH3PXD2A,SIX1,SLC22A5,SLC5A1,SLIT1,SULF1,SVEP1,TFAP2A,THSD7B,WDPCP,ZIC4	59
Respiratory System Development and Function	Morphology of respiratory tract	1,83E-04	GSX2,HOXA5,HOXB3,HOXD3,NPY2R,SIX1,TFAP2A,ZIC3	8
Nervous System Development and Function	Morphology of central nervous system	1,93E-04	AGTR2,EBF1,EMX1,EN2,GRID1,GSX2,HOXB8,LEF1,LIMK1,NPY2R,PPP1R9B,PTF1A,SH2D3C,TFAP2A,ZIC4	15
Nervous System Development and Function, Organ Morphology, Tissue Morphology, Visual System Development and Function	Quantity of amacrine cells	1,95E-04	BARHL2,PRDM13,PTF1A	3
Cancer, Organismal Injury and Abnormalities	Extracranial solid tumor	2,05E-04	ACE2,ACSBG2,AGTR2,AKAP6,AQP7,ARHGAP27,ATP11A,BAIAP3,BARHL2,C1orf158,C6,C7,CACNA1C,CALHM2,CCDC172,CDH16,CDHR1,CHRM3,CHST8,CPNE5,CPO,CXADR,CYP7A1,DOC2B,DPT,DSCAML1,EBF1,EFNA1,ELOVL2,EMX1,EN2,F3,FAM13A,FHL3,GALNT8,GLRA3,GPM6A,GRID1,GSX2,HBE1,HOXA13,HOXA5,HOXB3,HOXB7,HOXB8,HOXB9,HOXC10,HOXC11,HOXC12,HOXC13,HOXC4,HOXC5,HOXD12,HOXD3,HOXD9,IFT140,IL20RA,ITGA11,KCND2,KCNH1,KIF1A,LEF1,LIMK1,LRIT2,LRRC7,MO…	122
Developmental Disorder, Embryonic Development, Organismal Development, Tissue Morphology	Abnormal morphology of ultimobranchial body	2,16E-04	HOXB3,HOXD3	2
Renal and Urological System Development and Function, Skeletal and Muscular System Development and Function	Contraction of detrusor muscle	2,16E-04	CACNA1C,CHRM3	2
Connective Tissue Development and Function, Embryonic Development, Organ Development, Organismal Development, Reproductive System Development and Function, Skeletal and Muscular System Development and Function, Tissue Development	Development of baculum	2,16E-04	HOXA13,HOXD12	2
Nervous System Development and Function	Morphogenesis of glossopharyngeal nerve	2,16E-04	HOXB3,HOXD3	2
Cancer, Skeletal and Muscular Disorders, Tissue Morphology	Transformation of caudal vertebra	2,16E-04	HOXC13,HOXD9	2
Cancer, Organismal Injury and Abnormalities	Head and neck squamous cell carcinoma	2,26E-04	AKAP6,AQP7,BAIAP3,DPT,DSCAML1,EBF1,GPM6A,GRID1,HOXC13,HOXD9,ITGA11,LRRC7,MYCT1,MYO9B,PCDH11X,PKHD1L1,PLEKHG5,RAD18,RAP1GAP2,SDK2,SGSM1,SH3PXD2A,SLC22A5,SLIT1,SULF1,SVEP1,TFAP2A,THSD7B,WDPCP	29
Nervous System Development and Function, Organ Morphology, Organismal Development	Morphology of brain	2,28E-04	AGTR2,EBF1,EMX1,EN2,GRID1,GSX2,LEF1,LIMK1,NPY2R,PPP1R9B,PTF1A,SH2D3C,TFAP2A,ZIC4	14
Nervous System Development and Function	Sensation	2,29E-04	GRID1,HOXB8,KCND2,NPY2R,PCSK2,POU2F3,SIX1,TFAP2A,TRPM5,WHRN	10
Developmental Disorder, Organismal Injury and Abnormalities, Renal and Urological Disease	Congenital malformation of kidney	2,55E-04	AGTR2,HOXC11,IFT140,SIX1,WDPCP	5
Cancer, Organismal Injury and Abnormalities	Frequency of tumor	2,65E-04	ACE2,ACSBG2,AGTR2,AKAP6,AQP7,ATP11A,BAIAP3,BARHL2,C6,C7,CACNA1C,CALHM2,CDH16,CDHR1,CHRM3,CHST8,CXADR,CYP7A1,DPT,DSCAML1,EBF1,ELOVL2,EN2,F3,GALNT8,GPM6A,GRID1,GSX2,HBE1,HOXA5,HOXB3,HOXB7,HOXB9,HOXC10,HOXC13,HOXC5,HOXD12,HOXD3,IFT140,ITGA11,KCND2,KCNH1,KIF1A,LEF1,LIMK1,LRIT2,LRRC7,MXRA8,MYCT1,MYO18A,MYO9B,NEDD9,NPY2R,PCDH11X,PCDHA8,PCDHB3,PCSK2,PKHD1L1,PLB1,PLD1,PLEKHG5,POU2F3,PRDM13,PSD,RECQL,RGS5…	87
Cancer, Organismal Injury and Abnormalities, Reproductive System Disease	Female genital tract cancer	2,67E-04	ACE2,ACSBG2,AGTR2,AKAP6,BAIAP3,C6,C7,CACNA1C,CDHR1,CHRM3,CHST8,CXADR,CYP7A1,DPT,EFNA1,EN2,F3,GALNT8,GPM6A,GRID1,GSX2,HBE1,HOXA5,HOXC13,HOXD3,IFT140,ITGA11,KCND2,KIF1A,LIMK1,LRRC7,MYO9B,PCDH11X,PCDHA8,PCDHB3,PCSK2,PKHD1L1,PLB1,PLD1,POU2F3,PSD,RGS5,SDK2,SEMA3C,SGSM1,SH3PXD2A,SLC12A5,SLC5A1,SLIT1,SULF1,SVEP1,TFAP2A,THSD7B,TRPM5,WDPCP,WSCD2,ZIC3	57
Connective Tissue Development and Function, Connective Tissue Disorders, Organismal Injury and Abnormalities, Skeletal and Muscular Disorders, Skeletal and Muscular System Development and Function, Tissue Morphology	Abnormal morphology of cartilage tissue	2,68E-04	HOXA5,HOXB3,HOXC5,HOXD3,ZIC3	5
Cancer, Gastrointestinal Disease, Organismal Injury and Abnormalities	Colon adenocarcinoma	2,86E-04	ACE2,AGTR2,AKAP6,ATP11A,BARHL2,CACNA1C,CALHM2,CDHR1,CHRM3,DSCAML1,EBF1,F3,GPM6A,GRID1,GSX2,HOXB3,HOXB7,HOXB9,HOXC10,HOXD12,IFT140,KCND2,KCNH1,KIF1A,LEF1,LRIT2,LRRC7,MXRA8,MYCT1,MYO18A,NEDD9,PCDHA8,PCDHB3,PCSK2,PKHD1L1,PLB1,PLEKHG5,PRDM13,PSD,RECQL,RGS5,RHAG,SDK2,SESN1,SH2D3C,SH3PXD2A,SLC12A5,SLIT1,SULF1,SVEP1,TFEC,THSD7B,WDPCP,WHRN,WSCD2,ZIC4	56
Nervous System Development and Function, Organ Morphology, Organismal Development	Morphology of hippocampus	2,86E-04	AGTR2,EMX1,GRID1,LEF1,LIMK1,PPP1R9B	6
Cancer, Organismal Injury and Abnormalities, Respiratory Disease	Upper airway cancer	3,00E-04	AKAP6,AQP7,DSCAML1,GPM6A,GRID1,KIF1A,LRRC7,MYCT1,MYO9B,PCDH11X,PKHD1L1,RAD18,SEMA3C,SH3PXD2A,SLIT1,SVEP1,THSD7B,WDPCP	18
Cancer, Organismal Injury and Abnormalities, Respiratory Disease	Laryngeal squamous cell carcinoma	3,01E-04	DSCAML1,GPM6A,GRID1,LRRC7,MYCT1,MYO9B,PCDH11X,PKHD1L1,RAD18,SH3PXD2A,SVEP1,THSD7B,WDPCP	13
Connective Tissue Development and Function, Connective Tissue Disorders, Organ Morphology, Organismal Injury and Abnormalities, Skeletal and Muscular Disorders, Skeletal and Muscular System Development and Function, Tissue Development	Abnormal morphology of short sternum	3,06E-04	HOXA5,HOXC5,SULF1	3
Cancer, Organismal Injury and Abnormalities	Incidence of tumor	3,18E-04	ACE2,ACSBG2,AGTR2,AKAP6,AQP7,ATP11A,BAIAP3,BARHL2,C6,C7,CACNA1C,CALHM2,CDH16,CDHR1,CHRM3,CHST8,CXADR,CYP7A1,DPT,DSCAML1,EBF1,ELOVL2,EN2,F3,GALNT8,GPM6A,GRID1,GSX2,HBE1,HOXA5,HOXB3,HOXB7,HOXB9,HOXC10,HOXC13,HOXC5,HOXD12,HOXD3,IFT140,ITGA11,KCND2,KCNH1,KIF1A,LEF1,LIMK1,LRIT2,LRRC7,MXRA8,MYCT1,MYO18A,MYO9B,NEDD9,NPY2R,PCDH11X,PCDHA8,PCDHB3,PCSK2,PKHD1L1,PLB1,PLD1,PLEKHG5,POU2F3,PRDM13,PSD,RECQL,RGS5…	87
Behavior	Emotional behavior	3,37E-04	AGTR2,EN2,HOXB8,LIMK1,LRRC7,NPY2R,PDE6B,PPP1R9B,TRPM5	9
Embryonic Development, Organ Development, Organismal Development, Skeletal and Muscular System Development and Function, Tissue Development	Formation of muscle	3,44E-04	CXADR,EN2,FHL3,HOXA13,HOXD9,ITGA11,KCNH1,LEF1,NKD1,PLD1,SIX1	11
Connective Tissue Development and Function, Connective Tissue Disorders, Nervous System Development and Function, Organ Morphology, Organismal Development, Organismal Injury and Abnormalities, Skeletal and Muscular Disorders, Skeletal and Muscular System Development and Function, Tissue Development	Abnormal morphology of cervical vertebra	3,44E-04	HOXA5,HOXB3,HOXD3,SULF1	4
Cell-To-Cell Signaling and Interaction, Nervous System Development and Function	Inhibitory postsynaptic current	3,44E-04	BAIAP3,CHRM3,DOC2B,GLRA3	4
Connective Tissue Development and Function, Connective Tissue Disorders, Organ Morphology, Organismal Injury and Abnormalities, Skeletal and Muscular Disorders, Skeletal and Muscular System Development and Function, Tissue Development	Abnormal morphology of hyoid bone	3,51E-04	HOXB3,HOXD3,ZIC3	3
Connective Tissue Development and Function, Embryonic Development, Organ Development, Organismal Development, Skeletal and Muscular System Development and Function, Tissue Development	Development of radius	3,59E-04	HOXA5,HOXC5	2
Connective Tissue Disorders, Developmental Disorder, Organismal Injury and Abnormalities, Skeletal and Muscular Disorders	Hypoplasia of sternum	3,59E-04	HOXB9,HOXC4	2
Developmental Disorder, Embryonic Development, Organismal Development, Tissue Morphology	Abnormal morphology of embryonic tissue	3,68E-04	CACNA1C,CXADR,F3,GSX2,HHAT,HOXA13,HOXB3,HOXB9,HOXC11,HOXD3,HOXD9,LEF1,NPY2R,TFAP2A	14
Cancer, Gastrointestinal Disease, Organismal Injury and Abnormalities	Development of digestive organ tumor	3,69E-04	ACE2,ACSBG2,AGTR2,AKAP6,ATP11A,BARHL2,C6,C7,CACNA1C,CALHM2,CDH16,CDHR1,CHRM3,CHST8,DSCAML1,EBF1,ELOVL2,F3,GPM6A,GRID1,GSX2,HOXB3,HOXB7,HOXB9,HOXC10,HOXD12,IFT140,KCND2,KCNH1,KIF1A,LEF1,LRIT2,LRRC7,MXRA8,MYCT1,MYO18A,MYO9B,NEDD9,NPY2R,PCDHA8,PCDHB3,PCSK2,PKHD1L1,PLB1,PLEKHG5,PRDM13,PSD,RECQL,RGS5,RHAG,SDK2,SESN1,SH2D3C,SH3PXD2A,SLC12A5,SLIT1,SULF1,SVEP1,TFEC,THSD7B,WDPCP,WHRN,WSCD2,ZIC4	64
Organismal Survival	Perinatal death	3,77E-04	AKAP6,CYP7A1,F3,GSX2,HHAT,HOXA5,HOXB3,HOXD3,PTF1A,SH2D3C,SIX1,SLC12A5,TFAP2A,WDPCP	14
Cancer, Organismal Injury and Abnormalities	Breast or ovarian carcinoma	4,02E-04	ACE2,AKAP6,BAIAP3,CACNA1C,CDHR1,CHRM3,CHST8,CPO,CXADR,DPT,EN2,GALNT8,GRID1,HBE1,HOXA5,HOXB3,HOXB9,HOXC10,HOXC11,HOXC13,ITGA11,LIMK1,LRRC7,MYO9B,NKD1,PCDH11X,PCSK2,PDE6B,PKHD1L1,PLB1,POU2F3,PSD,RAD18,SDK2,SEMA3C,SGSM1,SH3PXD2A,SLC12A5,SLC5A1,SLIT1,SVEP1,TDP1,THSD7B,TRPM5,WDPCP,ZIC4	46
Organismal Development, Skeletal and Muscular Disorders, Skeletal and Muscular System Development and Function	Abnormal morphology of limb	4,11E-04	HOXA13,HOXC10,HOXC11,HOXC13,HOXD12,HOXD9,SULF1,TFAP2A	8
Cancer, Gastrointestinal Disease, Organismal Injury and Abnormalities	Colorectal adenocarcinoma	4,23E-04	ACE2,AGTR2,AKAP6,ATP11A,BARHL2,C7,CACNA1C,CALHM2,CDHR1,CHRM3,DSCAML1,EBF1,F3,GPM6A,GRID1,GSX2,HOXB3,HOXB7,HOXB9,HOXC10,HOXD12,IFT140,KCND2,KCNH1,KIF1A,LEF1,LRIT2,LRRC7,MXRA8,MYCT1,MYO18A,NEDD9,PCDHA8,PCDHB3,PCSK2,PKHD1L1,PLB1,PLEKHG5,PRDM13,PSD,RECQL,RGS5,RHAG,SDK2,SESN1,SH2D3C,SH3PXD2A,SLC12A5,SLIT1,SULF1,SVEP1,TFEC,THSD7B,WDPCP,WHRN,WSCD2,ZIC4	57
Behavior	Locomotion	4,57E-04	CACNA1C,EBF1,EN2,HOXB8,HOXD9,KCND2,LIMK1,LRRC7,NPY2R,SLC22A5	10
Organismal Development, Skeletal and Muscular System Development and Function	Morphology of limb	4,62E-04	HOXA13,HOXC10,HOXC11,HOXC13,HOXD12,HOXD9,ITGA11,SULF1,TFAP2A	9
Cancer, Dermatological Diseases and Conditions, Organismal Injury and Abnormalities	Skin squamous cell carcinoma	4,65E-04	AKAP6,C6,CACNA1C,CHST8,CYP7A1,DSCAML1,GPM6A,ITGA11,KCND2,KCNH1,MYO18A,PCDH11X,PCDHA8,PKHD1L1,RAP1GAP2,SLIT1,THSD7B	17
Organismal Survival	Organismal death	4,84E-04	ACE2,AGTR2,AKAP6,CACNA1C,CDH16,Col17a1,CXADR,CYP7A1,EBF1,F3,GSX2,HHAT,HOXA13,HOXA5,HOXB3,HOXC10,HOXC13,HOXC4,HOXD3,ITGA11,KIF1A,LEF1,LIMK1,LRRC7,NPY2R,PCSK2,PTF1A,SH2D3C,SH3PXD2A,SIX1,SLC12A5,SLC22A5,SLC5A1,SULF1,TFAP2A,WDPCP,ZIC3,ZIC4	38
Cellular Development	Commitment of cells	5,10E-04	BARHL2,EBF1,EN2,GSX2,PTF1A,SIX1	6
Cancer, Organismal Injury and Abnormalities, Reproductive System Disease	Development of genital tumor	5,11E-04	ACE2,ACSBG2,AGTR2,AKAP6,BAIAP3,C6,C7,CACNA1C,CDHR1,CHRM3,CHST8,CXADR,CYP7A1,EN2,F3,GALNT8,GRID1,GSX2,HBE1,HOXA5,HOXC13,HOXD3,IFT140,ITGA11,KCND2,KIF1A,LIMK1,LRRC7,MYO9B,PCDH11X,PCDHA8,PCDHB3,PCSK2,PKHD1L1,PLB1,PLD1,POU2F3,PSD,SDK2,SEMA3C,SH3PXD2A,SLC12A5,SLC5A1,SLIT1,SULF1,SVEP1,THSD7B,TRPM5,WDPCP,WSCD2,ZIC3	51
Nervous System Development and Function	Bitter taste sensitivity	5,36E-04	POU2F3,TRPM5	2
Cellular Assembly and Organization	Generation of lamellipodia	5,36E-04	LIMK1,MYO9B	2
Respiratory Disease, Respiratory System Development and Function	Abnormal morphology of respiratory system	5,38E-04	GSX2,HOXA5,HOXB3,HOXD3,LEF1,NPY2R,SIX1,TFAP2A,ZIC3	9
Organismal Development, Organismal Injury and Abnormalities	Abnormal morphology of abdomen	5,62E-04	AGTR2,CHRM3,CHST8,CYP7A1,HOXA5,HOXB9,HOXC10,HOXC11,HOXD9,LEF1,NKD1,PCSK2,PLIN1,PTF1A,SLC12A5,SLC5A1,WDPCP	17
Hereditary Disorder, Ophthalmic Disease, Organismal Injury and Abnormalities	Autosomal recessive retinitis pigmentosa	5,78E-04	CDHR1,IFT140,PDE6B,WHRN	4
Organ Morphology, Organismal Development, Organismal Injury and Abnormalities, Respiratory Disease, Respiratory System Development and Function	Abnormal morphology of nose	6,14E-04	GSX2,NPY2R,SIX1,TFAP2A	4
Cancer, Organismal Injury and Abnormalities	Abdominal neoplasm	6,15E-04	ACE2,ACSBG2,AGTR2,AKAP6,AQP7,ARHGAP27,ATP11A,BAIAP3,BARHL2,C1orf158,C6,C7,CACNA1C,CALHM2,CCDC172,CDH16,CDHR1,CHRM3,CHST8,CPNE5,CPO,CXADR,CYP7A1,DPT,DSCAML1,EBF1,EFNA1,ELOVL2,EMX1,EN2,F3,FAM13A,FHL3,GALNT8,GPM6A,GRID1,GSX2,HBE1,HOXA13,HOXA5,HOXB3,HOXB7,HOXB9,HOXC10,HOXC11,HOXC12,HOXC13,HOXC5,HOXD12,HOXD3,HOXD9,IFT140,IL20RA,ITGA11,KCND2,KCNH1,KIF1A,LEF1,LIMK1,LRIT2,LRRC7,MOB2,MXRA8,MYCT1,MYO18A,MY…	117
Cancer, Organismal Injury and Abnormalities	Breast or colorectal cancer	6,34E-04	ACE2,AGTR2,AKAP6,ATP11A,BAIAP3,BARHL2,C7,CACNA1C,CALHM2,CDHR1,CHRM3,CPO,DPT,DSCAML1,EBF1,F3,FHL3,GPM6A,GRID1,GSX2,HOXB3,HOXB7,HOXB9,HOXC10,HOXC11,HOXC13,HOXD12,IFT140,KCND2,KCNH1,KIF1A,LEF1,LIMK1,LRIT2,LRRC7,MXRA8,MYCT1,MYO18A,NEDD9,NKD1,PCDH11X,PCDHA8,PCDHB3,PCSK2,PDE6B,PKHD1L1,PLB1,PLD1,PLEKHG5,POU2F3,PRDM13,PSD,RAD18,RECQL,RGS5,RHAG,SDK2,SEMA3C,SESN1,SGSM1,SH2D3C,SH3PXD2A,SLC12A5,SLC5A1,SLIT1,…	75
Cellular Assembly and Organization, Cellular Function and Maintenance	Organization of cytoplasm	6,40E-04	AGTR2,BARHL2,CXADR,EFNA1,F3,FHL3,GPM6A,IFT140,LIMK1,LRRC7,MOB2,MYO18A,NEDD9,PLD1,PPP1R9B,PSD,PTF1A,RAB32,SDK2,SH2D3C,SLC12A5,SLC22A5,SLIT1,SULF1,TEKT3,TFAP2A,WDPCP	27
Cancer, Organismal Injury and Abnormalities, Reproductive System Disease	Tumorigenesis of reproductive tract	6,53E-04	ACE2,ACSBG2,AGTR2,AKAP6,BAIAP3,C6,C7,CACNA1C,CDHR1,CHRM3,CHST8,CXADR,CYP7A1,DPT,EFNA1,EN2,F3,GALNT8,GPM6A,GRID1,GSX2,HBE1,HOXA5,HOXC13,HOXD3,IFT140,ITGA11,KCND2,KIF1A,LIMK1,LRRC7,MYO9B,PCDH11X,PCDHA8,PCDHB3,PCSK2,PKHD1L1,PLB1,PLD1,POU2F3,PSD,RGS5,SDK2,SEMA3C,SGSM1,SH3PXD2A,SLC12A5,SLC5A1,SLIT1,SULF1,SVEP1,TFAP2A,THSD7B,TRPM5,WDPCP,WSCD2,ZIC3	57
Digestive System Development and Function, Organismal Development	Morphology of mouth	6,54E-04	HOXC13,ITGA11,LEF1,POU2F3,SIX1,TFAP2A	6
Cell Morphology	Sprouting	6,74E-04	AGTR2,EFNA1,LIMK1,LRRC7,NPY2R,PLD1,PTF1A,SDK2,SLC12A5,SLIT1,SULF1	11
Developmental Disorder	Agenesis	7,23E-04	AGTR2,EMX1,HOXA13,HOXD12,NEDD9,PTF1A,SIX1	7
Nervous System Development and Function, Tissue Morphology	Quantity of neurons	7,34E-04	BARHL2,CACNA1C,EN2,GRID1,GSX2,HHAT,HOXB3,LEF1,PRDM13,PTF1A,TFAP2A	11
Neurological Disease	Glossopharyngeal-vagus nerve fusion	7,48E-04	HOXB3,HOXD3	2
Developmental Disorder, Neurological Disease, Organismal Injury and Abnormalities	Hypoplasia of olfactory bulb	7,48E-04	SH2D3C,ZIC3	2
Nervous System Development and Function, Neurological Disease, Organ Morphology, Organismal Development, Organismal Injury and Abnormalities	Lack of cerebellum	7,48E-04	EN2,PTF1A	2
Cellular Movement	Migration of colon carcinoma cells	7,48E-04	F3,NEDD9	2
Nervous System Development and Function	Sweet taste sensitivity	7,48E-04	POU2F3,TRPM5	2
Embryonic Development, Organismal Development, Skeletal and Muscular System Development and Function	Morphogenesis of embryonic digit	7,73E-04	HOXC11,HOXD12,IFT140,WDPCP	4
Connective Tissue Development and Function, Skeletal and Muscular System Development and Function, Tissue Development	Thickness of trabecular bone	7,73E-04	AGTR2,EBF1,IL20RA,NPY2R	4
Embryonic Development, Organismal Development	Morphogenesis of head	7,96E-04	CDHR1,EMX1,GSX2,HOXC13,LEF1,LIMK1,SIX1,TFAP2A	8
Cancer, Organismal Injury and Abnormalities, Reproductive System Disease	Malignant neoplasm of male genital organ	8,08E-04	ACSBG2,AKAP6,AQP7,ATP11A,BAIAP3,BARHL2,C6,C7,CACNA1C,CDH16,CHRM3,CHST8,CPNE5,CPO,CYP7A1,DSCAML1,EBF1,FHL3,GALNT8,GRID1,HOXD9,ITGA11,KCND2,KCNH1,KIF1A,LEF1,LIMK1,MXRA8,MYO18A,NKD1,NPY2R,PCDH11X,PCDHA8,PCDHB3,PDE6B,PKHD1L1,PLB1,PLD1,PRDM13,RAD18,RECQL,SDK2,SH2D3C,SLC22A5,SLIT1,SVEP1,TDP1,WSCD2,ZIC4	49
Cancer, Gastrointestinal Disease, Organismal Injury and Abnormalities	Colon cancer	8,16E-04	ACE2,AGTR2,AKAP6,ATP11A,BARHL2,CACNA1C,CALHM2,CDHR1,CHRM3,DSCAML1,EBF1,F3,GPM6A,GRID1,GSX2,HOXB3,HOXB7,HOXB9,HOXC10,HOXD12,IFT140,KCND2,KCNH1,KIF1A,LEF1,LRIT2,LRRC7,MXRA8,MYCT1,MYO18A,NEDD9,PCDHA8,PCDHB3,PCSK2,PKHD1L1,PLB1,PLD1,PLEKHG5,PRDM13,PSD,RECQL,RGS5,RHAG,SDK2,SESN1,SH2D3C,SH3PXD2A,SLC12A5,SLIT1,SULF1,SVEP1,TFEC,THSD7B,WDPCP,WHRN,WSCD2,ZIC4	57
Cellular Movement	Migration of cells	8,18E-04	AGTR2,BARHL2,C6,CHRM3,Col17a1,CXADR,CYP7A1,DOC2B,DPT,EBF1,EFNA1,F3,GPM6A,GSX2,IL20RA,LEF1,LIMK1,MYO18A,MYO9B,NEDD9,PLD1,PLEKHG5,PPP1R9B,RAP1GAP2,SEMA3C,SH2D3C,SIX1,SLC12A5,SLIT1,SULF1,TFAP2A,WDPCP	32
Developmental Disorder, Skeletal and Muscular Disorders	Congenital anomaly of limb	8,54E-04	CACNA1C,HHAT,HOXA13,HOXA5,HOXC5,HOXD12,WDPCP	7
Connective Tissue Development and Function, Connective Tissue Disorders, Nervous System Development and Function, Organ Morphology, Organismal Development, Organismal Injury and Abnormalities, Skeletal and Muscular Disorders, Skeletal and Muscular System Development and Function, Tissue Development	Abnormal morphology of thoracic vertebra	8,60E-04	HOXB9,HOXC4,HOXD9	3
Embryonic Development, Tissue Morphology	Fusion of embryonic tissue	8,60E-04	EN2,HOXA5,SULF1	3
Cancer, Gastrointestinal Disease, Hepatic System Disease, Organismal Injury and Abnormalities	Liver tumor	8,66E-04	ACE2,ACSBG2,AGTR2,AKAP6,AQP7,ARHGAP27,ATP11A,BAIAP3,BARHL2,C1orf158,C7,CACNA1C,CCDC172,CDH16,CDHR1,CHRM3,CHST8,CPO,CXADR,CYP7A1,DPT,DSCAML1,EBF1,EFNA1,ELOVL2,EMX1,EN2,F3,FAM13A,GALNT8,GPM6A,GRID1,HOXA13,HOXA5,HOXB7,HOXB9,HOXD12,HOXD9,IFT140,IL20RA,ITGA11,KCND2,KCNH1,KIF1A,LEF1,LRIT2,LRRC7,MYO18A,NKD1,NPY2R,PCDH11X,PCDHA8,PCDHB3,PCSK2,PDE6B,PKHD1L1,PLB1,PLD1,PLEKHG5,POU2F3,PRDM13,PSD,RAD18,RAP1GAP…	87
Cell Morphology, Cellular Assembly and Organization, Cellular Development, Cellular Function and Maintenance, Cellular Growth and Proliferation, Embryonic Development, Nervous System Development and Function, Organismal Development, Tissue Development	Branching of neurites	8,74E-04	AGTR2,LIMK1,LRRC7,PLD1,PTF1A,SDK2,SLC12A5,SLIT1,SULF1	9
Cellular Development, Cellular Growth and Proliferation, Embryonic Development, Nervous System Development and Function, Organ Development, Organismal Development, Tissue Development	Formation of brain cells	9,09E-04	BARHL2,EFNA1,KIF1A,PTF1A	4
Connective Tissue Development and Function, Organ Morphology, Organismal Development, Skeletal and Muscular System Development and Function, Tissue Development	Morphology of limb bone	9,54E-04	HOXA13,HOXC10,HOXD9,ITGA11,SULF1,TFAP2A	6
Cancer, Organismal Injury and Abnormalities	Development of carcinoma	9,54E-04	ACE2,ACSBG2,AGTR2,AKAP6,AQP7,ATP11A,BAIAP3,BARHL2,C6,C7,CACNA1C,CALHM2,CDH16,CDHR1,CHRM3,CHST8,CXADR,CYP7A1,DSCAML1,EBF1,ELOVL2,EN2,F3,GALNT8,GPM6A,GRID1,GSX2,HBE1,HOXA5,HOXB3,HOXB7,HOXB9,HOXC10,HOXC13,HOXD12,HOXD3,IFT140,ITGA11,KCND2,KCNH1,KIF1A,LEF1,LIMK1,LRIT2,LRRC7,MXRA8,MYCT1,MYO18A,MYO9B,NEDD9,NPY2R,PCDH11X,PCDHA8,PCDHB3,PCSK2,PKHD1L1,PLB1,PLD1,PLEKHG5,POU2F3,PRDM13,PSD,RECQL,RGS5,RHAG,SDK2…	83
Nervous System Development and Function, Neurological Disease, Organ Morphology, Organismal Development, Organismal Injury and Abnormalities	Abnormal morphology of hippocampus	9,86E-04	AGTR2,EMX1,LEF1,LIMK1,PPP1R9B	5
Organismal Injury and Abnormalities, Renal and Urological Disease, Renal and Urological System Development and Function	Abnormal morphology of urinary system	9,87E-04	ACE2,AGTR2,CHRM3,Col17a1,HOXC11,PCSK2,SIX1,WDPCP	8
Nervous System Development and Function, Neurological Disease, Organ Morphology, Organismal Development, Organismal Injury and Abnormalities	Abnormal morphology of lateral ganglionic eminences	9,93E-04	EBF1,GSX2	2
Cell Morphology	Shape change of muscle cell lines	9,93E-04	FHL3,LIMK1	2
Molecular Transport	Transport of ammonium	9,93E-04	RHAG,SLC12A5	2
Developmental Disorder	Hypoplasia of secretory structure	1,01E-03	HOXA13,HOXB9,HOXD9,PTF1A	4
Cancer, Organismal Injury and Abnormalities	Squamous-cell carcinoma	1,05E-03	AKAP6,AQP7,BAIAP3,C6,CACNA1C,CALHM2,CHST8,CYP7A1,DPT,DSCAML1,EBF1,GPM6A,GRID1,HOXA5,HOXB9,HOXC13,HOXC4,HOXC5,HOXD9,IFT140,ITGA11,KCND2,KCNH1,LIMK1,LRRC7,MYCT1,MYO18A,MYO9B,PCDH11X,PCDHA8,PKHD1L1,PLEKHG5,RAD18,RAP1GAP2,RHAG,SDK2,SGSM1,SH3PXD2A,SLC22A5,SLIT1,SULF1,SVEP1,TFAP2A,THSD7B,WDPCP	45
Nervous System Development and Function	Sensory system development	1,05E-03	CDHR1,DPT,EBF1,EFNA1,EMX1,HOXB3,LEF1,NKD1,PDE6B,PRDM13,SIX1,TFAP2A	12
Skeletal and Muscular System Development and Function	Morphology of joint	1,06E-03	HOXA5,HOXC10,HOXC5,HOXD3	4
Connective Tissue Development and Function, Connective Tissue Disorders, Organismal Development, Organismal Injury and Abnormalities, Skeletal and Muscular Disorders, Skeletal and Muscular System Development and Function, Tissue Development	Abnormal morphology of skull	1,10E-03	HOXB3,HOXD3,LEF1,SIX1,SULF1,TFAP2A,ZIC3	7
Connective Tissue Development and Function, Connective Tissue Disorders, Organ Morphology, Organismal Injury and Abnormalities, Skeletal and Muscular Disorders, Skeletal and Muscular System Development and Function, Tissue Development	Abnormal morphology of sternum	1,12E-03	HOXA5,HOXC5,SULF1,TFAP2A	4
Organismal Development	Size of body	1,15E-03	AGTR2,AKAP6,AQP7,CHRM3,Col17a1,EBF1,F3,GRID1,ITGA11,LEF1,LRRC7,NPY2R,PPP1R9B,PTF1A,SULF1,TFAP2A,ZIC4	17
Cancer, Organismal Injury and Abnormalities, Reproductive System Disease	Prostate cancer	1,16E-03	ACSBG2,AKAP6,AQP7,ATP11A,BAIAP3,BARHL2,C6,C7,CACNA1C,CDH16,CHRM3,CPNE5,CPO,CYP7A1,DSCAML1,EBF1,FHL3,GALNT8,GRID1,HOXD9,ITGA11,KCND2,KCNH1,KIF1A,LEF1,LIMK1,MXRA8,MYO18A,NKD1,NPY2R,PCDH11X,PCDHA8,PCDHB3,PDE6B,PKHD1L1,PLB1,PLD1,PRDM13,RAD18,RECQL,SDK2,SH2D3C,SLC22A5,SLIT1,SVEP1,TDP1,WSCD2,ZIC4	48
Embryonic Development, Organ Development, Organismal Development, Tissue Development	Development of sensory organ	1,17E-03	CDHR1,DPT,EBF1,EFNA1,HOXA13,HOXC13,LEF1,NKD1,PDE6B,PRDM13,SIX1,TFAP2A,WDPCP	13
Behavior	Conditioning	1,25E-03	CHRM3,KIF1A,LIMK1,PDE6B,POU2F3,PPP1R9B,TRPM5	7
Cancer, Organismal Injury and Abnormalities, Reproductive System Disease	Uterine serous papillary cancer	1,25E-03	C7,CACNA1C,DPT,EFNA1,GPM6A,RGS5,TFAP2A	7
Cancer, Organismal Injury and Abnormalities, Reproductive System Disease	Prostatic carcinoma	1,27E-03	ACSBG2,AKAP6,AQP7,ATP11A,BAIAP3,BARHL2,C6,C7,CACNA1C,CDH16,CPNE5,CPO,CYP7A1,DSCAML1,EBF1,FHL3,GALNT8,HOXD9,ITGA11,KCND2,KCNH1,KIF1A,LEF1,LIMK1,MYO18A,NKD1,NPY2R,PCDH11X,PCDHA8,PCDHB3,PKHD1L1,PLD1,PRDM13,RAD18,RECQL,SDK2,SH2D3C,SLC22A5,SLIT1,SVEP1,TDP1,WSCD2,ZIC4	43
Developmental Disorder, Organismal Injury and Abnormalities, Reproductive System Disease	Hypoplasia of mammary gland	1,27E-03	HOXB9,HOXD9	2
Hematological System Development and Function, Immunological Disease, Lymphoid Tissue Structure and Development, Organ Morphology, Organismal Development, Organismal Injury and Abnormalities, Tissue Morphology	Lack of thymus gland	1,27E-03	HOXD3,SIX1	2
Carbohydrate Metabolism, Molecular Transport, Small Molecule Biochemistry	Transport of polyols	1,27E-03	AQP7,SLC5A1	2
Gene Expression	Transcription of RNA	1,39E-03	AGTR2,BARHL2,EBF1,EFNA1,EN2,HBE1,HOXA13,HOXA5,HOXB3,HOXB7,HOXB8,HOXB9,HOXC10,HOXC11,HOXC13,HOXC4,HOXC5,HOXD3,HOXD9,LEF1,Onecut3,POU2F3,PRDM13,PTF1A,SGSM1,SIX1,TFAP2A,TFEC,ZIC3	29
Cardiovascular System Development and Function, Organismal Development	Vasculogenesis	1,44E-03	ACE2,AGTR2,C6,EFNA1,F3,HOXA13,HOXB3,LEF1,MYO9B,NPY2R,PLD1,PLEKHG5,RGS5,SEMA3C,SULF1,TFAP2A	16
Cardiovascular System Development and Function, Skeletal and Muscular System Development and Function	Contraction of vascular smooth muscle	1,58E-03	CHRM3,PLD1	2
Skeletal and Muscular System Development and Function	Fusion of sacral vertebra	1,58E-03	HOXD9,SULF1	2
Cardiovascular System Development and Function, Organismal Development	Morphogenesis of capillary vessel	1,58E-03	EFNA1,HOXB3	2
Digestive System Development and Function	Development of gastrointestinal tract	1,62E-03	HOXA13,HOXA5,HOXC13,LEF1,LIMK1,SIX1,TFAP2A,WDPCP	8
Cell Morphology, Cellular Development	Branching of cells	1,67E-03	AGTR2,EFNA1,LIMK1,LRRC7,PLD1,PTF1A,SDK2,SLC12A5,SLIT1,SULF1	10
Cellular Development	Fate determination of cells	1,69E-03	BARHL2,GSX2,PTF1A	3
Digestive System Development and Function	Development of digestive system	1,76E-03	HOXA13,HOXA5,HOXC13,ITGA11,LEF1,LIMK1,PTF1A,SIX1,TFAP2A,WDPCP	10
Endocrine System Disorders, Gastrointestinal Disease, Metabolic Disease, Organismal Injury and Abnormalities, Renal and Urological Disease	Diabetic nephropathy	1,77E-03	ACE2,CACNA1C,CXADR,F3,LEF1,SULF1	6
Endocrine System Disorders, Hematological Disease, Metabolic Disease	Hypoglycemia	1,79E-03	AQP7,CACNA1C,EBF1,PCSK2,PTF1A	5
Organismal Development, Skeletal and Muscular Disorders, Skeletal and Muscular System Development and Function	Abnormal morphology of digit	1,82E-03	HOXA13,HOXC13,HOXD12	3
Connective Tissue Development and Function, Connective Tissue Disorders, Organ Morphology, Organismal Development, Organismal Injury and Abnormalities, Skeletal and Muscular Disorders, Skeletal and Muscular System Development and Function, Tissue Development	Abnormal morphology of radius	1,82E-03	HOXA13,SULF1,TFAP2A	3
Embryonic Development, Organ Development, Organismal Development, Skeletal and Muscular System Development and Function, Tissue Development	Development of striated muscle	1,82E-03	CXADR,EN2,HOXD9,LEF1,NKD1,SIX1	6
Nervous System Development and Function, Organ Morphology, Organismal Development	Morphology of cerebral cortex	1,84E-03	AGTR2,EMX1,GRID1,LEF1,LIMK1,PPP1R9B,PTF1A	7
Cardiovascular Disease, Cardiovascular System Development and Function, Organ Morphology, Organismal Development, Organismal Injury and Abnormalities	Abnormal morphology of left ventricle	1,85E-03	ACE2,AGTR2,CXADR,EFNA1	4
Cellular Assembly and Organization, Cellular Function and Maintenance	Organization of cytoskeleton	1,92E-03	AGTR2,BARHL2,CXADR,EFNA1,F3,FHL3,GPM6A,IFT140,LIMK1,LRRC7,MOB2,NEDD9,PLD1,PPP1R9B,PSD,PTF1A,SDK2,SH2D3C,SLC12A5,SLIT1,SULF1,TEKT3,TFAP2A,WDPCP	24
Skeletal and Muscular System Development and Function	Fusion of occipital bone	1,93E-03	HOXB3,HOXD3	2
Nervous System Development and Function, Neurological Disease, Organ Morphology, Organismal Development, Organismal Injury and Abnormalities	Lack of dentate gyrus	1,93E-03	EMX1,LEF1	2
Behavior	Aversive behavior	1,95E-03	PDE6B,PPP1R9B,TRPM5	3
Cardiovascular System Development and Function, Organismal Development	Angiogenesis	2,15E-03	ACE2,AGTR2,C6,EFNA1,F3,HOXA13,HOXA5,HOXB3,HOXD3,LEF1,MYO9B,NPY2R,PLD1,PLEKHG5,RGS5,SEMA3C,SULF1,TFAP2A	18
Skeletal and Muscular System Development and Function	Contraction of smooth muscle	2,19E-03	CACNA1C,CHRM3,NPY2R,PLD1	4
Cancer, Organismal Injury and Abnormalities	Serous adenocarcinoma	2,22E-03	AKAP6,C7,CACNA1C,CDHR1,CHST8,DPT,EFNA1,F3,GPM6A,HOXA5,ITGA11,MYO9B,PSD,RGS5,SEMA3C,TFAP2A,THSD7B	17
Nervous System Development and Function	Development of cranial nerve	2,24E-03	HOXB3,HOXD3,TFAP2A	3
Molecular Transport, Small Molecule Biochemistry	Secretion of peptide	2,24E-03	CHRM3,NPY2R,PCSK2	3
Connective Tissue Development and Function, Connective Tissue Disorders, Organ Morphology, Organismal Development, Organismal Injury and Abnormalities, Skeletal and Muscular Disorders, Skeletal and Muscular System Development and Function, Tissue Development	Abnormal morphology of deltoid tuberosity	2,30E-03	HOXC10,HOXD9	2
Connective Tissue Development and Function, Connective Tissue Disorders, Inflammatory Disease, Inflammatory Response, Organismal Injury and Abnormalities, Skeletal and Muscular Disorders, Skeletal and Muscular System Development and Function, Tissue Morphology	Abnormal morphology of intervertebral disc	2,30E-03	HOXA5,HOXC5	2
Embryonic Development, Tissue Morphology	Fusion of sternebrae	2,30E-03	HOXA5,SULF1	2
Cancer, Organismal Injury and Abnormalities	Metastasis of hepatoma cell lines	2,30E-03	HOXB9,NEDD9	2
Cancer, Organismal Injury and Abnormalities	Breast or pancreatic cancer	2,42E-03	ACE2,AKAP6,ATP11A,BAIAP3,CACNA1C,CDHR1,CHRM3,CHST8,CPO,CXADR,DPT,DSCAML1,EN2,F3,FHL3,GALNT8,GRID1,HBE1,HOXA5,HOXB3,HOXB9,HOXC10,HOXC11,HOXC13,ITGA11,KCND2,LEF1,LIMK1,LRRC7,MYCT1,MYO18A,MYO9B,NKD1,PCDH11X,PCDHA8,PCDHB3,PCSK2,PDE6B,PKHD1L1,PLB1,POU2F3,PSD,RAD18,RHAG,SDK2,SEMA3C,SGSM1,SH3PXD2A,SIX1,SLC12A5,SLC5A1,SLIT1,SULF1,SVEP1,TDP1,TFEC,THSD7B,TMEM121,TRPM5,WDPCP,ZIC4	61
Cell Morphology, Nervous System Development and Function, Tissue Morphology	Morphology of neurons	2,45E-03	CACNA1C,GRID1,GSX2,HHAT,KCND2,LIMK1,LRRC7,NPY2R,PPP1R9B,PTF1A,SH2D3C,SLC12A5,SULF1	13
Digestive System Development and Function, Gastrointestinal Disease, Organismal Development, Organismal Injury and Abnormalities	Abnormal morphology of mouth	2,47E-03	HOXC13,ITGA11,LEF1,POU2F3,TFAP2A	5
Cell Death and Survival	Cell death	2,49E-03	ABRAXAS2,AGTR2,AQP7,C6,C7,CACNA1C,CDHR1,CHRM3,CXADR,CYP7A1,EBF1,EFNA1,EN2,F3,GPM6A,GRID1,HOXA13,HOXA5,HOXB9,HOXC10,HOXC11,KCND2,KIF1A,LEF1,MOB2,MYCT1,MYO18A,NEDD9,PACRG,PCSK2,PDE6B,PLD1,POU2F3,PPP1R9B,RAB32,RAD18,RECQL,RGS5,RHAG,SH3PXD2A,SIX1,SLC25A10,SLIT1,SULF1,TFAP2A,TFEC	46
Organismal Injury and Abnormalities, Reproductive System Disease	Abnormal growth in endometrium	2,54E-03	ACSBG2,AGTR2,AKAP6,ATP11A,BAIAP3,C6,C7,CACNA1C,CHRM3,CXADR,CYP7A1,DPT,EFNA1,F3,GPM6A,GSX2,HOXC13,HOXD3,IFT140,KCND2,KIF1A,LRRC7,PCDH11X,PCDHA8,PCDHB3,PCSK2,PKHD1L1,PLD1,POU2F3,RGS5,SDK2,SEMA3C,SH3PXD2A,SLC5A1,SULF1,SVEP1,TFAP2A,THSD7B,TRPM5,WSCD2,ZIC3	41
Connective Tissue Development and Function, Connective Tissue Disorders, Organ Morphology, Organismal Development, Organismal Injury and Abnormalities, Skeletal and Muscular Disorders, Skeletal and Muscular System Development and Function, Tissue Development	Abnormal morphology of limb bone	2,54E-03	HOXA13,HOXC10,HOXD9,SULF1,TFAP2A	5
Organismal Development, Skeletal and Muscular Disorders, Skeletal and Muscular System Development and Function	Abnormal morphology of zeugopod	2,56E-03	HOXA13,HOXC11,SULF1,TFAP2A	4
Cell Morphology, Cellular Assembly and Organization, Cellular Development, Cellular Function and Maintenance, Cellular Growth and Proliferation, Nervous System Development and Function, Organismal Development, Tissue Development	Neuritogenesis	2,60E-03	AGTR2,EFNA1,GPM6A,LIMK1,LRRC7,PLD1,PPP1R9B,PSD,PTF1A,SDK2,SLC12A5,SLIT1,SULF1	13
Cancer, Endocrine System Disorders, Organismal Injury and Abnormalities, Reproductive System Disease	Malignant epithelial ovarian tumor	2,61E-03	ACE2,AKAP6,CDHR1,CHRM3,CHST8,CXADR,EN2,GALNT8,GRID1,HBE1,HOXA5,ITGA11,LIMK1,LRRC7,MYO9B,PCSK2,PKHD1L1,PLB1,PSD,SDK2,SEMA3C,SLC12A5,SLIT1,THSD7B,WDPCP	25
Organismal Injury and Abnormalities, Reproductive System Disease	Abnormality of endometrium	2,63E-03	ACSBG2,AGTR2,AKAP6,ATP11A,BAIAP3,C6,C7,CACNA1C,CHRM3,CXADR,CYP7A1,DPT,EFNA1,F3,GPM6A,GSX2,HOXC13,HOXD3,IFT140,KCND2,KIF1A,LRRC7,PCDH11X,PCDHA8,PCDHB3,PCSK2,PKHD1L1,PLD1,POU2F3,RGS5,SDK2,SEMA3C,SH3PXD2A,SLC5A1,SULF1,SVEP1,TFAP2A,THSD7B,TRPM5,WSCD2,ZIC3	41
Dermatological Diseases and Conditions, Organ Morphology, Organismal Injury and Abnormalities	Abnormal morphology of skin	2,64E-03	Col17a1,CYP7A1,DPT,HOXA13,HOXB8,HOXC13,LEF1	7
Cancer, Endocrine System Disorders, Organismal Injury and Abnormalities, Reproductive System Disease	Ovarian adenocarcinoma	2,66E-03	ACE2,AKAP6,CDHR1,CHRM3,CHST8,EN2,GALNT8,GRID1,HBE1,HOXA5,ITGA11,LIMK1,LRRC7,MYO9B,PCSK2,PKHD1L1,PLB1,PSD,SDK2,SEMA3C,SLC12A5,SLIT1,THSD7B,WDPCP	24
Cell-To-Cell Signaling and Interaction	Attachment of cells	2,69E-03	ACE2,EFNA1,F3,NEDD9,PLD1	5
Nervous System Development and Function, Neurological Disease, Organ Morphology, Organismal Development, Organismal Injury and Abnormalities	Abnormal morphology of cerebellar vermis	2,71E-03	EN2,ZIC4	2
Connective Tissue Disorders, Organismal Injury and Abnormalities, Skeletal and Muscular Disorders	Abnormality of cartilage tissue	2,73E-03	HOXA5,HOXB3,HOXC5,HOXD3,SULF1,ZIC3	6
Cardiovascular System Development and Function	Morphogenesis of cardiovascular system	2,79E-03	EFNA1,HOXA13,HOXB3,NPY2R,SIX1,TFAP2A,ZIC3	7
Behavior, Digestive System Development and Function	Feeding	2,82E-03	AGTR2,CHRM3,CHST8,EBF1,ITGA11,NPY2R,TFAP2A,TRPM5	8
Organ Morphology, Organismal Injury and Abnormalities, Renal and Urological Disease, Renal and Urological System Development and Function	Abnormal morphology of kidney	2,84E-03	ACE2,AGTR2,Col17a1,HOXC11,PCSK2,SIX1,WDPCP	7
Developmental Disorder, Skeletal and Muscular Disorders	Congenital anomaly of digit	2,92E-03	CACNA1C,HHAT,HOXA13,HOXD12,WDPCP	5
Cardiovascular System Development and Function, Organismal Development	Development of artery	3,00E-03	F3,HOXA13,MYO9B,PLEKHG5,SEMA3C	5
Organismal Survival	Neonatal death	3,02E-03	AKAP6,F3,GSX2,HHAT,HOXA5,HOXB3,HOXD3,PTF1A,SH2D3C,SLC12A5	10
Endocrine System Disorders, Gastrointestinal Disease, Metabolic Disease, Organismal Injury and Abnormalities	Diabetic complication	3,10E-03	ACE2,CACNA1C,CHRM3,CXADR,F3,LEF1,SULF1	7
Infectious Diseases	Infection of endothelial cells	3,15E-03	CXADR,F3	2
Auditory Disease, Auditory and Vestibular System Development and Function, Connective Tissue Development and Function, Connective Tissue Disorders, Organ Morphology, Organismal Development, Organismal Injury and Abnormalities, Skeletal and Muscular Disorders, Skeletal and Muscular System Development and Function, Tissue Development	Lack of middle ear ossicle	3,15E-03	SIX1,TFAP2A	2
Connective Tissue Development and Function, Connective Tissue Disorders, Nervous System Development and Function, Organ Morphology, Organismal Development, Organismal Injury and Abnormalities, Skeletal and Muscular Disorders, Skeletal and Muscular System Development and Function, Tissue Development	Lack of vertebrae	3,15E-03	HOXC10,HOXC11	2
Cancer, Organismal Injury and Abnormalities, Reproductive System Disease	Prostatic adenocarcinoma	3,26E-03	ACSBG2,AKAP6,AQP7,ATP11A,BAIAP3,BARHL2,C6,C7,CACNA1C,CDH16,CPNE5,CPO,CYP7A1,DSCAML1,EBF1,FHL3,GALNT8,HOXD9,ITGA11,KCND2,KCNH1,KIF1A,LIMK1,MYO18A,NKD1,NPY2R,PCDH11X,PCDHA8,PKHD1L1,PLD1,PRDM13,RAD18,RECQL,SDK2,SH2D3C,SLIT1,SVEP1,TDP1,WSCD2,ZIC4	40
Cardiovascular System Development and Function, Hematological System Development and Function	Mean arterial pressure	3,32E-03	ACE2,AGTR2,CACNA1C,PCSK2	4
Cancer, Endocrine System Disorders, Organismal Injury and Abnormalities, Reproductive System Disease	Adenosquamous ovarian carcinoma	3,43E-03	ACE2,AKAP6,CHRM3,EN2,GALNT8,GRID1,HBE1,LIMK1,LRRC7,PCSK2,PKHD1L1,PLB1,SDK2,SLC12A5,SLIT1,WDPCP	16
Cardiovascular System Development and Function	Development of vasculature	3,56E-03	ACE2,AGTR2,C6,CXADR,EFNA1,F3,HOXA13,HOXA5,HOXB3,HOXD3,LEF1,MYO9B,NPY2R,PLD1,PLEKHG5,RGS5,SEMA3C,SULF1,TFAP2A	19
Organ Morphology	Morphology of skin	3,59E-03	ACE2,Col17a1,CYP7A1,DPT,HOXA13,HOXB8,HOXC13,LEF1	8
Cell Morphology, Cellular Assembly and Organization, Cellular Function and Maintenance	Formation of cellular protrusions	3,62E-03	AGTR2,EFNA1,GPM6A,IFT140,LIMK1,LRRC7,NEDD9,PLD1,PPP1R9B,PSD,PTF1A,SDK2,SLC12A5,SLIT1,SULF1,TEKT3,WDPCP	17
Cell Morphology, Nervous System Development and Function, Neurological Disease, Organ Morphology, Organismal Development, Organismal Injury and Abnormalities, Respiratory Disease, Respiratory System Development and Function, Tissue Morphology	Abnormal morphology of olfactory receptor neurons	3,62E-03	GSX2,NPY2R	2
Cardiovascular System Development and Function, Tissue Morphology	Contraction of aortic ring tissue	3,62E-03	CACNA1C,PLD1	2
Skeletal and Muscular System Development and Function	Fusion of atlas	3,62E-03	HOXB3,HOXD3	2
Organ Morphology, Skeletal and Muscular System Development and Function	Number of caudal vertebra	3,62E-03	HOXB9,HOXD9	2
Cell Morphology, Nervous System Development and Function, Tissue Morphology	Morphology of interneurons	3,65E-03	GRID1,GSX2,HHAT	3
Connective Tissue Development and Function, Skeletal and Muscular System Development and Function, Tissue Development	Cartilage development	3,69E-03	HOXA5,HOXB3,HOXC4,HOXD3,SULF1	5
Organismal Development, Organismal Injury and Abnormalities	Abnormal morphology of thoracic cavity	3,80E-03	ACE2,AGTR2,CXADR,EFNA1,F3,HOXA5,HOXB7,HOXB9,HOXD3,PLEKHG5,SIX1,TFAP2A	12
Cancer, Organismal Injury and Abnormalities, Reproductive System Disease	Endometrial cancer	3,88E-03	ACSBG2,AGTR2,AKAP6,BAIAP3,C6,C7,CACNA1C,CHRM3,CXADR,CYP7A1,DPT,EFNA1,F3,GPM6A,GSX2,HOXC13,HOXD3,IFT140,KCND2,KIF1A,LRRC7,PCDH11X,PCDHA8,PCDHB3,PCSK2,PKHD1L1,PLD1,POU2F3,RGS5,SDK2,SEMA3C,SH3PXD2A,SLC5A1,SULF1,SVEP1,TFAP2A,THSD7B,TRPM5,WSCD2,ZIC3	40
Developmental Disorder, Organismal Injury and Abnormalities, Renal and Urological Disease	Congenital anomalies of kidney and urinary tract	3,91E-03	AGTR2,CHRM3,HOXA13,HOXC11,IFT140,SEMA3C,SIX1,WDPCP	8
Cardiovascular Disease, Developmental Disorder, Hereditary Disorder, Organismal Injury and Abnormalities	Familial congenital heart disease	3,97E-03	CACNA1C,PLD1,TFAP2A,WDPCP,ZIC3	5
Cancer, Gastrointestinal Disease, Organismal Injury and Abnormalities	Colorectal tumor	4,07E-03	ACE2,AGTR2,AKAP6,ATP11A,BARHL2,C7,CACNA1C,CALHM2,CDHR1,CHRM3,DPT,DSCAML1,EBF1,F3,GPM6A,GRID1,GSX2,HOXB3,HOXB7,HOXB9,HOXC10,HOXD12,IFT140,KCND2,KCNH1,KIF1A,LEF1,LRIT2,LRRC7,MXRA8,MYCT1,MYO18A,NEDD9,PCDHA8,PCDHB3,PCSK2,PKHD1L1,PLB1,PLD1,PLEKHG5,PRDM13,PSD,RECQL,RGS5,RHAG,SDK2,SESN1,SH2D3C,SH3PXD2A,SLC12A5,SLC22A5,SLIT1,SULF1,SVEP1,TDP1,TFEC,THSD7B,WDPCP,WHRN,WSCD2,ZIC4	61
Connective Tissue Development and Function, Embryonic Development, Organismal Development, Skeletal and Muscular System Development and Function, Tissue Development	Development of vertebral column	4,07E-03	HOXB8,HOXD3,ZIC3	3
Energy Production, Lipid Metabolism, Small Molecule Biochemistry	Beta-oxidation of palmitic acid	4,12E-03	PLIN1,SLC22A5	2
Cellular Development, Cellular Growth and Proliferation, Embryonic Development, Hair and Skin Development and Function, Organ Development, Organismal Development, Tissue Development	Formation of keratinocytes	4,12E-03	AGTR2,TFAP2A	2
Skeletal and Muscular System Development and Function	Muscularization	4,12E-03	ACE2,PLIN1	2
Tissue Development	Morphogenesis of epithelial tissue	4,17E-03	HOXA13,HOXA5,HOXB9,HOXD9,TFAP2A	5
Cardiovascular System Development and Function, Embryonic Development, Organismal Development, Tissue Development	Morphogenesis of outflow tract	4,29E-03	NPY2R,SIX1,TFAP2A	3
Developmental Disorder, Neurological Disease, Organismal Injury and Abnormalities	Cerebral dysgenesis	4,36E-03	EMX1,SH2D3C,ZIC3,ZIC4	4
Cancer, Gastrointestinal Disease, Organismal Injury and Abnormalities	Intestinal gastric adenocarcinoma	4,41E-03	CHRM3,HOXB3,KCND2,MXRA8,NEDD9,PSD,RECQL	7
Cancer, Gastrointestinal Disease, Organismal Injury and Abnormalities	Colorectal cancer	4,57E-03	ACE2,AGTR2,AKAP6,ATP11A,BARHL2,C7,CACNA1C,CALHM2,CDHR1,CHRM3,DPT,DSCAML1,EBF1,F3,GPM6A,GRID1,GSX2,HOXB3,HOXB7,HOXB9,HOXC10,HOXD12,IFT140,KCND2,KCNH1,KIF1A,LEF1,LRIT2,LRRC7,MXRA8,MYCT1,MYO18A,NEDD9,PCDHA8,PCDHB3,PCSK2,PKHD1L1,PLB1,PLD1,PLEKHG5,PRDM13,PSD,RECQL,RGS5,RHAG,SDK2,SESN1,SH2D3C,SH3PXD2A,SLC12A5,SLIT1,SULF1,SVEP1,TDP1,TFEC,THSD7B,WDPCP,WHRN,WSCD2,ZIC4	60
Connective Tissue Development and Function, Connective Tissue Disorders, Organ Morphology, Organismal Development, Organismal Injury and Abnormalities, Respiratory Disease, Respiratory System Development and Function, Skeletal and Muscular Disorders, Skeletal and Muscular System Development and Function, Tissue Morphology	Abnormal morphology of thyroid cartilage	4,66E-03	HOXB3,HOXD3	2
Developmental Disorder, Hereditary Disorder, Immunological Disease, Organismal Injury and Abnormalities	Complement component deficiency	4,66E-03	C6,C7	2
Dermatological Diseases and Conditions, Hair and Skin Development and Function, Organ Morphology, Organismal Injury and Abnormalities	Lack of vibrissae	4,66E-03	HOXC13,LEF1	2
Lipid Metabolism, Small Molecule Biochemistry	Synthesis of acylglycerol	5,11E-03	CHRM3,CYP7A1,PLD1,PLIN1	4
Cardiovascular System Development and Function, Embryonic Development, Organ Development, Organismal Development, Tissue Development	Cardiogenesis	5,15E-03	AGTR2,CACNA1C,CXADR,EFNA1,EN2,HOXA13,IFT140,MYO9B,SEMA3C,SLC22A5,ZIC3	11
Connective Tissue Development and Function, Connective Tissue Disorders, Organ Morphology, Organismal Development, Organismal Injury and Abnormalities, Skeletal and Muscular Disorders, Skeletal and Muscular System Development and Function, Tissue Development	Abnormal morphology of metacarpal bone	5,22E-03	HOXA13,HOXD12	2
Organismal Injury and Abnormalities, Reproductive System Disease	Damage of genital organ	5,22E-03	HOXD3,HOXD9	2
Cellular Function and Maintenance, Small Molecule Biochemistry	Homeostasis of Na+	5,22E-03	AGTR2,C7	2
Cancer, Cellular Movement, Organismal Injury and Abnormalities, Tumor Morphology	Invasion of glioma cells	5,22E-03	F3,PLD1	2
Cell Death and Survival, Hematological System Development and Function	Survival of pro-B lymphocytes	5,22E-03	EBF1,LEF1	2
Cancer, Organismal Injury and Abnormalities, Reproductive System Disease	Breast or ovarian cancer	5,45E-03	ACE2,AKAP6,BAIAP3,CACNA1C,CDHR1,CHRM3,CHST8,CPO,CXADR,DPT,EN2,FHL3,GALNT8,GRID1,HBE1,HOXA5,HOXB3,HOXB9,HOXC10,HOXC11,HOXC13,ITGA11,LIMK1,LRRC7,MYO9B,NKD1,PCDH11X,PCSK2,PDE6B,PKHD1L1,PLB1,POU2F3,PSD,RAD18,SDK2,SEMA3C,SGSM1,SH3PXD2A,SLC12A5,SLC5A1,SLIT1,SULF1,SVEP1,TDP1,THSD7B,TRPM5,WDPCP,ZIC4	48
Molecular Transport	Transport of molecule	5,47E-03	AGTR2,AQP7,ATP11A,BAIAP3,CACNA1C,CHRM3,CHST8,CYP7A1,DOC2B,KCND2,KCNH1,MYO18A,NEDD9,NPY2R,PCSK2,PLD1,PSD,RHAG,SLC12A5,SLC22A5,SLC25A10,SLC45A2,SLC5A1,TRPM5	24
Embryonic Development, Nervous System Development and Function, Organ Development, Organismal Development, Tissue Development	Formation of rhombencephalon	5,52E-03	AGTR2,EN2,GSX2,PTF1A,ZIC4	5
Cancer, Cellular Movement, Organismal Injury and Abnormalities, Tumor Morphology	Invasion of cancer cells	5,60E-03	F3,LIMK1,NEDD9,PLD1	4
Cancer, Endocrine System Disorders, Organismal Injury and Abnormalities	Thyroid cancer	5,69E-03	AKAP6,AQP7,FAM13A,GSX2,KIF1A,LIMK1,LRIT2,PCDHA8,PCSK2,PLB1,PLEKHG5,PRDM13,TFAP2A,ZIC4	14
Cellular Assembly and Organization, Cellular Function and Maintenance	Microtubule dynamics	5,74E-03	AGTR2,BARHL2,EFNA1,GPM6A,IFT140,LIMK1,LRRC7,NEDD9,PLD1,PPP1R9B,PSD,PTF1A,SDK2,SH2D3C,SLC12A5,SLIT1,SULF1,TEKT3,TFAP2A,WDPCP	20
Developmental Disorder, Embryonic Development, Organismal Development, Tissue Morphology	Abnormal morphology of rostral migratory stream	5,81E-03	GSX2,NPY2R	2
Developmental Disorder, Embryonic Development, Organismal Development, Tissue Morphology	Abnormal morphology of sternebrae	5,81E-03	HOXB9,HOXD9	2
Digestive System Development and Function	Secretion by digestive system	5,81E-03	CHRM3,HOXA5	2
Cancer, Organismal Injury and Abnormalities, Reproductive System Disease	Female genital tract serous carcinoma	5,90E-03	C7,CACNA1C,DPT,EFNA1,F3,GPM6A,RGS5,SEMA3C,TFAP2A	9
Organismal Injury and Abnormalities	Pathological Cyst	6,03E-03	ATP11A,HOXA5,LEF1,NEDD9,WDPCP	5
Embryonic Development, Organismal Development	Development of face	6,03E-03	HOXB3,LEF1,TFAP2A	3
Embryonic Development, Nervous System Development and Function, Organ Development, Organismal Development, Tissue Development	Formation of olfactory bulb	6,03E-03	GSX2,SH2D3C,SLIT1	3
Nervous System Development and Function, Neurological Disease, Organ Morphology, Organismal Development, Organismal Injury and Abnormalities	Abnormal morphology of area postrema	6,05E-03	GSX2	1
Organ Morphology, Organismal Development, Organismal Injury and Abnormalities, Respiratory Disease, Respiratory System Development and Function	Abnormal morphology of nares	6,05E-03	SIX1	1
Cardiovascular Disease, Cardiovascular System Development and Function, Organismal Injury and Abnormalities, Tissue Morphology	Abnormal morphology of vertebral artery	6,05E-03	HOXD3	1
Carbohydrate Metabolism, Small Molecule Biochemistry	Accumulation of glycerol	6,05E-03	AQP7	1
Cellular Assembly and Organization	Adhesion of apical membrane	6,05E-03	F3	1
Connective Tissue Development and Function	Adiposity of bone marrow	6,05E-03	EBF1	1
Cancer, Organismal Injury and Abnormalities, Reproductive System Disease	Androgen-dependent prostate tumor	6,05E-03	LEF1	1
Cell Death and Survival	Apoptosis of urethra	6,05E-03	HOXA13	1
Cellular Development, Nervous System Development and Function, Tissue Development, Visual System Development and Function	Arrest in differentiation of amacrine cells	6,05E-03	PTF1A	1
Cellular Assembly and Organization, Post-Translational Modification	Association of actin	6,05E-03	PPP1R9B	1
Cell-To-Cell Signaling and Interaction	Attachment of basal cells	6,05E-03	F3	1
Cell-To-Cell Signaling and Interaction	Attachment of blood platelets	6,05E-03	ACE2	1
Cell-To-Cell Signaling and Interaction	Attachment of mammary tumor cells	6,05E-03	NEDD9	1
Developmental Disorder, Hereditary Disorder, Ophthalmic Disease, Organismal Injury and Abnormalities	Autosomal dominant congenital stationary night blindness type 2	6,05E-03	PDE6B	1
Auditory Disease, Hereditary Disorder, Neurological Disease, Organismal Injury and Abnormalities	Autosomal dominant deafness type 23	6,05E-03	SIX1	1
Hereditary Disorder, Organismal Injury and Abnormalities	Autosomal dominant hand-foot-uterus syndrome	6,05E-03	HOXA13	1
Developmental Disorder, Hereditary Disorder, Neurological Disease, Organismal Injury and Abnormalities	Autosomal dominant mental retardation type 9	6,05E-03	KIF1A	1
Auditory Disease, Hereditary Disorder, Neurological Disease, Organismal Injury and Abnormalities	Autosomal recessive deafness type 31	6,05E-03	WHRN	1
Hereditary Disorder, Neurological Disease, Organismal Injury and Abnormalities, Skeletal and Muscular Disorders	Autosomal recessive distal spinal muscular atrophy type 4	6,05E-03	PLEKHG5	1
Developmental Disorder, Hereditary Disorder, Metabolic Disease, Organismal Injury and Abnormalities, Renal and Urological Disease	Autosomal recessive primary systemic carnitine deficiency	6,05E-03	SLC22A5	1
Hereditary Disorder, Neurological Disease, Organismal Injury and Abnormalities, Skeletal and Muscular Disorders	Autosomal recessive spastic paraplegia type 30	6,05E-03	KIF1A	1
Hereditary Disorder, Neurological Disease, Organismal Injury and Abnormalities	Autosomal recessive spinocerebellar ataxia with axonal neuropathy	6,05E-03	TDP1	1
Developmental Disorder, Hereditary Disorder, Neurological Disease, Organismal Injury and Abnormalities	Bardet-Biedl syndrome type 15	6,05E-03	WDPCP	1
Drug Metabolism, Small Molecule Biochemistry	Binding of isradipine	6,05E-03	CACNA1C	1
Hereditary Disorder, Nutritional Disease, Organismal Injury and Abnormalities	Body mass index quantitative trait locus 17	6,05E-03	AQP7	1
Connective Tissue Disorders, Developmental Disorder, Gastrointestinal Disease, Organismal Development, Organismal Injury and Abnormalities, Skeletal and Muscular Disorders	Branchiooculofacial syndrome	6,05E-03	TFAP2A	1
Connective Tissue Disorders, Hereditary Disorder, Organismal Injury and Abnormalities	Branchiootic syndrome 3	6,05E-03	SIX1	1
Cardiovascular Disease, Hereditary Disorder, Organismal Injury and Abnormalities, Skeletal and Muscular Disorders	Brugada syndrome type 3	6,05E-03	CACNA1C	1
Gastrointestinal Disease, Immunological Disease, Organismal Injury and Abnormalities	Celiac disease 4	6,05E-03	MYO9B	1
Cell Death and Survival, Organismal Injury and Abnormalities	Cell death of otic epithelial cells	6,05E-03	SIX1	1
Cell Cycle	Cell division of neuronal hybrid cells	6,05E-03	SGSM1	1
Cell Morphology	Cell flattening of cervical cancer cell lines	6,05E-03	PLD1	1
Hereditary Disorder, Neurological Disease, Organismal Injury and Abnormalities, Skeletal and Muscular Disorders	Charcot-Marie-Tooth disease recessive intermediate type C	6,05E-03	PLEKHG5	1
Developmental Disorder, Hereditary Disorder, Organismal Injury and Abnormalities, Skeletal and Muscular Disorders	Clinodactyly	6,05E-03	HOXA13	1
Developmental Disorder, Hereditary Disorder, Immunological Disease, Organismal Injury and Abnormalities	Combined subtotal complement component C6/C7 deficiency	6,05E-03	C7	1
Cellular Development, Hematological System Development and Function, Hematopoiesis	Commitment of lymphohematopoietic progenitor cells	6,05E-03	EBF1	1
Developmental Disorder, Hereditary Disorder, Immunological Disease, Organismal Injury and Abnormalities	Complement component 7 deficiency	6,05E-03	C7	1
Developmental Disorder, Hereditary Disorder, Ophthalmic Disease, Organismal Injury and Abnormalities	Cone-rod dystrophy type 15	6,05E-03	CDHR1	1
Cardiovascular Disease, Developmental Disorder, Hereditary Disorder, Organismal Injury and Abnormalities, Skeletal and Muscular Disorders	Congenital heart defects, hamartomas of the tongue and polysyndactyly	6,05E-03	WDPCP	1
Cell Cycle, Cell-To-Cell Signaling and Interaction, Cellular Growth and Proliferation	Contact growth inhibition of squamous cell carcinoma cell lines	6,05E-03	SULF1	1
Tissue Morphology	Contraction of lung tissue	6,05E-03	RGS5	1
Cell Death and Survival, Drug Metabolism, Small Molecule Biochemistry	Cytotoxicity of carboplatin	6,05E-03	HOXC10	1
Neurological Disease, Organismal Injury and Abnormalities	Delay in Wallerian degeneration of sciatic nerve	6,05E-03	C6	1
Cancer, Cell Death and Survival, Organismal Injury and Abnormalities, Tumor Morphology	Delay in cell death of lymphoma cells	6,05E-03	LEF1	1
Cell Death and Survival	Delay in cell death of thymoma cell lines	6,05E-03	LEF1	1
Cell Morphology, Cellular Function and Maintenance	Depolarization of bone cancer cell lines	6,05E-03	CACNA1C	1
Cell Morphology, Cellular Function and Maintenance	Depolarization of sarcoma cell lines	6,05E-03	CACNA1C	1
Cell Morphology, Cellular Function and Maintenance	Depolarization of taste receptor cells	6,05E-03	TRPM5	1
Connective Tissue Development and Function, Tissue Development	Deposition of white adipose tissue	6,05E-03	EBF1	1
Cellular Development, Cellular Growth and Proliferation, Embryonic Development, Nervous System Development and Function, Organ Development, Organismal Development, Tissue Development	Development of commissural neurons	6,05E-03	BARHL2	1
Digestive System Development and Function, Embryonic Development, Endocrine System Development and Function, Organ Development, Organismal Development, Tissue Development	Development of exocrine region of pancreas	6,05E-03	PTF1A	1
Embryonic Development, Nervous System Development and Function, Organ Development, Organismal Development, Tissue Development	Development of ventricular eminence	6,05E-03	GSX2	1
Cardiovascular Disease, Developmental Disorder, Hereditary Disorder, Organismal Injury and Abnormalities	Developmental cardiac valvular defect	6,05E-03	PLD1	1
Cellular Development, Embryonic Development, Organismal Development, Tissue Development	Differentiation of intermediate progenitor cells	6,05E-03	LEF1	1
Connective Tissue Disorders, Dental Disease, Gastrointestinal Disease, Organismal Injury and Abnormalities, Skeletal and Muscular Disorders, Tissue Morphology	Disorganization of periodontal ligament	6,05E-03	ITGA11	1
Developmental Disorder, Hereditary Disorder, Neurological Disease, Organismal Injury and Abnormalities	Early infantile epileptic encephalopathy type 34	6,05E-03	SLC12A5	1
Metabolic Disease, Neurological Disease, Organismal Injury and Abnormalities, Psychological Disorders	Early stage late-onset Alzheimer disease	6,05E-03	CXADR	1
Cell Cycle, Reproductive System Development and Function	Entry into cell cycle progression of gonadal cell lines	6,05E-03	CHRM3	1
Organismal Injury and Abnormalities	Epithelial inclusion cyst	6,05E-03	HOXA5	1
Connective Tissue Disorders, Hereditary Disorder, Metabolic Disease, Organismal Injury and Abnormalities	Familial partial lipodystrophy type 4	6,05E-03	PLIN1	1
Cardiovascular System Development and Function	Formation of neovasculature	6,05E-03	LEF1	1
Embryonic Development, Tissue Morphology	Fusion of cerebellar primordium	6,05E-03	EN2	1
Cellular Development, Cellular Growth and Proliferation, Embryonic Development, Nervous System Development and Function, Organ Development, Organismal Development, Tissue Development	Generation of Purkinje cells	6,05E-03	PTF1A	1
Cellular Development, Cellular Growth and Proliferation, Embryonic Development, Hematological System Development and Function, Hematopoiesis, Humoral Immune Response, Lymphoid Tissue Structure and Development, Organ Development, Organismal Development, Tissue Development	Generation of pre-pro-B lymphocytes	6,05E-03	EBF1	1
Developmental Disorder, Hereditary Disorder, Metabolic Disease, Organismal Injury and Abnormalities	Glucose-galactose malabsorption	6,05E-03	SLC5A1	1
Cancer, Gastrointestinal Disease, Organismal Injury and Abnormalities	Grade 1 transverse colon adenocarcinoma	6,05E-03	WHRN	1
Cancer, Gastrointestinal Disease, Organismal Injury and Abnormalities	Grade 2 cecum adenocarcinoma	6,05E-03	WHRN	1
Cancer, Organismal Injury and Abnormalities	Grade 2 mucinous adenocarcinoma	6,05E-03	WHRN	1
Cancer, Gastrointestinal Disease, Organismal Injury and Abnormalities	Grade 3 ascending colon adenocarcinoma	6,05E-03	WHRN	1
Cancer, Gastrointestinal Disease, Organismal Injury and Abnormalities	Grade 3 descending colon/sigmoid colon adenocarcinoma	6,05E-03	WHRN	1
Cellular Development, Cellular Growth and Proliferation, Nervous System Development and Function, Tissue Development	Growth of interneurons	6,05E-03	GSX2	1
Developmental Disorder, Hereditary Disorder, Organismal Injury and Abnormalities, Skeletal and Muscular Disorders	Guttmacher syndrome	6,05E-03	HOXA13	1
Dermatological Diseases and Conditions, Developmental Disorder, Hereditary Disorder, Organismal Injury and Abnormalities, Skeletal and Muscular Disorders	Hair/nail type ectodermal dysplasia type 9	6,05E-03	HOXC13	1
Hereditary Disorder, Neurological Disease, Organismal Injury and Abnormalities	Hereditary sensory neuropathy type IIC	6,05E-03	KIF1A	1
Cell-To-Cell Signaling and Interaction, Cellular Growth and Proliferation, Endocrine System Development and Function	Hyperexcitation of chromaffin cells	6,05E-03	KCNH1	1
Cancer, Endocrine System Disorders, Gastrointestinal Disease, Organismal Injury and Abnormalities	Hyperplasia of delta islet cells	6,05E-03	PCSK2	1
Hematological Disease, Metabolic Disease	Hypotriglyceridemia	6,05E-03	EBF1	1
Molecular Transport, Small Molecule Biochemistry	Import of carnitine	6,05E-03	SLC22A5	1
Embryonic Development, Organ Development, Organ Morphology, Organismal Development, Renal and Urological System Development and Function	Induction of kidney	6,05E-03	DPT	1
Gastrointestinal Disease, Inflammatory Disease	Inflammatory bowel disease type 5	6,05E-03	SLC22A5	1
Cellular Development, Connective Tissue Development and Function, Tissue Development	Initiation of differentiation of adipocytes	6,05E-03	EBF1	1
Cellular Development, Connective Tissue Development and Function	Initiation of differentiation of fibroblast cell lines	6,05E-03	EBF1	1
Auditory Disease, Organismal Injury and Abnormalities	Injury of inner ear	6,05E-03	GRID1	1
Developmental Disorder, Organismal Injury and Abnormalities	Injury of trophoblast	6,05E-03	F3	1
Cellular Response to Therapeutics, Connective Tissue Development and Function, Endocrine System Development and Function	Insulin sensitivity of fibroblast cell lines	6,05E-03	SLC25A10	1
Embryonic Development, Nervous System Development and Function, Neurological Disease, Ophthalmic Disease, Organ Development, Organ Morphology, Organismal Development, Organismal Injury and Abnormalities, Tissue Development, Visual System Development and Function	Lack of ganglion cell layer	6,05E-03	TFAP2A	1
Nervous System Development and Function, Neurological Disease, Organ Morphology, Organismal Development, Organismal Injury and Abnormalities	Lack of mesencephalic tract of the trigeminal nerve	6,05E-03	LEF1	1
Connective Tissue Development and Function, Connective Tissue Disorders, Nervous System Development and Function, Organ Morphology, Organismal Development, Organismal Injury and Abnormalities, Skeletal and Muscular Disorders, Skeletal and Muscular System Development and Function, Tissue Development	Lack of odontoid process	6,05E-03	HOXD3	1
Organismal Development, Respiratory Disease, Respiratory System Development and Function	Lack of snout	6,05E-03	TFAP2A	1
Connective Tissue Development and Function, Connective Tissue Disorders, Organ Morphology, Organismal Injury and Abnormalities, Skeletal and Muscular Disorders, Skeletal and Muscular System Development and Function, Tissue Development	Lack of sternum	6,05E-03	TFAP2A	1
Cell Morphology, Organ Morphology, Renal and Urological System Development and Function	Length of primary cilia	6,05E-03	KCNH1	1
Cell Death and Survival, Cellular Development	Lifespan of bronchial epithelial cells	6,05E-03	TFAP2A	1
DNA Replication, Recombination, and Repair	Linking number of DNA	6,05E-03	LEF1	1
Cell-To-Cell Signaling and Interaction	Maintenance of stereocilia	6,05E-03	WHRN	1
Lipid Metabolism, Nucleic Acid Metabolism, Small Molecule Biochemistry	Metabolism of palmitoyl-coenzyme A	6,05E-03	SLC22A5	1
Cardiovascular Disease, Hematological Disease, Organismal Injury and Abnormalities	Microthrombosis	6,05E-03	F3	1
Cellular Movement	Migration by dopaminergic neurons	6,05E-03	EBF1	1
Cancer	Mitogenecity of squamous cell carcinoma cell lines	6,05E-03	SULF1	1
Skeletal and Muscular System Development and Function	Morphology of craniocervical joint	6,05E-03	HOXD3	1
Cell Death and Survival, Organismal Injury and Abnormalities	Necrosis of basal cells	6,05E-03	F3	1
Cellular Assembly and Organization, Organ Morphology, Tissue Development, Visual System Development and Function	Organization of photoreceptor outer segments	6,05E-03	CDHR1	1
Cardiovascular Disease, Cell Death and Survival, Connective Tissue Disorders, Hematological Disease, Hereditary Disorder, Organismal Injury and Abnormalities	Overhydrated hereditary stomatocytosis	6,05E-03	RHAG	1
Cardiovascular System Development and Function, Cell Morphology, Cellular Function and Maintenance	PH of vascular smooth muscle cells	6,05E-03	AGTR2	1
Developmental Disorder, Digestive System Development and Function, Endocrine System Disorders, Gastrointestinal Disease, Hereditary Disorder, Organ Morphology, Organismal Development, Organismal Injury and Abnormalities	Pancreatic agenesis type 2	6,05E-03	PTF1A	1
Cell Morphology, Cellular Development, Embryonic Development, Nervous System Development and Function, Tissue Development	Patterning of retinogeniculate projection	6,05E-03	ZIC4	1
Dermatological Diseases and Conditions, Developmental Disorder, Hereditary Disorder, Organismal Injury and Abnormalities	Peeling skin syndrome type 3	6,05E-03	CHST8	1
Developmental Disorder, Digestive System Development and Function, Endocrine System Disorders, Gastrointestinal Disease, Hereditary Disorder, Metabolic Disease, Neurological Disease, Organ Morphology, Organismal Development, Organismal Injury and Abnormalities	Permanent neonatal diabetes mellitus with pancreatic and cerebellar agenesis	6,05E-03	PTF1A	1
Cell Morphology	Permeabilization of brush border membrane vesicles	6,05E-03	AQP7	1
Cellular Function and Maintenance, Cellular Growth and Proliferation	Production of Purkinje cells	6,05E-03	PTF1A	1
Cellular Function and Maintenance, Reproductive System Development and Function	Progression of gonadal cell lines	6,05E-03	CHRM3	1
Cellular Development, Cellular Growth and Proliferation, Hematological System Development and Function, Hematopoiesis, Inflammatory Response, Lymphoid Tissue Structure and Development	Proliferation of colony-forming unit macrophages	6,05E-03	HOXB7	1
Cellular Development, Cellular Growth and Proliferation, Hematological System Development and Function, Hematopoiesis, Lymphoid Tissue Structure and Development	Proliferation of colony-forming units granulocytes	6,05E-03	HOXB7	1
Auditory and Vestibular System Development and Function, Cellular Growth and Proliferation, Organ Development, Tissue Development	Proliferation of otic epithelial cells	6,05E-03	SIX1	1
Developmental Disorder, Organismal Injury and Abnormalities, Renal and Urological Disease, Skeletal and Muscular Disorders	Prune belly syndrome	6,05E-03	CHRM3	1
Hematological System Development and Function, Hematopoiesis, Inflammatory Response, Tissue Morphology	Quantity of colony-forming unit macrophages	6,05E-03	HOXB7	1
Cellular Assembly and Organization	Quantity of immature secretory granules	6,05E-03	PCSK2	1
Organ Morphology, Renal and Urological System Development and Function	Quantity of mesangial matrix	6,05E-03	ACE2	1
Embryonic Development, Tissue Morphology	Quantity of trabecular myocardium	6,05E-03	ZIC3	1
Connective Tissue Development and Function, Tissue Morphology	Quantity of type IV fibrocyte	6,05E-03	GRID1	1
Cellular Development, Cellular Growth and Proliferation, Embryonic Development, Hair and Skin Development and Function, Organ Development, Organismal Development, Tissue Development	Re-epithelialization of keratinocytes	6,05E-03	AGTR2	1
Cell-To-Cell Signaling and Interaction, Cellular Movement	Recruitment of vascular endothelial cells	6,05E-03	F3	1
Cardiovascular Disease, Cell Death and Survival, Connective Tissue Disorders, Hematological Disease, Hereditary Disorder, Organismal Injury and Abnormalities	Regulator type Rh-null hemolytic anemia	6,05E-03	RHAG	1
Hereditary Disorder, Ophthalmic Disease, Organismal Injury and Abnormalities	Retinitis pigmentosa type 40	6,05E-03	PDE6B	1
Hereditary Disorder, Ophthalmic Disease, Organismal Injury and Abnormalities	Retinitis pigmentosa type 65	6,05E-03	CDHR1	1
Cardiovascular Disease, Cell Death and Survival, Connective Tissue Disorders, Hematological Disease, Hereditary Disorder, Organismal Injury and Abnormalities	Rh mod syndrome	6,05E-03	RHAG	1
Hereditary Disorder, Ophthalmic Disease, Organismal Injury and Abnormalities	Rodless retina disease	6,05E-03	PDE6B	1
Nervous System Development and Function	Salty taste sensitivity	6,05E-03	TRPM5	1
Carbohydrate Metabolism, Molecular Transport, Small Molecule Biochemistry	Secretion of glycerol	6,05E-03	AQP7	1
Connective Tissue Disorders, Developmental Disorder, Hereditary Disorder, Neurological Disease, Ophthalmic Disease, Organismal Injury and Abnormalities, Renal and Urological Disease, Skeletal and Muscular Disorders	Short-rib thoracic dysplasia type 9 without polydactyly	6,05E-03	IFT140	1
Cell Morphology, Digestive System Development and Function, Endocrine System Development and Function, Organ Morphology, Organismal Development	Size of alpha islet cells	6,05E-03	PCSK2	1
Cell Morphology, Digestive System Development and Function, Endocrine System Development and Function, Organ Morphology, Organismal Development	Size of delta islet cells	6,05E-03	PCSK2	1
Auditory and Vestibular System Development and Function, Organ Morphology, Organismal Development	Size of endolymphatic sac	6,05E-03	SIX1	1
Embryonic Development, Nervous System Development and Function, Organ Morphology, Organismal Development, Tissue Morphology	Size of ventricular eminence	6,05E-03	GSX2	1
Nervous System Development and Function	Sour taste sensitivity	6,05E-03	TRPM5	1
Cellular Development, Embryonic Development, Endocrine System Development and Function, Organismal Development, Tissue Development	Specification of pancreatic progenitor cells	6,05E-03	PTF1A	1
Cardiovascular Disease, Organismal Injury and Abnormalities	Strength of blood clot	6,05E-03	F3	1
Cell Morphology, Cell-To-Cell Signaling and Interaction, Cellular Assembly and Organization	Structural integrity of tight junctions	6,05E-03	CXADR	1
Developmental Disorder, Hereditary Disorder, Immunological Disease, Organismal Injury and Abnormalities	Subtotal complement component C6 deficiency	6,05E-03	C6	1
Carbohydrate Metabolism, Small Molecule Biochemistry	Sulfation of heparan sulfate proteoglycan	6,05E-03	SULF1	1
Cell Death and Survival	Survival of thymoma cell lines	6,05E-03	LEF1	1
Developmental Disorder, Neurological Disease, Psychological Disorders	Susceptibility to autism type 10	6,05E-03	EN2	1
Hereditary Disorder, Neurological Disease, Organismal Injury and Abnormalities	Susceptibility to idiopathic generalized epilepsy type 14	6,05E-03	SLC12A5	1
Lipid Metabolism, Small Molecule Biochemistry, Vitamin and Mineral Metabolism	Synthesis of bile salt	6,05E-03	CYP7A1	1
Developmental Disorder, Neurological Disease	Temple-Baraitser syndrome	6,05E-03	KCNH1	1
Cardiovascular Disease, Developmental Disorder, Hereditary Disorder, Organismal Injury and Abnormalities, Skeletal and Muscular Disorders	Timothy syndrome	6,05E-03	CACNA1C	1
Lipid Metabolism, Small Molecule Biochemistry	Trafficking of cholesterol ester	6,05E-03	CYP7A1	1
Cellular Development, Nervous System Development and Function, Tissue Development, Visual System Development and Function	Transdifferentiation of amacrine precursor cells	6,05E-03	PTF1A	1
Cellular Development, Nervous System Development and Function, Tissue Development	Transdifferentiation of ganglion cells	6,05E-03	PTF1A	1
Molecular Transport	Transport of thiosulfate	6,05E-03	SLC25A10	1
Cellular Function and Maintenance, Cellular Movement, Hematological System Development and Function, Immune Cell Trafficking, Inflammatory Response	Trapping of dendritic cells	6,05E-03	F3	1
Cellular Function and Maintenance, Cellular Movement, Hematological System Development and Function, Immune Cell Trafficking, Inflammatory Response	Trapping of macrophages	6,05E-03	F3	1
Developmental Disorder, Hereditary Disorder, Metabolic Disease, Ophthalmic Disease, Organismal Injury and Abnormalities	Type IV oculocutaneous albinism	6,05E-03	SLC45A2	1
Organismal Injury and Abnormalities, Renal and Urological Disease	Ureterovesical junction obstruction	6,05E-03	AGTR2	1
Auditory Disease, Hereditary Disorder, Neurological Disease, Ophthalmic Disease, Organismal Injury and Abnormalities	Usher syndrome type 2D	6,05E-03	WHRN	1
Developmental Disorder, Hereditary Disorder, Neurological Disease, Organismal Injury and Abnormalities	Vacterl with hydrocephalus, X-linked	6,05E-03	ZIC3	1
Hair and Skin Development and Function, Hereditary Disorder, Organismal Injury and Abnormalities	Variation in skin/hair/eye pigmentation 5	6,05E-03	SLC45A2	1
Connective Tissue Development and Function, Tissue Morphology	Volume of subcutaneous fat	6,05E-03	DPT	1
Cardiovascular Disease, Developmental Disorder, Hereditary Disorder, Organismal Injury and Abnormalities	X-linked multiple types congenital heart defects type 1	6,05E-03	ZIC3	1
Cardiovascular Disease, Developmental Disorder, Gastrointestinal Disease, Hereditary Disorder, Organismal Injury and Abnormalities	X-linked visceral heterotaxy 1	6,05E-03	ZIC3	1
Tissue Morphology	Quantity of cells	6,07E-03	AGTR2,BARHL2,C6,CACNA1C,Col17a1,EBF1,EN2,F3,GRID1,GSX2,HHAT,HOXA5,HOXB3,HOXB7,KCNH1,LEF1,MYO9B,NEDD9,NPY2R,PCSK2,PRDM13,PTF1A,RAD18,SH2D3C,SIX1,TFAP2A,TRPM5	27
Neurological Disease	Balance disorder	6,31E-03	CHRM3,GRID1,SIX1	3
Nervous System Development and Function, Neurological Disease, Organ Morphology, Organismal Development, Organismal Injury and Abnormalities	Abnormal morphology of forebrain	6,40E-03	AGTR2,EBF1,EMX1,GSX2,SH2D3C,TFAP2A	6
Connective Tissue Development and Function, Connective Tissue Disorders, Organ Morphology, Organismal Development, Organismal Injury and Abnormalities, Skeletal and Muscular Disorders, Skeletal and Muscular System Development and Function, Tissue Development	Abnormal morphology of carpal bone	6,43E-03	HOXA13,HOXD12	2
Behavior	Aggressive behavior toward mice	6,43E-03	EN2,LRRC7	2
Connective Tissue Development and Function, Tissue Morphology	Mass of brown adipose tissue	6,43E-03	NPY2R,PLIN1	2
Cell Death and Survival, Cellular Development, Cellular Function and Maintenance	Self-renewal of tumor cell lines	6,43E-03	LEF1,PLD1	2
Hereditary Disorder, Ophthalmic Disease, Organismal Injury and Abnormalities	Syndromic retinitis pigmentosa	6,43E-03	IFT140,WHRN	2
Dermatological Diseases and Conditions, Hair and Skin Development and Function, Organ Morphology, Organismal Injury and Abnormalities	Abnormal morphology of hair	6,49E-03	Col17a1,HOXB8,HOXC13,LEF1	4
Embryonic Development, Nervous System Development and Function, Organ Development, Organismal Development, Tissue Development	Development of cerebral cortex	7,00E-03	CXADR,EMX1,GSX2,KIF1A,LEF1	5
Connective Tissue Development and Function, Connective Tissue Disorders, Nervous System Development and Function, Organ Morphology, Organismal Development, Organismal Injury and Abnormalities, Skeletal and Muscular Disorders, Skeletal and Muscular System Development and Function, Tissue Development	Abnormal morphology of atlas	7,08E-03	HOXB3,HOXD3	2
Cardiovascular Disease	Childhood hypertension	7,08E-03	ACE2,CACNA1C	2
Embryonic Development, Organismal Development, Skeletal and Muscular System Development and Function	Development of leg	7,08E-03	AGTR2,EBF1	2
Developmental Disorder, Hereditary Disorder, Organismal Injury and Abnormalities, Skeletal and Muscular Disorders	Oligodactyly	7,08E-03	HHAT,HOXA13	2
Organ Morphology, Visual System Development and Function	Opening of eyelid	7,08E-03	CYP7A1,HOXA5	2
Cardiovascular Disease, Organismal Injury and Abnormalities	Systolic heart failure	7,08E-03	ACE2,CACNA1C	2
Behavior	Taste aversion	7,08E-03	PPP1R9B,TRPM5	2
Organismal Injury and Abnormalities, Renal and Urological Disease	Urinary tract obstruction	7,08E-03	AGTR2,CHRM3	2
Connective Tissue Development and Function, Connective Tissue Disorders, Organ Morphology, Organismal Development, Organismal Injury and Abnormalities, Skeletal and Muscular Disorders, Skeletal and Muscular System Development and Function, Tissue Development	Abnormal morphology of zygomatic bone	7,75E-03	TFAP2A,ZIC3	2
Developmental Disorder, Organismal Injury and Abnormalities, Renal and Urological Disease	Congenital abnormality of the lower urinary tract	7,75E-03	AGTR2,HOXA13	2
Organismal Injury and Abnormalities	Development of pathological cyst	7,75E-03	HOXA5,LEF1	2

## Sheet: mH2A2 ep-ChIP
© 2000-2018 QIAGEN. All rights reserved.
Categories	Diseases or Functions Annotation	p-Value	Molecules	# Molecules
Cancer, Organismal Injury and Abnormalities	Tumorigenesis of epithelial neoplasm	3,13E-13	ACAN,ADAMTS2,ADK,AGO2,ALCAM,AP3B2,APOB,ARHGAP35,ARID1A,ASB18,BAP1,C6orf62,CACNA1H,CACNA1S,CANX,CCDC149,CDH16,CDHR1,CFDP1,CHD7,CHRNB1,CNOT1,CNTN3,COCH,COL8A2,CRTAM,CSTF3,CTBP2,CWC22,DDX17,DHX8,DYSF,ELP3,ENC1,EXOC3L1,FAM83B,FARP2,FKRP,GLRA4,GPR174,GRIN3B,HADHA,HNRNPL,HNRNPU,HSD17B3,IGF2BP1,INTS6,ITGAE,JARID2,KANSL3,KCNAB1,KCNK9,KIF1A,KLF12,KLHDC8B,L1CAM,LAMC1,MAEA,MAX,MED12,MRPS9,MTFR2,MYH7,NAB1,NA…	123
Cancer, Organismal Injury and Abnormalities	Development of malignant tumor	1,01E-12	ACAN,ADAMTS2,ADK,AGO2,ALCAM,AP3B2,APOB,ARHGAP35,ARID1A,ASB18,BAP1,C6orf62,CACNA1H,CACNA1S,CANX,CCDC149,CDH16,CDHR1,CFDP1,CHD7,CHRNB1,CNOT1,CNTN3,COCH,COL8A2,CRTAM,CSTF3,CTBP2,CWC22,DDX17,DHX8,DYSF,ELP3,EXOC3L1,FAM83B,FARP2,FKRP,GLRA4,GPR174,GRIN3B,HADHA,HNRNPL,HNRNPU,HSD17B3,IGF2BP1,INTS6,ITGAE,JARID2,KANSL3,KCNAB1,KCNK9,KIF1A,KLF12,KLHDC8B,L1CAM,LAMC1,MAEA,MAX,MED12,MRPS9,MTFR2,MYH7,NAB1,NAV2,OT…	122
Cancer, Organismal Injury and Abnormalities	Development of carcinoma	1,11E-12	ACAN,ADAMTS2,ADK,AGO2,ALCAM,AP3B2,APOB,ARHGAP35,ARID1A,ASB18,BAP1,C6orf62,CACNA1H,CACNA1S,CANX,CCDC149,CDH16,CDHR1,CFDP1,CHD7,CHRNB1,CNOT1,CNTN3,COCH,COL8A2,CRTAM,CSTF3,CTBP2,CWC22,DDX17,DHX8,DYSF,ELP3,EXOC3L1,FAM83B,FARP2,FKRP,GLRA4,GPR174,GRIN3B,HADHA,HNRNPL,HNRNPU,HSD17B3,IGF2BP1,INTS6,ITGAE,JARID2,KANSL3,KCNAB1,KCNK9,KIF1A,KLF12,KLHDC8B,L1CAM,LAMC1,MAEA,MAX,MED12,MRPS9,MTFR2,MYH7,NAB1,NAV2,OT…	121
Cancer, Organismal Injury and Abnormalities	Frequency of tumor	1,38E-12	ACAN,ADAMTS2,ADK,AGO2,ALCAM,AP3B2,APOB,ARHGAP35,ARID1A,ASB18,BAP1,C6orf62,CACNA1H,CACNA1S,CANX,CCDC149,CDH16,CDHR1,CFDP1,CHD7,CHRNB1,CNOT1,CNTN3,COCH,COL8A2,CRTAM,CSTF3,CTBP2,CWC22,DDX17,DHX8,DYSF,ELP3,ENC1,EXOC3L1,FAM83B,FARP2,FKRP,GLRA4,GPR174,GRIN3B,HADHA,HNRNPL,HNRNPU,HSD17B3,IGF2BP1,INTS6,ITGAE,JARID2,KANSL3,KCNAB1,KCNK9,KIF1A,KLF12,KLHDC8B,L1CAM,LAMC1,MAEA,MAX,MED12,MRPS9,MTFR2,MYH7,NAB1,NA…	123
Cancer, Organismal Injury and Abnormalities	Incidence of tumor	2,02E-12	ACAN,ADAMTS2,ADK,AGO2,ALCAM,AP3B2,APOB,ARHGAP35,ARID1A,ASB18,BAP1,C6orf62,CACNA1H,CACNA1S,CANX,CCDC149,CDH16,CDHR1,CFDP1,CHD7,CHRNB1,CNOT1,CNTN3,COCH,COL8A2,CRTAM,CSTF3,CTBP2,CWC22,DDX17,DHX8,DYSF,ELP3,ENC1,EXOC3L1,FAM83B,FARP2,FKRP,GLRA4,GPR174,GRIN3B,HADHA,HNRNPL,HNRNPU,HSD17B3,IGF2BP1,INTS6,ITGAE,JARID2,KANSL3,KCNAB1,KCNK9,KIF1A,KLF12,KLHDC8B,L1CAM,LAMC1,MAEA,MAX,MED12,MRPS9,MTFR2,MYH7,NAB1,NA…	123
Cancer, Organismal Injury and Abnormalities	Breast or pancreatic cancer	1,62E-11	ACAN,ADAMTS2,ADK,AGO2,ALCAM,AP3B2,APOB,ARHGAP35,ARID1A,BAP1,CACNA1H,CCDC149,CDHR1,CHD7,CHRNB1,CNOT1,COCH,COG5,COL8A2,CRTAM,CSTF3,CTBP2,CWC22,DDX17,DHX8,DYSF,ELP3,FAM83B,FARP2,FKRP,GLRA4,GPR174,GRIN3B,HADHA,HAT1,HNRNPL,HNRNPU,IGF2BP1,ITGAE,JARID2,KCNK9,KLF12,KLHDC8B,KRT17,L1CAM,MAEA,MAX,MED12,MTFR2,MYH7,NAV2,OTX1,PCF11,PHF20L1,PIK3R1,PKHD1L1,PLCD4,PLEKHG4,PLXNB1,POU2F3,PPFIBP2,PRDM1,RBM4B,RNF207,R…	95
Cancer, Gastrointestinal Disease, Organismal Injury and Abnormalities	Development of digestive organ tumor	8,84E-10	ACAN,ADAMTS2,ADK,AGO2,ALCAM,APOB,ARHGAP35,ARID1A,BAP1,CACNA1H,CANX,CCDC149,CDH16,CDHR1,CHD7,CNOT1,CNTN3,COL8A2,CRTAM,CTBP2,DDX17,DYSF,EXOC3L1,FARP2,FKRP,GPR174,GRIN3B,HADHA,HNRNPL,HSD17B3,INTS6,ITGAE,JARID2,KANSL3,KCNAB1,KIF1A,KLF12,KLHDC8B,L1CAM,LAMC1,MAEA,MED12,MRPS9,MYH7,NAV2,OTX1,PCF11,PHF20L1,PIK3R1,PKHD1L1,PLEKHG4,PLXNB1,PMPCA,PPFIBP2,PRKG2,PWWP2A,RBM4B,RBM5,RNF207,RNF213,RPS6,RYR2,SERPINH1…	91
Cancer, Gastrointestinal Disease, Hepatic System Disease, Organismal Injury and Abnormalities	Liver cancer	1,10E-09	ACAN,ADAMTS2,ADK,AGO2,ALCAM,AP3B2,APOB,ARHGAP35,ARID1A,BAP1,CACNA1S,CDHR1,CFDP1,CHD7,CNOT1,CNTN3,COCH,COL8A2,CRTAM,DDX17,DEPDC1,DHX8,DYSF,ENC1,FAM13A,FAM83B,FARP2,GRIN3B,HADHA,HIF3A,IER5,IGF2BP1,INTS6,JARID2,KANSL3,KCNAB1,KIF1A,KLHDC8B,KPNA6,L1CAM,LAMC1,MED12,MYH7,NAB1,NAV2,NCS1,NEPRO,OTX1,PCF11,PHF20L1,PIK3R1,PKHD1L1,PLEKHG4,PLXNB1,PMPCA,PRDM1,PRKG2,RNF213,RORA,RYR2,SEMA3C,SHC1,SIPA1L2,SLC22A2,S…	84
Cancer, Dermatological Diseases and Conditions, Organismal Injury and Abnormalities	Cutaneous melanoma	1,51E-09	ACADL,ACAN,ADAMTS2,AP3B2,APOB,ARHGAP35,ARID1A,ASB18,BAP1,C6orf62,CACNA1H,CACNA1S,CANX,CDH16,CDHR1,CHD7,CHRNB1,CNOT1,CNTN3,COG5,COL8A2,CRTAM,CSTF3,CTBP2,CWC22,DDX17,DHX8,DYSF,ELP3,ENC1,EXOC3L1,FAM13A,FAM83B,FKRP,FURIN,GLRA4,GPR174,GRIN3B,HADHA,HAT1,HIF3A,HNRNPL,IGF2BP1,ITGAE,KCNAB1,KCNK9,KIF1A,KLF12,KRT17,L1CAM,LAMC1,MAEA,MAX,MYH7,NAV2,PIK3R1,PKHD1L1,PLEKHG4,PLXNB1,POU2F3,PRDM1,PRKG2,PWWP2A,RBM4B,…	102
Cancer, Gastrointestinal Disease, Hepatic System Disease, Organismal Injury and Abnormalities	Liver carcinoma	2,81E-09	ACAN,ADAMTS2,ADK,AGO2,ALCAM,AP3B2,APOB,ARHGAP35,ARID1A,CACNA1S,CDHR1,CFDP1,CHD7,CNOT1,CNTN3,COCH,COL8A2,CRTAM,DDX17,DEPDC1,DHX8,DYSF,ENC1,FAM13A,FAM83B,FARP2,GRIN3B,HADHA,HIF3A,IER5,IGF2BP1,INTS6,JARID2,KANSL3,KCNAB1,KIF1A,KLHDC8B,KPNA6,LAMC1,MED12,MYH7,NAB1,NAV2,NCS1,NEPRO,OTX1,PCF11,PHF20L1,PIK3R1,PKHD1L1,PLEKHG4,PLXNB1,PMPCA,PRDM1,PRKG2,RNF213,RORA,RYR2,SEMA3C,SHC1,SIPA1L2,SLC22A2,SLC26A11,SLC…	81
Cancer, Dermatological Diseases and Conditions, Organismal Injury and Abnormalities	Skin cancer	3,63E-09	ACADL,ACAN,ADAMTS2,AP3B2,APOB,ARHGAP35,ARID1A,ASB18,BAP1,C6orf62,CACNA1H,CACNA1S,CANX,CDH16,CDHR1,CHD7,CHRNB1,CNOT1,CNTN3,COG5,COL8A2,CRTAM,CSTF3,CTBP2,CWC22,DDX17,DHX8,DYSF,ELP3,ENC1,EXOC3L1,FAM13A,FAM83B,FKRP,FURIN,GLRA4,GPR174,GRIN3B,HADHA,HAT1,HIF3A,HNRNPL,IGF2BP1,ITGAE,KANSL3,KCNAB1,KCNK9,KIF1A,KLF12,KRT17,L1CAM,LAMC1,MAEA,MAX,MYH7,NAV2,PHF20L1,PIK3R1,PKHD1L1,PLEKHG4,PLXNB1,POU2F3,PRDM1,PRKG…	105
Cancer, Organismal Injury and Abnormalities	Melanoma	4,05E-09	ACADL,ACAN,ADAMTS2,ALCAM,AP3B2,APOB,ARHGAP35,ARID1A,ASB18,BAP1,C6orf62,CACNA1H,CACNA1S,CANX,CDH16,CDHR1,CHD7,CHRNB1,CNOT1,CNTN3,COCH,COG5,COL8A2,CRTAM,CSTF3,CTBP2,CWC22,DDX17,DEPDC1,DHX8,DYSF,ELP3,ENC1,EXOC3L1,FAM13A,FAM83B,FARP2,FKRP,FURIN,GLRA4,GPR174,GRIN3B,HADHA,HAT1,HIF3A,HNRNPL,HSD17B3,IGF2BP1,INTS6,ITGAE,JARID2,KCNAB1,KCNK9,KIF1A,KLF12,KPNA6,KRT17,L1CAM,LAMC1,MAEA,MAX,MED12,MYH7,NAB1,NAV2,…	113
Cancer, Organismal Injury and Abnormalities	Adenocarcinoma	8,62E-09	ACAN,ADAMTS2,ADK,AGO2,ALCAM,AP3B2,APOB,ARHGAP35,ARID1A,ASB18,BAP1,C6orf62,CACNA1H,CACNA1S,CANX,CCDC149,CDH16,CDHR1,CFDP1,CHD7,CHRNB1,CNOT1,CNTN3,COCH,COL8A2,CRTAM,CSTF3,CTBP2,CWC22,DDX17,DEPDC1,DHX8,DYSF,EEF1G,ELP3,ENC1,EXOC3L1,FAM83B,FARP2,FKRP,FURIN,GLRA4,GPR174,GRIN3B,HADHA,HIF3A,HNRNPL,HNRNPU,HSD17B3,IGF2BP1,INTS6,IP6K1,ITGAE,JARID2,KANSL3,KCNAB1,KCNK9,KIF1A,KLF12,KLHDC8B,KPNA6,KRT17,L1CAM,LA…	139
Cancer, Endocrine System Disorders, Gastrointestinal Disease, Organismal Injury and Abnormalities	Pancreatic adenocarcinoma	1,10E-08	ACAN,ADAMTS2,AP3B2,ARHGAP35,ARID1A,BAP1,CACNA1H,CCDC149,CNOT1,COCH,COL8A2,DYSF,FAM83B,FARP2,FKRP,GRIN3B,HADHA,HNRNPL,HNRNPU,IGF2BP1,ITGAE,KCNK9,KLF12,MAEA,MED12,MYH7,NAV2,OTX1,PCF11,PLXNB1,PPFIBP2,RNF207,RNF213,RORA,RYR2,SERPINH1,SHANK3,SHC1,SIPA1L2,SLC25A39,SLC26A11,SOX5,TIAM1,TOP1,TSC2,UBR4,UBR5,UNKL,ZNF654,ZNFX1	50
Cancer, Organismal Injury and Abnormalities, Reproductive System Disease	Breast or ovarian cancer	1,34E-08	ACAN,ADAMTS2,ADK,AGO2,ALCAM,AP3B2,APOB,ARHGAP35,ARID1A,BAP1,CACNA1H,CDHR1,CHD7,CHRNB1,CNOT1,COCH,COG5,CRTAM,CSTF3,CTBP2,CWC22,DDX17,DHX8,DYSF,ELP3,FAM83B,FARP2,GLRA4,GPR174,GRIN3B,HAT1,IGF2BP1,ITGAE,JARID2,KCNK9,KLHDC8B,KRT17,L1CAM,MAX,MED12,MTFR2,NAV2,OTX1,PHF20L1,PIK3R1,PKHD1L1,PLCD4,PLEKHG4,PLXNB1,POU2F3,PRDM1,RBM4B,RNF213,RORA,RYR2,SEMA3C,SFSWAP,SIPA1L2,SLC14A2,SLC22A2,SMTNL2,SRL,TAOK2,TAS1R3…	74
Cancer, Organismal Injury and Abnormalities	Breast or ovarian carcinoma	1,40E-08	ACAN,ADAMTS2,AP3B2,APOB,ARHGAP35,ARID1A,BAP1,CACNA1H,CDHR1,CHD7,CHRNB1,CNOT1,COCH,COG5,CRTAM,CSTF3,CTBP2,CWC22,DHX8,DYSF,ELP3,FAM83B,FARP2,GLRA4,GPR174,GRIN3B,HAT1,IGF2BP1,ITGAE,JARID2,KCNK9,KLHDC8B,MED12,MTFR2,NAV2,OTX1,PHF20L1,PIK3R1,PKHD1L1,PLCD4,PLEKHG4,PLXNB1,POU2F3,PRDM1,RBM4B,RNF213,RORA,RYR2,SEMA3C,SFSWAP,SIPA1L2,SLC14A2,SLC22A2,SMTNL2,TAOK2,TAS1R3,TMEM132D,TMEM94,TOP1,TOP2B,TSC2,UBR5,UNK…	66
Cancer, Organismal Injury and Abnormalities	Abdominal adenocarcinoma	1,40E-08	ACAN,ADAMTS2,ADK,ALCAM,AP3B2,APOB,ARHGAP35,ARID1A,ASB18,BAP1,C6orf62,CACNA1H,CACNA1S,CANX,CCDC149,CDH16,CDHR1,CHD7,CHRNB1,CNOT1,CNTN3,COCH,COL8A2,CRTAM,CSTF3,CTBP2,CWC22,DDX17,DEPDC1,DHX8,DYSF,EEF1G,ELP3,ENC1,EXOC3L1,FAM83B,FARP2,FKRP,FURIN,GLRA4,GPR174,GRIN3B,HADHA,HIF3A,HNRNPL,HNRNPU,HSD17B3,IGF2BP1,INTS6,IP6K1,ITGAE,JARID2,KANSL3,KCNAB1,KCNK9,KIF1A,KLF12,KLHDC8B,KPNA6,KRT17,L1CAM,LAMC1,MAEA,MA…	137
Cancer, Organismal Injury and Abnormalities	Non-melanoma solid tumor	2,69E-08	ACADL,ACAN,ADAMTS2,ADGRL1,ADK,AGO2,ALCAM,AP3B2,APOB,ARHGAP35,ARID1A,ASB18,BAMBI,BAP1,C6orf62,CACNA1H,CACNA1S,CANX,CCDC149,CDH16,CDHR1,CFDP1,CHD7,CHRNB1,CNOT1,CNTN3,COCH,COG5,COL8A2,CRTAM,CSTF3,CTBP2,CWC22,DDX17,DEPDC1,DHX8,DYSF,EEF1G,ELP3,ENC1,ERI1,EXOC3L1,FAM13A,FAM83B,FARP2,FKRP,FURIN,GLRA4,GPR174,GRIN3B,HADHA,HAT1,HIF3A,HNRNPL,HNRNPU,HSD17B3,IER5,IGF2BP1,INTS6,IP6K1,ITGAE,JARID2,KANSL3,KCNAB1,…	147
Cancer, Organismal Injury and Abnormalities	Genitourinary tumor	4,05E-08	ACAN,ADAMTS2,ADK,AGO2,ALCAM,AP3B2,APOB,ARHGAP35,ARID1A,ASB18,BAMBI,BAP1,C6orf62,CACNA1H,CACNA1S,CDH16,CDHR1,CHD7,CHRNB1,CNOT1,CNTN3,COCH,COG5,CRTAM,CSTF3,CTBP2,CWC22,DDX17,DEPDC1,DHX8,DYSF,EEF1G,ELP3,ENC1,FAM83B,FARP2,FURIN,GLRA4,GPR174,GRIN3B,HAT1,HIF3A,HNRNPL,HNRNPU,HSD17B3,IGF2BP1,ITGAE,JARID2,KCNAB1,KCNK9,KIF1A,KLHDC8B,KRT17,L1CAM,LAMC1,MAX,MED12,MTFR2,MYH7,NAV2,NCS1,OTX1,PCF11,PHF20L1,PIK3R1…	115
Cancer, Endocrine System Disorders, Gastrointestinal Disease, Organismal Injury and Abnormalities	Pancreatic cancer	4,24E-08	ACAN,ADAMTS2,AP3B2,ARHGAP35,ARID1A,BAP1,CACNA1H,CCDC149,CNOT1,COCH,COL8A2,DYSF,FAM83B,FARP2,FKRP,GRIN3B,HADHA,HNRNPL,HNRNPU,IGF2BP1,ITGAE,KCNK9,KLF12,MAEA,MED12,MYH7,NAV2,OTX1,PCF11,PLXNB1,PPFIBP2,RNF207,RNF213,RORA,RYR2,SERPINH1,SHANK3,SHC1,SIPA1L2,SLC25A39,SLC26A11,SOX5,TIAM1,TOP1,TOP2B,TSC2,UBR4,UBR5,UNKL,ZNF654,ZNFX1	51
Cancer, Organismal Injury and Abnormalities	Breast or colorectal cancer	4,63E-08	ACAN,ADAMTS2,ADK,AGO2,ALCAM,AP3B2,APOB,ARHGAP35,ARID1A,BAP1,CACNA1H,CACNA1S,CANX,CCDC149,CDHR1,CHD7,CNOT1,COCH,COG5,CRTAM,CSTF3,CTBP2,DDX17,DYSF,ELP3,ENC1,EXOC3L1,FAM83B,FARP2,FKRP,GLRA4,GPR174,GRIN3B,HADHA,HAT1,HNRNPL,HSD17B3,INTS6,ITGAE,JARID2,KANSL3,KCNAB1,KIF1A,KLF12,KLHDC8B,KRT17,L1CAM,MAEA,MAX,MED12,MRPS9,NAV2,OTX1,PCF11,PHF20L1,PIK3R1,PKHD1L1,PLCD4,PLEKHG4,PLXNB1,POU2F3,PPFIBP2,PRDM1,PRKG2…	101
Cancer, Organismal Injury and Abnormalities	Abdominal carcinoma	4,87E-08	ACAN,ADAMTS2,ADK,AGO2,ALCAM,AP3B2,APOB,ARHGAP35,ARID1A,ASB18,BAP1,C6orf62,CACNA1H,CACNA1S,CANX,CCDC149,CDH16,CDHR1,CFDP1,CHD7,CHRNB1,CNOT1,CNTN3,COCH,COL8A2,CRTAM,CSTF3,CTBP2,CWC22,DDX17,DEPDC1,DHX8,DYSF,EEF1G,ELP3,ENC1,EXOC3L1,FAM13A,FAM83B,FARP2,FKRP,FURIN,GLRA4,GPR174,GRIN3B,HADHA,HIF3A,HNRNPL,HNRNPU,HSD17B3,IER5,IGF2BP1,INTS6,IP6K1,ITGAE,JARID2,KANSL3,KCNAB1,KCNK9,KIF1A,KLF12,KLHDC8B,KPNA6,KR…	141
Cancer, Gastrointestinal Disease, Organismal Injury and Abnormalities	Gastric carcinoma	5,29E-08	ALCAM,ARID1A,CACNA1H,CANX,CDH16,CHD7,CNTN3,COL8A2,CRTAM,DYSF,HADHA,HNRNPL,KIF1A,LAMC1,MAEA,MED12,MYH7,PKHD1L1,PMPCA,RYR2,SERPINH1,SHC1,SLC14A2,SLC25A39,SOX5,TAOK2,TIAM1,TMEM132D,TOP1,TOP2B,TRIM71,TRIP11,TUSC3,UBR4,UBR5,ZBTB7A	36
Cancer, Organismal Injury and Abnormalities	Development of adenocarcinoma	5,36E-08	ACAN,ADAMTS2,AGO2,AP3B2,APOB,ARHGAP35,ARID1A,ASB18,BAP1,C6orf62,CACNA1H,CACNA1S,CDH16,CDHR1,CFDP1,CHD7,CHRNB1,CNOT1,CNTN3,COCH,CSTF3,CWC22,DDX17,DHX8,DYSF,ELP3,FAM83B,FARP2,GLRA4,GPR174,GRIN3B,HNRNPL,HNRNPU,IGF2BP1,JARID2,KCNAB1,KCNK9,KLHDC8B,L1CAM,LAMC1,MAX,MED12,MTFR2,MYH7,NAB1,NAV2,OTX1,PCF11,PHF20L1,PIK3R1,PKHD1L1,PLXNB1,POU2F3,PPFIBP2,PRDM1,PWWP2A,RBM5,RNF213,RORA,RYR2,SEMA3C,SH3BP4,SHANK3,S…	81
Cancer, Organismal Injury and Abnormalities	Carcinoma	5,94E-08	ACADL,ACAN,ADAMTS2,ADK,AGO2,ALCAM,AP3B2,APOB,ARHGAP35,ARID1A,ASB18,BAMBI,BAP1,C6orf62,CACNA1H,CACNA1S,CANX,CCDC149,CDH16,CDHR1,CFDP1,CHD7,CHRNB1,CNOT1,CNTN3,COCH,COG5,COL8A2,CRTAM,CSTF3,CTBP2,CWC22,DDX17,DEPDC1,DHX8,DYSF,EEF1G,ELP3,ENC1,EXOC3L1,FAM13A,FAM83B,FARP2,FKRP,FURIN,GLRA4,GPR174,GRIN3B,HADHA,HAT1,HIF3A,HNRNPL,HNRNPU,HSD17B3,IER5,IGF2BP1,INTS6,IP6K1,ITGAE,JARID2,KANSL3,KCNAB1,KCNK9,KIF1A,…	145
Cancer, Organismal Injury and Abnormalities	Malignant genitourinary solid tumor	6,34E-08	ACAN,ADAMTS2,ADK,AGO2,ALCAM,AP3B2,APOB,ARHGAP35,ARID1A,ASB18,BAMBI,BAP1,C6orf62,CACNA1H,CACNA1S,CDH16,CDHR1,CHD7,CHRNB1,CNOT1,CNTN3,COCH,COG5,CRTAM,CSTF3,CTBP2,CWC22,DDX17,DEPDC1,DHX8,DYSF,EEF1G,ELP3,ENC1,FAM83B,FARP2,GLRA4,GPR174,GRIN3B,HAT1,HIF3A,HNRNPL,HNRNPU,HSD17B3,IGF2BP1,ITGAE,JARID2,KCNAB1,KCNK9,KIF1A,KLHDC8B,KRT17,L1CAM,LAMC1,MAX,MED12,MTFR2,MYH7,NAV2,NCS1,OTX1,PCF11,PHF20L1,PIK3R1,PKHD1…	113
Cancer, Organismal Injury and Abnormalities, Reproductive System Disease	Development of genital tumor	6,94E-08	ACAN,ADAMTS2,AP3B2,APOB,ARHGAP35,ARID1A,ASB18,BAP1,CACNA1H,CACNA1S,CDHR1,CHD7,CHRNB1,CNOT1,CNTN3,CSTF3,CWC22,DHX8,DYSF,ELP3,FAM83B,FARP2,GLRA4,GPR174,GRIN3B,HNRNPL,HNRNPU,IGF2BP1,JARID2,KCNAB1,KCNK9,KIF1A,KLHDC8B,L1CAM,LAMC1,MAX,MED12,MTFR2,MYH7,NAV2,OTX1,PCF11,PHF20L1,PIK3R1,PKHD1L1,POU2F3,PPFIBP2,PRDM1,RORA,RYR2,SEMA3C,SH3BP4,SHANK3,SIPA1L2,SLC22A2,SLC26A11,SLC38A4,SMTNL2,SOX5,SPAM1,TAOK2,TIAM1…	71
Cancer, Organismal Injury and Abnormalities, Reproductive System Disease	Mammary tumor	7,84E-08	ACAN,ADAMTS2,ADK,AGO2,AP3B2,APOB,ARHGAP35,ARID1A,BAP1,CACNA1H,CHD7,CNOT1,COCH,COG5,CRTAM,CSTF3,CTBP2,DDX17,DYSF,ELP3,FAM83B,FURIN,GLRA4,GPR174,HAT1,IGF2BP1,ITGAE,JARID2,KRT17,L1CAM,MAX,MED12,OTX1,PHF20L1,PIK3R1,PKHD1L1,PLCD4,PLEKHG4,PLXNB1,POU2F3,PRDM1,RBM4B,RNF213,RYR2,SEMA3C,SFSWAP,SLC14A2,SMTNL2,SRL,TAOK2,TAS1R3,TMEM132D,TMEM94,TOP1,TOP2B,TSC2,UBR5,UNKL,YAP1,ZNFX1	60
Cancer, Organismal Injury and Abnormalities	Ductal carcinoma	7,95E-08	ACAN,ADAMTS2,AP3B2,ARHGAP35,ARID1A,BAP1,CACNA1H,CCDC149,CNOT1,COCH,COL8A2,DYSF,ELP3,FAM83B,FARP2,FKRP,GRIN3B,HADHA,HNRNPL,HNRNPU,IGF2BP1,ITGAE,KCNAB1,KCNK9,KLF12,MAEA,MED12,MYH7,NAV2,OTX1,PCF11,PHF20L1,PLXNB1,PPFIBP2,RBM4B,RNF207,RNF213,RORA,RYR2,SERPINH1,SHANK3,SHC1,SIPA1L2,SLC25A39,SLC26A11,SOX5,TIAM1,TMEM132D,TOP2B,TSC2,UBR4,UBR5,UNKL,ZNF654,ZNFX1	55
Cancer, Gastrointestinal Disease, Organismal Injury and Abnormalities	Gastrointestinal adenocarcinoma	9,47E-08	ACAN,ADAMTS2,ADK,ALCAM,AP3B2,APOB,ARHGAP35,ARID1A,BAP1,CACNA1H,CACNA1S,CANX,CCDC149,CDH16,CDHR1,CHD7,CNOT1,CNTN3,COCH,COL8A2,CRTAM,CSTF3,CTBP2,CWC22,DDX17,DEPDC1,DHX8,DYSF,EEF1G,ELP3,ENC1,EXOC3L1,FAM83B,FARP2,FKRP,FURIN,GPR174,GRIN3B,HADHA,HIF3A,HNRNPL,HSD17B3,IGF2BP1,INTS6,IP6K1,ITGAE,JARID2,KANSL3,KCNAB1,KCNK9,KIF1A,KLF12,KLHDC8B,KPNA6,KRT17,L1CAM,LAMC1,MAEA,MAX,MED12,MRPS9,MYH7,NAB1,NAV2,NEPRO…	124
Cancer, Organismal Injury and Abnormalities	Pelvic cancer	1,14E-07	ACAN,ADAMTS2,AGO2,ALCAM,AP3B2,APOB,ARHGAP35,ARID1A,ASB18,BAMBI,BAP1,CACNA1H,CACNA1S,CDH16,CDHR1,CHD7,CHRNB1,CNOT1,CNTN3,COCH,CSTF3,CTBP2,CWC22,DDX17,DEPDC1,DHX8,DYSF,EEF1G,ELP3,ENC1,FAM83B,FARP2,GLRA4,GPR174,GRIN3B,HIF3A,HNRNPL,HNRNPU,HSD17B3,IGF2BP1,ITGAE,JARID2,KCNAB1,KCNK9,KIF1A,KLHDC8B,L1CAM,LAMC1,MAX,MED12,MTFR2,MYH7,NAV2,NCS1,OTX1,PCF11,PHF20L1,PIK3R1,PKHD1L1,PLXNB1,POU2F3,PPFIBP2,PRDM1,PRK…	101
Gastrointestinal Disease, Organismal Injury and Abnormalities	Gastric lesion	1,19E-07	ALCAM,ARID1A,CACNA1H,CANX,CDH16,CHD7,CNTN3,COL8A2,CRTAM,DYSF,HADHA,HNRNPL,KIF1A,LAMC1,MAEA,MED12,MYH7,PKHD1L1,PMPCA,PYY,RYR2,SERPINH1,SHC1,SLC14A2,SLC25A39,SOX5,TAOK2,TIAM1,TMEM132D,TOP1,TOP2B,TRIM71,TRIP11,TUSC3,UBR4,UBR5,YAP1,ZBTB7A	38
Cancer, Endocrine System Disorders, Gastrointestinal Disease, Organismal Injury and Abnormalities	Pancreatic tumor	1,22E-07	ACAN,ADAMTS2,AP3B2,APOB,ARHGAP35,ARID1A,BAP1,CACNA1H,CACNA1S,CCDC149,CNOT1,CNTN3,COCH,COL8A2,DYSF,FAM83B,FARP2,FKRP,GRIN3B,HADHA,HNRNPL,HNRNPU,IGF2BP1,ITGAE,KCNK9,KLF12,MAEA,MED12,MYH7,NAV2,OTX1,PCF11,PLXNB1,PPFIBP2,RNF207,RNF213,RORA,RYR2,SERPINH1,SHANK3,SHC1,SIPA1L2,SLC25A39,SLC26A11,SOX5,TIAM1,TOP1,TOP2B,TRPM4,TSC2,UBR4,UBR5,UNKL,ZNF654,ZNFX1	55
Cancer, Endocrine System Disorders, Gastrointestinal Disease, Organismal Injury and Abnormalities	Pancreatic ductal adenocarcinoma	1,27E-07	ACAN,ADAMTS2,AP3B2,ARHGAP35,ARID1A,BAP1,CACNA1H,CCDC149,CNOT1,COCH,COL8A2,DYSF,FAM83B,FARP2,FKRP,GRIN3B,HADHA,HNRNPL,HNRNPU,IGF2BP1,KCNK9,KLF12,MAEA,MYH7,NAV2,OTX1,PCF11,PLXNB1,PPFIBP2,RNF207,RNF213,RORA,RYR2,SERPINH1,SHANK3,SHC1,SIPA1L2,SLC25A39,SLC26A11,SOX5,TIAM1,TSC2,UBR4,UBR5,UNKL,ZNF654,ZNFX1	47
Cancer, Organismal Injury and Abnormalities	Non-hematological solid tumor	1,72E-07	ACADL,ACAN,ADAMTS2,ADGRL1,ADK,AGO2,ALCAM,AP3B2,APOB,ARHGAP35,ARID1A,ASB18,BAMBI,BAP1,C6orf62,CACNA1H,CACNA1S,CANX,CCDC149,CDH16,CDHR1,CFDP1,CHD7,CHRNB1,CNOT1,CNTN3,COCH,COG5,COL8A2,CRTAM,CSTF3,CTBP2,CWC22,DDX17,DEPDC1,DHX8,DYSF,EEF1G,ELP3,ENC1,ERI1,EXOC3L1,FAM13A,FAM83B,FARP2,FKRP,FURIN,GLRA4,GPR174,GRIN3B,HADHA,HAT1,HIF3A,HNRNPL,HNRNPU,HSD17B3,IER5,IGF2BP1,INTS6,IP6K1,ITGAE,JARID2,KANSL3,KCNAB1,…	148
Cancer, Gastrointestinal Disease, Hepatic System Disease, Organismal Injury and Abnormalities	Liver tumor	1,93E-07	ACAN,ADAMTS2,ADK,AGO2,ALCAM,AP3B2,APOB,ARHGAP35,ARID1A,ASB18,BAP1,CACNA1H,CACNA1S,CANX,CCDC149,CDH16,CDHR1,CFDP1,CHD7,CNOT1,CNTN3,COCH,COG5,COL8A2,CRTAM,CTBP2,CWC22,DDX17,DEPDC1,DHX8,DYSF,ELP3,ENC1,ERI1,FAM13A,FAM83B,FARP2,FURIN,GRIN3B,HADHA,HIF3A,HNRNPL,HNRNPU,IER5,IGF2BP1,INTS6,JARID2,KANSL3,KCNAB1,KCNK9,KIF1A,KLHDC8B,KPNA6,L1CAM,LAMC1,MAX,MED12,MRPS9,MYH7,NAB1,NAV2,NCS1,NEPRO,OTX1,PCF11,PHF20L…	114
Cancer, Organismal Injury and Abnormalities, Reproductive System Disease	Female genital tract cancer	1,98E-07	ACAN,ADAMTS2,ALCAM,AP3B2,APOB,ARHGAP35,ARID1A,ASB18,BAP1,CACNA1H,CACNA1S,CDHR1,CHD7,CHRNB1,CNOT1,CNTN3,CSTF3,CWC22,DHX8,DYSF,ELP3,FAM83B,FARP2,GLRA4,GPR174,GRIN3B,HIF3A,HNRNPL,HNRNPU,IGF2BP1,JARID2,KCNAB1,KCNK9,KIF1A,KLHDC8B,L1CAM,LAMC1,MAX,MED12,MTFR2,MYH7,NAV2,OTX1,PCF11,PHF20L1,PIK3R1,PKHD1L1,POU2F3,PPFIBP2,PRDM1,RORA,RPS6,RYR2,SEMA3C,SH3BP4,SHANK3,SIPA1L2,SLC22A2,SLC26A11,SLC38A4,SMTNL2,SOX5,…	76
Cancer, Organismal Injury and Abnormalities	Malignant neoplasm of retroperitoneum	2,03E-07	ACAN,ADAMTS2,AP3B2,ARHGAP35,ARID1A,BAP1,C6orf62,CACNA1H,CCDC149,CDH16,CNOT1,COCH,COL8A2,DYSF,FAM83B,FARP2,FKRP,GRIN3B,HADHA,HIF3A,HNRNPL,HNRNPU,IGF2BP1,ITGAE,KCNK9,KLF12,L1CAM,LAMC1,MAEA,MAX,MED12,MYH7,NAV2,OTX1,PCF11,PIK3R1,PKHD1L1,PLXNB1,PPFIBP2,RNF207,RNF213,RORA,RYR2,SERPINH1,SHANK3,SHC1,SIPA1L2,SLC25A39,SLC26A11,SOX5,TIAM1,TOP1,TOP2B,TSC2,UBE4A,UBR4,UBR5,UNKL,ZNF654,ZNFX1	60
Cancer, Gastrointestinal Disease, Organismal Injury and Abnormalities	Gastrointestinal carcinoma	2,06E-07	ACAN,ADAMTS2,ADK,AGO2,ALCAM,AP3B2,APOB,ARHGAP35,ARID1A,BAP1,CACNA1H,CACNA1S,CANX,CCDC149,CDH16,CDHR1,CHD7,CNOT1,CNTN3,COCH,COL8A2,CRTAM,CSTF3,CTBP2,CWC22,DDX17,DEPDC1,DHX8,DYSF,EEF1G,ELP3,ENC1,EXOC3L1,FAM83B,FARP2,FKRP,FURIN,GPR174,GRIN3B,HADHA,HIF3A,HNRNPL,HSD17B3,IGF2BP1,INTS6,IP6K1,ITGAE,JARID2,KANSL3,KCNAB1,KCNK9,KIF1A,KLF12,KLHDC8B,KPNA6,KRT17,L1CAM,LAMC1,MAEA,MAX,MED12,MRPS9,MYH7,NAB1,NAV2,…	125
Cancer, Organismal Injury and Abnormalities, Reproductive System Disease	Genital tract cancer	2,23E-07	ACAN,ADAMTS2,AGO2,ALCAM,AP3B2,APOB,ARHGAP35,ARID1A,ASB18,BAMBI,BAP1,CACNA1H,CACNA1S,CDH16,CDHR1,CHD7,CHRNB1,CNOT1,CNTN3,COCH,CSTF3,CWC22,DDX17,DEPDC1,DHX8,DYSF,EEF1G,ELP3,ENC1,FAM83B,FARP2,GLRA4,GPR174,GRIN3B,HIF3A,HNRNPL,HNRNPU,HSD17B3,IGF2BP1,JARID2,KCNAB1,KCNK9,KIF1A,KLHDC8B,L1CAM,LAMC1,MAX,MED12,MTFR2,MYH7,NAV2,NCS1,OTX1,PCF11,PHF20L1,PIK3R1,PKHD1L1,PLXNB1,POU2F3,PPFIBP2,PRDM1,PRKG2,RBM5,RNF2…	98
Cancer, Gastrointestinal Disease, Organismal Injury and Abnormalities	Gastric cancer	2,31E-07	ALCAM,ARID1A,CACNA1H,CANX,CDH16,CHD7,CNTN3,COL8A2,CRTAM,DYSF,HADHA,HNRNPL,KIF1A,LAMC1,MAEA,MED12,MYH7,PKHD1L1,PMPCA,RYR2,SERPINH1,SHC1,SLC14A2,SLC25A39,SOX5,TAOK2,TIAM1,TMEM132D,TOP1,TOP2B,TRIM71,TRIP11,TUSC3,UBR4,UBR5,YAP1,ZBTB7A	37
Cancer, Gastrointestinal Disease, Organismal Injury and Abnormalities	Gastric adenocarcinoma	2,41E-07	ARID1A,CACNA1H,CDH16,CHD7,CNTN3,COL8A2,CRTAM,DYSF,HADHA,HNRNPL,KIF1A,LAMC1,MAEA,MED12,MYH7,PKHD1L1,PMPCA,RYR2,SERPINH1,SHC1,SLC14A2,SLC25A39,SOX5,TAOK2,TIAM1,TMEM132D,TOP1,TOP2B,TRIM71,TRIP11,TUSC3,UBR4,UBR5,ZBTB7A	34
Cancer, Organismal Injury and Abnormalities, Reproductive System Disease	Breast cancer	2,50E-07	ACAN,ADAMTS2,ADK,AGO2,AP3B2,APOB,ARHGAP35,ARID1A,BAP1,CACNA1H,CHD7,CNOT1,COCH,COG5,CRTAM,CSTF3,CTBP2,DDX17,DYSF,ELP3,FAM83B,GLRA4,GPR174,HAT1,ITGAE,JARID2,KRT17,L1CAM,MAX,MED12,OTX1,PHF20L1,PIK3R1,PKHD1L1,PLCD4,PLEKHG4,PLXNB1,POU2F3,PRDM1,RBM4B,RNF213,RYR2,SEMA3C,SFSWAP,SLC14A2,SMTNL2,SRL,TAOK2,TAS1R3,TMEM132D,TMEM94,TOP1,TOP2B,TSC2,UBR5,UNKL,ZNFX1	57
Cancer, Organismal Injury and Abnormalities	Extraadrenal retroperitoneal tumor	2,87E-07	ACAN,ADAMTS2,AP3B2,APOB,ARHGAP35,ARID1A,BAP1,C6orf62,CACNA1H,CACNA1S,CCDC149,CDH16,CNOT1,CNTN3,COCH,COL8A2,DYSF,FAM83B,FARP2,FKRP,GRIN3B,HADHA,HIF3A,HNRNPL,HNRNPU,IGF2BP1,ITGAE,KCNK9,KLF12,L1CAM,LAMC1,MAEA,MAX,MED12,MYH7,NAV2,OTX1,PCF11,PIK3R1,PKHD1L1,PLXNB1,PPFIBP2,RNF207,RNF213,RORA,RYR2,SERPINH1,SHANK3,SHC1,SIPA1L2,SLC25A39,SLC26A11,SOX5,TIAM1,TOP1,TOP2B,TRPM4,TSC2,UBE4A,UBR4,UBR5,UNKL,ZNF654,…	64
Cancer, Organismal Injury and Abnormalities, Reproductive System Disease	Breast carcinoma	3,36E-07	ACAN,ADAMTS2,AP3B2,APOB,ARHGAP35,ARID1A,BAP1,CACNA1H,CHD7,CNOT1,COCH,COG5,CRTAM,CSTF3,CTBP2,DYSF,ELP3,FAM83B,GLRA4,GPR174,HAT1,ITGAE,JARID2,OTX1,PHF20L1,PIK3R1,PKHD1L1,PLCD4,PLEKHG4,PLXNB1,POU2F3,PRDM1,RBM4B,RNF213,RYR2,SEMA3C,SFSWAP,SLC14A2,SMTNL2,TAOK2,TAS1R3,TMEM132D,TMEM94,TOP2B,TSC2,UBR5,UNKL,ZNFX1	48
Cancer, Organismal Injury and Abnormalities	Abdominal cancer	4,62E-07	ACAN,ADAMTS2,ADK,AGO2,ALCAM,AP3B2,APOB,ARHGAP35,ARID1A,ASB18,BAMBI,BAP1,C6orf62,CACNA1H,CACNA1S,CANX,CCDC149,CDH16,CDHR1,CFDP1,CHD7,CHRNB1,CNOT1,CNTN3,COCH,COL8A2,CRTAM,CSTF3,CTBP2,CWC22,DDX17,DEPDC1,DHX8,DYSF,EEF1G,ELP3,ENC1,EXOC3L1,FAM13A,FAM83B,FARP2,FKRP,FURIN,GLRA4,GPR174,GRIN3B,HADHA,HIF3A,HNRNPL,HNRNPU,HSD17B3,IER5,IGF2BP1,INTS6,IP6K1,ITGAE,JARID2,KANSL3,KCNAB1,KCNK9,KIF1A,KLF12,KLHDC8B,KP…	142
Cancer, Organismal Injury and Abnormalities, Reproductive System Disease	Genital tumor	6,34E-07	ACAN,ADAMTS2,AGO2,ALCAM,AP3B2,APOB,ARHGAP35,ARID1A,ASB18,BAMBI,BAP1,CACNA1H,CACNA1S,CDH16,CDHR1,CHD7,CHRNB1,CNOT1,CNTN3,COCH,CSTF3,CWC22,DDX17,DEPDC1,DHX8,DYSF,EEF1G,ELP3,ENC1,FAM83B,FARP2,GLRA4,GPR174,GRIN3B,HIF3A,HNRNPL,HNRNPU,HSD17B3,IGF2BP1,JARID2,KCNAB1,KCNK9,KIF1A,KLHDC8B,L1CAM,LAMC1,MAX,MED12,MTFR2,MYH7,NAV2,NCS1,OTX1,PCF11,PHF20L1,PIK3R1,PKHD1L1,PLXNB1,POU2F3,PPFIBP2,PRDM1,PRKG2,RBM5,RNF2…	98
Cancer, Organismal Injury and Abnormalities, Reproductive System Disease	Female genital tract adenocarcinoma	6,72E-07	ACAN,ADAMTS2,AP3B2,APOB,ARHGAP35,ARID1A,ASB18,BAP1,CACNA1H,CACNA1S,CDHR1,CHD7,CHRNB1,CNOT1,CNTN3,CSTF3,CWC22,DHX8,DYSF,ELP3,FAM83B,FARP2,GLRA4,GPR174,GRIN3B,HNRNPL,HNRNPU,IGF2BP1,JARID2,KCNAB1,KCNK9,KLHDC8B,L1CAM,LAMC1,MAX,MED12,MTFR2,MYH7,NAV2,OTX1,PHF20L1,PIK3R1,PKHD1L1,POU2F3,PPFIBP2,PRDM1,RORA,RYR2,SEMA3C,SH3BP4,SHANK3,SIPA1L2,SLC22A2,SLC26A11,SLC38A4,SMTNL2,SPAM1,TAOK2,TMEM132D,TMEM63C,TOP1,…	66
Cancer, Organismal Injury and Abnormalities, Reproductive System Disease	Endometrial carcinoma	7,56E-07	ADAMTS2,AP3B2,APOB,ARHGAP35,ARID1A,ASB18,BAP1,CACNA1H,CACNA1S,CHD7,CNOT1,CNTN3,DYSF,ELP3,FAM83B,GPR174,HNRNPL,HNRNPU,IGF2BP1,JARID2,KCNAB1,KIF1A,L1CAM,LAMC1,MAX,MED12,MYH7,NAV2,OTX1,PCF11,PHF20L1,PIK3R1,PKHD1L1,POU2F3,PPFIBP2,RYR2,SEMA3C,SH3BP4,SHANK3,SIPA1L2,SLC22A2,SLC26A11,SLC38A4,SMTNL2,SOX5,SPAM1,TIAM1,TMEM132D,TMEM63C,TOP1,TOP2B,TSC2,TUSC3,UBE4A,ZBTB7A,ZSWIM5	56
Cancer, Organismal Injury and Abnormalities, Reproductive System Disease	Tumorigenesis of reproductive tract	8,10E-07	ACAN,ADAMTS2,ALCAM,AP3B2,APOB,ARHGAP35,ARID1A,ASB18,BAP1,CACNA1H,CACNA1S,CDHR1,CHD7,CHRNB1,CNOT1,CNTN3,CSTF3,CWC22,DHX8,DYSF,ELP3,FAM83B,FARP2,GLRA4,GPR174,GRIN3B,HIF3A,HNRNPL,HNRNPU,IGF2BP1,JARID2,KCNAB1,KCNK9,KIF1A,KLHDC8B,L1CAM,LAMC1,MAX,MED12,MTFR2,MYH7,NAV2,OTX1,PCF11,PHF20L1,PIK3R1,PKHD1L1,POU2F3,PPFIBP2,PRDM1,RORA,RPS6,RYR2,SEMA3C,SH3BP4,SHANK3,SIPA1L2,SLC22A2,SLC26A11,SLC38A4,SMTNL2,SOX5,…	76
Cancer, Gastrointestinal Disease, Organismal Injury and Abnormalities	Pancreatobiliary tumor	9,50E-07	ACAN,ADAMTS2,AP3B2,APOB,ARHGAP35,ARID1A,BAP1,CACNA1H,CACNA1S,CCDC149,CNOT1,CNTN3,COCH,COL8A2,DYSF,FAM83B,FARP2,FKRP,GRIN3B,HADHA,HNRNPL,HNRNPU,IGF2BP1,ITGAE,KCNAB1,KCNK9,KLF12,MAEA,MED12,MYH7,NAV2,OTX1,PCF11,PLXNB1,PPFIBP2,RNF207,RNF213,RORA,RYR2,SERPINH1,SHANK3,SHC1,SIPA1L2,SLC25A39,SLC26A11,SOX5,TIAM1,TMEM132D,TOP1,TOP2B,TRPM4,TSC2,UBR4,UBR5,UNKL,ZNF654,ZNFX1	57
Cancer, Gastrointestinal Disease, Organismal Injury and Abnormalities	Gastro-esophageal carcinoma	9,91E-07	AGO2,ALCAM,APOB,ARID1A,CACNA1H,CANX,CDH16,CHD7,CNTN3,COL8A2,CRTAM,DYSF,HADHA,HNRNPL,JARID2,KIF1A,LAMC1,MAEA,MED12,MYH7,PKHD1L1,PMPCA,RNF213,RYR2,SERPINH1,SHC1,SLC14A2,SLC25A39,SOX5,TAOK2,TIAM1,TMEM132D,TOP1,TOP2B,TRIM71,TRIP11,TUSC3,UBR4,UBR5,ZBTB7A	40
Cancer, Organismal Injury and Abnormalities	Nonhematologic malignant neoplasm	1,21E-06	ACADL,ACAN,ADAMTS2,ADK,AGO2,ALCAM,AP3B2,APOB,ARHGAP35,ARID1A,ASB18,BAMBI,BAP1,C6orf62,CACNA1H,CACNA1S,CANX,CCDC149,CDH16,CDHR1,CFDP1,CHD7,CHRNB1,CNOT1,CNTN3,COCH,COG5,COL8A2,CRTAM,CSTF3,CTBP2,CWC22,DDX17,DEPDC1,DHX8,DYSF,EEF1G,ELP3,ENC1,EXOC3L1,FAM13A,FAM83B,FARP2,FKRP,FURIN,GLRA4,GPR174,GRIN3B,HADHA,HAT1,HIF3A,HNRNPL,HNRNPU,HSD17B3,IER5,IGF2BP1,INTS6,IP6K1,ITGAE,JARID2,KANSL3,KCNAB1,KCNK9,KIF1A,…	146
Cancer, Gastrointestinal Disease, Organismal Injury and Abnormalities	Gastrointestinal tumor	1,31E-06	ACAN,ADAMTS2,ADK,AGO2,ALCAM,AP3B2,APOB,ARHGAP35,ARID1A,BAMBI,BAP1,CACNA1H,CACNA1S,CANX,CCDC149,CDH16,CDHR1,CHD7,CNOT1,CNTN3,COCH,COL8A2,CRTAM,CSTF3,CTBP2,CWC22,DDX17,DEPDC1,DHX8,DYSF,EEF1G,ELP3,ENC1,EXOC3L1,FAM83B,FARP2,FKRP,FURIN,GLRA4,GPR174,GRIN3B,HADHA,HIF3A,HNRNPL,HSD17B3,IGF2BP1,INTS6,IP6K1,ITGAE,JARID2,KANSL3,KCNAB1,KCNK9,KIF1A,KLF12,KLHDC8B,KPNA6,KRT17,L1CAM,LAMC1,MAEA,MAX,MED12,MRPS9,MYH…	128
Cancer, Organismal Injury and Abnormalities, Reproductive System Disease	Endometrial adenocarcinoma	1,32E-06	ADAMTS2,AP3B2,APOB,ARHGAP35,ARID1A,ASB18,BAP1,CACNA1H,CACNA1S,CHD7,CNOT1,CNTN3,DYSF,ELP3,FAM83B,GPR174,HNRNPL,HNRNPU,IGF2BP1,JARID2,KCNAB1,L1CAM,LAMC1,MAX,MED12,MYH7,NAV2,OTX1,PHF20L1,PIK3R1,PKHD1L1,POU2F3,PPFIBP2,RYR2,SEMA3C,SH3BP4,SHANK3,SIPA1L2,SLC22A2,SLC26A11,SLC38A4,SMTNL2,SPAM1,TMEM132D,TMEM63C,TOP1,TOP2B,TSC2,TUSC3,UBE4A,ZSWIM5	51
Cancer, Gastrointestinal Disease, Organismal Injury and Abnormalities	Large intestine adenocarcinoma	1,54E-06	ACAN,ADAMTS2,ADK,ALCAM,AP3B2,APOB,ARHGAP35,ARID1A,BAP1,CACNA1H,CACNA1S,CANX,CCDC149,CDH16,CDHR1,CHD7,CNOT1,CNTN3,COCH,CSTF3,CTBP2,CWC22,DDX17,DEPDC1,DHX8,DYSF,EEF1G,ELP3,ENC1,EXOC3L1,FAM83B,FARP2,FKRP,FURIN,GPR174,GRIN3B,HADHA,HIF3A,HNRNPL,HSD17B3,IGF2BP1,INTS6,IP6K1,ITGAE,JARID2,KANSL3,KCNAB1,KCNK9,KIF1A,KLF12,KLHDC8B,KPNA6,KRT17,L1CAM,LAMC1,MAEA,MAX,MED12,MRPS9,MYH7,NAB1,NAV2,NEPRO,OTX1,PCF11,P…	119
Cancer, Gastrointestinal Disease, Organismal Injury and Abnormalities	Gastrointestinal tract cancer	1,92E-06	ACAN,ADAMTS2,ADK,AGO2,ALCAM,AP3B2,APOB,ARHGAP35,ARID1A,BAP1,CACNA1H,CACNA1S,CANX,CCDC149,CDH16,CDHR1,CHD7,CNOT1,CNTN3,COCH,COL8A2,CRTAM,CSTF3,CTBP2,CWC22,DDX17,DEPDC1,DHX8,DYSF,EEF1G,ELP3,ENC1,EXOC3L1,FAM83B,FARP2,FKRP,FURIN,GPR174,GRIN3B,HADHA,HIF3A,HNRNPL,HSD17B3,IGF2BP1,INTS6,IP6K1,ITGAE,JARID2,KANSL3,KCNAB1,KCNK9,KIF1A,KLF12,KLHDC8B,KPNA6,KRT17,L1CAM,LAMC1,MAEA,MAX,MED12,MRPS9,MYH7,NAB1,NAV2,…	126
Cancer, Organismal Injury and Abnormalities, Reproductive System Disease	Endometrioid endometrial adenocarcinoma	1,93E-06	ADAMTS2,AP3B2,APOB,ARHGAP35,ARID1A,ASB18,BAP1,CACNA1H,CACNA1S,CHD7,CNOT1,CNTN3,DYSF,ELP3,FAM83B,GPR174,HNRNPL,HNRNPU,IGF2BP1,JARID2,KCNAB1,L1CAM,LAMC1,MAX,MED12,MYH7,NAV2,PHF20L1,PIK3R1,PKHD1L1,POU2F3,PPFIBP2,RYR2,SEMA3C,SH3BP4,SHANK3,SIPA1L2,SLC22A2,SLC26A11,SLC38A4,SMTNL2,SPAM1,TMEM132D,TMEM63C,TOP1,TOP2B,TUSC3,UBE4A,ZSWIM5	49
Organismal Survival	Sudden death	1,94E-06	ACADL,HADHA,MYH7,RYR2,TRPM4	5
Cancer, Organismal Injury and Abnormalities	Genitourinary adenocarcinoma	2,00E-06	ACAN,ADAMTS2,AP3B2,APOB,ARHGAP35,ARID1A,ASB18,BAP1,C6orf62,CACNA1H,CACNA1S,CDH16,CDHR1,CHD7,CHRNB1,CNOT1,CNTN3,COCH,CSTF3,CWC22,DDX17,DEPDC1,DHX8,DYSF,EEF1G,ELP3,ENC1,FAM83B,FARP2,GLRA4,GPR174,GRIN3B,HNRNPL,HNRNPU,HSD17B3,IGF2BP1,JARID2,KCNAB1,KCNK9,KIF1A,KLHDC8B,L1CAM,LAMC1,MAX,MED12,MTFR2,MYH7,NAV2,NCS1,OTX1,PCF11,PHF20L1,PIK3R1,PKHD1L1,PLXNB1,POU2F3,PPFIBP2,PRDM1,PRKG2,RBM5,RNF213,RORA,RYR2,SE…	90
Cancer, Gastrointestinal Disease, Organismal Injury and Abnormalities	Colorectal adenocarcinoma	2,06E-06	ACAN,ADAMTS2,ADK,APOB,ARID1A,BAP1,CACNA1H,CANX,CCDC149,CDHR1,CHD7,CNOT1,CTBP2,DDX17,DYSF,EXOC3L1,FARP2,FKRP,GPR174,GRIN3B,HADHA,HNRNPL,HSD17B3,INTS6,ITGAE,JARID2,KANSL3,KCNAB1,KIF1A,KLF12,KLHDC8B,L1CAM,MAEA,MED12,MRPS9,NAV2,OTX1,PCF11,PHF20L1,PIK3R1,PKHD1L1,PLEKHG4,PLXNB1,PPFIBP2,PRKG2,RBM4B,RBM5,RNF207,RNF213,RPS6,RYR2,SFSWAP,SHANK3,SHC1,SIPA1L2,SLC26A11,SLC30A5,TAOK2,TMEM132D,TMEM63C,TMEM88,TME…	74
Cancer, Organismal Injury and Abnormalities, Reproductive System Disease	Uterine carcinoma	2,64E-06	ADAMTS2,AP3B2,APOB,ARHGAP35,ARID1A,ASB18,BAP1,CACNA1H,CACNA1S,CHD7,CNOT1,CNTN3,DYSF,ELP3,FAM83B,GPR174,HIF3A,HNRNPL,HNRNPU,IGF2BP1,JARID2,KCNAB1,KIF1A,L1CAM,LAMC1,MAX,MED12,MYH7,NAV2,OTX1,PCF11,PHF20L1,PIK3R1,PKHD1L1,POU2F3,PPFIBP2,RYR2,SEMA3C,SH3BP4,SHANK3,SIPA1L2,SLC22A2,SLC26A11,SLC38A4,SMTNL2,SOX5,SPAM1,TIAM1,TMEM132D,TMEM63C,TOP1,TOP2B,TSC2,TUSC3,UBE4A,ZBTB7A,ZSWIM5	57
Cancer, Gastrointestinal Disease, Organismal Injury and Abnormalities	Gastroesophageal cancer	2,67E-06	AGO2,ALCAM,APOB,ARID1A,CACNA1H,CANX,CDH16,CHD7,CNTN3,COL8A2,CRTAM,DYSF,HADHA,HNRNPL,JARID2,KIF1A,LAMC1,MAEA,MED12,MYH7,PKHD1L1,PMPCA,RNF213,RYR2,SERPINH1,SHC1,SLC14A2,SLC25A39,SOX5,TAOK2,TIAM1,TMEM132D,TOP1,TOP2B,TRIM71,TRIP11,TUSC3,UBR4,UBR5,YAP1,ZBTB7A	41
Cancer, Gastrointestinal Disease, Organismal Injury and Abnormalities	Colorectal carcinoma	2,78E-06	ACAN,ADAMTS2,ADK,APOB,ARHGAP35,ARID1A,BAP1,CACNA1H,CANX,CCDC149,CDHR1,CHD7,CNOT1,CTBP2,DDX17,DYSF,EXOC3L1,FARP2,FKRP,GPR174,GRIN3B,HADHA,HNRNPL,HSD17B3,INTS6,ITGAE,JARID2,KANSL3,KCNAB1,KIF1A,KLF12,KLHDC8B,L1CAM,MAEA,MED12,MRPS9,NAV2,OTX1,PCF11,PHF20L1,PIK3R1,PKHD1L1,PLEKHG4,PLXNB1,PPFIBP2,PRKG2,RBM4B,RBM5,RNF207,RNF213,RPS6,RYR2,SFSWAP,SHANK3,SHC1,SIPA1L2,SLC26A11,SLC30A5,TAOK2,TMEM132D,TMEM63C,T…	75
Cancer, Organismal Injury and Abnormalities, Reproductive System Disease	Endometrial cancer	2,78E-06	ADAMTS2,AP3B2,APOB,ARHGAP35,ARID1A,ASB18,BAP1,CACNA1H,CACNA1S,CHD7,CNOT1,CNTN3,DYSF,ELP3,FAM83B,GPR174,HNRNPL,HNRNPU,IGF2BP1,JARID2,KCNAB1,KIF1A,L1CAM,LAMC1,MAX,MED12,MYH7,NAV2,OTX1,PCF11,PHF20L1,PIK3R1,PKHD1L1,POU2F3,PPFIBP2,RPS6,RYR2,SEMA3C,SH3BP4,SHANK3,SIPA1L2,SLC22A2,SLC26A11,SLC38A4,SMTNL2,SOX5,SPAM1,TIAM1,TMEM132D,TMEM63C,TOP1,TOP2B,TSC2,TUSC3,UBE4A,ZBTB7A,ZSWIM5	57
Cancer, Gastrointestinal Disease, Organismal Injury and Abnormalities	Upper gastrointestinal carcinoma	3,02E-06	AGO2,ALCAM,APOB,ARID1A,BAP1,CACNA1H,CACNA1S,CANX,CDH16,CHD7,CNTN3,COL8A2,CRTAM,DYSF,EEF1G,HADHA,HNRNPL,JARID2,KIF1A,LAMC1,MAEA,MED12,MYH7,PIK3R1,PKHD1L1,PMPCA,RNF213,RYR2,SEMA3C,SERPINH1,SHC1,SLC14A2,SLC25A39,SOX5,TAOK2,TIAM1,TMEM132D,TOP1,TOP2B,TRIM71,TRIP11,TUSC3,UBR4,UBR5,ZBTB7A	45
Cancer, Organismal Injury and Abnormalities	Endometrioid carcinoma	3,38E-06	ADAMTS2,AP3B2,APOB,ARHGAP35,ARID1A,ASB18,BAP1,CACNA1H,CACNA1S,CHD7,CHRNB1,CNOT1,CNTN3,DYSF,ELP3,FAM83B,FARP2,GLRA4,GPR174,GRIN3B,HNRNPL,HNRNPU,IGF2BP1,JARID2,KCNAB1,KCNK9,L1CAM,LAMC1,MAX,MED12,MYH7,NAV2,PHF20L1,PIK3R1,PKHD1L1,POU2F3,PPFIBP2,PRDM1,RORA,RYR2,SEMA3C,SH3BP4,SHANK3,SIPA1L2,SLC22A2,SLC26A11,SLC38A4,SMTNL2,SPAM1,TAOK2,TMEM132D,TMEM63C,TOP1,TOP2B,TUSC3,UBE4A,ZSWIM5	57
Cancer, Organismal Injury and Abnormalities	Genitourinary carcinoma	3,42E-06	ACAN,ADAMTS2,AGO2,AP3B2,APOB,ARHGAP35,ARID1A,ASB18,BAP1,C6orf62,CACNA1H,CACNA1S,CDH16,CDHR1,CHD7,CHRNB1,CNOT1,CNTN3,COCH,CSTF3,CWC22,DDX17,DEPDC1,DHX8,DYSF,EEF1G,ELP3,ENC1,FAM83B,FARP2,GLRA4,GPR174,GRIN3B,HIF3A,HNRNPL,HNRNPU,HSD17B3,IGF2BP1,JARID2,KCNAB1,KCNK9,KIF1A,KLHDC8B,L1CAM,LAMC1,MAX,MED12,MTFR2,MYH7,NAV2,NCS1,OTX1,PCF11,PHF20L1,PIK3R1,PKHD1L1,PLXNB1,POU2F3,PPFIBP2,PRDM1,PRKG2,RBM5,RNF213,R…	95
Cancer, Gastrointestinal Disease, Organismal Injury and Abnormalities	Digestive system cancer	3,65E-06	ACAN,ADAMTS2,ADK,AGO2,ALCAM,AP3B2,APOB,ARHGAP35,ARID1A,BAP1,CACNA1H,CACNA1S,CANX,CCDC149,CDH16,CDHR1,CFDP1,CHD7,CNOT1,CNTN3,COCH,COL8A2,CRTAM,CSTF3,CTBP2,CWC22,DDX17,DEPDC1,DHX8,DYSF,EEF1G,ELP3,ENC1,EXOC3L1,FAM13A,FAM83B,FARP2,FKRP,FURIN,GPR174,GRIN3B,HADHA,HIF3A,HNRNPL,HNRNPU,HSD17B3,IER5,IGF2BP1,INTS6,IP6K1,ITGAE,JARID2,KANSL3,KCNAB1,KCNK9,KIF1A,KLF12,KLHDC8B,KPNA6,KRT17,L1CAM,LAMC1,MAEA,MAX,ME…	134
Cancer, Organismal Injury and Abnormalities	Abdominal neoplasm	4,04E-06	ACAN,ADAMTS2,ADK,AGO2,ALCAM,AP3B2,APOB,ARHGAP35,ARID1A,ASB18,BAMBI,BAP1,C6orf62,CACNA1H,CACNA1S,CANX,CCDC149,CDH16,CDHR1,CFDP1,CHD7,CHRNB1,CNOT1,CNTN3,COCH,COG5,COL8A2,CRTAM,CSTF3,CTBP2,CWC22,DDX17,DEPDC1,DHX8,DYSF,EEF1G,ELP3,ENC1,ERI1,EXOC3L1,FAM13A,FAM83B,FARP2,FKRP,FURIN,GLRA4,GPR174,GRIN3B,HADHA,HIF3A,HNRNPL,HNRNPU,HSD17B3,IER5,IGF2BP1,INTS6,IP6K1,ITGAE,JARID2,KANSL3,KCNAB1,KCNK9,KIF1A,KLF12,…	144
Cancer, Gastrointestinal Disease, Organismal Injury and Abnormalities	Colon adenocarcinoma	4,71E-06	ACAN,ADAMTS2,ADK,APOB,ARID1A,BAP1,CACNA1H,CANX,CCDC149,CDHR1,CHD7,CNOT1,CTBP2,DDX17,DYSF,EXOC3L1,FARP2,FKRP,GPR174,GRIN3B,HADHA,HNRNPL,HSD17B3,INTS6,JARID2,KANSL3,KCNAB1,KIF1A,KLF12,KLHDC8B,L1CAM,MAEA,MED12,MRPS9,NAV2,OTX1,PCF11,PHF20L1,PIK3R1,PKHD1L1,PLEKHG4,PLXNB1,RBM4B,RBM5,RNF207,RNF213,RPS6,RYR2,SFSWAP,SHANK3,SHC1,SIPA1L2,SLC26A11,SLC30A5,TAOK2,TMEM132D,TMEM63C,TMEM88,TMEM94,TOP1,TOP2B,TRIM7…	71
Cancer, Gastrointestinal Disease, Organismal Injury and Abnormalities	Gastroesophageal adenocarcinoma	5,11E-06	APOB,ARID1A,CACNA1H,CDH16,CHD7,CNTN3,COL8A2,CRTAM,DYSF,HADHA,HNRNPL,JARID2,KIF1A,LAMC1,MAEA,MED12,MYH7,PKHD1L1,PMPCA,RYR2,SERPINH1,SHC1,SLC14A2,SLC25A39,SOX5,TAOK2,TIAM1,TMEM132D,TOP1,TOP2B,TRIM71,TRIP11,TUSC3,UBR4,UBR5,ZBTB7A	36
Cancer, Endocrine System Disorders, Organismal Injury and Abnormalities, Reproductive System Disease	Malignant epithelial ovarian tumor	6,17E-06	ACAN,ADAMTS2,APOB,ARHGAP35,ARID1A,BAP1,CDHR1,CHRNB1,CNOT1,CSTF3,CWC22,DHX8,FAM83B,FARP2,GLRA4,GRIN3B,IGF2BP1,KCNK9,KLHDC8B,MED12,MTFR2,NAV2,PHF20L1,PIK3R1,PKHD1L1,PRDM1,RORA,SEMA3C,SIPA1L2,SLC22A2,TAOK2,TOP1,TOP2B,UBR5,ZNF281,ZSWIM5	36
Cancer, Gastrointestinal Disease, Organismal Injury and Abnormalities	Upper gastrointestinal tract cancer	6,22E-06	AGO2,ALCAM,APOB,ARID1A,BAP1,CACNA1H,CACNA1S,CANX,CDH16,CHD7,CNTN3,COL8A2,CRTAM,DYSF,EEF1G,HADHA,HNRNPL,JARID2,KIF1A,LAMC1,MAEA,MED12,MYH7,PIK3R1,PKHD1L1,PMPCA,RNF213,RYR2,SEMA3C,SERPINH1,SHC1,SLC14A2,SLC25A39,SOX5,TAOK2,TIAM1,TMEM132D,TOP1,TOP2B,TRIM71,TRIP11,TUSC3,UBR4,UBR5,YAP1,ZBTB7A	46
Cancer, Gastrointestinal Disease, Organismal Injury and Abnormalities	Upper gastrointestinal tract tumor	6,51E-06	AGO2,ALCAM,APOB,ARID1A,BAMBI,BAP1,CACNA1H,CACNA1S,CANX,CDH16,CHD7,CNOT1,CNTN3,COL8A2,CRTAM,CSTF3,CTBP2,DYSF,EEF1G,GLRA4,HADHA,HNRNPL,JARID2,KIF1A,LAMC1,MAEA,MED12,MYH7,PIK3R1,PKHD1L1,PMPCA,RNF213,RYR2,SEMA3C,SERPINH1,SHC1,SIPA1L2,SLC14A2,SLC25A39,SOX5,TAOK2,TIAM1,TMEM132D,TOP1,TOP2B,TRIM71,TRIP11,TSC2,TUSC3,UBR4,UBR5,YAP1,ZBTB7A,ZNF281,ZSWIM5	55
Cancer, Gastrointestinal Disease, Organismal Injury and Abnormalities	Digestive organ tumor	7,10E-06	ACAN,ADAMTS2,ADK,AGO2,ALCAM,AP3B2,APOB,ARHGAP35,ARID1A,ASB18,BAMBI,BAP1,CACNA1H,CACNA1S,CANX,CCDC149,CDH16,CDHR1,CFDP1,CHD7,CNOT1,CNTN3,COCH,COG5,COL8A2,CRTAM,CSTF3,CTBP2,CWC22,DDX17,DEPDC1,DHX8,DYSF,EEF1G,ELP3,ENC1,ERI1,EXOC3L1,FAM13A,FAM83B,FARP2,FKRP,FURIN,GLRA4,GPR174,GRIN3B,HADHA,HIF3A,HNRNPL,HNRNPU,HSD17B3,IER5,IGF2BP1,INTS6,IP6K1,ITGAE,JARID2,KANSL3,KCNAB1,KCNK9,KIF1A,KLF12,KLHDC8B,KPNA6,K…	140
Cancer, Gastrointestinal Disease, Organismal Injury and Abnormalities	Colon tumor	8,17E-06	ACAN,ADAMTS2,ADK,APOB,ARID1A,BAP1,CACNA1H,CANX,CCDC149,CDHR1,CHD7,CNOT1,CTBP2,DDX17,DYSF,ENC1,EXOC3L1,FARP2,FKRP,GPR174,GRIN3B,HADHA,HNRNPL,HSD17B3,IGF2BP1,INTS6,JARID2,KANSL3,KCNAB1,KIF1A,KLF12,KLHDC8B,L1CAM,MAEA,MED12,MRPS9,NAV2,OTX1,PCF11,PHF20L1,PIK3R1,PKHD1L1,PLEKHG4,PLXNB1,RBM4B,RBM5,RNF207,RNF213,RPS6,RYR2,SFSWAP,SHANK3,SHC1,SIPA1L2,SLC26A11,SLC30A5,TAOK2,TMEM132D,TMEM63C,TMEM88,TMEM94,TOP…	74
Cancer, Gastrointestinal Disease, Organismal Injury and Abnormalities	Colon cancer	1,15E-05	ACAN,ADAMTS2,ADK,APOB,ARID1A,BAP1,CACNA1H,CANX,CCDC149,CDHR1,CHD7,CNOT1,CTBP2,DDX17,DYSF,ENC1,EXOC3L1,FARP2,FKRP,GPR174,GRIN3B,HADHA,HNRNPL,HSD17B3,INTS6,JARID2,KANSL3,KCNAB1,KIF1A,KLF12,KLHDC8B,L1CAM,MAEA,MED12,MRPS9,NAV2,OTX1,PCF11,PHF20L1,PIK3R1,PKHD1L1,PLEKHG4,PLXNB1,RBM4B,RBM5,RNF207,RNF213,RPS6,RYR2,SFSWAP,SHANK3,SHC1,SIPA1L2,SLC26A11,SLC30A5,TAOK2,TMEM132D,TMEM63C,TMEM88,TMEM94,TOP1,TOP2B,…	73
Cancer, Organismal Injury and Abnormalities, Reproductive System Disease	Uterine cancer	1,33E-05	ADAMTS2,AP3B2,APOB,ARHGAP35,ARID1A,ASB18,BAP1,CACNA1H,CACNA1S,CHD7,CNOT1,CNTN3,DYSF,ELP3,FAM83B,GPR174,HIF3A,HNRNPL,HNRNPU,IGF2BP1,JARID2,KCNAB1,KIF1A,L1CAM,LAMC1,MAX,MED12,MYH7,NAV2,OTX1,PCF11,PHF20L1,PIK3R1,PKHD1L1,POU2F3,PPFIBP2,RPS6,RYR2,SEMA3C,SH3BP4,SHANK3,SIPA1L2,SLC22A2,SLC26A11,SLC38A4,SMTNL2,SOX5,SPAM1,TIAM1,TMEM132D,TMEM63C,TOP1,TOP2B,TSC2,TUSC3,UBE4A,ZBTB7A,ZSWIM5	58
Cancer, Gastrointestinal Disease, Organismal Injury and Abnormalities	Colorectal tumor	1,39E-05	ACAN,ADAMTS2,ADK,ALCAM,APOB,ARHGAP35,ARID1A,BAP1,CACNA1H,CACNA1S,CANX,CCDC149,CDHR1,CHD7,CNOT1,CTBP2,DDX17,DYSF,ENC1,EXOC3L1,FARP2,FKRP,GPR174,GRIN3B,HADHA,HNRNPL,HSD17B3,IGF2BP1,INTS6,ITGAE,JARID2,KANSL3,KCNAB1,KIF1A,KLF12,KLHDC8B,L1CAM,MAEA,MED12,MRPS9,NAV2,OTX1,PCF11,PHF20L1,PIK3R1,PKHD1L1,PLEKHG4,PLXNB1,PPFIBP2,PRKG2,RBM4B,RBM5,RNF207,RNF213,RPS6,RYR2,SFSWAP,SHANK3,SHC1,SIPA1L2,SLC26A11,SLC30…	81
Embryonic Development, Organismal Development, Tissue Development, Tissue Morphology	Closure of neural tube	1,41E-05	ARHGAP35,ARID1A,FURIN,LAMC1,MED12,SERPINH1,TRIM71,TSC2	8
Cancer, Gastrointestinal Disease, Organismal Injury and Abnormalities	Colorectal cancer	1,45E-05	ACAN,ADAMTS2,ADK,ALCAM,APOB,ARHGAP35,ARID1A,BAP1,CACNA1H,CACNA1S,CANX,CCDC149,CDHR1,CHD7,CNOT1,CTBP2,DDX17,DYSF,ENC1,EXOC3L1,FARP2,FKRP,GPR174,GRIN3B,HADHA,HNRNPL,HSD17B3,INTS6,ITGAE,JARID2,KANSL3,KCNAB1,KIF1A,KLF12,KLHDC8B,L1CAM,MAEA,MED12,MRPS9,NAV2,OTX1,PCF11,PHF20L1,PIK3R1,PKHD1L1,PLEKHG4,PLXNB1,PPFIBP2,PRKG2,RBM4B,RBM5,RNF207,RNF213,RPS6,RYR2,SFSWAP,SHANK3,SHC1,SIPA1L2,SLC26A11,SLC30A5,TAOK2…	80
Cancer, Organismal Injury and Abnormalities	Cancer	1,61E-05	ACADL,ACAN,ADAMTS2,ADGRL1,ADK,AGO2,ALCAM,AP3B2,APOB,ARHGAP35,ARID1A,ASB18,BAMBI,BAP1,C6orf62,CACNA1H,CACNA1S,CANX,CCDC149,CDH16,CDHR1,CFDP1,CHD7,CHRNB1,CNOT1,CNTN3,COCH,COG5,COL8A2,CRTAM,CSTF3,CTBP2,CWC22,DDX17,DEPDC1,DHX8,DYSF,EEF1G,ELP3,ENC1,EXOC3L1,FAM13A,FAM83B,FARP2,FKRP,FURIN,GLRA4,GPR174,GRIN3B,HADHA,HAT1,HIF3A,HNRNPL,HNRNPU,HSD17B3,IER5,IGF2BP1,INTS6,IP6K1,ITGAE,JARID2,KANSL3,KCNAB1,KCNK9…	147
Cancer, Organismal Injury and Abnormalities	Cancer of secretory structure	1,76E-05	ACAN,ADAMTS2,AGO2,AP3B2,APOB,ARHGAP35,ARID1A,BAMBI,BAP1,CACNA1H,CACNA1S,CCDC149,CDH16,CNOT1,COCH,COL8A2,DDX17,DEPDC1,DYSF,EEF1G,ENC1,FAM13A,FAM83B,FARP2,FKRP,GRIN3B,HADHA,HNRNPL,HNRNPU,HSD17B3,IGF2BP1,ITGAE,JARID2,KCNAB1,KCNK9,KIF1A,KLF12,MAEA,MED12,MYH7,NAV2,NCS1,OTX1,PCF11,PIK3R1,PKHD1L1,PLXNB1,PPFIBP2,PRKG2,RBM5,RNF207,RNF213,RORA,RYR2,SERPINH1,SHANK3,SHC1,SIPA1L2,SLC25A39,SLC26A11,SLC30A5,SLC…	81
Cancer, Endocrine System Disorders, Organismal Injury and Abnormalities, Reproductive System Disease	Ovarian tumor	1,80E-05	ACAN,ADAMTS2,ALCAM,APOB,ARHGAP35,ARID1A,BAP1,CDHR1,CHRNB1,CNOT1,CSTF3,CWC22,DHX8,FAM83B,FARP2,GLRA4,GRIN3B,IGF2BP1,KCNK9,KLHDC8B,MED12,MTFR2,NAV2,PHF20L1,PIK3R1,PKHD1L1,PRDM1,RORA,SEMA3C,SIPA1L2,SLC22A2,TAOK2,TOP1,TOP2B,TUSC3,UBR5,ZNF281,ZSWIM5	38
Cancer, Organismal Injury and Abnormalities	Extracranial solid tumor	1,95E-05	ACADL,ACAN,ADAMTS2,ADK,AGO2,ALCAM,AP3B2,APOB,ARHGAP35,ARID1A,ASB18,BAMBI,BAP1,C6orf62,CACNA1H,CACNA1S,CANX,CCDC149,CDH16,CDHR1,CFDP1,CHD7,CHRNB1,CNOT1,CNTN3,COCH,COG5,COL8A2,CRTAM,CSTF3,CTBP2,CWC22,DDX17,DEPDC1,DHX8,DYSF,EEF1G,ELP3,ENC1,ERI1,EXOC3L1,FAM13A,FAM83B,FARP2,FKRP,FURIN,GLRA4,GPR174,GRIN3B,HADHA,HAT1,HIF3A,HNRNPL,HNRNPU,HSD17B3,IER5,IGF2BP1,INTS6,IP6K1,ITGAE,JARID2,KANSL3,KCNAB1,KCNK9,K…	147
Cancer, Endocrine System Disorders, Organismal Injury and Abnormalities, Reproductive System Disease	Ovarian cancer	2,42E-05	ACAN,ADAMTS2,ALCAM,APOB,ARHGAP35,ARID1A,BAP1,CDHR1,CHRNB1,CNOT1,CSTF3,CWC22,DHX8,FAM83B,FARP2,GLRA4,GRIN3B,IGF2BP1,KCNK9,KLHDC8B,MED12,MTFR2,NAV2,PHF20L1,PIK3R1,PKHD1L1,PRDM1,RORA,SEMA3C,SIPA1L2,SLC22A2,TAOK2,TOP1,TOP2B,UBR5,ZNF281,ZSWIM5	37
Cancer, Organismal Injury and Abnormalities, Reproductive System Disease	Uterine tumor	2,50E-05	ADAMTS2,AP3B2,APOB,ARHGAP35,ARID1A,ASB18,BAP1,CACNA1H,CACNA1S,CHD7,CNOT1,CNTN3,DYSF,ELP3,FAM83B,GPR174,HIF3A,HNRNPL,HNRNPU,IGF2BP1,JARID2,KCNAB1,KIF1A,L1CAM,LAMC1,MAX,MED12,MYH7,NAV2,OTX1,PCF11,PHF20L1,PIK3R1,PKHD1L1,POU2F3,PPFIBP2,RORA,RPS6,RYR2,SEMA3C,SH3BP4,SHANK3,SIPA1L2,SLC22A2,SLC26A11,SLC38A4,SMTNL2,SOX5,SPAM1,TIAM1,TMEM132D,TMEM63C,TOP1,TOP2B,TSC2,TUSC3,UBE4A,ZBTB7A,ZSWIM5	59
Cancer, Gastrointestinal Disease, Organismal Injury and Abnormalities	Malignant neoplasm of large intestine	2,60E-05	ACAN,ADAMTS2,ADK,ALCAM,AP3B2,APOB,ARHGAP35,ARID1A,BAP1,CACNA1H,CACNA1S,CANX,CCDC149,CDH16,CDHR1,CHD7,CNOT1,CNTN3,COCH,CSTF3,CTBP2,CWC22,DDX17,DEPDC1,DHX8,DYSF,EEF1G,ELP3,ENC1,EXOC3L1,FAM83B,FARP2,FKRP,FURIN,GPR174,GRIN3B,HADHA,HIF3A,HNRNPL,HSD17B3,IGF2BP1,INTS6,IP6K1,ITGAE,JARID2,KANSL3,KCNAB1,KCNK9,KIF1A,KLF12,KLHDC8B,KPNA6,KRT17,L1CAM,LAMC1,MAEA,MAX,MED12,MRPS9,MYH7,NAB1,NAV2,NEPRO,OTX1,PCF11,P…	120
Cancer, Neurological Disease, Organismal Injury and Abnormalities	Central nervous system cancer	2,65E-05	ALCAM,ARHGAP35,ARID1A,BAP1,CHD7,COCH,CTBP2,ENC1,FURIN,KCNAB1,MED12,PIK3R1,PRDM1,RNF213,TOP1,TOP2B,TSC2,TUSC3,YAP1	19
Neurological Disease	Cognitive impairment	3,99E-05	ADK,APOB,ARID1A,FKRP,GRIN3B,HNRNPU,KCNK9,KIF1A,L1CAM,MED12,RORA,RYR2,SHANK3,SOX5,TSC2,TUSC3	16
RNA Post-Transcriptional Modification	Alternative splicing of mRNA	4,47E-05	DDX17,HNRNPL,HNRNPU,RBM5,SFSWAP	5
Organismal Survival	Organismal death	4,79E-05	ACADL,ADK,AGO2,APOB,ARHGAP35,ARID1A,BAP1,CANX,CDH16,Cmah,DDX17,ERI1,FKRP,FURIN,HADHA,HAT1,HNRNPL,IGF2BP1,KCNAB1,KIF1A,L1CAM,LAMC1,MAEA,MAX,MED12,MYH7,NAB1,OTX1,PIK3R1,PRDM1,RORA,RYK,RYR2,SERPINH1,SHANK3,SHC1,SLC30A5,SOX5,TOP1,TOP2B,TRPM4,TSC2,UBR4,VPS52,YAP1,ZBTB7A,ZNF281	47
Cancer, Gastrointestinal Disease, Organismal Injury and Abnormalities	Rectal adenocarcinoma	5,61E-05	ADAMTS2,ARID1A,CACNA1H,CHD7,CTBP2,GRIN3B,ITGAE,OTX1,PIK3R1,PKHD1L1,PPFIBP2,PRKG2,SIPA1L2,TMEM94,TOP1,UBR4	16
Developmental Disorder	Autism or intellectual disability	6,14E-05	ADK,ARID1A,FKRP,GRIN3B,HNRNPU,KCNK9,KIF1A,L1CAM,MED12,RORA,SHANK3,SOX5,TSC2,TUSC3	14
Cancer, Organismal Injury and Abnormalities, Respiratory Disease	Respiratory system tumor	6,61E-05	AGO2,ALCAM,APOB,ARHGAP35,ARID1A,BAP1,CACNA1S,CFDP1,CNTN3,COCH,DDX17,DYSF,EEF1G,ELP3,FAM83B,FURIN,GLRA4,GPR174,KIF1A,KLF12,L1CAM,LAMC1,MAX,MED12,MYH7,NAB1,NAV2,OTX1,PIK3R1,PKHD1L1,PLXNB1,PPFIBP2,RBM5,RNF213,RPS6,RYR2,SEMA3C,SH3BP4,SLC22A2,SPAM1,TMEM132D,TOP1,TOP2B,TSC2,UBR4,UBR5	46
Neurological Disease, Psychological Disorders	Pervasive developmental disorder	6,63E-05	AP3B2,CACNA1H,GRIN3B,RYR2,SEMA3C,SHANK3,TOP2B,TSC2,YAP1	9
Cardiovascular System Development and Function	Morphology of cardiovascular system	7,53E-05	ACADL,ADK,AGO2,APOB,CACNA1H,CACNA1S,COL8A2,FURIN,HADHA,HIF3A,JARID2,L1CAM,MYH7,NAB1,PIK3R1,PRDM1,RYR2,SERPINH1,SHC1,TIAM1,YAP1	21
Cancer, Organismal Injury and Abnormalities	Tumor in nervous system	7,54E-05	ALCAM,ARHGAP35,ARID1A,BAP1,CACNA1S,CHD7,COCH,CTBP2,ENC1,ERI1,FURIN,GRIN3B,KCNAB1,MAX,MED12,MYH7,PIK3R1,PRDM1,PRKG2,RNF213,RYR2,SOX5,SPAM1,TOP1,TOP2B,TRIP11,TSC2,TUSC3,YAP1	29
Cancer, Endocrine System Disorders, Organismal Injury and Abnormalities, Reproductive System Disease	Ovarian adenocarcinoma	7,67E-05	ACAN,ADAMTS2,APOB,ARHGAP35,ARID1A,BAP1,CDHR1,CHRNB1,CNOT1,CSTF3,CWC22,DHX8,FAM83B,FARP2,GLRA4,GRIN3B,IGF2BP1,KCNK9,KLHDC8B,MED12,MTFR2,NAV2,PHF20L1,PIK3R1,PKHD1L1,PRDM1,RORA,SEMA3C,SLC22A2,TAOK2,TOP2B,ZSWIM5	32
Cancer, Organismal Injury and Abnormalities	Neoplasia of cells	9,76E-05	ACADL,ACAN,AGO2,ALCAM,APOB,ARHGAP35,ARID1A,BAMBI,BAP1,CACNA1S,CHD7,CHRNB1,CNOT1,CNTN3,COCH,COL8A2,CSTF3,CTBP2,DYSF,EEF1G,ENC1,FAM83B,FKRP,FURIN,GLRA4,GPR174,GRIN3B,HAT1,HIF3A,IGF2BP1,ITGAE,JARID2,KCNK9,KLHDC8B,L1CAM,MAX,MED12,MYH7,NAB1,OTX1,PHF20L1,PIK3R1,PKHD1L1,PLXNB1,PRDM1,RNF213,RPS6,RYK,RYR2,SEMA3C,SERPINH1,SH3BP4,SHANK3,SHC1,SIPA1L2,SLC22A2,SOX5,SPAM1,TIAM1,TMEM132D,TMEM94,TOP1,TOP2B,TRIM71…	71
Cancer, Organismal Injury and Abnormalities	Mixed neoplasia	1,02E-04	ADAMTS2,AP3B2,APOB,ARID1A,CHRNB1,DDX17,FAM83B,FARP2,GLRA4,GRIN3B,KCNK9,KIF1A,MAX,MED12,NAV2,PCF11,PHF20L1,PIK3R1,PKHD1L1,PRDM1,RORA,RYR2,SH3BP4,SLC22A2,SOX5,TAOK2,TIAM1,TOP2B,ZBTB7A,ZSWIM5	30
Cancer, Neurological Disease, Organismal Injury and Abnormalities	Central nervous system solid tumor	1,24E-04	ALCAM,ARHGAP35,ARID1A,BAP1,CACNA1S,CHD7,COCH,CTBP2,ENC1,ERI1,FURIN,GRIN3B,KCNAB1,MAX,MED12,MYH7,PIK3R1,PRDM1,PRKG2,RNF213,RYR2,SPAM1,TOP1,TOP2B,TRIP11,TSC2,TUSC3,YAP1	28
Cardiovascular Disease, Organismal Injury and Abnormalities, Organismal Survival	Sudden cardiac death	1,28E-04	MYH7,RYR2,TRPM4	3
Cancer, Neurological Disease, Organismal Injury and Abnormalities	Glioma cancer	1,29E-04	ALCAM,ARHGAP35,ARID1A,BAP1,COCH,ENC1,FURIN,KCNAB1,MED12,PIK3R1,RNF213,TOP1,TOP2B,TUSC3	14
Gene Expression	Transcription of DNA	1,44E-04	AGO2,ARHGAP35,ARID1A,BAMBI,CHD7,CNOT1,CTBP2,DDX17,DEPDC1,ELP3,HIF3A,HNRNPU,IER5,JARID2,KLF12,KPNA6,MAX,MED12,NAB1,OTX1,PIK3R1,POU2F3,PRDM1,RORA,SHC1,SOX5,TOP1,TRIP11,TSC2,YAP1,ZBTB7A,ZNF281	32
Cell Morphology	Enlargement of cells	1,50E-04	ADK,CACNA1H,JARID2,PRKG2,RYR2,SHC1,SLC26A11,TAOK2,TIAM1,TRPM4,TSC2,YAP1	12
Cell-To-Cell Signaling and Interaction	Adhesion of retinal cells	1,56E-04	ALCAM,L1CAM	2
Cancer, Connective Tissue Disorders, Organismal Injury and Abnormalities, Skeletal and Muscular Disorders	Relapsed bone sarcoma	1,56E-04	TOP1,TOP2B	2
Nervous System Development and Function	Development of central nervous system	1,57E-04	AGO2,ARHGAP35,ARID1A,CHD7,ELP3,JARID2,KIF1A,L1CAM,LAMC1,MED12,NAV2,OTX1,RORA,RYK,SHANK3,SOX5,TOP2B,YAP1	18
Cardiovascular Disease, Organismal Injury and Abnormalities, Skeletal and Muscular Disorders	Ventricular noncompaction	1,60E-04	JARID2,MYH7,RYR2	3
Cancer, Organismal Injury and Abnormalities	Squamous-cell carcinoma	1,78E-04	ACADL,ACAN,AGO2,ALCAM,APOB,ARHGAP35,ARID1A,BAMBI,BAP1,CACNA1S,CHD7,CNOT1,CNTN3,COCH,CSTF3,CTBP2,DYSF,EEF1G,FAM83B,FKRP,FURIN,GLRA4,GPR174,GRIN3B,HIF3A,KCNK9,L1CAM,MED12,MYH7,NAB1,OTX1,PHF20L1,PIK3R1,PKHD1L1,PLXNB1,RNF213,RYR2,SH3BP4,SHANK3,SIPA1L2,SLC22A2,SOX5,SPAM1,TIAM1,TMEM132D,TMEM94,TOP1,TOP2B,TRIM71,TSC2,TTYH3,UBR4,UBR5,ZNF281,ZSWIM5	55
Gene Expression	Activation of DNA endogenous promoter	1,84E-04	AGO2,ARHGAP35,ARID1A,CHD7,CNOT1,CTBP2,DDX17,ELP3,HIF3A,HNRNPU,IER5,JARID2,KLF12,KPNA6,MAX,MED12,OTX1,PIK3R1,POU2F3,PRDM1,RORA,SOX5,TRIP11,TSC2,YAP1,ZBTB7A,ZNF281	27
Cancer, Organismal Injury and Abnormalities	HER2 positive carcinoma	1,85E-04	AP3B2,COG5,PLCD4,PLEKHG4,SEMA3C,TOP1,TOP2B,UNKL	8
Cardiovascular Disease, Organismal Injury and Abnormalities	Long-QT syndrome	2,19E-04	RYR2,TRPM4,UBR4,UBR5	4
Developmental Disorder, Embryonic Development, Organismal Development, Tissue Morphology	Abnormal morphology of embryonic tissue	2,50E-04	AGO2,ARHGAP35,ARID1A,FURIN,HAT1,L1CAM,LAMC1,MAX,OTX1,PLXNB1,PRDM1,SERPINH1,SHC1,TOP2B,UBR4,YAP1	16
Cancer, Organismal Injury and Abnormalities	Cancer of cells	2,50E-04	ACADL,ACAN,AGO2,ALCAM,APOB,ARHGAP35,ARID1A,BAMBI,BAP1,CACNA1S,CHD7,CHRNB1,CNOT1,CNTN3,COCH,COL8A2,CSTF3,CTBP2,DYSF,EEF1G,ENC1,FAM83B,FKRP,FURIN,GLRA4,GPR174,GRIN3B,HAT1,HIF3A,IGF2BP1,ITGAE,JARID2,KCNK9,KLHDC8B,L1CAM,MAX,MED12,MYH7,NAB1,OTX1,PHF20L1,PIK3R1,PKHD1L1,PLXNB1,PRDM1,RNF213,RYR2,SERPINH1,SH3BP4,SHANK3,SHC1,SIPA1L2,SLC22A2,SOX5,SPAM1,TIAM1,TMEM132D,TMEM94,TOP1,TOP2B,TRIM71,TSC2,TTYH3,UBR4…	68
Cancer, Neurological Disease, Organismal Injury and Abnormalities	Brain tumor	2,72E-04	ARID1A,BAP1,CACNA1S,CHD7,COCH,CTBP2,ERI1,GRIN3B,MAX,MED12,MYH7,PIK3R1,PRKG2,RYR2,SPAM1,TOP1,TOP2B,TRIP11,TSC2,YAP1	20
Protein Synthesis	Metabolism of protein	2,75E-04	AGO2,APOB,CANX,CNOT1,ENC1,FKRP,FURIN,HNRNPL,IGF2BP1,KRT17,PIK3R1,PMPCA,PYY,RBM4B,RNF213,RPS6,SLC14A2,TMEM88,TRIM71,TSC2,UBE4A,UBR4,UBR5	23
Cellular Development, Cellular Growth and Proliferation, Embryonic Development, Nervous System Development and Function, Organ Development, Organismal Development, Tissue Development	Development of hippocampal neurons	2,82E-04	KIF1A,L1CAM,LAMC1	3
Cell Morphology, Cellular Assembly and Organization, Cellular Development, Cellular Function and Maintenance, Cellular Growth and Proliferation, Nervous System Development and Function, Organismal Development, Tissue Development	Axonogenesis	2,90E-04	ARHGAP35,L1CAM,LAMC1,PLXNB1,RYK,TAOK2,TIAM1,TOP2B,TSC2	9
Cancer, Neurological Disease, Organismal Injury and Abnormalities	Glioma	3,21E-04	ALCAM,ARHGAP35,ARID1A,BAP1,CACNA1S,COCH,CTBP2,ENC1,ERI1,FURIN,GRIN3B,KCNAB1,MAX,MED12,MYH7,PIK3R1,PRKG2,RNF213,RYR2,SPAM1,TOP1,TOP2B,TRIP11,TUSC3	24
Ophthalmic Disease, Organismal Injury and Abnormalities	Ocular lesion	3,27E-04	BAP1,OTX1,PIK3R1,TOP1,TOP2B	5
RNA Post-Transcriptional Modification	Processing of mRNA	3,55E-04	AGO2,CSTF3,DDX17,DHX8,HNRNPL,HNRNPU,RBM5,SFSWAP	8
Cellular Development, Cellular Growth and Proliferation, Nervous System Development and Function, Tissue Development	Development of neurons	3,70E-04	ADGRL1,ARHGAP35,CACNA1H,CACNA1S,ENC1,FARP2,KIF1A,L1CAM,LAMC1,PLXNB1,PRDM1,RPS6,RYK,RYR2,SHANK3,SHC1,TAOK2,TIAM1,TOP2B,TSC2	20
Developmental Disorder, Hereditary Disorder, Organismal Injury and Abnormalities, Skeletal and Muscular Disorders	Distal myopathy	3,89E-04	CANX,DYSF,MYH7	3
Neurological Disease, Organismal Injury and Abnormalities	Brain lesion	3,90E-04	APOB,ARID1A,BAP1,CACNA1S,CHD7,COCH,CTBP2,ERI1,GRIN3B,MAX,MED12,MYH7,PIK3R1,PRKG2,RYR2,SPAM1,TOP1,TOP2B,TRIP11,TSC2,YAP1	21
Cardiovascular Disease, Cardiovascular System Development and Function, Cell Morphology, Organ Morphology, Organismal Development, Organismal Injury and Abnormalities, Skeletal and Muscular Disorders, Skeletal and Muscular System Development and Function, Tissue Morphology	Hypertrophy of cardiac muscle	4,83E-04	ADK,CACNA1H,JARID2,RYR2,SHC1,TIAM1,YAP1	7
Cardiovascular Disease, Hereditary Disorder, Organismal Injury and Abnormalities, Organismal Survival	Familial sudden cardiac death	5,15E-04	MYH7,RYR2	2
Cell Morphology, Organ Morphology, Tissue Morphology	Size of dermal cells	5,15E-04	PRDM1,YAP1	2
Cancer, Hematological Disease, Immunological Disease, Organismal Injury and Abnormalities	B-cell lymphoma	5,25E-04	ARID1A,CHRNB1,CNOT1,COL8A2,CSTF3,CTBP2,HAT1,ITGAE,KLHDC8B,L1CAM,MAX,MED12,PRDM1,RNF213,RYR2,SHANK3,TMEM132D,TOP2B,TSC2,UBR5	20
Cardiovascular Disease, Cardiovascular System Development and Function, Organ Morphology, Organismal Development, Organismal Injury and Abnormalities	Hypertrophy of heart	5,29E-04	ADK,CACNA1H,CACNA1S,JARID2,MYH7,NAB1,PIK3R1,RYR2,SHC1,TIAM1,YAP1	11
Cardiovascular System Development and Function	Development of vasculature	5,36E-04	ADAMTS2,AGO2,ALCAM,APOB,CACNA1H,CHD7,COL8A2,CTBP2,FURIN,HIF3A,L1CAM,LAMC1,PIK3R1,PLXNB1,PRDM1,RNF213,RORA,SEMA3C,SERPINH1,SHC1,TAOK2,TSC2,UBR4,YAP1	24
Cancer, Organismal Injury and Abnormalities, Reproductive System Disease	Prostate cancer	5,54E-04	ACAN,ADAMTS2,AGO2,AP3B2,APOB,ARHGAP35,BAMBI,CACNA1H,CACNA1S,CDH16,CNOT1,COCH,DDX17,DEPDC1,DYSF,EEF1G,ENC1,GRIN3B,HSD17B3,IGF2BP1,JARID2,KCNAB1,KCNK9,KIF1A,MED12,MYH7,NAV2,NCS1,OTX1,PCF11,PIK3R1,PKHD1L1,PLXNB1,PRKG2,RBM5,RNF213,RYR2,SHANK3,SHC1,SLC30A5,SLC38A4,SRL,TAOK2,TIAM1,TMEM132D,TMEM63C,TMEM94,TOP1,TOP2B,TRIP11,TSC2,UBR4,ZBTB7A,ZNF281,ZNF654,ZNFX1,ZSWIM5	57
Cardiovascular System Development and Function, Organismal Development	Angiogenesis	5,65E-04	ADAMTS2,AGO2,ALCAM,APOB,CHD7,COL8A2,CTBP2,FURIN,HIF3A,L1CAM,LAMC1,PIK3R1,PLXNB1,PRDM1,RNF213,RORA,SEMA3C,SERPINH1,SHC1,TAOK2,TSC2,YAP1	22
RNA Post-Transcriptional Modification	Processing of RNA	5,75E-04	AGO2,CSTF3,DDX17,DHX8,HNRNPL,HNRNPU,INTS6,RBM5,RPS6,SFSWAP	10
Protein Synthesis	Synthesis of protein	5,86E-04	AGO2,CNOT1,ENC1,FKRP,HNRNPL,IGF2BP1,KRT17,PIK3R1,PYY,RBM4B,RPS6,TRIM71,TSC2	13
Behavior	Abnormal social behavior	5,95E-04	GRIN3B,L1CAM,SHANK3	3
Cancer, Organismal Injury and Abnormalities, Reproductive System Disease	Prostatic carcinoma	6,28E-04	ACAN,ADAMTS2,AGO2,AP3B2,APOB,ARHGAP35,CACNA1H,CACNA1S,CDH16,CNOT1,DDX17,DEPDC1,DYSF,EEF1G,ENC1,GRIN3B,HSD17B3,IGF2BP1,JARID2,KCNAB1,KCNK9,KIF1A,MED12,MYH7,NAV2,NCS1,OTX1,PCF11,PIK3R1,PKHD1L1,PLXNB1,PRKG2,RBM5,RNF213,RYR2,SHANK3,SLC30A5,SLC38A4,SRL,TAOK2,TIAM1,TMEM132D,TMEM63C,TOP2B,TRIP11,TSC2,UBR4,ZNF281,ZNF654,ZNFX1,ZSWIM5	51
Cell Morphology, Cellular Assembly and Organization, Cellular Development, Cellular Function and Maintenance, Cellular Growth and Proliferation, Nervous System Development and Function, Organismal Development, Tissue Development	Neuritogenesis	6,63E-04	ARHGAP35,CACNA1H,ENC1,FARP2,L1CAM,LAMC1,PLXNB1,RPS6,RYK,RYR2,SHANK3,SHC1,TAOK2,TIAM1,TOP2B,TSC2	16
Cancer, Organismal Injury and Abnormalities	Malignant neoplasm of connective and soft tissue of abdomen	6,63E-04	AP3B2,APOB,KIF1A,MED12,NAV2,PCF11,PIK3R1,PKHD1L1,RYR2,SH3BP4,SOX5,TIAM1,TOP1,TOP2B,ZBTB7A	15
Cancer, Hematological Disease, Immunological Disease, Organismal Injury and Abnormalities	B-cell non-Hodgkin lymphoma	6,77E-04	ARID1A,CHRNB1,CNOT1,COL8A2,CSTF3,CTBP2,HAT1,ITGAE,L1CAM,MAX,MED12,PRDM1,RNF213,RYR2,SHANK3,TMEM132D,TOP2B,TSC2,UBR5	19
Gastrointestinal Disease, Hepatic System Disease, Metabolic Disease, Organismal Injury and Abnormalities	Microvesicular hepatic steatosis	6,77E-04	ACADL,ADK,HADHA	3
Cancer, Hematological Disease, Organismal Injury and Abnormalities	Lymphohematopoietic neoplasia	6,84E-04	ACAN,ADK,APOB,ARHGAP35,ARID1A,BAP1,CACNA1S,CHRNB1,CNOT1,CNTN3,COCH,COL8A2,CSTF3,CTBP2,ENC1,GPR174,GRIN3B,HAT1,ITGAE,JARID2,KIF1A,KLHDC8B,L1CAM,MAX,MED12,PCF11,PIK3R1,PLXNB1,PRDM1,RNF213,RPS6,RYR2,SEMA3C,SERPINH1,SHANK3,SHC1,SIPA1L2,SLC25A39,TAOK2,TMEM132D,TOP1,TOP2B,TRIP11,TSC2,UBR5,YAP1,ZSWIM5	47
Cancer, Hematological Disease, Immunological Disease, Organismal Injury and Abnormalities	B-cell neoplasm	6,99E-04	ARID1A,CHRNB1,CNOT1,COCH,COL8A2,CSTF3,CTBP2,ENC1,GPR174,GRIN3B,HAT1,ITGAE,JARID2,KLHDC8B,L1CAM,MAX,MED12,PRDM1,RNF213,RPS6,RYR2,SHANK3,SHC1,TMEM132D,TOP2B,TSC2,UBR5	27
Molecular Transport	Transport of ion	7,00E-04	CACNA1H,CACNA1S,CHRNB1,KCNAB1,RYR2,SLC22A2,SLC26A11,SLC30A5,SLC38A3,TMEM63C,TRPM4,TTYH3,TUSC3	13
Cancer, Organismal Injury and Abnormalities, Reproductive System Disease	Prostatic adenocarcinoma	7,19E-04	ACAN,ADAMTS2,AP3B2,APOB,ARHGAP35,CACNA1H,CACNA1S,CDH16,CNOT1,DDX17,DEPDC1,DYSF,EEF1G,ENC1,GRIN3B,HSD17B3,IGF2BP1,JARID2,KCNAB1,KCNK9,KIF1A,MED12,MYH7,NAV2,NCS1,OTX1,PCF11,PIK3R1,PKHD1L1,PLXNB1,PRKG2,RBM5,RNF213,RYR2,SHANK3,SLC30A5,SLC38A4,SRL,TAOK2,TIAM1,TMEM132D,TMEM63C,TRIP11,TSC2,UBR4,ZNF281,ZNF654,ZNFX1,ZSWIM5	49
Cancer, Organismal Injury and Abnormalities, Respiratory Disease	Lung carcinoma	7,36E-04	AGO2,ALCAM,APOB,ARHGAP35,ARID1A,BAP1,CFDP1,COCH,DDX17,DYSF,FURIN,GLRA4,GPR174,L1CAM,LAMC1,MAX,MED12,MYH7,NAB1,NAV2,OTX1,PIK3R1,PKHD1L1,PLXNB1,PPFIBP2,RNF213,RPS6,RYR2,TMEM132D,TOP1,TOP2B,TSC2	32
Connective Tissue Development and Function, Skeletal and Muscular System Development and Function, Tissue Development	Morphology of bone	7,44E-04	ADAMTS2,CHD7,Cmah,FARP2,HAT1,L1CAM,NAB1,OTX1,PRDM1,PRKG2,PYY,RYR2,SLC30A5,SOX5,TAS1R3	15
Cancer, Gastrointestinal Disease, Organismal Injury and Abnormalities	Development of colon tumor	7,65E-04	BAP1,DDX17,PIK3R1	3
Cardiovascular System Development and Function, Organismal Development	Morphogenesis of artery	7,65E-04	APOB,CHD7,PRDM1	3
Developmental Disorder, Neurological Disease	Syndromic mental retardation	7,96E-04	ADK,ARID1A,FKRP,HNRNPU,KCNK9,KIF1A,L1CAM,MED12,SOX5	9
Cancer, Organismal Injury and Abnormalities, Reproductive System Disease	Breast adenocarcinoma	7,99E-04	ARHGAP35,ARID1A,BAP1,CACNA1H,COCH,ELP3,ITGAE,PHF20L1,PIK3R1,RBM4B,TOP2B,UBR5	12
Cancer, Organismal Injury and Abnormalities	Lymphoreticular neoplasm	8,04E-04	ACAN,APOB,ARHGAP35,ARID1A,BAP1,CHRNB1,CNOT1,CNTN3,COCH,COL8A2,CSTF3,CTBP2,GPR174,GRIN3B,HAT1,ITGAE,JARID2,KIF1A,KLHDC8B,L1CAM,MAX,MED12,PCF11,PIK3R1,PLXNB1,PRDM1,RNF213,RPS6,RYR2,SERPINH1,SHANK3,SIPA1L2,SLC25A39,TAOK2,TMEM132D,TOP1,TOP2B,TRIP11,TSC2,UBR5,ZSWIM5	41
Embryonic Development, Nervous System Development and Function, Organ Development, Organismal Development, Tissue Development	Formation of brain	8,45E-04	AGO2,ARHGAP35,ARID1A,CHD7,KIF1A,L1CAM,LAMC1,MED12,OTX1,RORA,RYK,SHANK3,TOP2B,YAP1	14
Cancer, Organismal Injury and Abnormalities, Reproductive System Disease	HER2-positive carcinoma of breast	8,49E-04	AP3B2,COG5,PLCD4,PLEKHG4,SEMA3C,TOP2B,UNKL	7
Cell Signaling	Androgen receptor signaling pathway	8,60E-04	ARID1A,DDX17,MED12	3
Cardiovascular System Development and Function, Organ Morphology, Organismal Development	Morphology of heart	8,62E-04	ACADL,ADK,AGO2,APOB,CACNA1H,CACNA1S,HADHA,HIF3A,JARID2,MYH7,NAB1,PIK3R1,RYR2,SHC1,TIAM1,YAP1	16
RNA Post-Transcriptional Modification	Splicing of mRNA	8,88E-04	DDX17,DHX8,HNRNPL,HNRNPU,RBM5,SFSWAP	6
Connective Tissue Development and Function, Connective Tissue Disorders, Organismal Development, Organismal Injury and Abnormalities, Skeletal and Muscular Disorders, Skeletal and Muscular System Development and Function, Tissue Development	Abnormal morphology of cranium	9,18E-04	CHD7,Cmah,HAT1,L1CAM,OTX1,PRKG2	6
Cancer, Hematological Disease, Organismal Injury and Abnormalities	Lymphohematopoietic cancer	9,34E-04	ACAN,ADK,APOB,ARHGAP35,ARID1A,BAP1,CACNA1S,CHRNB1,CNOT1,CNTN3,COCH,COL8A2,CSTF3,CTBP2,ENC1,GPR174,GRIN3B,HAT1,ITGAE,JARID2,KIF1A,KLHDC8B,L1CAM,MAX,MED12,PCF11,PIK3R1,PLXNB1,PRDM1,RNF213,RPS6,RYR2,SERPINH1,SHANK3,SHC1,SIPA1L2,SLC25A39,TAOK2,TMEM132D,TOP1,TOP2B,TRIP11,TSC2,UBR5,YAP1,ZSWIM5	46
Gene Expression	Expression of RNA	9,43E-04	AGO2,APOB,ARHGAP35,ARID1A,BAMBI,CHD7,CNOT1,CTBP2,DDX17,DEPDC1,ELP3,ENC1,HIF3A,HNRNPU,IER5,IGF2BP1,JARID2,KLF12,KPNA6,L1CAM,MAX,MED12,NAB1,OTX1,PIK3R1,POU2F3,PRDM1,RBM4B,RNF207,RORA,SHC1,SOX5,TOP1,TRIM71,TRIP11,TSC2,UBR5,YAP1,ZBTB7A,ZNF281	40
Molecular Transport	Transport of cation	9,52E-04	CACNA1H,CACNA1S,CHRNB1,KCNAB1,RYR2,SLC22A2,SLC30A5,SLC38A3,TMEM63C,TRPM4,TUSC3	11
Cancer, Organismal Injury and Abnormalities, Renal and Urological Disease	Renal cancer	9,69E-04	ACAN,ARHGAP35,ARID1A,BAP1,C6orf62,CDH16,COCH,HIF3A,L1CAM,LAMC1,MAX,MED12,MYH7,NAV2,PCF11,PIK3R1,PKHD1L1,RNF213,TOP1,TOP2B,TSC2,UBE4A,UBR4,UBR5	24
Organismal Injury and Abnormalities	Hypertrophy	9,85E-04	ADK,CACNA1H,CACNA1S,JARID2,MYH7,NAB1,PIK3R1,PRKG2,RYR2,SHC1,TIAM1,TSC2,YAP1	13
Cancer, Organismal Injury and Abnormalities, Respiratory Disease	Lung tumor	9,88E-04	AGO2,ALCAM,APOB,ARHGAP35,ARID1A,BAP1,CFDP1,COCH,DDX17,DYSF,ELP3,FURIN,GLRA4,GPR174,KLF12,L1CAM,LAMC1,MAX,MED12,MYH7,NAB1,NAV2,OTX1,PIK3R1,PKHD1L1,PLXNB1,PPFIBP2,RBM5,RNF213,RPS6,RYR2,TMEM132D,TOP1,TOP2B,TSC2	35
Cancer, Organismal Injury and Abnormalities, Reproductive System Disease	Ductal breast carcinoma	9,93E-04	ARHGAP35,ARID1A,CACNA1H,COCH,ELP3,ITGAE,PHF20L1,RBM4B,TOP2B,UBR5	10
Cancer, Organismal Injury and Abnormalities	Head and neck tumor	9,98E-04	ACADL,ACAN,ADAMTS2,ARHGAP35,ARID1A,BAMBI,BAP1,CACNA1S,CHD7,CHRNB1,CNOT1,CNTN3,COCH,CSTF3,CTBP2,DYSF,EEF1G,ERI1,FAM13A,FAM83B,FKRP,FURIN,GLRA4,GRIN3B,KIF1A,L1CAM,MAX,MED12,MYH7,NAB1,OTX1,PIK3R1,PKHD1L1,PLXNB1,PRKG2,RNF213,RYR2,SEMA3C,SH3BP4,SHANK3,SIPA1L2,SLC22A2,SOX5,SPAM1,TIAM1,TOP1,TOP2B,TRIP11,TSC2,TTYH3,UBR4,UBR5,YAP1,ZNF281,ZSWIM5	55
Cancer, Organismal Injury and Abnormalities	Carcinosarcoma	1,00E-03	AP3B2,APOB,KIF1A,MED12,NAV2,PCF11,PIK3R1,PKHD1L1,RYR2,SH3BP4,SOX5,TIAM1,TSC2,ZBTB7A	14
RNA Post-Transcriptional Modification	Cleavage of mRNA	1,07E-03	AGO2,CSTF3	2
Cancer, Endocrine System Disorders, Organismal Injury and Abnormalities, Respiratory Disease	Extensive stage metastatic small cell lung cancer	1,07E-03	TOP1,TOP2B	2
Nervous System Development and Function	Sweet taste sensitivity	1,07E-03	POU2F3,TAS1R3	2
Cardiovascular System Development and Function, Embryonic Development, Organismal Development, Tissue Development	Vasculogenesis of yolk sac	1,07E-03	FURIN,YAP1	2
Cancer, Hematological Disease, Organismal Injury and Abnormalities	Hematopoietic neoplasm	1,08E-03	ACAN,ADK,APOB,ARHGAP35,ARID1A,BAP1,CACNA1S,CHRNB1,CNOT1,CNTN3,COCH,COL8A2,CSTF3,CTBP2,ENC1,GPR174,GRIN3B,HAT1,ITGAE,JARID2,KIF1A,KLHDC8B,L1CAM,MAX,MED12,PCF11,PIK3R1,PLXNB1,PRDM1,RNF213,RPS6,RYR2,SEMA3C,SERPINH1,SHANK3,SHC1,SIPA1L2,SLC25A39,TAOK2,TMEM132D,TOP1,TOP2B,TRIP11,TSC2,UBR5,ZSWIM5	46
Cancer, Neurological Disease, Organismal Injury and Abnormalities	Glioblastoma	1,10E-03	ALCAM,ARHGAP35,ARID1A,BAP1,COCH,ENC1,FURIN,KCNAB1,MED12,PIK3R1,TOP1,TUSC3	12
Cancer, Organismal Injury and Abnormalities, Respiratory Disease	Lung cancer	1,11E-03	AGO2,ALCAM,APOB,ARHGAP35,ARID1A,BAP1,CFDP1,COCH,DDX17,DYSF,ELP3,FURIN,GLRA4,GPR174,KLF12,L1CAM,LAMC1,MAX,MED12,MYH7,NAB1,NAV2,OTX1,PIK3R1,PKHD1L1,PLXNB1,PPFIBP2,RNF213,RPS6,RYR2,TMEM132D,TOP1,TOP2B,TSC2	34
Cancer, Organismal Injury and Abnormalities	Head and neck squamous cell carcinoma	1,12E-03	ACADL,ARHGAP35,ARID1A,BAP1,CNOT1,CNTN3,CTBP2,EEF1G,FAM83B,FKRP,FURIN,GRIN3B,L1CAM,NAB1,OTX1,PIK3R1,PKHD1L1,RNF213,RYR2,SH3BP4,SHANK3,SLC22A2,SPAM1,TIAM1,TOP1,TOP2B,TSC2,TTYH3,UBR4,UBR5,ZSWIM5	31
Cancer, Organismal Injury and Abnormalities, Reproductive System Disease	Uterine sarcoma	1,15E-03	AP3B2,APOB,KIF1A,MED12,NAV2,PCF11,PIK3R1,PKHD1L1,RYR2,SH3BP4,SOX5,TIAM1,TOP2B,ZBTB7A	14
Developmental Disorder, Neurological Disease	Mental retardation	1,33E-03	ADK,ARID1A,FKRP,HNRNPU,KCNK9,KIF1A,L1CAM,MED12,RORA,SOX5,TUSC3	11
Cellular Movement	Cell movement of tumor cells	1,34E-03	ALCAM,CTBP2,KCNK9,L1CAM,SH3BP4,TIAM1,TUSC3	7
Embryonic Development, Organismal Development	Development of head	1,34E-03	AGO2,APOB,ARHGAP35,ARID1A,CDHR1,CHD7,COCH,COL8A2,GRIN3B,HIF3A,KIF1A,L1CAM,LAMC1,MED12,OTX1,PIK3R1,PRDM1,RORA,RYK,SHANK3,TOP2B,YAP1	22
Psychological Disorders	Schizophrenia spectrum disorder	1,34E-03	APOB,CACNA1H,CHRNB1,GRIN3B,GRIP2,INTS6,KLF12,NCS1,PIK3R1,RYR2,SHANK3,SOX5,TSC2	13
Cancer, Organismal Injury and Abnormalities, Respiratory Disease	Non-small cell lung carcinoma	1,36E-03	AGO2,ALCAM,APOB,ARHGAP35,ARID1A,BAP1,CFDP1,COCH,DDX17,DYSF,FURIN,GLRA4,GPR174,L1CAM,LAMC1,MED12,MYH7,NAB1,NAV2,OTX1,PIK3R1,PKHD1L1,PLXNB1,PPFIBP2,RNF213,RPS6,RYR2,TMEM132D,TOP1,TOP2B	30
Cancer, Endocrine System Disorders, Organismal Injury and Abnormalities, Respiratory Disease	Extensive stage extensive stage small cell lung cancer	1,42E-03	TOP1,TOP2B	2
Cellular Assembly and Organization, Cellular Compromise, Nervous System Development and Function	Retraction of axons	1,42E-03	OTX1,RYK	2
Organismal Development	Size of body	1,42E-03	APOB,ARHGAP35,BAMBI,CACNA1H,CANX,CHD7,ERI1,HAT1,IP6K1,L1CAM,LAMC1,NAB1,PIK3R1,PRKG2,RNF213,SHANK3,SLC14A2,SLC30A5,TOP2B	19
Embryonic Development, Organismal Development	Development of body axis	1,43E-03	AGO2,APOB,ARHGAP35,ARID1A,CDHR1,CHD7,COCH,COL8A2,FURIN,GRIN3B,HIF3A,KIF1A,L1CAM,LAMC1,MED12,OTX1,PIK3R1,PRDM1,RORA,RYK,SHANK3,TOP2B,YAP1	23
Cellular Development, Cellular Growth and Proliferation	Proliferation of lymphoblastoid cell lines	1,43E-03	CACNA1S,KIF1A,MAX,PIK3R1	4
Cancer, Hematological Disease, Organismal Injury and Abnormalities	Hematologic cancer	1,45E-03	ACAN,ADK,APOB,ARHGAP35,ARID1A,BAP1,CACNA1S,CHRNB1,CNOT1,CNTN3,COCH,COL8A2,CSTF3,CTBP2,ENC1,GPR174,GRIN3B,HAT1,ITGAE,JARID2,KIF1A,KLHDC8B,L1CAM,MAX,MED12,PCF11,PIK3R1,PLXNB1,PRDM1,RNF213,RPS6,RYR2,SERPINH1,SHANK3,SHC1,SIPA1L2,SLC25A39,TAOK2,TMEM132D,TOP1,TOP2B,TRIP11,TSC2,UBR5,ZSWIM5	45
Connective Tissue Development and Function, Connective Tissue Disorders, Organismal Injury and Abnormalities, Skeletal and Muscular Disorders, Skeletal and Muscular System Development and Function, Tissue Development	Abnormal morphology of bone	1,48E-03	ADAMTS2,CHD7,Cmah,FARP2,HAT1,L1CAM,NAB1,OTX1,PRKG2,PYY,SLC30A5,SOX5	12
Cellular Assembly and Organization, Cellular Compromise, Nervous System Development and Function	Retraction of neurites	1,51E-03	OTX1,PLXNB1,RYK,TIAM1	4
Cancer, Hematological Disease, Immunological Disease, Organismal Injury and Abnormalities	Neoplasia of leukocytes	1,52E-03	ARID1A,BAP1,CACNA1S,CHRNB1,CNOT1,COCH,COL8A2,CSTF3,CTBP2,ENC1,GPR174,GRIN3B,HAT1,ITGAE,JARID2,KLHDC8B,L1CAM,MAX,MED12,PIK3R1,PRDM1,RNF213,RPS6,RYR2,SEMA3C,SERPINH1,SHANK3,SHC1,TMEM132D,TOP1,TOP2B,TSC2,UBR5	33
Cardiovascular System Development and Function, Organismal Development	Morphogenesis of blood vessel	1,60E-03	APOB,CHD7,FURIN,PRDM1	4
Cell Morphology, Organismal Injury and Abnormalities	Hypertrophy of cells	1,64E-03	ADK,CACNA1H,JARID2,PRKG2,RYR2,SHC1,TIAM1,TSC2,YAP1	9
Cancer, Neurological Disease, Organismal Injury and Abnormalities	Astrocytoma	1,68E-03	ALCAM,ARHGAP35,ARID1A,BAP1,CACNA1S,COCH,CTBP2,ENC1,ERI1,FURIN,GRIN3B,KCNAB1,MED12,PIK3R1,PRKG2,RYR2,SPAM1,TOP1,TRIP11,TUSC3	20
Cancer, Dermatological Diseases and Conditions, Organismal Injury and Abnormalities	Non-melanoma skin cancer	1,71E-03	ACAN,APOB,CACNA1S,GPR174,KCNK9,MYH7,PHF20L1,PKHD1L1,PLXNB1,RNF213,RYR2,SPAM1,TMEM132D,TMEM94,TOP2B,TRIM71,TSC2,ZSWIM5	18
Cancer, Neurological Disease, Organismal Injury and Abnormalities	Brain glioma	1,75E-03	BAP1,CACNA1S,COCH,CTBP2,ERI1,GRIN3B,MAX,MED12,MYH7,PIK3R1,PRKG2,RYR2,SPAM1,TOP2B,TRIP11	15
Embryonic Development, Nervous System Development and Function, Organ Development, Organismal Development, Tissue Development	Formation of forebrain	1,77E-03	AGO2,ARHGAP35,ARID1A,CHD7,L1CAM,OTX1,RYK,TOP2B	8
Nervous System Development and Function, Neurological Disease, Organ Morphology, Organismal Development, Organismal Injury and Abnormalities	Abnormal morphology of cerebral aqueduct	1,82E-03	L1CAM,OTX1	2
Developmental Disorder, Hereditary Disorder, Organismal Functions, Organismal Injury and Abnormalities, Skeletal and Muscular Disorders	Autosomal recessive limb girdle muscular dystrophy	1,82E-03	DYSF,FKRP	2
Cardiovascular Disease, Hematological Disease, Hereditary Disorder, Metabolic Disease, Organismal Injury and Abnormalities	Heterozygous familial hypercholesterolemia	1,82E-03	APOB,CACNA1S	2
Cell Signaling	Progesterone receptor signaling pathway	1,82E-03	UBR5,YAP1	2
Cancer, Organismal Injury and Abnormalities	Clear-cell adenocarcinoma	1,83E-03	ACAN,ARHGAP35,ARID1A,BAP1,C6orf62,COCH,L1CAM,LAMC1,MYH7,NAV2,PCF11,PIK3R1,PKHD1L1,RNF213,TOP2B,TSC2,UBE4A,UBR4,UBR5	19
Embryonic Development, Organismal Development, Tissue Development	Development of endoderm	1,87E-03	FURIN,LAMC1,MAX,MED12	4
DNA Replication, Recombination, and Repair	Synthesis of DNA	1,93E-03	ADK,APOB,ELP3,FURIN,MAX,PIK3R1,POU2F3,SHC1,TSC2,YAP1,ZBTB7A	11
Cancer, Hematological Disease, Organismal Injury and Abnormalities	Hematologic cancer of cells	2,01E-03	ARID1A,BAP1,CACNA1S,CHRNB1,CNOT1,COCH,COL8A2,CSTF3,CTBP2,ENC1,GPR174,GRIN3B,HAT1,ITGAE,JARID2,KLHDC8B,L1CAM,MAX,MED12,PIK3R1,PRDM1,RNF213,RYR2,SERPINH1,SHANK3,SHC1,TMEM132D,TOP1,TOP2B,TSC2,UBR5	31
Gene Expression	Transcription	2,03E-03	AGO2,APOB,ARHGAP35,ARID1A,BAMBI,CHD7,CNOT1,CTBP2,DDX17,DEPDC1,ELP3,HIF3A,HNRNPU,IER5,JARID2,KLF12,KPNA6,MAX,MED12,NAB1,OTX1,PIK3R1,POU2F3,PRDM1,RBM4B,RBM5,RNF207,RORA,SHC1,SOX5,TOP1,TRIP11,TSC2,UBR5,YAP1,ZBTB7A,ZNF281	37
Cancer, Gastrointestinal Disease, Hepatic System Disease, Organismal Injury and Abnormalities	Hepatoblastoma	2,07E-03	ARID1A,TOP1,TOP2B	3
Cancer, Organismal Injury and Abnormalities, Reproductive System Disease	Endometrial mixed tumor	2,15E-03	AP3B2,APOB,KIF1A,MED12,NAV2,PCF11,PKHD1L1,RYR2,SH3BP4,SOX5,TIAM1,TOP2B,ZBTB7A	13
Cancer, Hematological Disease, Organismal Injury and Abnormalities	Lymphoid cancer	2,15E-03	ARID1A,BAP1,CACNA1S,CHRNB1,CNOT1,COCH,COL8A2,CSTF3,CTBP2,ENC1,GPR174,GRIN3B,HAT1,ITGAE,JARID2,KLHDC8B,L1CAM,MAX,MED12,PIK3R1,PRDM1,RNF213,RYR2,SERPINH1,SHANK3,SHC1,TMEM132D,TOP1,TOP2B,TSC2,UBR5,YAP1	32
Cancer, Organismal Injury and Abnormalities	Head and neck cancer	2,17E-03	ACADL,ACAN,ADAMTS2,ARHGAP35,ARID1A,BAP1,CACNA1S,CHD7,CNOT1,CNTN3,COCH,CTBP2,EEF1G,FAM13A,FAM83B,FKRP,FURIN,GRIN3B,KIF1A,L1CAM,NAB1,OTX1,PIK3R1,PKHD1L1,PLXNB1,RNF213,RYR2,SEMA3C,SH3BP4,SHANK3,SLC22A2,SPAM1,TIAM1,TOP1,TOP2B,TSC2,TTYH3,UBR4,UBR5,YAP1,ZSWIM5	41
Cancer, Organismal Injury and Abnormalities	Connective or soft tissue tumor	2,22E-03	AP3B2,APOB,ARID1A,BAP1,CACNA1H,CACNA1S,COL8A2,CTBP2,HSD17B3,KIF1A,MAX,MED12,NAV2,PCF11,PIK3R1,PKHD1L1,RORA,RPS6,RYR2,SH3BP4,SHC1,SOX5,TIAM1,TOP1,TOP2B,TSC2,YAP1,ZBTB7A	28
Cancer, Organismal Injury and Abnormalities, Respiratory Disease	Development of lung tumor	2,23E-03	AGO2,APOB,ARHGAP35,ARID1A,BAP1,CFDP1,COCH,DDX17,DYSF,GLRA4,GPR174,L1CAM,LAMC1,MYH7,NAB1,NAV2,OTX1,PIK3R1,PKHD1L1,PLXNB1,RYR2,TMEM132D,TOP2B,TSC2	24
Cellular Movement	Migration of ovarian cancer cells	2,26E-03	L1CAM,TUSC3	2
Cancer, Cellular Development, Cellular Growth and Proliferation, Organismal Injury and Abnormalities, Tumor Morphology	Proliferation of medulloblastoma cells	2,26E-03	TSC2,YAP1	2
Cellular Assembly and Organization	Sealing of plasma membrane	2,26E-03	DYSF,TIAM1	2
Cancer, Organismal Injury and Abnormalities, Renal and Urological Disease	Urinary tract cancer	2,27E-03	ACAN,ARHGAP35,ARID1A,BAP1,C6orf62,CDH16,CHRNB1,COCH,HIF3A,L1CAM,LAMC1,MAX,MED12,MYH7,NAV2,OTX1,PCF11,PIK3R1,PKHD1L1,RNF213,TAS1R3,TOP1,TOP2B,TSC2,UBE4A,UBR4,UBR5	27
Cardiovascular Disease, Organismal Injury and Abnormalities	Cardiac death	2,28E-03	CACNA1S,MYH7,RYR2,TRPM4	4
Cancer, Organismal Injury and Abnormalities, Reproductive System Disease	Uterine carcinosarcoma	2,31E-03	AP3B2,APOB,KIF1A,MED12,NAV2,PCF11,PIK3R1,PKHD1L1,RYR2,SH3BP4,SOX5,TIAM1,ZBTB7A	13
Molecular Transport	Transport of divalent cations	2,34E-03	CACNA1H,CACNA1S,RYR2,SLC30A5,TRPM4,TUSC3	6
Cancer, Organismal Injury and Abnormalities	Lymphatic system tumor	2,35E-03	ARID1A,BAP1,CACNA1S,CHRNB1,CNOT1,COCH,COL8A2,CSTF3,CTBP2,ENC1,GPR174,GRIN3B,HAT1,ITGAE,JARID2,KLHDC8B,L1CAM,MAX,MED12,PIK3R1,PRDM1,RNF213,RPS6,RYR2,SERPINH1,SHANK3,SHC1,TMEM132D,TOP1,TOP2B,TSC2,UBR5,YAP1	33
Cell Morphology, Cellular Assembly and Organization	Morphology of filaments	2,39E-03	ADAMTS2,MYH7,PIK3R1,SERPINH1	4
Cancer, Organismal Injury and Abnormalities	Soft tissue neoplasm	2,40E-03	AP3B2,APOB,BAP1,CACNA1H,CACNA1S,CTBP2,HSD17B3,KIF1A,MED12,NAV2,PCF11,PIK3R1,PKHD1L1,RYR2,SH3BP4,SOX5,TIAM1,TOP1,TOP2B,TSC2,ZBTB7A	21
Cancer, Organismal Injury and Abnormalities	Adenosquamous carcinoma	2,43E-03	ADAMTS2,APOB,CHRNB1,FAM83B,FARP2,GLRA4,GRIN3B,KCNK9,MED12,NAV2,PHF20L1,PKHD1L1,PRDM1,RORA,SLC22A2,TAOK2,TOP1,TOP2B,ZSWIM5	19
Neurological Disease, Psychological Disorders	Schizophrenia	2,43E-03	APOB,CACNA1H,CHRNB1,GRIN3B,GRIP2,INTS6,KLF12,NCS1,PIK3R1,RYR2,SHANK3,SOX5	12
Respiratory Disease	Lower respiratory tract disorder	2,46E-03	ADAMTS2,APOB,CACNA1H,CFDP1,CHRNB1,GRIN3B,KCNK9,LAMC1,PKHD1L1,RYR2,TOP2B	11
Cancer, Organismal Injury and Abnormalities, Respiratory Disease	Upper airway cancer	2,52E-03	ARID1A,BAP1,CACNA1S,CNTN3,EEF1G,FAM83B,KIF1A,L1CAM,PKHD1L1,RYR2,SEMA3C,SH3BP4,SLC22A2,SPAM1,TOP1,TOP2B,UBR4,UBR5	18
Embryonic Development, Organismal Development	Morphogenesis of head	2,52E-03	ARHGAP35,CDHR1,CHD7,COL8A2,L1CAM,MED12,OTX1,SHANK3	8
Protein Synthesis	Translation of protein	2,57E-03	AGO2,CNOT1,ENC1,IGF2BP1,RBM4B,RPS6,TRIM71,TSC2	8
Cellular Development, Cellular Growth and Proliferation	Cell proliferation of tumor cell lines	2,61E-03	ALCAM,APOB,ARID1A,BAP1,CACNA1S,CTBP2,DDX17,ENC1,HAT1,HIF3A,IGF2BP1,KIF1A,KLF12,KRT17,L1CAM,MAX,PIK3R1,PLCD4,PLXNB1,POU2F3,PRDM1,RBM5,RORA,SH3BP4,SHC1,SPAM1,TIAM1,TOP1,TSC2,YAP1,ZBTB7A	31
Cancer, Organismal Injury and Abnormalities, Renal and Urological Disease	Renal clear cell adenocarcinoma	2,61E-03	ACAN,ARHGAP35,ARID1A,BAP1,C6orf62,COCH,L1CAM,LAMC1,MYH7,NAV2,PCF11,PIK3R1,PKHD1L1,RNF213,TSC2,UBE4A,UBR4,UBR5	18
Organismal Injury and Abnormalities, Tissue Morphology	Hypertrophy of tissue	2,62E-03	ADK,CACNA1H,JARID2,PRKG2,RYR2,SHC1,TIAM1,YAP1	8
Cellular Movement	Migration of mammary tumor cells	2,62E-03	CTBP2,KCNK9,SH3BP4	3
Cancer, Organismal Injury and Abnormalities	Head and neck carcinoma	2,67E-03	ACADL,ACAN,ARHGAP35,ARID1A,BAP1,CACNA1S,CNOT1,CNTN3,COCH,CTBP2,EEF1G,FAM13A,FAM83B,FKRP,FURIN,GRIN3B,KIF1A,L1CAM,NAB1,OTX1,PIK3R1,PKHD1L1,PLXNB1,RNF213,RYR2,SEMA3C,SH3BP4,SHANK3,SLC22A2,SPAM1,TIAM1,TOP1,TOP2B,TSC2,TTYH3,UBR4,UBR5,ZSWIM5	38
Cellular Development, Cellular Growth and Proliferation	Cell proliferation of colorectal cancer cell lines	2,68E-03	DDX17,ENC1,HIF3A,IGF2BP1,L1CAM,PIK3R1,TIAM1,YAP1,ZBTB7A	9
Cancer, Hematological Disease, Immunological Disease, Organismal Injury and Abnormalities	Lymphoma	2,68E-03	ARID1A,BAP1,CHRNB1,CNOT1,COL8A2,CSTF3,CTBP2,GRIN3B,HAT1,ITGAE,KLHDC8B,L1CAM,MAX,MED12,PIK3R1,PRDM1,RNF213,RYR2,SERPINH1,SHANK3,TMEM132D,TOP1,TOP2B,TSC2,UBR5	25
Cardiovascular Disease, Hereditary Disorder, Organismal Injury and Abnormalities, Skeletal and Muscular Disorders	Arrhythmogenic right ventricular dysplasia familial 9	2,75E-03	MYH7,RYR2	2
Cancer, Gastrointestinal Disease, Organismal Injury and Abnormalities	Colon tubulovillous adenoma	2,75E-03	DDX17,PIK3R1	2
Cell Morphology, Cellular Assembly and Organization, Organ Morphology, Skeletal and Muscular System Development and Function, Tissue Morphology	Morphology of sarcoplasmic reticulum	2,75E-03	RYR2,SRL	2
Molecular Transport	Quantity of carnitine	2,75E-03	ACADL,HADHA	2
Cancer, Organismal Injury and Abnormalities, Respiratory Disease	Lung squamous cell carcinoma	2,76E-03	ALCAM,APOB,ARHGAP35,ARID1A,BAP1,COCH,MED12,OTX1,PIK3R1,RNF213,RYR2,TOP2B	12
Cardiovascular System Development and Function, Embryonic Development, Organ Development, Organismal Development, Tissue Development	Cardiogenesis	2,79E-03	ARID1A,CHD7,CTBP2,FURIN,JARID2,MED12,MYH7,PRDM1,SEMA3C,SHC1,TRIP11,TSC2,YAP1	13
Cancer, Hematological Disease, Immunological Disease, Organismal Injury and Abnormalities	Mature B-cell neoplasm	2,80E-03	ARID1A,CHRNB1,CNOT1,COCH,COL8A2,CTBP2,ENC1,GPR174,GRIN3B,HAT1,ITGAE,JARID2,L1CAM,MAX,MED12,PRDM1,RPS6,RYR2,SHANK3,SHC1,TMEM132D,TOP2B,TSC2,UBR5	24
Cancer, Hematological Disease, Organismal Injury and Abnormalities	Lymphocytic neoplasm	2,84E-03	ARID1A,BAP1,CACNA1S,CHRNB1,CNOT1,COCH,COL8A2,CSTF3,CTBP2,ENC1,GPR174,GRIN3B,HAT1,ITGAE,JARID2,KLHDC8B,L1CAM,MAX,MED12,PIK3R1,PRDM1,RNF213,RPS6,RYR2,SERPINH1,SHANK3,SHC1,TMEM132D,TOP1,TOP2B,TSC2,UBR5	32
Cell Morphology, Organ Morphology, Skeletal and Muscular System Development and Function, Tissue Morphology	Morphology of muscle cells	2,86E-03	ADK,CACNA1H,DYSF,JARID2,PIK3R1,RYR2,SHC1,SRL,TIAM1,YAP1	10
Cancer, Endocrine System Disorders, Organismal Injury and Abnormalities, Reproductive System Disease	Ovarian endometrioid carcinoma	2,88E-03	ADAMTS2,APOB,ARID1A,CHRNB1,FAM83B,FARP2,GLRA4,GRIN3B,KCNK9,MED12,NAV2,PHF20L1,PKHD1L1,PRDM1,RORA,SLC22A2,TAOK2,TOP2B,ZSWIM5	19
Cancer, Hematological Disease, Immunological Disease, Organismal Injury and Abnormalities	B cell cancer	2,97E-03	ARID1A,CHRNB1,CNOT1,COL8A2,CSTF3,CTBP2,HAT1,ITGAE,KLHDC8B,L1CAM,MAX,MED12,PRDM1,RNF213,RYR2,SHANK3,SHC1,TMEM132D,TOP2B,TSC2,UBR5	21
Hematological Disease, Immunological Disease	Lymphoproliferative disorder	2,98E-03	ARID1A,BAP1,CACNA1S,CHRNB1,CNOT1,COCH,COL8A2,CSTF3,CTBP2,ENC1,GPR174,GRIN3B,HAT1,ITGAE,JARID2,KLHDC8B,L1CAM,MAX,MED12,PIK3R1,PRDM1,RNF213,RPS6,RYR2,SERPINH1,SHANK3,SHC1,TMEM132D,TOP1,TOP2B,TSC2,UBR5	32
Cellular Assembly and Organization	Rearrangement of cytoskeleton	3,14E-03	PLEKHG4,SHC1,TAOK2,TSC2	4
Cancer, Organismal Injury and Abnormalities	Soft tissue sarcoma	3,14E-03	AP3B2,APOB,CACNA1H,CACNA1S,CTBP2,HSD17B3,KIF1A,MED12,NAV2,PCF11,PIK3R1,PKHD1L1,RYR2,SH3BP4,SOX5,TIAM1,TOP1,TOP2B,TSC2,ZBTB7A	20
Cancer, Hematological Disease, Immunological Disease, Organismal Injury and Abnormalities	Lymphocytic cancer	3,16E-03	ARID1A,BAP1,CACNA1S,CHRNB1,CNOT1,COCH,COL8A2,CSTF3,CTBP2,ENC1,GPR174,GRIN3B,HAT1,ITGAE,JARID2,KLHDC8B,L1CAM,MAX,MED12,PIK3R1,PRDM1,RNF213,RYR2,SERPINH1,SHANK3,SHC1,TMEM132D,TOP1,TOP2B,TSC2,UBR5	31
Cell Death and Survival	Cell death	3,27E-03	ADK,AGO2,ALCAM,AP2B1,APOB,ARHGAP35,ARID1A,BAP1,CACNA1H,CANX,CDHR1,Cmah,CTBP2,DDX17,DEPDC1,DYSF,ENC1,FURIN,HADHA,HAT1,IGF2BP1,IP6K1,KCNK9,KIF1A,KRT17,L1CAM,MAX,NCS1,OTX1,PIK3R1,PLXNB1,POU2F3,PRDM1,PRKG2,PYY,RBM4B,RBM5,RPS6,RYR2,SERPINH1,SHC1,SLC22A2,SLC26A11,SOX5,TAOK2,TIAM1,TOP1,TOP2B,TRPM4,TSC2,UBR4,YAP1,ZBTB7A	53
Embryonic Development, Organismal Development, Tissue Morphology	Fusion of allantois	3,29E-03	FURIN,YAP1	2
Embryonic Development, Organismal Development, Tissue Morphology	Fusion of chorion	3,29E-03	FURIN,YAP1	2
Cell Signaling	Insulin-like growth factor receptor signaling pathway	3,29E-03	PIK3R1,TSC2	2
Gene Expression	Transcription of RNA	3,32E-03	AGO2,ARHGAP35,ARID1A,BAMBI,CHD7,CNOT1,CTBP2,DDX17,DEPDC1,ELP3,HIF3A,HNRNPU,IER5,JARID2,KLF12,KPNA6,MAX,MED12,NAB1,OTX1,PIK3R1,POU2F3,PRDM1,RORA,SHC1,SOX5,TOP1,TRIP11,TSC2,YAP1,ZBTB7A,ZNF281	32
Cancer, Neurological Disease, Organismal Injury and Abnormalities	Primitive neuroectodermal brain tumor	3,35E-03	ARID1A,CHD7,TOP1,TOP2B,TSC2,YAP1	6
Cancer, Organismal Injury and Abnormalities, Respiratory Disease	Lung adenocarcinoma	3,43E-03	AGO2,APOB,ARHGAP35,ARID1A,BAP1,CFDP1,COCH,DDX17,DYSF,GLRA4,GPR174,L1CAM,LAMC1,MYH7,NAB1,NAV2,OTX1,PIK3R1,PKHD1L1,PLXNB1,RYR2,TMEM132D,TOP2B	23
Cancer, Dermatological Diseases and Conditions, Organismal Injury and Abnormalities	Skin squamous cell carcinoma	3,44E-03	ACAN,APOB,CACNA1S,GPR174,KCNK9,MYH7,PHF20L1,PKHD1L1,PLXNB1,RNF213,RYR2,SPAM1,TMEM132D,TMEM94,TRIM71,TSC2,ZSWIM5	17
Nervous System Development and Function	Sensation	3,47E-03	BAMBI,CACNA1H,CHD7,Cmah,COCH,L1CAM,NAV2,POU2F3,TAS1R3	9
Developmental Disorder, Hereditary Disorder, Metabolic Disease, Organismal Injury and Abnormalities	Inborn error of lipid metabolism	3,73E-03	ACADL,APOB,HADHA	3
Organismal Injury and Abnormalities, Reproductive System Disease	Sterility	3,73E-03	ADAMTS2,IP6K1,TAS1R3	3
Cardiovascular System Development and Function, Organismal Development	Vasculogenesis	3,80E-03	ADAMTS2,ALCAM,APOB,CHD7,COL8A2,CTBP2,FURIN,HIF3A,L1CAM,PLXNB1,PRDM1,RORA,SEMA3C,SERPINH1,SHC1,TSC2,YAP1	17
Auditory and Vestibular System Development and Function, Connective Tissue Development and Function, Embryonic Development, Organ Development, Organismal Development, Skeletal and Muscular System Development and Function, Tissue Development	Formation of semicircular canal	3,87E-03	CHD7,OTX1	2
Cardiovascular Disease, Organismal Injury and Abnormalities, Skeletal and Muscular Disorders	Left ventricular noncompaction	3,87E-03	MYH7,RYR2	2
Organismal Development, Organismal Injury and Abnormalities	Abnormal morphology of head	3,88E-03	ADAMTS2,APOB,ARHGAP35,CDHR1,CHD7,Cmah,COL8A2,HAT1,L1CAM,LAMC1,MED12,OTX1,POU2F3,PRKG2,RORA,RYK,SHANK3,SOX5,TOP2B	19
Cancer, Dermatological Diseases and Conditions, Organismal Injury and Abnormalities	Skin carcinoma	3,88E-03	ACAN,APOB,ARID1A,CACNA1H,CACNA1S,ELP3,GPR174,KANSL3,KCNK9,MYH7,PHF20L1,PKHD1L1,PLXNB1,RNF213,RYR2,SPAM1,TMEM132D,TMEM63C,TMEM94,TOP1,TOP2B,TRIM71,TSC2,ZSWIM5	24
Endocrine System Disorders, Hematological Disease, Metabolic Disease	Hypoglycemia	3,92E-03	ACADL,CACNA1S,HADHA,PIK3R1,TSC2	5
Cardiovascular Disease, Organismal Injury and Abnormalities, Skeletal and Muscular Disorders	Cardiomyopathy of heart ventricle	3,98E-03	JARID2,MYH7,RYR2	3
Cell Morphology, Tissue Morphology	Morphology of basement membrane	3,98E-03	COL8A2,LAMC1,SERPINH1	3
Cancer, Neurological Disease, Organismal Injury and Abnormalities	Supratentorial neoplasm	3,98E-03	BAP1,TOP1,TOP2B	3
Embryonic Development, Nervous System Development and Function, Organ Development, Organ Morphology, Organismal Development, Tissue Development, Visual System Development and Function	Morphogenesis of eye	4,03E-03	ARHGAP35,CDHR1,CHD7,COL8A2	4
Cellular Assembly and Organization	Rearrangement of actin cytoskeleton	4,25E-03	PLEKHG4,TAOK2,TSC2	3
Cancer, Hematological Disease, Immunological Disease, Organismal Injury and Abnormalities	Low-grade lymphoma	4,30E-03	CHRNB1,CNOT1,COL8A2,CTBP2,HAT1,L1CAM,MAX,MED12,RYR2,SHANK3,TMEM132D,TOP2B	12
Cancer, Organismal Injury and Abnormalities	Sarcoma	4,32E-03	AP3B2,APOB,ARID1A,CACNA1H,CACNA1S,CTBP2,HSD17B3,KIF1A,MED12,NAV2,PCF11,PIK3R1,PKHD1L1,RPS6,RYR2,SH3BP4,SOX5,TIAM1,TOP1,TOP2B,TSC2,YAP1,ZBTB7A	23
Protein Synthesis	Expression of protein	4,36E-03	AGO2,CNOT1,ENC1,IGF2BP1,PYY,RBM4B,RPS6,TRIM71,TSC2	9
Embryonic Development, Organismal Development, Tissue Development	Development of extraembryonic tissue	4,36E-03	CTBP2,FURIN,MAX,YAP1	4
Organismal Injury and Abnormalities	Dysplasia	4,41E-03	ACAN,ADAMTS2,COCH,GRIN3B,LAMC1,MED12,RPS6,SERPINH1,SHC1,TOP1,TOP2B,TRIP11,TSC2	13
Gene Expression, Protein Synthesis	Translation of mRNA	4,46E-03	AGO2,CNOT1,ENC1,IGF2BP1,RBM4B,TRIM71	6
Embryonic Development, Nervous System Development and Function, Ophthalmic Disease, Organ Development, Organ Morphology, Organismal Development, Organismal Injury and Abnormalities, Tissue Development, Visual System Development and Function	Abnormal morphology of anterior chamber of eye	4,49E-03	COL8A2,OTX1	2
Developmental Disorder, Embryonic Development, Organismal Development, Tissue Morphology	Abnormal morphology of metanephros	4,49E-03	LAMC1,PLXNB1	2
Cell Morphology, Cellular Assembly and Organization, Cellular Compromise, Cellular Function and Maintenance	Accumulation of autophagic vacuoles	4,49E-03	PIK3R1,UBR4	2
Cancer, Hematological Disease, Organismal Injury and Abnormalities	High risk myelodysplastic syndrome	4,49E-03	TOP1,TOP2B	2
Cellular Movement	Invasion of skin cancer cell lines	4,49E-03	KRT17,TIAM1	2
Cancer, Organismal Injury and Abnormalities	Intraepithelial neoplasm	4,54E-03	AGO2,APOB,BAMBI,CNTN3,PPFIBP2,RYR2,SHC1,TOP2B	8
Organismal Development	Size of animal	4,56E-03	CANX,CTBP2,ERI1,IGF2BP1,IP6K1,LAMC1	6
Cancer, Organismal Injury and Abnormalities	Connective tissue tumor	4,62E-03	AP3B2,APOB,ARID1A,CACNA1H,CACNA1S,COL8A2,CTBP2,HSD17B3,KIF1A,MED12,NAV2,PCF11,PIK3R1,PKHD1L1,RPS6,RYR2,SH3BP4,SOX5,TIAM1,TOP1,TOP2B,TSC2,YAP1,ZBTB7A	24
Developmental Disorder, Neurological Disease	Neurodevelopmental disorder	4,66E-03	CHD7,L1CAM,NAV2,SOX5,TSC2	5
Organismal Injury and Abnormalities	Visceromegaly	4,66E-03	ADK,CACNA1H,CACNA1S,HADHA,JARID2,MYH7,NAB1,PIK3R1,RYR2,SHC1,TIAM1,YAP1	12
Cardiovascular Disease, Organismal Injury and Abnormalities	Arrhythmia	4,68E-03	CACNA1S,MYH7,RYR2,SLC30A5,TRPM4,UBR4,UBR5	7
Skeletal and Muscular Disorders	Caveolinopathy	4,79E-03	CANX,DYSF,MYH7,RYR2,TRPM4	5
Skeletal and Muscular System Development and Function	Contraction of striated muscle	4,79E-03	CACNA1S,CHRNB1,MYH7,RYR2,SRL	5
Developmental Disorder, Gastrointestinal Disease, Hereditary Disorder, Neurological Disease, Organismal Injury and Abnormalities	Hirschsprung disease	4,80E-03	L1CAM,NAV2,TSC2	3
Developmental Disorder, Hereditary Disorder, Neurological Disease, Organismal Injury and Abnormalities	Familial mental retardation	4,84E-03	ADK,ARID1A,FKRP,HNRNPU,KIF1A,L1CAM,MED12,SOX5,TUSC3	9
Cardiovascular System Development and Function, Organ Development, Organ Morphology	Cardiac contractility	4,88E-03	APOB,MYH7,RYR2,SHC1,SRL,YAP1	6
Embryonic Development, Organ Development, Organismal Development, Skeletal and Muscular System Development and Function, Tissue Development	Formation of muscle	4,93E-03	ARID1A,CACNA1H,CACNA1S,CHRNB1,CTBP2,DYSF,KRT17,MYH7,PLXNB1,SHC1	10
Cancer, Organismal Injury and Abnormalities	Upper aerodigestive tract carcinoma	5,02E-03	AGO2,ARID1A,BAP1,CACNA1H,CACNA1S,CNTN3,EEF1G,FAM83B,JARID2,KIF1A,L1CAM,PIK3R1,PKHD1L1,RNF213,RYR2,SEMA3C,SH3BP4,SLC22A2,SOX5,SPAM1,TIAM1,TOP1,TOP2B,UBR4,UBR5	25
Cancer, Gastrointestinal Disease, Organismal Injury and Abnormalities	Colon adenoma	5,09E-03	DDX17,PIK3R1,YAP1	3
Cardiovascular Disease, Hereditary Disorder, Organismal Injury and Abnormalities	Catecholaminergic polymorphic ventricular tachycardia type 1	5,16E-03	RYR2,TRPM4	2
Cellular Development, Cellular Growth and Proliferation, Embryonic Development, Organismal Development	Proliferation of embryonic stem cells	5,40E-03	AGO2,L1CAM,PIK3R1	3
Cancer, Endocrine System Disorders, Organismal Injury and Abnormalities, Reproductive System Disease	Mixed ovarian carcinoma	5,44E-03	ADAMTS2,APOB,CHRNB1,FAM83B,FARP2,GLRA4,GRIN3B,KCNK9,MED12,NAV2,PHF20L1,PKHD1L1,PRDM1,RORA,SLC22A2,TAOK2,TOP2B,ZSWIM5	18
Cancer, Hematological Disease, Immunological Disease, Organismal Injury and Abnormalities	Non-Hodgkin lymphoma	5,49E-03	ARID1A,CHRNB1,CNOT1,COL8A2,CSTF3,CTBP2,HAT1,ITGAE,L1CAM,MAX,MED12,PIK3R1,PRDM1,RNF213,RYR2,SERPINH1,SHANK3,TMEM132D,TOP2B,TSC2,UBR5	21
Cancer, Organismal Injury and Abnormalities, Respiratory Disease	Bronchopulmonary carcinoma	5,50E-03	APOB,CFDP1,PKHD1L1,RYR2,TOP2B	5
Cancer, Hematological Disease, Immunological Disease, Organismal Injury and Abnormalities	Acute leukemia	5,61E-03	ACAN,APOB,ARHGAP35,ARID1A,CACNA1S,CNTN3,COCH,CTBP2,GPR174,JARID2,KIF1A,MED12,PCF11,PIK3R1,PLXNB1,RYR2,SIPA1L2,SLC25A39,TAOK2,TOP1,TOP2B,TRIP11,TSC2,ZSWIM5	24
Nervous System Development and Function, Tissue Morphology	Density of neurons	5,65E-03	KIF1A,PLXNB1,RYR2,TIAM1,TSC2	5
Cell Signaling, Molecular Transport, Vitamin and Mineral Metabolism	Quantity of Ca2+	5,69E-03	CACNA1H,CACNA1S,L1CAM,LAMC1,NCS1,PIK3R1,PLCD4,PYY,RYR2,SHC1	10
Cancer, Organismal Injury and Abnormalities, Reproductive System Disease	Endometrial carcinosarcoma	5,69E-03	AP3B2,APOB,KIF1A,MED12,NAV2,PCF11,PKHD1L1,RYR2,SH3BP4,SOX5,TIAM1,ZBTB7A	12
Cardiovascular System Development and Function, Organismal Development	Development of aorta	5,71E-03	CHD7,PRDM1,SEMA3C	3
Behavior	Vocalization	5,71E-03	CACNA1H,SHANK3,TSC2	3
Developmental Disorder, Embryonic Development, Organismal Development, Tissue Morphology	Abnormal morphology of cortical plate	5,87E-03	LAMC1,TOP2B	2
Cardiovascular System Development and Function, Embryonic Development, Organ Development, Organismal Development, Tissue Development	Development of adult heart	5,87E-03	CHD7,MYH7	2
Gene Expression	Expression of mRNA	6,05E-03	AGO2,CNOT1,ENC1,IGF2BP1,MAX,RBM4B,TRIM71	7
Cancer, Endocrine System Disorders, Organismal Injury and Abnormalities, Reproductive System Disease	Serous ovarian adenocarcinoma	6,16E-03	ARHGAP35,ARID1A,BAP1,MTFR2,PIK3R1,SEMA3C,TOP2B	7
Cell-To-Cell Signaling and Interaction, Cellular Assembly and Organization	Cell-cell contact	6,19E-03	ADGRL1,ALCAM,ARHGAP35,CACNA1H,CACNA1S,CNTN3,DYSF,KIF1A,L1CAM,LAMC1,PIK3R1,SHANK3,SHC1,TIAM1	14
Organismal Development	Morphology of head	6,25E-03	ADAMTS2,APOB,ARHGAP35,CDHR1,CHD7,Cmah,COL8A2,HAT1,L1CAM,LAMC1,MED12,OTX1,PIK3R1,POU2F3,PRKG2,RORA,RYK,SHANK3,SOX5,TOP2B	20
Cancer, Neurological Disease, Organismal Injury and Abnormalities	Primitive neuroectodermal tumor	6,27E-03	ARID1A,CHD7,PIK3R1,TOP1,TOP2B,TSC2,YAP1	7
Organismal Injury and Abnormalities, Respiratory Disease	Bronchopathy	6,33E-03	APOB,CFDP1,LAMC1,PKHD1L1,RYR2,TOP2B	6
Cancer, Hematological Disease, Organismal Injury and Abnormalities	Malignant myeloid neoplasm	6,33E-03	ACAN,APOB,ARHGAP35,ARID1A,CNTN3,COCH,CTBP2,GPR174,GRIN3B,JARID2,KIF1A,MED12,PCF11,PIK3R1,PLXNB1,RPS6,SIPA1L2,SLC25A39,TAOK2,TOP1,TOP2B,TRIP11,TSC2,ZSWIM5	24
Organismal Injury and Abnormalities, Renal and Urological Disease	Failure of kidney	6,38E-03	ADK,APOB,CACNA1S,CDH16,CHRNB1,LAMC1,TOP2B	7
Skeletal and Muscular System Development and Function	Muscle contraction	6,38E-03	CACNA1H,CACNA1S,CHRNB1,MYH7,RYR2,SHC1,SRL	7
Hematological Disease	Blood protein disorder	6,40E-03	ARID1A,CHRNB1,COCH,GRIN3B,HAT1,L1CAM,MAX,PIK3R1,PRDM1,RPS6,SHANK3,TOP2B	12
Cellular Movement	Migratory capacity of breast cancer cell lines	6,62E-03	CTBP2,FURIN	2
Cell Morphology, Cellular Assembly and Organization	Morphology of collagen fibrils	6,62E-03	ADAMTS2,SERPINH1	2
Cancer, Connective Tissue Disorders, Ophthalmic Disease, Organismal Injury and Abnormalities, Skeletal and Muscular Disorders	Stage I unilateral retinoblastoma	6,62E-03	TOP1,TOP2B	2
Cancer, Gastrointestinal Disease, Organismal Injury and Abnormalities	Stage II-IV gastric adenocarcinoma	6,62E-03	TOP1,TOP2B	2
Cell Morphology	Contraction of cells	6,75E-03	PLXNB1,PYY,SRL,TAOK2	4
Cancer, Hematological Disease, Immunological Disease, Organismal Injury and Abnormalities	Leukemic tumor	6,97E-03	ACAN,APOB,ARHGAP35,ARID1A,CACNA1S,CNTN3,COCH,CTBP2,ENC1,GPR174,GRIN3B,ITGAE,JARID2,KIF1A,MED12,PCF11,PIK3R1,PLXNB1,PRDM1,RYR2,SHC1,SIPA1L2,SLC25A39,TAOK2,TOP1,TOP2B,TRIP11,TSC2,ZSWIM5	29
Cancer, Organismal Injury and Abnormalities, Renal and Urological Disease	Kidney carcinoma	7,04E-03	ACAN,ARHGAP35,ARID1A,BAP1,C6orf62,CDH16,COCH,HIF3A,L1CAM,LAMC1,MYH7,NAV2,PCF11,PIK3R1,PKHD1L1,RNF213,TSC2,UBE4A,UBR4,UBR5	20
Cancer, Neurological Disease, Organismal Injury and Abnormalities	Anaplastic glioma	7,08E-03	RNF213,TOP1,TOP2B	3
Cell-To-Cell Signaling and Interaction, Cellular Assembly and Organization, Embryonic Development, Organ Development, Organismal Development, Skeletal and Muscular System Development and Function, Tissue Development	Fusion of myoblasts	7,08E-03	CACNA1H,CACNA1S,DYSF	3
Cell Morphology	Size of cells	7,19E-03	ARHGAP35,DYSF,PIK3R1,PRDM1,PRKG2,RPS6,SHANK3,TAS1R3,TIAM1,TOP1,TSC2,YAP1	12
Developmental Disorder, Neurological Disease	Neurocristopathy syndrome	7,22E-03	CHD7,L1CAM,NAV2,TSC2	4
Cell Morphology, Developmental Disorder, Embryonic Development, Organismal Development, Tissue Morphology	Abnormal morphology of embryonic stem cells	7,25E-03	ARID1A	1
Lipid Metabolism, Molecular Transport, Small Molecule Biochemistry	Accumulation of C10:1 dicarboxylic acid	7,25E-03	HADHA	1
Lipid Metabolism, Molecular Transport, Small Molecule Biochemistry	Accumulation of C14:1 fatty acid	7,25E-03	HADHA	1
Lipid Metabolism, Molecular Transport, Small Molecule Biochemistry	Accumulation of myristic acid	7,25E-03	HADHA	1
Lipid Metabolism, Molecular Transport, Small Molecule Biochemistry	Accumulation of sebacic acid	7,25E-03	HADHA	1
Lipid Metabolism, Molecular Transport, Small Molecule Biochemistry	Accumulation of suberic acid	7,25E-03	HADHA	1
Connective Tissue Disorders, Developmental Disorder, Hereditary Disorder, Organismal Injury and Abnormalities, Skeletal and Muscular Disorders	Achondrogenesis type IA	7,25E-03	TRIP11	1
Cell-To-Cell Signaling and Interaction, Nervous System Development and Function	Action potential of POMC neurons	7,25E-03	PYY	1
Cell-To-Cell Signaling and Interaction, Nervous System Development and Function	Action potential of neuropeptide-Y neurons	7,25E-03	PYY	1
Lipid Metabolism, Nucleic Acid Metabolism, Small Molecule Biochemistry	Activation of 5, 6-dichloro-7,7,7-trifluoro-4-thia-5-heptenoyl-coenzyme A	7,25E-03	HADHA	1
Skeletal and Muscular System Development and Function	Adaptation of skeletal muscle	7,25E-03	CACNA1S	1
Cell-To-Cell Signaling and Interaction, Hematological System Development and Function, Hematopoiesis	Adhesion of erythroblasts	7,25E-03	MAEA	1
Cell-To-Cell Signaling and Interaction	Aggregation of germ cell tumor cell lines	7,25E-03	L1CAM	1
Cell Cycle	Aneuploidy of B-lymphocyte derived cell lines	7,25E-03	KLHDC8B	1
Cell Cycle, Embryonic Development	Arrest in G0/G1 phase transition of embryonic stem cells	7,25E-03	PIK3R1	1
Cell Cycle	Arrest in S phase of leukocyte cell lines	7,25E-03	RBM5	1
Embryonic Development, Organismal Development, Tissue Development	Arrest in development of extraembryonic tissue	7,25E-03	MAX	1
Cellular Development, Embryonic Development, Hematological System Development and Function, Hematopoiesis, Lymphoid Tissue Structure and Development, Organ Development, Organismal Development	Arrest in maturation of thymocytes	7,25E-03	SHC1	1
Tissue Morphology	Arrest in remodeling of capillary plexus	7,25E-03	UBR4	1
Cell Morphology	Arrest in sprouting of lymph vessel	7,25E-03	PIK3R1	1
Dermatological Diseases and Conditions, Inflammatory Disease, Inflammatory Response, Organismal Injury and Abnormalities	Autoeczematization dermatitis	7,25E-03	PRDM1	1
Cell Cycle, DNA Replication, Recombination, and Repair	Autointegration of DNA	7,25E-03	BANF1	1
Cell Morphology, Cellular Function and Maintenance	Autophagy of hepatic stellate cells	7,25E-03	SERPINH1	1
Developmental Disorder, Hereditary Disorder, Neurological Disease, Organismal Injury and Abnormalities	Autosomal dominant mental retardation type 14	7,25E-03	ARID1A	1
Developmental Disorder, Hereditary Disorder, Neurological Disease, Organismal Injury and Abnormalities	Autosomal dominant mental retardation type 9	7,25E-03	KIF1A	1
Hereditary Disorder, Organismal Injury and Abnormalities, Skeletal and Muscular Disorders	Autosomal dominant myosin storage myopathy	7,25E-03	MYH7	1
Dermatological Diseases and Conditions, Developmental Disorder, Hereditary Disorder, Organismal Injury and Abnormalities	Autosomal dominant steatocystoma multiplex	7,25E-03	KRT17	1
Developmental Disorder, Hereditary Disorder, Organismal Injury and Abnormalities, Skeletal and Muscular Disorders	Autosomal recessive Miyoshi myopathy	7,25E-03	DYSF	1
Hematological Disease, Hereditary Disorder, Immunological Disease, Metabolic Disease, Organismal Injury and Abnormalities	Autosomal recessive agammaglobulinemia type 7	7,25E-03	PIK3R1	1
Hereditary Disorder, Neurological Disease, Organismal Injury and Abnormalities, Skeletal and Muscular Disorders	Autosomal recessive distal myopathy with anterior tibial onset	7,25E-03	DYSF	1
Developmental Disorder, Hereditary Disorder, Organismal Injury and Abnormalities, Skeletal and Muscular Disorders	Autosomal recessive hyaline body myopathy	7,25E-03	MYH7	1
Developmental Disorder, Hereditary Disorder, Organismal Functions, Organismal Injury and Abnormalities, Skeletal and Muscular Disorders	Autosomal recessive limb girdle muscular dystrophy type 2B	7,25E-03	DYSF	1
Developmental Disorder, Hereditary Disorder, Metabolic Disease, Organismal Functions, Organismal Injury and Abnormalities, Skeletal and Muscular Disorders	Autosomal recessive limb-girdle muscular dystrophy type 2I	7,25E-03	FKRP	1
Developmental Disorder, Hereditary Disorder, Neurological Disease, Organismal Injury and Abnormalities	Autosomal recessive mental retardation type 7	7,25E-03	TUSC3	1
Hereditary Disorder, Neurological Disease, Organismal Injury and Abnormalities, Skeletal and Muscular Disorders	Autosomal recessive spastic paraplegia type 30	7,25E-03	KIF1A	1
Hereditary Disorder, Neurological Disease, Organismal Injury and Abnormalities	Autosomal recessive spinocerebellar ataxia type 2	7,25E-03	PMPCA	1
Cancer, Organismal Injury and Abnormalities	BAP1 cancer syndrome	7,25E-03	BAP1	1
Cancer, Organismal Injury and Abnormalities	Bilateral cystadenoma	7,25E-03	TSC2	1
Endocrine System Development and Function	Binding of adrenal gland capsule	7,25E-03	PYY	1
Endocrine System Development and Function, Nervous System Development and Function	Binding of hypothalamus	7,25E-03	PYY	1
Lipid Metabolism, Nucleic Acid Metabolism, Small Molecule Biochemistry	Binding of palmitoyl-coenzyme A	7,25E-03	ACADL	1
Nervous System Development and Function	Binding of substantia nigra	7,25E-03	PYY	1
Nucleic Acid Metabolism, Small Molecule Biochemistry	Biosynthesis of dATP	7,25E-03	ADK	1
Developmental Disorder, Neurological Disease, Skeletal and Muscular Disorders	Birk-Barel syndrome	7,25E-03	KCNK9	1
Developmental Disorder, Hereditary Disorder, Neurological Disease, Organismal Injury and Abnormalities, Skeletal and Muscular Disorders	CRASH syndrome	7,25E-03	L1CAM	1
Developmental Disorder, Hereditary Disorder, Metabolic Disease, Organismal Injury and Abnormalities	Camptothecin-resistant DNA topoisomerase I	7,25E-03	TOP1	1
Cell Death and Survival, Connective Tissue Development and Function	Cell survival of fibrocytes	7,25E-03	COCH	1
Cardiovascular System Development and Function, Cell-To-Cell Signaling and Interaction, Cellular Assembly and Organization	Cell-cell adhesion of lymphatic endothelial cells	7,25E-03	ALCAM	1
Cell-To-Cell Signaling and Interaction, Cellular Assembly and Organization, Hematological System Development and Function, Immune Cell Trafficking, Inflammatory Response	Cell-cell adhesion of monocyte-derived dendritic cells	7,25E-03	ALCAM	1
Developmental Disorder, Organismal Injury and Abnormalities, Skeletal and Muscular Disorders	Centronuclear myopathy of anterior tibial muscle	7,25E-03	YAP1	1
DNA Replication, Recombination, and Repair, Developmental Disorder	Chromosome 22q13.3 deletion syndrome	7,25E-03	SHANK3	1
Cell Death and Survival, Cellular Function and Maintenance	Clearance of Pseudomonas aeruginosa UCBPP-PA14	7,25E-03	COCH	1
Cell-To-Cell Signaling and Interaction, Skeletal and Muscular System Development and Function	Clustering of muscle cell lines	7,25E-03	SHC1	1
Cell-To-Cell Signaling and Interaction, Nervous System Development and Function	Conductance velocity of motor nerve	7,25E-03	CANX	1
Cell-To-Cell Signaling and Interaction, Nervous System Development and Function	Conductance velocity of sensory nerve	7,25E-03	CANX	1
Developmental Disorder, Hereditary Disorder, Ophthalmic Disease, Organismal Injury and Abnormalities	Cone-rod dystrophy type 15	7,25E-03	CDHR1	1
Developmental Disorder, Hereditary Disorder, Metabolic Disease, Organismal Injury and Abnormalities	Congenital disorder of glycosylation type 2i	7,25E-03	COG5	1
Developmental Disorder, Hereditary Disorder, Immunological Disease, Metabolic Disease, Neurological Disease, Organismal Injury and Abnormalities, Skeletal and Muscular Disorders	Congenital myasthenic syndrome associated with acetylcholine receptor deficiency type 2C	7,25E-03	CHRNB1	1
Cell-To-Cell Signaling and Interaction, Inflammatory Response	Cytotoxic reaction of stria vascularis cells	7,25E-03	COCH	1
Cell-To-Cell Signaling and Interaction, Connective Tissue Development and Function, Inflammatory Response	Cytotoxic reaction of type I fibrocytes	7,25E-03	COCH	1
Cell-To-Cell Signaling and Interaction, Connective Tissue Development and Function, Inflammatory Response	Cytotoxic reaction of type II fibrocyte	7,25E-03	COCH	1
Cell-To-Cell Signaling and Interaction, Connective Tissue Development and Function, Inflammatory Response	Cytotoxic reaction of type III spiral ligament fibrocytes	7,25E-03	COCH	1
Cell-To-Cell Signaling and Interaction, Connective Tissue Development and Function, Inflammatory Response	Cytotoxic reaction of type IV fibrocyte	7,25E-03	COCH	1
Cellular Compromise, Organismal Injury and Abnormalities, Skeletal and Muscular Disorders, Tissue Morphology	Damage of transverse tubules	7,25E-03	DYSF	1
Nervous System Development and Function	Decussation	7,25E-03	L1CAM	1
Inflammatory Response	Degranulation of cytotoxic granule	7,25E-03	ITGAE	1
Embryonic Development, Tissue Morphology	Delay in fusion of definitive endoderm	7,25E-03	FURIN	1
Cell Morphology, Cellular Function and Maintenance, DNA Replication, Recombination, and Repair	Delay in initiation of double-stranded DNA break repair of colorectal cancer cell lines	7,25E-03	ZNF281	1
Cell-To-Cell Signaling and Interaction, Cellular Assembly and Organization, Embryonic Development, Organ Development, Organismal Development, Skeletal and Muscular System Development and Function, Tissue Development	Delay in initiation of fusion of myoblasts	7,25E-03	DYSF	1
Organismal Functions, Organismal Injury and Abnormalities	Delay in initiation of healing of ulcer	7,25E-03	PIK3R1	1
Cancer, Organismal Injury and Abnormalities	Detection of tumor cells	7,25E-03	CRTAM	1
Cellular Assembly and Organization, Cellular Development, Cellular Growth and Proliferation, Embryonic Development, Organ Development, Organismal Development, Skeletal and Muscular System Development and Function, Tissue Development	Development of transverse tubules	7,25E-03	DYSF	1
Cellular Development, Embryonic Development, Hair and Skin Development and Function, Organ Development, Organismal Development, Tissue Development	Differentiation of basal epidermal cells	7,25E-03	YAP1	1
Cellular Assembly and Organization, Cellular Compromise	Disruption of transverse tubules	7,25E-03	DYSF	1
Cellular Movement	Dissemination of ovarian cancer cells	7,25E-03	L1CAM	1
Cellular Movement	Dissemination of uterine carcinoma cells	7,25E-03	L1CAM	1
Dermatological Diseases and Conditions, Inflammatory Disease, Inflammatory Response, Organismal Injury and Abnormalities	Dyshidrotic eczema	7,25E-03	PRDM1	1
Developmental Disorder, Hereditary Disorder, Neurological Disease, Organismal Injury and Abnormalities	Early infantile epileptic encephalopathy type 48	7,25E-03	AP3B2	1
Developmental Disorder, Hereditary Disorder, Neurological Disease, Organismal Injury and Abnormalities	Early infantile epileptic encephalopathy type 54	7,25E-03	HNRNPU	1
Amino Acid Metabolism, Molecular Transport, Small Molecule Biochemistry	Efflux of glutamine	7,25E-03	SLC38A3	1
Connective Tissue Disorders, Organismal Injury and Abnormalities, Skeletal and Muscular Disorders	Endomysial fibrosis of skeletal muscle	7,25E-03	DYSF	1
Cell Cycle, Nervous System Development and Function	Entry into mitosis of granule neuron progenitor cells	7,25E-03	YAP1	1
Cancer, Hematological Disease, Organismal Injury and Abnormalities	Erythroid hyperplasia	7,25E-03	PIK3R1	1
Cell Cycle	Exit from G1 phase of leukocyte cell lines	7,25E-03	RBM5	1
Cardiovascular Disease, Developmental Disorder, Hereditary Disorder, Organismal Injury and Abnormalities	Familial Ebstein anomaly	7,25E-03	MYH7	1
Cardiovascular Disease, Hereditary Disorder, Organismal Injury and Abnormalities, Skeletal and Muscular Disorders	Familial arrhythmogenic right ventricular dysplasia type 2	7,25E-03	RYR2	1
Endocrine System Disorders, Metabolic Disease, Organismal Injury and Abnormalities	Familial hyperaldosteronism type IV	7,25E-03	CACNA1H	1
Connective Tissue Disorders, Hereditary Disorder, Inflammatory Disease, Organismal Injury and Abnormalities, Skeletal and Muscular Disorders	Familial osteochondritis dissecans	7,25E-03	ACAN	1
Tissue Development	Formation of epithelial barrier	7,25E-03	PRDM1	1
Nervous System Development and Function, Tissue Development	Formation of nerve fascicle	7,25E-03	L1CAM	1
Cellular Assembly and Organization, Organismal Development, Tissue Development	Formation of type I collagen fibrils	7,25E-03	SERPINH1	1
Hematopoiesis	Frequency of colony-forming erythroid cells	7,25E-03	PIK3R1	1
Developmental Disorder, Ophthalmic Disease, Organismal Injury and Abnormalities	Fuchs endothelial corneal dystrophy type 1	7,25E-03	COL8A2	1
Embryonic Development, Tissue Morphology	Fusion of heart tube	7,25E-03	FURIN	1
Cell Cycle	G1 checkpoint of granule neuron progenitor cells	7,25E-03	YAP1	1
Cell Cycle	G1/S phase transition of mesothelioma cell lines	7,25E-03	BAP1	1
Cell Cycle	G2/M phase of granule neuron progenitor cells	7,25E-03	YAP1	1
Organismal Functions, Skeletal and Muscular System Development and Function	Healing of sarcolemma	7,25E-03	DYSF	1
Hereditary Disorder, Neurological Disease, Organismal Injury and Abnormalities	Hereditary sensory neuropathy type IIC	7,25E-03	KIF1A	1
Nucleic Acid Metabolism, Small Molecule Biochemistry	Homeostasis of adenosine	7,25E-03	ADK	1
Cellular Function and Maintenance	Homeostasis of macrophages	7,25E-03	BAP1	1
Developmental Disorder, Hematological Disease, Hereditary Disorder, Metabolic Disease, Organismal Injury and Abnormalities	Hypermethioninemia due to adenosine kinase deficiency	7,25E-03	ADK	1
Cancer, Gastrointestinal Disease, Organismal Injury and Abnormalities	Hyperplasia of tongue	7,25E-03	YAP1	1
Cellular Function and Maintenance	Hyperpolarization of neuropeptide-Y neurons	7,25E-03	PYY	1
Developmental Disorder, Endocrine System Disorders, Hereditary Disorder, Neurological Disease, Organismal Injury and Abnormalities, Reproductive System Disease	Hypogonadotrophic hypogonadism 5 without anosmia	7,25E-03	CHD7	1
Hereditary Disorder, Immunological Disease, Organismal Injury and Abnormalities	Immunodeficiency 36	7,25E-03	PIK3R1	1
Cellular Movement	Invasion by lung carcinoma cells	7,25E-03	L1CAM	1
Cellular Movement	Invasion by lymphoma cells	7,25E-03	L1CAM	1
Developmental Disorder, Endocrine System Disorders, Hereditary Disorder, Neurological Disease, Organismal Injury and Abnormalities, Reproductive System Disease, Respiratory Disease	Kallmann syndrome type 5	7,25E-03	CHD7	1
Cell Death and Survival, Developmental Disorder, Gastrointestinal Disease, Hepatic System Disease, Hereditary Disorder, Metabolic Disease, Organismal Injury and Abnormalities, Reproductive System Disease	LCHAD deficiency with maternal acute fatty liver of pregnancy	7,25E-03	HADHA	1
Developmental Disorder, Embryonic Development, Organismal Development, Tissue Morphology	Lack of cortical subplate	7,25E-03	TOP2B	1
Developmental Disorder, Hereditary Disorder, Organismal Injury and Abnormalities, Skeletal and Muscular Disorders	Laing-type distal myopathy	7,25E-03	MYH7	1
Connective Tissue Disorders, Developmental Disorder, Gastrointestinal Disease, Neurological Disease, Organismal Development, Organismal Injury and Abnormalities, Psychological Disorders, Skeletal and Muscular Disorders	Lamb-Shaffer syndrome	7,25E-03	SOX5	1
Cardiovascular Disease, Hereditary Disorder, Organismal Injury and Abnormalities, Skeletal and Muscular Disorders	Left ventricular noncompaction type 5	7,25E-03	MYH7	1
Connective Tissue Disorders, Developmental Disorder, Hereditary Disorder, Neurological Disease, Organismal Injury and Abnormalities, Skeletal and Muscular Disorders	Lujan-Fryns syndrome	7,25E-03	MED12	1
Cancer, Cardiovascular Disease, Dermatological Diseases and Conditions, Developmental Disorder, Hereditary Disorder, Neurological Disease, Organismal Injury and Abnormalities, Respiratory Disease	Lymphangiomyomatosis due to tuberous sclerosis syndrome	7,25E-03	TSC2	1
Cellular Function and Maintenance, Hematological System Development and Function	Maintenance of plasma cells	7,25E-03	PRDM1	1
Developmental Disorder, Endocrine System Disorders	Male pseudohermaphroditism with gynecomastia	7,25E-03	HSD17B3	1
Organismal Injury and Abnormalities	Megakaryocytic dysplasia	7,25E-03	RPS6	1
Cardiovascular System Development and Function, Cellular Movement, Skeletal and Muscular System Development and Function	Migration of cardiomyocytes	7,25E-03	FURIN	1
Cellular Movement	Migration of uterine carcinoma cells	7,25E-03	L1CAM	1
Cellular Assembly and Organization	Mobilization of nucleosomes	7,25E-03	ARID1A	1
Cellular Movement	Movement of lung carcinoma cells	7,25E-03	L1CAM	1
Cardiovascular Disease, Hereditary Disorder, Neurological Disease, Organismal Injury and Abnormalities	Moyamoya disease type 2	7,25E-03	RNF213	1
Cell Morphology, Cellular Compromise	Multinucleation of B lymphoblastoid cell lines	7,25E-03	KLHDC8B	1
Cell Morphology, Cellular Compromise, Hematological System Development and Function	Multinucleation of B-lymphocyte derived cell lines	7,25E-03	KLHDC8B	1
Developmental Disorder, Hereditary Disorder, Metabolic Disease, Neurological Disease, Ophthalmic Disease, Organismal Injury and Abnormalities, Skeletal and Muscular Disorders	Muscular dystrophy-dystroglycanopathy (congenital with brain and eye anomalies) type A5	7,25E-03	FKRP	1
Developmental Disorder, Hereditary Disorder, Metabolic Disease, Neurological Disease, Organismal Injury and Abnormalities, Skeletal and Muscular Disorders	Muscular dystrophy-dystroglycanopathy (congenital with mental retardation) type B5	7,25E-03	FKRP	1
Developmental Disorder, Hereditary Disorder, Metabolic Disease, Organismal Injury and Abnormalities, Skeletal and Muscular Disorders	Muscular dystrophy-dystroglycanopathy (congenital without mental retardation) type B5	7,25E-03	FKRP	1
Connective Tissue Disorders, Dermatological Diseases and Conditions, Developmental Disorder, Hereditary Disorder, Metabolic Disease, Organismal Injury and Abnormalities, Skeletal and Muscular Disorders	Nestor-Guillermo progeria syndrome	7,25E-03	BANF1	1
Hematological Disease, Metabolic Disease	Normotriglyceridemic hypobetalipoproteinemia	7,25E-03	APOB	1
Dermatological Diseases and Conditions, Inflammatory Disease, Inflammatory Response, Organismal Injury and Abnormalities	Nummular eczema	7,25E-03	PRDM1	1
Developmental Disorder, Hereditary Disorder, Ophthalmic Disease, Organismal Injury and Abnormalities	Ocular coloboma with or without hearing impairment, cleft lip/palate, and/or mental retardation	7,25E-03	YAP1	1
Cellular Assembly and Organization, Organ Morphology, Tissue Development, Visual System Development and Function	Organization of photoreceptor outer segments	7,25E-03	CDHR1	1
Connective Tissue Disorders, Developmental Disorder, Hereditary Disorder, Metabolic Disease, Organismal Injury and Abnormalities, Skeletal and Muscular Disorders	Osteogenesis imperfecta X	7,25E-03	SERPINH1	1
Cellular Compromise, Organismal Injury and Abnormalities, Skeletal and Muscular Disorders	Oxidative stress response of adductor muscle	7,25E-03	SHC1	1
Dermatological Diseases and Conditions, Developmental Disorder, Hereditary Disorder, Organismal Injury and Abnormalities, Skeletal and Muscular Disorders	Pachyonychia congenita 2	7,25E-03	KRT17	1
DNA Replication, Recombination, and Repair, Nucleic Acid Metabolism, Small Molecule Biochemistry	Phosphorylation of adenosine	7,25E-03	ADK	1
DNA Replication, Recombination, and Repair	Platination of DNA	7,25E-03	SLC22A2	1
Developmental Disorder, Hereditary Disorder, Ophthalmic Disease, Organismal Injury and Abnormalities	Posterior polymorphous corneal dystrophy 2	7,25E-03	COL8A2	1
Cardiovascular Disease, Hereditary Disorder, Organismal Injury and Abnormalities	Progressive familial heart block type IB	7,25E-03	TRPM4	1
Cellular Development, Cellular Growth and Proliferation, Hair and Skin Development and Function, Organ Development, Tissue Development	Proliferation of basal epidermal cells	7,25E-03	YAP1	1
Hematological System Development and Function, Humoral Immune Response, Lymphoid Tissue Structure and Development, Tissue Morphology	Quantity of Ly-1 B lymphocytes	7,25E-03	PIK3R1	1
Cellular Development, Cellular Growth and Proliferation, Embryonic Development, Organismal Development, Tissue Morphology	Quantity of endodermal cells	7,25E-03	FURIN	1
Nervous System Development and Function, Organ Morphology, Tissue Morphology	Quantity of rod bipolar cells	7,25E-03	PRDM1	1
Cell Death and Survival	Recovery of carcinoma cell lines	7,25E-03	BAP1	1
Cell Death and Survival	Recovery of lung cancer cell lines	7,25E-03	BAP1	1
Cell Death and Survival	Recovery of mesothelioma cell lines	7,25E-03	BAP1	1
Organ Morphology, Tissue Development	Regeneration of adductor muscle	7,25E-03	SHC1	1
Cell Death and Survival, Cellular Development, Nervous System Development and Function, Tissue Development, Tissue Morphology	Regeneration of bipolar cells	7,25E-03	PRDM1	1
DNA Replication, Recombination, and Repair	Relaxation of pBR322 plasmid	7,25E-03	TOP1	1
Lipid Metabolism, Molecular Transport, Small Molecule Biochemistry	Release of leukotriene D4	7,25E-03	TRPM4	1
Lipid Metabolism, Molecular Transport, Small Molecule Biochemistry	Release of leukotriene E4	7,25E-03	TRPM4	1
Hematopoiesis, Lymphoid Tissue Structure and Development	Remodeling of reticular matrix	7,25E-03	L1CAM	1
Cellular Assembly and Organization	Resealing of sarcolemma	7,25E-03	DYSF	1
Cardiovascular System Development and Function	Response of mesenteric artery	7,25E-03	RORA	1
Cellular Assembly and Organization	Restoration of actin cytoskeleton	7,25E-03	SHC1	1
Cell-To-Cell Signaling and Interaction, Cell-mediated Immune Response, Cellular Function and Maintenance, Cellular Movement, Hematological System Development and Function, Immune Cell Trafficking	Retention of regulatory T lymphocytes	7,25E-03	ITGAE	1
Hereditary Disorder, Ophthalmic Disease, Organismal Injury and Abnormalities	Retinitis pigmentosa type 65	7,25E-03	CDHR1	1
Connective Tissue Disorders, Developmental Disorder, Hereditary Disorder, Metabolic Disease, Organismal Injury and Abnormalities, Skeletal and Muscular Disorders	SHORT syndrome	7,25E-03	PIK3R1	1
Developmental Disorder, Hereditary Disorder, Organismal Injury and Abnormalities, Skeletal and Muscular Disorders	Scapuloperoneal muscular dystrophy	7,25E-03	MYH7	1
Hereditary Disorder, Neurological Disease, Organismal Injury and Abnormalities, Psychological Disorders	Schizophrenia type 15	7,25E-03	SHANK3	1
Cell Morphology, Skeletal and Muscular System Development and Function	Shape of muscle cell lines	7,25E-03	SHC1	1
Cell Morphology, Hair and Skin Development and Function, Organ Morphology, Tissue Morphology	Size of corneocytes	7,25E-03	PRDM1	1
Cell Morphology	Size of kidney cancer cell lines	7,25E-03	TSC2	1
Developmental Disorder, Hereditary Disorder, Immunological Disease, Neurological Disease, Organismal Injury and Abnormalities, Skeletal and Muscular Disorders	Slow-channel congenital myasthenic syndrome type 2a	7,25E-03	CHRNB1	1
Cancer, Organismal Injury and Abnormalities, Skeletal and Muscular Disorders	Soft tissue sarcoma of extremity	7,25E-03	TSC2	1
Cancer	Sphere formation by adenocarcinoma cell lines	7,25E-03	YAP1	1

## Sheet: mH2A2 24-ChIP
© 2000-2018 QIAGEN. All rights reserved.
Categories	Diseases or Functions Annotation	p-Value	Molecules	# Molecules
Cancer, Dermatological Diseases and Conditions, Organismal Injury and Abnormalities	Cutaneous melanoma	1,29E-07	ABCA12,ADCY8,ANO1,BAHCC1,BIRC6,C6orf106,CDH17,CDH8,CDHR1,CEP162,COL4A2,COL6A3,COL8A2,CYP27A1,DDX1,DHRS13,DLX6,DSCAM,DYSF,EBF1,ECE1,EML1,EPG5,ESAM,FKRP,GAB3,GLRA4,GPR174,GRIN3B,HIVEP2,IGDCC3,IL1RAPL2,IMMP2L,IQCH,ITGA11,KCNH1,KIF1B,KIFAP3,L1CAM,LUZP2,MAK,MEGF11,MINDY3,MYO15A,MYOT,NDRG1,NKD1,NUDT9,PANK4,PELI1,PISD,PLEKHS1,PLXNB3,POLA1,RAC2,RBM19,RBM47,RFC1,SEC23A,SEPT6,SFSWAP,SLC12A4,SLC5A8,SNX14,TH…	71
Cancer, Dermatological Diseases and Conditions, Organismal Injury and Abnormalities	Skin cancer	2,52E-07	ABCA12,ADCY8,ANO1,ATG13,BAHCC1,BIRC6,C6orf106,CDH17,CDH8,CDHR1,CEP162,COL4A2,COL6A3,COL8A2,CYP27A1,DDX1,DHRS13,DLX6,DSCAM,DYSF,EBF1,ECE1,EML1,EPG5,ESAM,FKRP,GAB3,GLRA4,GPR174,GRIN3B,HIVEP2,IGDCC3,IL1RAPL2,IMMP2L,IQCH,ITGA11,KCNH1,KIF1B,KIFAP3,L1CAM,LUZP2,MAK,MEGF11,MINDY3,MYO15A,MYOT,NDRG1,NKD1,NUDT9,PANK4,PELI1,PIGU,PISD,PLEKHS1,PLXNB3,POLA1,RAC2,RBM19,RBM47,RFC1,SEC23A,SEPT6,SFSWAP,SLC12A4,SLC5…	73
Cancer, Organismal Injury and Abnormalities	Melanoma	1,18E-06	ABCA12,ADCY8,ALG5,ANO1,B3GNT5,BAHCC1,BIRC6,C6orf106,CDH17,CDH8,CDHR1,CEP162,COL4A2,COL6A3,COL8A2,CYP27A1,DDX1,DHRS13,DLX6,DSCAM,DYSF,EBF1,ECE1,EML1,EPG5,ESAM,FKRP,GAB3,GLRA4,GPR174,GRIN3B,HIVEP2,IGDCC3,IL1RAPL2,IMMP2L,IQCH,ITGA11,KCNH1,KIAA0825,KIF1B,KIFAP3,L1CAM,LUZP2,MAK,MEGF11,MINDY3,MYO15A,MYOT,NDRG1,NKD1,NUDT9,PANK4,PELI1,PISD,PLEKHS1,PLXNB3,POLA1,RAC2,RBM19,RBM47,RFC1,SEC23A,SEPT6,SFSWAP,SL…	77
Cancer, Organismal Injury and Abnormalities	Cancer of secretory structure	1,26E-06	ABCA12,ADCY8,AIP,ARFGAP2,ATG13,BAHCC1,BIRC6,BMS1,CDH17,CDH8,CEP162,COL4A2,COL6A3,COL8A2,DDX1,DSCAM,DYSF,EBF1,ECE1,EML1,EPG5,ERCC6L2,FKRP,GRIN3B,HIVEP2,HOXB3,IQCH,ITGA11,KCNH1,KIAA0825,KIF1B,KIFAP3,MAK,MEGF11,MYO15A,MYOT,NAT10,NKD1,NME7,PANK4,PELI1,PIGN,PISD,PLEKHS1,POLA1,PVALB,RAC2,RBM19,RBM47,RFC1,SAE1,SEPT6,SLC12A4,SLC19A1,SLC5A8,SMC1A,TMEM132D,TMPRSS7,VWC2L,WDFY4,WSCD2,ZFPL1	62
Cancer, Organismal Injury and Abnormalities	Abdominal adenocarcinoma	1,34E-06	ABCA12,ADCY8,AIP,ALG5,ANO1,ARFGAP2,B3GNT5,BAHCC1,BIRC6,BMS1,CDH17,CDH8,CDHR1,CEP162,COL4A2,COL6A3,COL8A2,CYP27A1,DDX1,DLX6,DSCAM,DYSF,EBF1,ECE1,EML1,EPG5,EPHB6,ERCC6L2,FAM72A,FKRP,GAB3,GGH,GLRA4,GPR174,GRIN3B,HIVEP2,HOXB3,IGDCC3,IL1RAPL2,IMMP2L,IQCH,ITGA11,KCNH1,KIAA0825,KIF1B,KIFAP3,L1CAM,LUZP2,MAK,MEGF11,MINDY3,MYO15A,MYOT,NAT10,NKD1,NME7,NOC2L,OPA1,PANK4,PELI1,PIGN,PIGU,PISD,PLEKHS1,PLXNB3,POL…	94
Cancer, Organismal Injury and Abnormalities	Nonhematologic malignant neoplasm	1,76E-06	ABCA12,ADCY8,AIP,ALG5,ANO1,ARFGAP2,ATG13,B3GNT5,BAHCC1,BIRC6,BMS1,C6orf106,CDH17,CDH8,CDHR1,CEP162,COL4A2,COL6A3,COL8A2,CYP27A1,DDX1,DHRS13,DLX6,DSCAM,DYSF,EBF1,ECE1,EML1,EPG5,EPHB6,ERCC6L2,ESAM,FAM72A,FKRP,GAB3,GGH,GLRA4,GPR174,GRIN3B,HIVEP2,HOXB3,IGDCC3,IL1RAPL2,IMMP2L,IQCH,ITGA11,KCNH1,KIAA0825,KIF1B,KIFAP3,L1CAM,LUZP2,MAK,MEGF11,MINDY3,MYO15A,MYOT,NAT10,NDRG1,NKD1,NME7,NOC2L,NUDT9,OFCC1,OPA1,…	102
Cancer, Organismal Injury and Abnormalities	Abdominal cancer	7,11E-06	ABCA12,ADCY8,AIP,ALG5,ANO1,ARFGAP2,ATG13,B3GNT5,BAHCC1,BIRC6,BMS1,CDH17,CDH8,CDHR1,CEP162,COL4A2,COL6A3,COL8A2,CYP27A1,DDX1,DHRS13,DLX6,DSCAM,DYSF,EBF1,ECE1,EML1,EPG5,EPHB6,ERCC6L2,FAM72A,FKRP,GAB3,GGH,GLRA4,GPR174,GRIN3B,HIVEP2,HOXB3,IGDCC3,IL1RAPL2,IMMP2L,IQCH,ITGA11,KCNH1,KIAA0825,KIF1B,KIFAP3,L1CAM,LUZP2,MAK,MEGF11,MINDY3,MYO15A,MYOT,NAT10,NDRG1,NKD1,NME7,NOC2L,OFCC1,OPA1,PANK4,PELI1,PIGN,PIG…	98
Cancer, Organismal Injury and Abnormalities	Cancer	7,16E-06	ABCA12,ADCY8,ADGRG4,AIP,ALG5,ANO1,ARFGAP2,ATG13,B3GNT5,BAHCC1,BIRC6,BMS1,C6orf106,CDH17,CDH8,CDHR1,CEP162,COL4A2,COL6A3,COL8A2,CYP27A1,DDX1,DHRS13,DLX6,DSCAM,DYSF,EBF1,ECE1,EML1,EPG5,EPHB6,ERCC6L2,ESAM,FAM72A,FKRP,GAB3,GGH,GLRA4,GPR174,GRIN3B,HIVEP2,HOXB3,IGDCC3,IL1RAPL2,IMMP2L,IQCH,ITGA11,KCNH1,KIAA0825,KIF1B,KIFAP3,L1CAM,LUZP2,MAK,MEGF11,MINDY3,MYO15A,MYOT,NAT10,NDRG1,NKD1,NME7,NOC2L,NUDT9,OFCC…	103
Cancer, Organismal Injury and Abnormalities	Pelvic tumor	2,10E-05	ABCA12,ADCY8,ALG5,ARFGAP2,ATG13,BAHCC1,BIRC6,BMS1,CDH17,CDH8,CDHR1,CEP162,COL4A2,COL6A3,DDX1,DLX6,DSCAM,DYSF,EBF1,ECE1,EML1,EPG5,EPHB6,ERCC6L2,FAM72A,GAB3,GLRA4,GPR174,GRIN3B,HIVEP2,HOXB3,IGDCC3,IL1RAPL2,IMMP2L,ITGA11,KCNH1,KIAA0825,KIF1B,L1CAM,LUZP2,MAK,MEGF11,MYO15A,MYOT,NDRG1,NKD1,NME7,PANK4,PELI1,PIGN,PISD,PLEKHS1,POLA1,RAC2,RBM19,RBM47,SAE1,SEPT6,SLC12A4,SLC19A1,SLC5A8,SMC1A,TMEM132D,TMPRSS7…	69
Cancer, Gastrointestinal Disease, Organismal Injury and Abnormalities	Colorectal carcinoma	2,17E-05	ABCA12,ADCY8,ANO1,ARFGAP2,BAHCC1,BIRC6,BMS1,CDH8,CDHR1,CEP162,COL4A2,COL6A3,CYP27A1,DLX6,DSCAM,DYSF,EBF1,ECE1,EPG5,FKRP,GPR174,GRIN3B,HIVEP2,HOXB3,IGDCC3,IL1RAPL2,KCNH1,KIAA0825,KIF1B,L1CAM,LUZP2,MEGF11,MYO15A,MYOT,NAT10,NOC2L,OPA1,PIGN,PIGU,PLEKHS1,PLXNB3,POLA1,RBM19,SFSWAP,SLC19A1,SMC1A,THOC2,TMEM132D,TMPRSS7,UGCG,WDFY4,WDPCP,WSCD2	53
Cancer, Gastrointestinal Disease, Organismal Injury and Abnormalities	Colorectal adenocarcinoma	2,27E-05	ABCA12,ADCY8,ANO1,ARFGAP2,BAHCC1,BIRC6,BMS1,CDH8,CDHR1,CEP162,COL4A2,COL6A3,CYP27A1,DLX6,DSCAM,DYSF,EBF1,ECE1,EPG5,FKRP,GPR174,GRIN3B,HIVEP2,HOXB3,IGDCC3,IL1RAPL2,KCNH1,KIAA0825,KIF1B,L1CAM,LUZP2,MEGF11,MYO15A,MYOT,NOC2L,OPA1,PIGN,PIGU,PLEKHS1,PLXNB3,POLA1,RBM19,SFSWAP,SLC19A1,SMC1A,THOC2,TMEM132D,TMPRSS7,UGCG,WDFY4,WDPCP,WSCD2	52
Cancer, Organismal Injury and Abnormalities	Tumorigenesis of epithelial neoplasm	2,32E-05	ABCA12,ADCY8,AIP,ALG5,ANO1,ARFGAP2,BAHCC1,BIRC6,BMS1,CDH8,CDHR1,CEP162,COL4A2,COL6A3,COL8A2,CYP27A1,DDX1,DLX6,DSCAM,DYSF,EBF1,ECE1,EML1,EPG5,EPHB6,ERCC6L2,FAM72A,FKRP,GAB3,GLRA4,GPR174,GRIN3B,HIVEP2,HOXB3,IGDCC3,IL1RAPL2,IMMP2L,ITGA11,KCNH1,KIAA0825,KIF1B,KIFAP3,L1CAM,LUZP2,MEGF11,MYO15A,MYOT,NAT10,NME7,NOC2L,OPA1,PANK4,PIGN,PIGU,PISD,PLEKHS1,PLXNB3,POLA1,RAC2,RBM19,RBM47,SAE1,SEPT6,SFSWAP,SLC19A…	75
Cancer, Organismal Injury and Abnormalities	Abdominal carcinoma	2,51E-05	ABCA12,ADCY8,AIP,ALG5,ANO1,ARFGAP2,B3GNT5,BAHCC1,BIRC6,BMS1,CDH17,CDH8,CDHR1,CEP162,COL4A2,COL6A3,COL8A2,CYP27A1,DDX1,DLX6,DSCAM,DYSF,EBF1,ECE1,EML1,EPG5,EPHB6,ERCC6L2,FAM72A,FKRP,GAB3,GGH,GLRA4,GPR174,GRIN3B,HIVEP2,HOXB3,IGDCC3,IL1RAPL2,IMMP2L,IQCH,ITGA11,KCNH1,KIAA0825,KIF1B,KIFAP3,L1CAM,LUZP2,MAK,MEGF11,MINDY3,MYO15A,MYOT,NAT10,NKD1,NME7,NOC2L,OFCC1,OPA1,PANK4,PELI1,PIGN,PIGU,PISD,PLEKHS1,PLXN…	95
Cancer, Gastrointestinal Disease, Organismal Injury and Abnormalities	Colon adenocarcinoma	3,98E-05	ABCA12,ADCY8,ANO1,ARFGAP2,BAHCC1,BIRC6,BMS1,CDH8,CDHR1,CEP162,COL4A2,COL6A3,CYP27A1,DLX6,DSCAM,DYSF,EBF1,ECE1,EPG5,FKRP,GPR174,GRIN3B,HIVEP2,HOXB3,IGDCC3,KCNH1,KIAA0825,KIF1B,L1CAM,MEGF11,MYO15A,MYOT,NOC2L,OPA1,PIGN,PIGU,PLEKHS1,PLXNB3,POLA1,RBM19,SFSWAP,SLC19A1,SMC1A,THOC2,TMEM132D,TMPRSS7,UGCG,WDFY4,WDPCP,WSCD2	50
Cancer, Organismal Injury and Abnormalities	Extracranial solid tumor	4,02E-05	ABCA12,ADCY8,AIP,ALG5,ANO1,ARFGAP2,ATG13,B3GNT5,BAHCC1,BIRC6,BMS1,C6orf106,CDH17,CDH8,CDHR1,CEP162,COL4A2,COL6A3,COL8A2,CYP27A1,DDX1,DHRS13,DLX6,DSCAM,DYSF,EBF1,ECE1,EML1,EPG5,EPHB6,ERCC6L2,ESAM,FAM72A,FKRP,GAB3,GGH,GLRA4,GPR174,GRIN3B,HIVEP2,HOXB3,IGDCC3,IL1RAPL2,IMMP2L,IQCH,ITGA11,KCNH1,KIAA0825,KIF1B,KIFAP3,L1CAM,LUZP2,MAK,MEGF11,MINDY3,MYO15A,MYOT,NAT10,NDRG1,NKD1,NME7,NOC2L,NUDT9,OFCC1,OPA1,…	102
Cancer, Gastrointestinal Disease, Organismal Injury and Abnormalities	Colon cancer	4,67E-05	ABCA12,ADCY8,ANO1,ARFGAP2,BAHCC1,BIRC6,BMS1,CDH8,CDHR1,CEP162,COL4A2,COL6A3,CYP27A1,DLX6,DSCAM,DYSF,EBF1,ECE1,EPG5,FKRP,GGH,GPR174,GRIN3B,HIVEP2,HOXB3,IGDCC3,KCNH1,KIAA0825,KIF1B,L1CAM,MEGF11,MYO15A,MYOT,NDRG1,NOC2L,OPA1,PIGN,PIGU,PLEKHS1,PLXNB3,POLA1,RBM19,SFSWAP,SLC19A1,SMC1A,THOC2,TMEM132D,TMPRSS7,UGCG,WDFY4,WDPCP,WSCD2	52
Organismal Functions	Weakness	4,77E-05	DYSF,FKRP,ITGA11,KIF1B,KIFAP3,MYOT,NDRG1	7
Cancer, Gastrointestinal Disease, Organismal Injury and Abnormalities	Colorectal cancer	4,78E-05	ABCA12,ADCY8,ANO1,ARFGAP2,BAHCC1,BIRC6,BMS1,CDH17,CDH8,CDHR1,CEP162,COL4A2,COL6A3,CYP27A1,DHRS13,DLX6,DSCAM,DYSF,EBF1,ECE1,EPG5,FKRP,GGH,GPR174,GRIN3B,HIVEP2,HOXB3,IGDCC3,IL1RAPL2,KCNH1,KIAA0825,KIF1B,L1CAM,LUZP2,MEGF11,MYO15A,MYOT,NAT10,NDRG1,NOC2L,OPA1,PIGN,PIGU,PLEKHS1,PLXNB3,POLA1,RBM19,SFSWAP,SLC19A1,SMC1A,THOC2,TMEM132D,TMPRSS7,UGCG,WDFY4,WDPCP,WSCD2	57
Cancer, Organismal Injury and Abnormalities	Frequency of tumor	4,79E-05	ABCA12,ADCY8,AIP,ALG5,ANO1,ARFGAP2,BAHCC1,BIRC6,BMS1,CDH8,CDHR1,CEP162,COL4A2,COL6A3,COL8A2,CYP27A1,DDX1,DLX6,DSCAM,DYSF,EBF1,ECE1,EML1,EPG5,EPHB6,ERCC6L2,FAM72A,FKRP,GAB3,GLRA4,GPR174,GRIN3B,HIVEP2,HOXB3,IGDCC3,IL1RAPL2,IMMP2L,ITGA11,KCNH1,KIAA0825,KIF1B,KIFAP3,L1CAM,LUZP2,MEGF11,MYO15A,MYOT,NAT10,NME7,NOC2L,OPA1,PANK4,PIGN,PIGU,PISD,PLEKHS1,PLXNB3,POLA1,RAC2,RBM19,RBM47,SAE1,SEPT6,SFSWAP,SLC19A…	75
Cancer, Organismal Injury and Abnormalities	Abdominal neoplasm	5,19E-05	ABCA12,ADCY8,AIP,ALG5,ANO1,ARFGAP2,ATG13,B3GNT5,BAHCC1,BIRC6,BMS1,CDH17,CDH8,CDHR1,CEP162,COL4A2,COL6A3,COL8A2,CYP27A1,DDX1,DHRS13,DLX6,DSCAM,DYSF,EBF1,ECE1,EML1,EPG5,EPHB6,ERCC6L2,FAM72A,FKRP,GAB3,GGH,GLRA4,GPR174,GRIN3B,HIVEP2,HOXB3,IGDCC3,IL1RAPL2,IMMP2L,IQCH,ITGA11,KCNH1,KIAA0825,KIF1B,KIFAP3,L1CAM,LUZP2,MAK,MEGF11,MINDY3,MYO15A,MYOT,NAT10,NDRG1,NKD1,NME7,NOC2L,OFCC1,OPA1,PANK4,PELI1,PIGN,PIG…	99
Cancer, Organismal Injury and Abnormalities	Pelvic cancer	5,32E-05	ABCA12,ADCY8,ALG5,ARFGAP2,ATG13,BAHCC1,BIRC6,BMS1,CDH17,CDH8,CDHR1,CEP162,COL4A2,COL6A3,DDX1,DLX6,DSCAM,DYSF,EBF1,ECE1,EML1,EPG5,EPHB6,ERCC6L2,FAM72A,GAB3,GLRA4,GPR174,GRIN3B,HIVEP2,HOXB3,IGDCC3,IL1RAPL2,IMMP2L,ITGA11,KCNH1,KIAA0825,KIF1B,L1CAM,LUZP2,MAK,MEGF11,MYO15A,MYOT,NKD1,NME7,PANK4,PELI1,PIGN,PISD,PLEKHS1,POLA1,RAC2,RBM19,RBM47,SAE1,SEPT6,SLC12A4,SLC19A1,SLC5A8,SMC1A,TMEM132D,TMPRSS7,WDFY4…	67
Cancer, Organismal Injury and Abnormalities	Head and neck tumor	5,45E-05	ABCA12,ADCY8,AIP,ANO1,BAHCC1,BIRC6,BMS1,C6orf106,CDH8,CEP162,COL4A2,CYP27A1,DLX6,DSCAM,DYSF,EBF1,EPG5,EPHB6,ERCC6L2,FKRP,GLRA4,GRIN3B,HIVEP2,IQCH,ITGA11,KCNH1,L1CAM,MYO15A,NME7,OPA1,PELI1,PISD,PLEKHS1,POLA1,PVALB,RAC2,RBM19,RBM47,SEPT6,SLC5A8,SMC1A,THOC2,WDFY4,WDPCP	44
Cancer, Organismal Injury and Abnormalities	Incidence of tumor	5,75E-05	ABCA12,ADCY8,AIP,ALG5,ANO1,ARFGAP2,BAHCC1,BIRC6,BMS1,CDH8,CDHR1,CEP162,COL4A2,COL6A3,COL8A2,CYP27A1,DDX1,DLX6,DSCAM,DYSF,EBF1,ECE1,EML1,EPG5,EPHB6,ERCC6L2,FAM72A,FKRP,GAB3,GLRA4,GPR174,GRIN3B,HIVEP2,HOXB3,IGDCC3,IL1RAPL2,IMMP2L,ITGA11,KCNH1,KIAA0825,KIF1B,KIFAP3,L1CAM,LUZP2,MEGF11,MYO15A,MYOT,NAT10,NME7,NOC2L,OPA1,PANK4,PIGN,PIGU,PISD,PLEKHS1,PLXNB3,POLA1,RAC2,RBM19,RBM47,SAE1,SEPT6,SFSWAP,SLC19A…	75
Cancer, Organismal Injury and Abnormalities	Development of carcinoma	6,71E-05	ABCA12,ADCY8,ALG5,ANO1,ARFGAP2,BAHCC1,BIRC6,BMS1,CDH8,CDHR1,CEP162,COL4A2,COL6A3,COL8A2,CYP27A1,DDX1,DLX6,DSCAM,DYSF,EBF1,ECE1,EML1,EPG5,EPHB6,ERCC6L2,FAM72A,FKRP,GAB3,GLRA4,GPR174,GRIN3B,HIVEP2,HOXB3,IGDCC3,IL1RAPL2,IMMP2L,ITGA11,KCNH1,KIAA0825,KIF1B,KIFAP3,L1CAM,LUZP2,MEGF11,MYO15A,MYOT,NAT10,NME7,NOC2L,OPA1,PANK4,PIGN,PIGU,PISD,PLEKHS1,PLXNB3,POLA1,RBM19,RBM47,SAE1,SEPT6,SFSWAP,SLC19A1,SLC5A8,…	73
Cancer, Organismal Injury and Abnormalities, Reproductive System Disease	Genital tumor	6,96E-05	ABCA12,ADCY8,ALG5,ARFGAP2,ATG13,BAHCC1,BIRC6,BMS1,CDH17,CDH8,CDHR1,CEP162,COL4A2,COL6A3,DDX1,DLX6,DSCAM,DYSF,EBF1,ECE1,EML1,EPG5,EPHB6,ERCC6L2,FAM72A,GAB3,GLRA4,GPR174,GRIN3B,HIVEP2,IGDCC3,IMMP2L,ITGA11,KCNH1,KIAA0825,KIF1B,L1CAM,LUZP2,MAK,MEGF11,MYO15A,MYOT,NDRG1,NKD1,NME7,PANK4,PELI1,PIGN,PISD,POLA1,RAC2,RBM19,RBM47,SAE1,SEPT6,SLC12A4,SLC19A1,SLC5A8,SMC1A,TMEM132D,TMPRSS7,UGCG,WDFY4,WDPCP,WSCD2…	66
Cancer, Organismal Injury and Abnormalities, Reproductive System Disease	Prostatic adenocarcinoma	7,12E-05	ABCA12,ADCY8,ARFGAP2,BAHCC1,BIRC6,CDH17,CDH8,COL4A2,DDX1,DSCAM,DYSF,EBF1,ECE1,EML1,EPG5,GRIN3B,HIVEP2,ITGA11,KCNH1,MEGF11,MYO15A,NKD1,NME7,PANK4,PELI1,PIGN,POLA1,RAC2,RBM19,RBM47,SAE1,SLC12A4,SLC19A1,SLC5A8,TMEM132D,TMPRSS7,WDFY4,WSCD2,ZFPL1	39
Amino Acid Metabolism, Drug Metabolism, Molecular Transport, Small Molecule Biochemistry, Vitamin and Mineral Metabolism	Accumulation of folic acid	7,24E-05	GGH,SLC19A1	2
Cancer, Organismal Injury and Abnormalities	Carcinoma	7,65E-05	ABCA12,ADCY8,AIP,ALG5,ANO1,ARFGAP2,ATG13,B3GNT5,BAHCC1,BIRC6,BMS1,C6orf106,CDH17,CDH8,CDHR1,CEP162,COL4A2,COL6A3,COL8A2,CYP27A1,DDX1,DLX6,DSCAM,DYSF,EBF1,ECE1,EML1,EPG5,EPHB6,ERCC6L2,FAM72A,FKRP,GAB3,GGH,GLRA4,GPR174,GRIN3B,HIVEP2,HOXB3,IGDCC3,IL1RAPL2,IMMP2L,IQCH,ITGA11,KCNH1,KIAA0825,KIF1B,KIFAP3,L1CAM,LUZP2,MAK,MEGF11,MINDY3,MYO15A,MYOT,NAT10,NKD1,NME7,NOC2L,OFCC1,OPA1,PANK4,PELI1,PIGN,PIGU,PI…	97
Cancer, Organismal Injury and Abnormalities	Non-melanoma solid tumor	8,25E-05	ABCA12,ADCY8,AIP,ALG5,ANO1,ARFGAP2,ATG13,B3GNT5,BAHCC1,BIRC6,BMS1,C6orf106,CDH17,CDH8,CDHR1,CEP162,COL4A2,COL6A3,COL8A2,CYP27A1,DDX1,DLX6,DSCAM,DYSF,EBF1,ECE1,EML1,EPG5,EPHB6,ERCC6L2,FAM72A,FKRP,GAB3,GGH,GLRA4,GPR174,GRIN3B,HIVEP2,HOXB3,IGDCC3,IL1RAPL2,IMMP2L,IQCH,ITGA11,KCNH1,KIAA0825,KIF1B,KIFAP3,L1CAM,LUZP2,MAK,MEGF11,MINDY3,MYO15A,MYOT,NAT10,NDRG1,NKD1,NME7,NOC2L,OFCC1,OPA1,PANK4,PELI1,PIGN,P…	98
Cancer, Gastrointestinal Disease, Organismal Injury and Abnormalities	Development of digestive organ tumor	8,50E-05	ABCA12,ADCY8,ANO1,ARFGAP2,BAHCC1,BIRC6,BMS1,CDH8,CDHR1,CEP162,COL4A2,COL6A3,COL8A2,CYP27A1,DLX6,DSCAM,DYSF,EBF1,ECE1,EML1,EPG5,FKRP,GPR174,GRIN3B,HIVEP2,HOXB3,IGDCC3,IL1RAPL2,KCNH1,KIAA0825,KIF1B,L1CAM,LUZP2,MEGF11,MYO15A,MYOT,NAT10,NOC2L,OPA1,PIGN,PIGU,PLEKHS1,PLXNB3,POLA1,RBM19,SAE1,SFSWAP,SLC19A1,SMC1A,THOC2,TMEM132D,TMPRSS7,UGCG,WDFY4,WDPCP,WSCD2	56
Cancer, Endocrine System Disorders, Gastrointestinal Disease, Organismal Injury and Abnormalities	Pancreatic ductal adenocarcinoma	8,78E-05	ABCA12,ADCY8,AIP,BIRC6,BMS1,CDH8,CEP162,COL6A3,COL8A2,DDX1,DSCAM,DYSF,EML1,ERCC6L2,FKRP,GRIN3B,HOXB3,IQCH,KIAA0825,KIF1B,KIFAP3,MYO15A,NAT10,PISD,PVALB,RFC1,SLC5A8,SMC1A,VWC2L,WDFY4	30
Cancer, Organismal Injury and Abnormalities	Breast or pancreatic cancer	9,32E-05	ABCA12,ADCY8,AIP,ALG5,ANO1,B3GNT5,BAHCC1,BIRC6,BMS1,CDH8,CDHR1,CEP162,COL4A2,COL6A3,COL8A2,DDX1,DSCAM,DYSF,ECE1,EML1,EPHB6,ERCC6L2,FKRP,GLRA4,GPR174,GRIN3B,HIVEP2,HOXB3,IGDCC3,IQCH,ITGA11,KIAA0825,KIF1B,KIFAP3,L1CAM,MYO15A,NAT10,NKD1,OPA1,PANK4,PELI1,PISD,PLEKHS1,PLXNB3,PVALB,RBM19,RBM47,RFC1,SFSWAP,SLC5A8,SMC1A,TMEM132D,UGCG,VWC2L,WDFY4,WDPCP	56
Cancer, Gastrointestinal Disease, Organismal Injury and Abnormalities	Pancreatobiliary tumor	9,97E-05	ABCA12,ADCY8,AIP,BIRC6,BMS1,CDH8,CEP162,COL6A3,COL8A2,DDX1,DSCAM,DYSF,EML1,ERCC6L2,FKRP,GRIN3B,HOXB3,IQCH,KCNH1,KIAA0825,KIF1B,KIFAP3,MYO15A,NAT10,PANK4,PELI1,PIGU,PISD,PVALB,RFC1,SEC23A,SLC5A8,SMC1A,THOC2,TMEM132D,VWC2L,WDFY4,ZFPL1	38
Cancer, Gastrointestinal Disease, Organismal Injury and Abnormalities	Gastrointestinal adenocarcinoma	1,01E-04	ABCA12,ADCY8,AIP,ANO1,ARFGAP2,B3GNT5,BAHCC1,BIRC6,BMS1,CDH17,CDH8,CDHR1,CEP162,COL4A2,COL6A3,COL8A2,CYP27A1,DLX6,DSCAM,DYSF,EBF1,ECE1,EML1,EPG5,ERCC6L2,FKRP,GGH,GPR174,GRIN3B,HIVEP2,HOXB3,IGDCC3,IL1RAPL2,IQCH,ITGA11,KCNH1,KIAA0825,KIF1B,KIFAP3,L1CAM,LUZP2,MAK,MEGF11,MINDY3,MYO15A,MYOT,NAT10,NKD1,NME7,NOC2L,OPA1,PANK4,PELI1,PIGN,PIGU,PLEKHS1,PLXNB3,POLA1,RBM19,RBM47,RFC1,RIMS3,SAE1,SEC23A,SEPT6,SF…	82
Cancer, Organismal Injury and Abnormalities	Genitourinary adenocarcinoma	1,05E-04	ABCA12,ADCY8,ALG5,ARFGAP2,BAHCC1,BIRC6,BMS1,CDH17,CDH8,CDHR1,CEP162,COL4A2,COL6A3,DDX1,DLX6,DSCAM,DYSF,EBF1,ECE1,EML1,EPG5,EPHB6,ERCC6L2,FAM72A,GAB3,GLRA4,GPR174,GRIN3B,HIVEP2,IGDCC3,IMMP2L,ITGA11,KCNH1,KIAA0825,KIF1B,L1CAM,MEGF11,MYO15A,NKD1,NME7,PANK4,PELI1,PIGN,PISD,POLA1,RAC2,RBM19,RBM47,SAE1,SEPT6,SLC12A4,SLC19A1,SLC5A8,SMC1A,SSNA1,TMEM132D,TMPRSS7,WDFY4,WDPCP,WSCD2,ZFPL1	61
Cancer, Organismal Injury and Abnormalities	Squamous-cell carcinoma	1,29E-04	ABCA12,ADCY8,ANO1,BAHCC1,BIRC6,BMS1,C6orf106,CDH17,CDH8,CEP162,COL4A2,COL6A3,CYP27A1,DLX6,DSCAM,DYSF,EBF1,EPG5,EPHB6,ERCC6L2,FKRP,GLRA4,GPR174,GRIN3B,HIVEP2,IQCH,ITGA11,KCNH1,L1CAM,MEGF11,MYO15A,OPA1,POLA1,RBM19,RBM47,SMC1A,THOC2,TMEM132D,TMPRSS7,WDFY4,WDPCP	41
Cell Cycle	Ploidy of lymphoma cell lines	1,44E-04	SAE1,UGCG	2
Gastrointestinal Disease, Hepatic System Disease, Organismal Injury and Abnormalities	Liver lesion	1,46E-04	ABCA12,ADCY8,ALG5,ANO1,ATG13,B3GNT5,BAHCC1,BIRC6,BMS1,CDH17,CDH8,CDHR1,CEP162,COL4A2,COL6A3,COL8A2,CYP27A1,DDX1,DHRS13,DLX6,DSCAM,DYSF,EBF1,ECE1,EML1,EPG5,GRIN3B,HIVEP2,IGDCC3,IL1RAPL2,ITGA11,KCNH1,KIAA0825,KIF1B,KIFAP3,L1CAM,LUZP2,MAK,MEGF11,MYO15A,MYOT,NAT10,NDRG1,NKD1,NME7,NOC2L,OFCC1,OPA1,PANK4,PIGN,PIGU,PISD,PLXNB3,POLA1,RBM19,RBM47,RFC1,SEC23A,SEPT6,SFSWAP,SLC12A4,SLC19A1,SLC5A8,SNX14,THOC2…	76
Cancer, Gastrointestinal Disease, Hepatic System Disease, Organismal Injury and Abnormalities	Liver tumor	1,58E-04	ABCA12,ADCY8,ALG5,ANO1,ATG13,B3GNT5,BAHCC1,BIRC6,BMS1,CDH17,CDH8,CDHR1,CEP162,COL4A2,COL6A3,COL8A2,CYP27A1,DDX1,DHRS13,DLX6,DSCAM,DYSF,EBF1,ECE1,EML1,EPG5,GRIN3B,HIVEP2,IGDCC3,IL1RAPL2,ITGA11,KCNH1,KIAA0825,KIF1B,KIFAP3,L1CAM,LUZP2,MAK,MEGF11,MYO15A,MYOT,NAT10,NDRG1,NKD1,NME7,NOC2L,OFCC1,OPA1,PANK4,PIGN,PIGU,PISD,PLXNB3,POLA1,RBM19,RBM47,RFC1,SEC23A,SEPT6,SFSWAP,SLC12A4,SLC19A1,SLC5A8,SNX14,THOC2…	75
Cancer, Organismal Injury and Abnormalities, Reproductive System Disease	Genital tract cancer	1,67E-04	ABCA12,ADCY8,ALG5,ARFGAP2,ATG13,BAHCC1,BIRC6,BMS1,CDH17,CDH8,CDHR1,CEP162,COL4A2,COL6A3,DDX1,DLX6,DSCAM,DYSF,EBF1,ECE1,EML1,EPG5,EPHB6,ERCC6L2,FAM72A,GAB3,GLRA4,GPR174,GRIN3B,HIVEP2,IGDCC3,IMMP2L,ITGA11,KCNH1,KIAA0825,KIF1B,L1CAM,LUZP2,MAK,MEGF11,MYO15A,MYOT,NKD1,NME7,PANK4,PELI1,PIGN,PISD,POLA1,RAC2,RBM19,RBM47,SAE1,SEPT6,SLC12A4,SLC19A1,SLC5A8,SMC1A,TMEM132D,TMPRSS7,WDFY4,WDPCP,WSCD2,ZFPL1	64
Cancer, Gastrointestinal Disease, Organismal Injury and Abnormalities	Large intestine adenocarcinoma	1,73E-04	ABCA12,ADCY8,AIP,ANO1,ARFGAP2,B3GNT5,BAHCC1,BIRC6,BMS1,CDH17,CDH8,CDHR1,CEP162,COL4A2,COL6A3,CYP27A1,DLX6,DSCAM,DYSF,EBF1,ECE1,EPG5,ERCC6L2,FKRP,GGH,GPR174,GRIN3B,HIVEP2,HOXB3,IGDCC3,IL1RAPL2,IQCH,ITGA11,KCNH1,KIAA0825,KIF1B,KIFAP3,L1CAM,LUZP2,MAK,MEGF11,MINDY3,MYO15A,MYOT,NAT10,NKD1,NME7,NOC2L,OPA1,PANK4,PELI1,PIGN,PIGU,PLEKHS1,PLXNB3,POLA1,RBM19,RBM47,RFC1,RIMS3,SAE1,SEC23A,SEPT6,SFSWAP,SLC12A4…	80
Cancer, Gastrointestinal Disease, Organismal Injury and Abnormalities	Gastrointestinal tumor	1,89E-04	ABCA12,ADCY8,AIP,ANO1,ARFGAP2,B3GNT5,BAHCC1,BIRC6,BMS1,CDH17,CDH8,CDHR1,CEP162,COL4A2,COL6A3,COL8A2,CYP27A1,DHRS13,DLX6,DSCAM,DYSF,EBF1,ECE1,EML1,EPG5,ERCC6L2,FKRP,GGH,GLRA4,GPR174,GRIN3B,HIVEP2,HOXB3,IGDCC3,IL1RAPL2,IQCH,ITGA11,KCNH1,KIAA0825,KIF1B,KIFAP3,L1CAM,LUZP2,MAK,MEGF11,MINDY3,MYO15A,MYOT,NAT10,NDRG1,NKD1,NME7,NOC2L,OPA1,PANK4,PELI1,PIGN,PIGU,PLEKHS1,PLXNB3,POLA1,RBM19,RBM47,RFC1,RIMS3,S…	86
Cancer, Organismal Injury and Abnormalities	Ductal carcinoma	2,06E-04	ABCA12,ADCY8,AIP,BIRC6,BMS1,CDH8,CEP162,COL6A3,COL8A2,DDX1,DSCAM,DYSF,EML1,ERCC6L2,FKRP,GRIN3B,HOXB3,IQCH,KCNH1,KIAA0825,KIF1B,KIFAP3,MYO15A,NAT10,PELI1,PIGU,PISD,PVALB,RFC1,SLC5A8,SMC1A,TMEM132D,VWC2L,WDFY4	34
Cancer, Organismal Injury and Abnormalities, Reproductive System Disease	Prostate cancer	2,17E-04	ABCA12,ADCY8,ARFGAP2,ATG13,BAHCC1,BIRC6,CDH17,CDH8,COL4A2,COL6A3,DDX1,DSCAM,DYSF,EBF1,ECE1,EML1,EPG5,GRIN3B,HIVEP2,ITGA11,KCNH1,MAK,MEGF11,MYO15A,MYOT,NKD1,NME7,PANK4,PELI1,PIGN,POLA1,RAC2,RBM19,RBM47,SAE1,SLC12A4,SLC19A1,SLC5A8,TMEM132D,TMPRSS7,WDFY4,WSCD2,ZFPL1	43
Cancer, Organismal Injury and Abnormalities	Malignant genitourinary solid tumor	2,23E-04	ABCA12,ADCY8,ALG5,ANO1,ARFGAP2,ATG13,B3GNT5,BAHCC1,BIRC6,BMS1,CDH17,CDH8,CDHR1,CEP162,COL4A2,COL6A3,DDX1,DLX6,DSCAM,DYSF,EBF1,ECE1,EML1,EPG5,EPHB6,ERCC6L2,FAM72A,GAB3,GLRA4,GPR174,GRIN3B,HIVEP2,HOXB3,IGDCC3,IMMP2L,ITGA11,KCNH1,KIAA0825,KIF1B,L1CAM,LUZP2,MAK,MEGF11,MYO15A,MYOT,NKD1,NME7,OPA1,PANK4,PELI1,PIGN,PISD,PLEKHS1,PLXNB3,POLA1,RAC2,RBM19,RBM47,SAE1,SEPT6,SFSWAP,SLC12A4,SLC19A1,SLC5A8,SMC1A,…	73
Cancer, Organismal Injury and Abnormalities	Genitourinary tumor	2,34E-04	ABCA12,ADCY8,ALG5,ANO1,ARFGAP2,ATG13,B3GNT5,BAHCC1,BIRC6,BMS1,CDH17,CDH8,CDHR1,CEP162,COL4A2,COL6A3,DDX1,DLX6,DSCAM,DYSF,EBF1,ECE1,EML1,EPG5,EPHB6,ERCC6L2,FAM72A,GAB3,GLRA4,GPR174,GRIN3B,HIVEP2,HOXB3,IGDCC3,IMMP2L,ITGA11,KCNH1,KIAA0825,KIF1B,L1CAM,LUZP2,MAK,MEGF11,MYO15A,MYOT,NDRG1,NKD1,NME7,OPA1,PANK4,PELI1,PIGN,PISD,PLEKHS1,PLXNB3,POLA1,RAC2,RBM19,RBM47,SAE1,SEPT6,SFSWAP,SLC12A4,SLC19A1,SLC5A8,…	74
Cancer, Endocrine System Disorders, Gastrointestinal Disease, Organismal Injury and Abnormalities	Pancreatic tumor	2,62E-04	ABCA12,ADCY8,AIP,BIRC6,BMS1,CDH8,CEP162,COL6A3,COL8A2,DDX1,DSCAM,DYSF,EML1,ERCC6L2,FKRP,GRIN3B,HOXB3,IQCH,KIAA0825,KIF1B,KIFAP3,MYO15A,NAT10,PANK4,PISD,PVALB,RFC1,SEC23A,SLC5A8,SMC1A,THOC2,VWC2L,WDFY4,ZFPL1	34
Cancer, Organismal Injury and Abnormalities	Cancer of cells	3,76E-04	ABCA12,ADCY8,ANO1,BAHCC1,BIRC6,BMS1,C6orf106,CDH17,CDH8,CEP162,COL4A2,COL6A3,COL8A2,CYP27A1,DLX6,DSCAM,DYSF,EBF1,EPG5,EPHB6,ERCC6L2,FKRP,GLRA4,GPR174,GRIN3B,HIVEP2,IMMP2L,IQCH,ITGA11,KCNH1,L1CAM,MEGF11,MYO15A,NDRG1,OPA1,PLEKHS1,POLA1,RBM19,RBM47,SAE1,SEPT6,SLC19A1,SMC1A,THOC2,TMEM132D,TMPRSS7,WDFY4,WDPCP,ZNF395	49
Cancer, Gastrointestinal Disease, Organismal Injury and Abnormalities	Gastrointestinal tract cancer	3,97E-04	ABCA12,ADCY8,AIP,ANO1,ARFGAP2,B3GNT5,BAHCC1,BIRC6,BMS1,CDH17,CDH8,CDHR1,CEP162,COL4A2,COL6A3,COL8A2,CYP27A1,DHRS13,DLX6,DSCAM,DYSF,EBF1,ECE1,EML1,EPG5,ERCC6L2,FKRP,GGH,GPR174,GRIN3B,HIVEP2,HOXB3,IGDCC3,IL1RAPL2,IQCH,ITGA11,KCNH1,KIAA0825,KIF1B,KIFAP3,L1CAM,LUZP2,MAK,MEGF11,MINDY3,MYO15A,MYOT,NAT10,NDRG1,NKD1,NME7,NOC2L,OPA1,PANK4,PELI1,PIGN,PIGU,PLEKHS1,PLXNB3,POLA1,RBM19,RBM47,RFC1,RIMS3,SAE1,SE…	84
Cancer, Gastrointestinal Disease, Organismal Injury and Abnormalities	Malignant neoplasm of large intestine	4,10E-04	ABCA12,ADCY8,AIP,ANO1,ARFGAP2,B3GNT5,BAHCC1,BIRC6,BMS1,CDH17,CDH8,CDHR1,CEP162,COL4A2,COL6A3,CYP27A1,DHRS13,DLX6,DSCAM,DYSF,EBF1,ECE1,EPG5,ERCC6L2,FKRP,GGH,GPR174,GRIN3B,HIVEP2,HOXB3,IGDCC3,IL1RAPL2,IQCH,ITGA11,KCNH1,KIAA0825,KIF1B,KIFAP3,L1CAM,LUZP2,MAK,MEGF11,MINDY3,MYO15A,MYOT,NAT10,NDRG1,NKD1,NME7,NOC2L,OPA1,PANK4,PELI1,PIGN,PIGU,PLEKHS1,PLXNB3,POLA1,RBM19,RBM47,RFC1,RIMS3,SAE1,SEC23A,SEPT6,S…	82
Cancer, Gastrointestinal Disease, Organismal Injury and Abnormalities	Digestive system cancer	4,30E-04	ABCA12,ADCY8,AIP,ALG5,ANO1,ARFGAP2,B3GNT5,BAHCC1,BIRC6,BMS1,CDH17,CDH8,CDHR1,CEP162,COL4A2,COL6A3,COL8A2,CYP27A1,DDX1,DHRS13,DLX6,DSCAM,DYSF,EBF1,ECE1,EML1,EPG5,ERCC6L2,FKRP,GGH,GPR174,GRIN3B,HIVEP2,HOXB3,IGDCC3,IL1RAPL2,IQCH,ITGA11,KCNH1,KIAA0825,KIF1B,KIFAP3,L1CAM,LUZP2,MAK,MEGF11,MINDY3,MYO15A,MYOT,NAT10,NDRG1,NKD1,NME7,NOC2L,OFCC1,OPA1,PANK4,PELI1,PIGN,PIGU,PISD,PLEKHS1,PLXNB3,POLA1,PVALB,RBM…	90
Cell Morphology, Cellular Assembly and Organization	Elongation of cilia	5,00E-04	MAK,MYO15A	2
Organismal Functions, Skeletal and Muscular Disorders	Muscle weakness	5,22E-04	DYSF,FKRP,KIF1B,MYOT,NDRG1	5
Cancer, Organismal Injury and Abnormalities	Breast or colorectal cancer	6,14E-04	ABCA12,ADCY8,ANO1,ARFGAP2,B3GNT5,BAHCC1,BIRC6,BMS1,CDH17,CDH8,CDHR1,CEP162,COL4A2,COL6A3,CYP27A1,DHRS13,DLX6,DSCAM,DYSF,EBF1,ECE1,EPG5,EPHB6,FKRP,GGH,GLRA4,GPR174,GRIN3B,HIVEP2,HOXB3,IGDCC3,IL1RAPL2,KCNH1,KIAA0825,KIF1B,L1CAM,LUZP2,MEGF11,MYO15A,MYOT,NAT10,NDRG1,NKD1,NOC2L,OPA1,PELI1,PIGN,PIGU,PLEKHS1,PLXNB3,POLA1,RBM19,RBM47,SFSWAP,SLC19A1,SMC1A,THOC2,TMEM132D,TMPRSS7,UGCG,WDFY4,WDPCP,WSCD2	63
Developmental Disorder, Hereditary Disorder, Organismal Functions, Organismal Injury and Abnormalities, Skeletal and Muscular Disorders	Limb girdle muscular dystrophy type 1	6,64E-04	DYSF,MYOT	2
Cancer, Cell Cycle	Polyploidy of tumor cell lines	6,64E-04	NDRG1,SAE1	2
Cell Cycle	Ploidy of tumor cell lines	7,44E-04	NDRG1,SAE1,UGCG	3
Cancer, Organismal Injury and Abnormalities	Genitourinary carcinoma	8,32E-04	ABCA12,ADCY8,ALG5,ARFGAP2,BAHCC1,BIRC6,BMS1,CDH17,CDH8,CDHR1,CEP162,COL4A2,COL6A3,DDX1,DLX6,DSCAM,DYSF,EBF1,ECE1,EML1,EPG5,EPHB6,ERCC6L2,FAM72A,GAB3,GLRA4,GPR174,GRIN3B,HIVEP2,IGDCC3,IMMP2L,ITGA11,KCNH1,KIAA0825,KIF1B,L1CAM,LUZP2,MEGF11,MYO15A,NKD1,NME7,PANK4,PELI1,PIGN,PISD,POLA1,RAC2,RBM19,RBM47,SAE1,SEPT6,SLC12A4,SLC19A1,SLC5A8,SMC1A,SSNA1,TMEM132D,TMPRSS7,WDFY4,WDPCP,WSCD2,ZFPL1	62
Developmental Disorder, Hereditary Disorder, Organismal Functions, Organismal Injury and Abnormalities, Skeletal and Muscular Disorders	Autosomal recessive limb girdle muscular dystrophy	8,52E-04	DYSF,FKRP	2
Cell Morphology	Length of cilia	8,52E-04	KCNH1,MYO15A	2
Cancer, Organismal Injury and Abnormalities	Extraadrenal retroperitoneal tumor	8,53E-04	ABCA12,ADCY8,AIP,BIRC6,BMS1,CDH8,CEP162,COL6A3,COL8A2,DDX1,DLX6,DSCAM,DYSF,EML1,EPHB6,ERCC6L2,FKRP,GRIN3B,HOXB3,IQCH,KIAA0825,KIF1B,KIFAP3,L1CAM,MYO15A,NAT10,PANK4,PISD,PVALB,RFC1,SEC23A,SLC5A8,SMC1A,SSNA1,THOC2,VWC2L,WDFY4,WSCD2,ZFPL1	39
Cancer, Gastrointestinal Disease, Organismal Injury and Abnormalities	Small intestine cancer	8,73E-04	ADCY8,GRIN3B,MYO15A,TMEM132D,WDFY4	5
Connective Tissue Disorders, Organismal Injury and Abnormalities	Advanced Dupuytren contracture	9,42E-04	COL4A2,COL6A3,COL8A2	3
Cancer, Organismal Injury and Abnormalities, Reproductive System Disease	Peyronie disease	9,42E-04	COL4A2,COL6A3,COL8A2	3
Hereditary Disorder, Neurological Disease, Organismal Injury and Abnormalities	Hereditary motor neuropathy	9,55E-04	DYSF,KIF1B,L1CAM,NDRG1,OPA1	5
Organismal Functions, Skeletal and Muscular Disorders	Progressive muscle weakness	9,56E-04	DYSF,FKRP,KIF1B,MYOT	4
Lipid Metabolism, Molecular Transport, Small Molecule Biochemistry	Quantity of ganglioside GM1	1,06E-03	B3GNT5,UGCG	2
Cancer, Organismal Injury and Abnormalities, Reproductive System Disease	Development of genital tumor	1,26E-03	ABCA12,ALG5,BIRC6,BMS1,CDH8,CDHR1,CEP162,COL4A2,COL6A3,DDX1,DLX6,DSCAM,DYSF,ECE1,EPG5,EPHB6,ERCC6L2,FAM72A,GAB3,GLRA4,GPR174,GRIN3B,HIVEP2,IGDCC3,IMMP2L,ITGA11,KIAA0825,KIF1B,L1CAM,LUZP2,MYO15A,PANK4,PIGN,PISD,POLA1,SEPT6,SLC5A8,SMC1A,TMEM132D,WDFY4,WDPCP,WSCD2	42
Dermatological Diseases and Conditions, Organismal Injury and Abnormalities	Burn	1,27E-03	COL4A2,COL6A3,COL8A2,GRIN3B	4
Cancer, Gastrointestinal Disease, Organismal Injury and Abnormalities	Oral tumor	1,34E-03	ABCA12,BIRC6,BMS1,CDH8,CEP162,COL4A2,CYP27A1,DSCAM,DYSF,EBF1,GLRA4,HIVEP2,IQCH,ITGA11,POLA1,RBM47,THOC2,WDFY4	18
Nervous System Development and Function, Neurological Disease, Organ Morphology, Organismal Development, Organismal Injury and Abnormalities	Abnormal morphology of brainstem	1,34E-03	KIF1B,KIFAP3,L1CAM	3
Cancer, Gastrointestinal Disease, Organismal Injury and Abnormalities	Intestinal gastric adenocarcinoma	1,41E-03	ABCA12,CEP162,COL8A2,DSCAM,DYSF,HOXB3,PLXNB3	7
Endocrine System Disorders, Gastrointestinal Disease, Metabolic Disease, Organismal Injury and Abnormalities, Skeletal and Muscular Disorders	Diabetic foot ulcer disorder	1,73E-03	COL4A2,COL6A3,COL8A2	3
Neurological Disease	Peripheral neuropathy	1,76E-03	DYSF,GRIN3B,KIF1B,L1CAM,NDRG1,OPA1	6
Cancer, Organismal Injury and Abnormalities	Malignant neoplasm of retroperitoneum	1,89E-03	ABCA12,ADCY8,AIP,BIRC6,BMS1,CDH8,CEP162,COL6A3,COL8A2,DDX1,DLX6,DSCAM,DYSF,EML1,EPHB6,ERCC6L2,FKRP,GRIN3B,HOXB3,IQCH,KIAA0825,KIF1B,KIFAP3,L1CAM,MYO15A,NAT10,PISD,PVALB,RFC1,SLC5A8,SMC1A,SSNA1,VWC2L,WDFY4,WSCD2	35
Cancer, Gastrointestinal Disease, Organismal Injury and Abnormalities	Digestive organ tumor	1,92E-03	ABCA12,ADCY8,AIP,ALG5,ANO1,ARFGAP2,ATG13,B3GNT5,BAHCC1,BIRC6,BMS1,CDH17,CDH8,CDHR1,CEP162,COL4A2,COL6A3,COL8A2,CYP27A1,DDX1,DHRS13,DLX6,DSCAM,DYSF,EBF1,ECE1,EML1,EPG5,ERCC6L2,FKRP,GGH,GLRA4,GPR174,GRIN3B,HIVEP2,HOXB3,IGDCC3,IL1RAPL2,IQCH,ITGA11,KCNH1,KIAA0825,KIF1B,KIFAP3,L1CAM,LUZP2,MAK,MEGF11,MINDY3,MYO15A,MYOT,NAT10,NDRG1,NKD1,NME7,NOC2L,OFCC1,OPA1,PANK4,PELI1,PIGN,PIGU,PISD,PLEKHS1,PLXNB3,POL…	93
Cancer, Organismal Injury and Abnormalities	Breast or ovarian carcinoma	1,93E-03	ABCA12,ADCY8,ALG5,ANO1,B3GNT5,BAHCC1,CDHR1,CEP162,COL4A2,COL6A3,DSCAM,DYSF,ECE1,EPHB6,GLRA4,GPR174,GRIN3B,HIVEP2,HOXB3,IGDCC3,ITGA11,KIAA0825,KIF1B,MYO15A,NKD1,OPA1,PANK4,PISD,PLEKHS1,PLXNB3,RBM19,RBM47,SFSWAP,SMC1A,TMEM132D,WDFY4,WDPCP	37
Cellular Assembly and Organization	Intraciliary transport	2,12E-03	NME7,SSNA1	2
Neurological Disease, Organismal Injury and Abnormalities	Brainstem disorder	2,25E-03	ADCY8,KIF1B,KIFAP3,L1CAM	4
Cancer, Hematological Disease, Immunological Disease, Organismal Injury and Abnormalities	Leukemic tumor	2,25E-03	DDX1,DSCAM,EBF1,EPG5,GPR174,GRIN3B,HOXB3,IL1RAPL2,IMMP2L,KIF1B,MYO15A,OPA1,PANK4,PLEKHS1,POLA1,RAC2,RBM19,SEPT6,SLC19A1,SMC1A,THOC2,ZFPL1,ZNF395	23
Cancer, Endocrine System Disorders, Hereditary Disorder, Organismal Injury and Abnormalities	Familial neuroendocrine tumor	2,44E-03	AIP,KIF1B	2
Cancer, Gastrointestinal Disease, Organismal Injury and Abnormalities	Rectal adenocarcinoma	2,59E-03	ABCA12,BMS1,CEP162,COL6A3,DLX6,GRIN3B,HOXB3,IL1RAPL2,LUZP2,POLA1	10
Cancer, Organismal Injury and Abnormalities	Liquid tumor	2,72E-03	ABCA12,DDX1,DSCAM,EBF1,EPG5,GPR174,GRIN3B,HOXB3,IL1RAPL2,IMMP2L,KIF1B,MYO15A,OPA1,PANK4,PLEKHS1,POLA1,RAC2,RBM19,SEPT6,SLC19A1,SMC1A,THOC2,ZFPL1,ZNF395	24
Cell Death and Survival	Anoikis of carcinoma cell lines	2,78E-03	COL4A2,NDRG1	2
Cellular Assembly and Organization	Generation of actin filaments	2,78E-03	MYOT,RAC2	2
Cancer, Gastrointestinal Disease, Organismal Injury and Abnormalities	Carcinoma of ampulla of Vater	2,90E-03	ADCY8,MYO15A,TMEM132D,WDFY4	4
Cancer, Organismal Injury and Abnormalities	Metastasis of carcinoma cell lines	3,76E-03	COL4A2,EPHB6,NDRG1	3
Cellular Assembly and Organization	Fusion of autophagic vacuoles	3,92E-03	EPG5,SNX14	2
Cell Morphology, Cellular Assembly and Organization, Cellular Function and Maintenance	Formation of autophagosomes	3,93E-03	ATG13,BIRC6,NDRG1	3
Cancer, Organismal Injury and Abnormalities	Fibroma	4,09E-03	COL4A2,COL6A3,COL8A2,KCNH1	4
Cancer, Organismal Injury and Abnormalities	Endometrioid carcinoma	4,09E-03	ABCA12,ALG5,BIRC6,BMS1,CDH8,CEP162,COL4A2,COL6A3,DDX1,DSCAM,DYSF,EPG5,EPHB6,ERCC6L2,FAM72A,GAB3,GLRA4,GPR174,GRIN3B,HIVEP2,IGDCC3,IMMP2L,KIAA0825,L1CAM,PANK4,PIGN,PISD,POLA1,SEPT6,SMC1A,TMEM132D,WDFY4,WDPCP,WSCD2	34
Embryonic Development, Organismal Development, Skeletal and Muscular System Development and Function	Limb development	4,10E-03	DLX6,EBF1,ECE1,ITGA11,L1CAM,WDPCP	6
Cancer, Dermatological Diseases and Conditions, Organismal Injury and Abnormalities	Skin carcinoma	4,19E-03	ABCA12,ATG13,BAHCC1,CDH17,CDH8,COL4A2,COL6A3,DDX1,DSCAM,EPG5,GPR174,ITGA11,KCNH1,MYO15A,PIGU,TMEM132D,TMPRSS7,VWC2L	18
Cancer, Dermatological Diseases and Conditions, Organismal Injury and Abnormalities	Non-melanoma skin cancer	4,33E-03	BAHCC1,CDH17,COL4A2,COL6A3,DSCAM,EPG5,GPR174,ITGA11,KCNH1,MYO15A,POLA1,TMEM132D,TMPRSS7	13
Hereditary Disorder, Organismal Injury and Abnormalities, Skeletal and Muscular Disorders	Autosomal dominant myopathy	4,58E-03	COL4A2,COL6A3,DYSF,KIF1B,MYOT	5
Cancer, Gastrointestinal Disease, Organismal Injury and Abnormalities	Upper gastrointestinal tract tumor	4,71E-03	ABCA12,ADCY8,ANO1,BIRC6,BMS1,CDH8,CEP162,COL4A2,COL6A3,COL8A2,CYP27A1,DLX6,DSCAM,DYSF,EBF1,EML1,EPG5,ERCC6L2,GLRA4,HIVEP2,HOXB3,IQCH,ITGA11,KCNH1,MYO15A,PIGU,PLXNB3,POLA1,RBM47,THOC2,TMEM132D,WDFY4,WSCD2	33
Cancer, Organismal Injury and Abnormalities, Reproductive System Disease	Endometrial carcinoma	4,71E-03	ABCA12,ALG5,BIRC6,BMS1,CDH8,CEP162,COL4A2,COL6A3,DDX1,DLX6,DSCAM,DYSF,ECE1,EPG5,EPHB6,ERCC6L2,FAM72A,GAB3,GPR174,IMMP2L,KIF1B,L1CAM,LUZP2,MYO15A,PIGN,POLA1,SEPT6,SLC5A8,SMC1A,TMEM132D,WDFY4,WSCD2	32
Cellular Assembly and Organization, Cellular Function and Maintenance, Cellular Movement, Nervous System Development and Function	Axonal transport	4,85E-03	AP3S2,KIF1B,OPA1	3
Connective Tissue Disorders, Developmental Disorder, Digestive System Development and Function, Gastrointestinal Disease, Organismal Development, Organismal Injury and Abnormalities, Skeletal and Muscular Disorders	Abnormal morphology of everted lip	4,94E-03	ABCA12	1
Tissue Development	Accumulation of peritoneal exudate cells	4,94E-03	RAC2	1
Molecular Transport, Nucleic Acid Metabolism, Small Molecule Biochemistry, Vitamin and Mineral Metabolism	Accumulation of thiamine	4,94E-03	SLC19A1	1
Connective Tissue Development and Function	Adiposity of bone marrow	4,94E-03	EBF1	1
Cell-To-Cell Signaling and Interaction	Aggregation of germ cell tumor cell lines	4,94E-03	L1CAM	1
Cancer, Cell Cycle, Organismal Injury and Abnormalities	Arrest in G2/M phase of glioma cells	4,94E-03	NDRG1	1
Developmental Disorder, Hereditary Disorder, Neurological Disease, Organismal Injury and Abnormalities	Autosomal dominant mental retardation type 43	4,94E-03	HIVEP2	1
Developmental Disorder, Hereditary Disorder, Organismal Injury and Abnormalities, Skeletal and Muscular Disorders	Autosomal recessive Miyoshi myopathy	4,94E-03	DYSF	1
Developmental Disorder, Hereditary Disorder, Metabolic Disease, Neurological Disease, Organismal Injury and Abnormalities, Psychological Disorders	Autosomal recessive cerebrotendinous xanthomatosis	4,94E-03	CYP27A1	1
Dermatological Diseases and Conditions, Developmental Disorder, Hereditary Disorder, Organismal Injury and Abnormalities	Autosomal recessive congenital ichthyosis type 4A	4,94E-03	ABCA12	1
Developmental Disorder, Hereditary Disorder, Organismal Injury and Abnormalities	Autosomal recessive craniolenticulosutural dysplasia	4,94E-03	SEC23A	1
Auditory Disease, Hereditary Disorder, Neurological Disease, Organismal Injury and Abnormalities	Autosomal recessive deafness type 3	4,94E-03	MYO15A	1
Hereditary Disorder, Neurological Disease, Organismal Injury and Abnormalities, Skeletal and Muscular Disorders	Autosomal recessive distal myopathy with anterior tibial onset	4,94E-03	DYSF	1
Dermatological Diseases and Conditions, Developmental Disorder, Hereditary Disorder, Organismal Injury and Abnormalities	Autosomal recessive harlequin ichthyosis	4,94E-03	ABCA12	1
Developmental Disorder, Hereditary Disorder, Organismal Functions, Organismal Injury and Abnormalities, Skeletal and Muscular Disorders	Autosomal recessive limb girdle muscular dystrophy type 2B	4,94E-03	DYSF	1
Developmental Disorder, Hereditary Disorder, Metabolic Disease, Organismal Functions, Organismal Injury and Abnormalities, Skeletal and Muscular Disorders	Autosomal recessive limb-girdle muscular dystrophy type 2I	4,94E-03	FKRP	1
Developmental Disorder, Hereditary Disorder, Neurological Disease, Organismal Injury and Abnormalities	Band heterotopia	4,94E-03	EML1	1
Developmental Disorder, Hereditary Disorder, Neurological Disease, Organismal Injury and Abnormalities	Bardet-Biedl syndrome type 15	4,94E-03	WDPCP	1
Developmental Disorder, Hereditary Disorder, Neurological Disease, Ophthalmic Disease, Organismal Injury and Abnormalities	Behr syndrome	4,94E-03	OPA1	1
Nucleic Acid Metabolism, Small Molecule Biochemistry	Binding of ADP	4,94E-03	EPHB6	1
Amino Acid Metabolism, Drug Metabolism, Small Molecule Biochemistry	Binding of methotrexate	4,94E-03	SLC19A1	1
Hematological Disease, Hereditary Disorder, Organismal Injury and Abnormalities	Bone marrow failure syndrome type 2	4,94E-03	ERCC6L2	1
Developmental Disorder, Hereditary Disorder, Neurological Disease, Organismal Injury and Abnormalities, Skeletal and Muscular Disorders	CRASH syndrome	4,94E-03	L1CAM	1
Hereditary Disorder, Neurological Disease, Organismal Injury and Abnormalities, Skeletal and Muscular Disorders	Charcot-Marie-Tooth disease type 2A1	4,94E-03	KIF1B	1
Hereditary Disorder, Neurological Disease, Organismal Injury and Abnormalities, Skeletal and Muscular Disorders	Charcot-Marie-Tooth disease type 4D	4,94E-03	NDRG1	1
Drug Metabolism	Clearance of lithium	4,94E-03	PVALB	1
Cellular Development, Hematological System Development and Function, Hematopoiesis	Commitment of lymphohematopoietic progenitor cells	4,94E-03	EBF1	1
Developmental Disorder, Hereditary Disorder, Ophthalmic Disease, Organismal Injury and Abnormalities	Cone-rod dystrophy type 15	4,94E-03	CDHR1	1
Cardiovascular Disease, Developmental Disorder, Hereditary Disorder, Organismal Injury and Abnormalities, Skeletal and Muscular Disorders	Congenital heart defects, hamartomas of the tongue and polysyndactyly	4,94E-03	WDPCP	1
Skeletal and Muscular System Development and Function	Contractility of skeletal muscle tissue	4,94E-03	COL6A3	1
Lipid Metabolism, Small Molecule Biochemistry	Conversion of glucosylceramide	4,94E-03	UGCG	1
Developmental Disorder, Hereditary Disorder, Organismal Injury and Abnormalities	Cornelia de Lange syndrome type 2	4,94E-03	SMC1A	1
Cellular Compromise, Organismal Injury and Abnormalities, Skeletal and Muscular Disorders, Tissue Morphology	Damage of transverse tubules	4,94E-03	DYSF	1
Nervous System Development and Function	Decussation	4,94E-03	L1CAM	1
Cell-To-Cell Signaling and Interaction, Cellular Assembly and Organization, Embryonic Development, Organ Development, Organismal Development, Skeletal and Muscular System Development and Function, Tissue Development	Delay in initiation of fusion of myoblasts	4,94E-03	DYSF	1
Connective Tissue Development and Function, Tissue Development	Deposition of white adipose tissue	4,94E-03	EBF1	1
Cellular Development, Cellular Growth and Proliferation, Digestive System Development and Function, Nervous System Development and Function, Tissue Development	Development of enteric neurons	4,94E-03	ECE1	1
Cellular Assembly and Organization, Cellular Development, Cellular Growth and Proliferation, Embryonic Development, Organ Development, Organismal Development, Skeletal and Muscular System Development and Function, Tissue Development	Development of transverse tubules	4,94E-03	DYSF	1
Cellular Assembly and Organization, Cellular Compromise, Cellular Function and Maintenance	Disappearance of astral microtubules	4,94E-03	NDRG1	1
Nervous System Development and Function, Neurological Disease, Tissue Morphology	Disorganization of myelin sheath	4,94E-03	UGCG	1
Connective Tissue Disorders, Dental Disease, Gastrointestinal Disease, Organismal Injury and Abnormalities, Skeletal and Muscular Disorders, Tissue Morphology	Disorganization of periodontal ligament	4,94E-03	ITGA11	1
Cellular Assembly and Organization, Cellular Compromise	Disruption of transverse tubules	4,94E-03	DYSF	1
Cellular Movement	Dissemination of ovarian cancer cells	4,94E-03	L1CAM	1
Cellular Movement	Dissemination of uterine carcinoma cells	4,94E-03	L1CAM	1
Auditory Disease, Hereditary Disorder, Metabolic Disease, Neurological Disease, Ophthalmic Disease, Organismal Injury and Abnormalities	Dominant optic atrophy plus syndrome	4,94E-03	OPA1	1
Neurological Disease	Dysfunction of peripheral nerve	4,94E-03	UGCG	1
Hereditary Disorder, Neurological Disease, Organismal Injury and Abnormalities	Dystonia type 27	4,94E-03	COL6A3	1
Connective Tissue Disorders, Organismal Injury and Abnormalities, Skeletal and Muscular Disorders	Endomysial fibrosis of skeletal muscle	4,94E-03	DYSF	1
Developmental Disorder, Hereditary Disorder, Metabolic Disease, Neurological Disease, Organismal Injury and Abnormalities, Psychological Disorders	Epsilon-trimethyllysine hydroxylase deficiency	4,94E-03	TMLHE	1
Developmental Disorder, Endocrine System Disorders, Hereditary Disorder, Organismal Injury and Abnormalities	Familial acromegaly	4,94E-03	AIP	1
Cancer, Endocrine System Disorders, Hereditary Disorder, Organismal Injury and Abnormalities, Reproductive System Disease	Familial isolated somatotropinoma	4,94E-03	AIP	1
Nervous System Development and Function, Tissue Development	Formation of nerve fascicle	4,94E-03	L1CAM	1
Organismal Development, Organismal Injury and Abnormalities	Formation of peritoneal exudate	4,94E-03	RAC2	1
Cellular Assembly and Organization, DNA Replication, Recombination, and Repair	Formation of spindle fibers	4,94E-03	NDRG1	1
Developmental Disorder, Ophthalmic Disease, Organismal Injury and Abnormalities	Fuchs endothelial corneal dystrophy type 1	4,94E-03	COL8A2	1
Cellular Assembly and Organization	Fusion of mitochondrial inner membrane	4,94E-03	OPA1	1
Cellular Development, Cellular Growth and Proliferation, Embryonic Development, Hematological System Development and Function, Hematopoiesis, Humoral Immune Response, Lymphoid Tissue Structure and Development, Organ Development, Organismal Development, Tissue Development	Generation of pre-pro-B lymphocytes	4,94E-03	EBF1	1
Skeletal and Muscular System Development and Function	Half-relaxation time of muscle	4,94E-03	PVALB	1
Organismal Functions, Skeletal and Muscular System Development and Function	Healing of sarcolemma	4,94E-03	DYSF	1
Auditory Disease, Developmental Disorder, Hereditary Disorder, Neurological Disease, Organismal Injury and Abnormalities	Hearing loss with Smith Magenis syndrome	4,94E-03	MYO15A	1
Cardiovascular Disease, Connective Tissue Disorders, Developmental Disorder, Gastrointestinal Disease, Hereditary Disorder, Neurological Disease, Organismal Injury and Abnormalities, Skeletal and Muscular Disorders	Hirschsprung disease, cardiac defects, and autonomic dysfunction	4,94E-03	ECE1	1
Cell-To-Cell Signaling and Interaction, Cellular Growth and Proliferation, Endocrine System Development and Function	Hyperexcitation of chromaffin cells	4,94E-03	KCNH1	1
Hematological Disease, Metabolic Disease	Hypotriglyceridemia	4,94E-03	EBF1	1
Amino Acid Metabolism, Drug Metabolism, Molecular Transport, Small Molecule Biochemistry	Influx of methotrexate	4,94E-03	SLC19A1	1
Cellular Development, Connective Tissue Development and Function, Tissue Development	Initiation of differentiation of adipocytes	4,94E-03	EBF1	1
Cellular Development, Connective Tissue Development and Function	Initiation of differentiation of fibroblast cell lines	4,94E-03	EBF1	1
Cellular Movement	Invasion by lung carcinoma cells	4,94E-03	L1CAM	1
Cellular Movement	Invasion by lymphoma cells	4,94E-03	L1CAM	1
Cell Morphology, Organ Morphology, Renal and Urological System Development and Function	Length of primary cilia	4,94E-03	KCNH1	1
Developmental Disorder, Hereditary Disorder, Organismal Functions, Organismal Injury and Abnormalities, Skeletal and Muscular Disorders	Limb-girdle muscular dystrophy type 1A	4,94E-03	MYOT	1
Amino Acid Metabolism, Drug Metabolism, Small Molecule Biochemistry	Metabolism of methotrexate	4,94E-03	GGH	1
Cellular Movement	Migration by dopaminergic neurons	4,94E-03	EBF1	1
Cellular Movement	Migration of uterine carcinoma cells	4,94E-03	L1CAM	1
Developmental Disorder, Hereditary Disorder, Metabolic Disease, Organismal Injury and Abnormalities	Mild to moderate stage Gaucher disease type I	4,94E-03	UGCG	1
Developmental Disorder, Hereditary Disorder, Metabolic Disease, Neurological Disease, Organismal Injury and Abnormalities, Skeletal and Muscular Disorders	Mitochondrial DNA depletion syndrome-14	4,94E-03	OPA1	1
Lipid Metabolism, Small Molecule Biochemistry	Molar ratio of cholesterol	4,94E-03	CYP27A1	1
Cellular Movement	Movement of lung carcinoma cells	4,94E-03	L1CAM	1
Developmental Disorder, Hereditary Disorder, Neurological Disease, Organismal Injury and Abnormalities, Skeletal and Muscular Disorders	Multiple congenital anomalies-hypotonia-seizures syndrome type 1	4,94E-03	PIGN	1
Developmental Disorder, Hereditary Disorder, Metabolic Disease, Neurological Disease, Ophthalmic Disease, Organismal Injury and Abnormalities, Skeletal and Muscular Disorders	Muscular dystrophy-dystroglycanopathy (congenital with brain and eye anomalies) type A5	4,94E-03	FKRP	1
Developmental Disorder, Hereditary Disorder, Metabolic Disease, Neurological Disease, Organismal Injury and Abnormalities, Skeletal and Muscular Disorders	Muscular dystrophy-dystroglycanopathy (congenital with mental retardation) type B5	4,94E-03	FKRP	1
Developmental Disorder, Hereditary Disorder, Metabolic Disease, Organismal Injury and Abnormalities, Skeletal and Muscular Disorders	Muscular dystrophy-dystroglycanopathy (congenital without mental retardation) type B5	4,94E-03	FKRP	1
Hematological Disease, Hereditary Disorder, Immunological Disease, Organismal Injury and Abnormalities	Neutrophil immunodeficiency syndrome	4,94E-03	RAC2	1
Auditory Disease, Hereditary Disorder, Metabolic Disease, Neurological Disease, Ophthalmic Disease, Organismal Injury and Abnormalities	Optic atrophy 1	4,94E-03	OPA1	1
Cellular Assembly and Organization, Organ Morphology, Tissue Development, Visual System Development and Function	Organization of photoreceptor outer segments	4,94E-03	CDHR1	1
Neurological Disease, Skeletal and Muscular Disorders	Paralysis of hindquarter	4,94E-03	EPG5	1
Neurological Disease, Organismal Injury and Abnormalities, Skeletal and Muscular Disorders	Pathological denervation of gastrocnemius	4,94E-03	EPG5	1
Cancer, Cell Cycle, Renal and Urological Disease	Polyploidy of bladder cancer cell lines	4,94E-03	NDRG1	1
Cell Cycle, Reproductive System Development and Function	Polyploidy of mammary epithelial cells	4,94E-03	NDRG1	1
Hereditary Disorder, Neurological Disease, Organismal Injury and Abnormalities	Porencephaly type 2	4,94E-03	COL4A2	1
Developmental Disorder, Hereditary Disorder, Ophthalmic Disease, Organismal Injury and Abnormalities	Posterior polymorphous corneal dystrophy 2	4,94E-03	COL8A2	1
Lipid Metabolism, Small Molecule Biochemistry	Processing of glucosylceramide	4,94E-03	ABCA12	1
Cellular Assembly and Organization	Quantity of collagen VI microfibrils	4,94E-03	COL6A3	1
Embryonic Development, Tissue Morphology	Quantity of premuscle mass	4,94E-03	COL6A3	1
Hematopoiesis, Lymphoid Tissue Structure and Development	Remodeling of reticular matrix	4,94E-03	L1CAM	1
Cellular Assembly and Organization	Resealing of sarcolemma	4,94E-03	DYSF	1
Dermatological Diseases and Conditions, Developmental Disorder, Hereditary Disorder, Metabolic Disease, Organismal Injury and Abnormalities	Reticulate pigment disorder	4,94E-03	POLA1	1
Hereditary Disorder, Ophthalmic Disease, Organismal Injury and Abnormalities	Retinitis pigmentosa type 62	4,94E-03	MAK	1
Hereditary Disorder, Ophthalmic Disease, Organismal Injury and Abnormalities	Retinitis pigmentosa type 65	4,94E-03	CDHR1	1
Hereditary Disorder, Organismal Injury and Abnormalities, Skeletal and Muscular Disorders	Spheroid body myopathy	4,94E-03	MYOT	1
Lipid Metabolism, Small Molecule Biochemistry	Storage of glucosylceramide	4,94E-03	UGCG	1
Nervous System Development and Function	Structural integrity of peripheral nerve	4,94E-03	UGCG	1
Lipid Metabolism, Small Molecule Biochemistry	Synthesis of globotriaosylceramide	4,94E-03	UGCG	1
Developmental Disorder, Neurological Disease	Temple-Baraitser syndrome	4,94E-03	KCNH1	1
Cancer, Endocrine System Disorders, Organismal Injury and Abnormalities	Thyroid gland fetal adenoma	4,94E-03	SLC5A8	1
Connective Tissue Disorders, Dermatological Diseases and Conditions, Developmental Disorder, Immunological Disease, Nervous System Development and Function, Neurological Disease, Ophthalmic Disease, Organ Morphology, Organismal Development, Organismal Injury and Abnormalities, Skeletal and Muscular Disorders	Vici syndrome	4,94E-03	EPG5	1
Developmental Disorder, Gastrointestinal Disease, Hereditary Disorder, Neurological Disease, Organismal Injury and Abnormalities	X-linked hydrocephalus with Hirschsprung disease	4,94E-03	L1CAM	1
Developmental Disorder, Gastrointestinal Disease, Hereditary Disorder, Neurological Disease, Organismal Injury and Abnormalities	X-linked hydrocephalus with congenital idiopathic intestinal pseudoobstruction	4,94E-03	L1CAM	1
Developmental Disorder, Hereditary Disorder, Neurological Disease, Organismal Injury and Abnormalities	X-linked mental retardation type 12	4,94E-03	THOC2	1
Developmental Disorder, Hereditary Disorder, Nervous System Development and Function, Neurological Disease, Organ Morphology, Organismal Development, Organismal Injury and Abnormalities	X-linked partial agenesis of corpus callosum	4,94E-03	L1CAM	1
Cancer, Hematological Disease, Immunological Disease, Organismal Injury and Abnormalities	Hairy-cell leukemia	5,16E-03	EBF1,GPR174,MYO15A,POLA1,SEPT6,ZNF395	6
Cell-To-Cell Signaling and Interaction	Adhesion of lung cancer cell lines	5,24E-03	EPHB6,MINDY3	2
Hereditary Disorder, Neurological Disease, Organismal Injury and Abnormalities	Hereditary motor and sensory neuropathy	5,57E-03	KIF1B,L1CAM,NDRG1,OPA1	4
Cancer, Hematological Disease, Immunological Disease, Organismal Injury and Abnormalities	Acute leukemia	5,70E-03	DDX1,DSCAM,EBF1,EPG5,GPR174,HOXB3,IL1RAPL2,KIF1B,OPA1,PANK4,PLEKHS1,POLA1,RAC2,RBM19,SLC19A1,SMC1A,THOC2,ZFPL1	18
Behavior	Abnormal social behavior	5,72E-03	GRIN3B,L1CAM	2
Cancer, Endocrine System Disorders, Organismal Injury and Abnormalities	Benign neoplasm of endocrine gland	5,73E-03	AIP,KIF1B,PISD,RAC2,SLC5A8	5
Embryonic Development, Organismal Development	Development of body axis	5,81E-03	ALG5,CDHR1,COL8A2,DLX6,DSCAM,EBF1,ECE1,EML1,GRIN3B,HOXB3,IMMP2L,L1CAM,MYO15A,NKD1,NME7,WDPCP	16
Developmental Disorder, Hereditary Disorder, Organismal Functions, Organismal Injury and Abnormalities, Skeletal and Muscular Disorders	Hereditary limb girdle muscular dystrophy	6,12E-03	DYSF,FKRP,MYOT	3
Organismal Development, Organismal Injury and Abnormalities	Abnormal morphology of head	6,19E-03	ABCA12,CDHR1,COL8A2,DSCAM,EBF1,ECE1,EPG5,HOXB3,ITGA11,KIF1B,KIFAP3,L1CAM,PVALB,WDPCP	14
Cellular Assembly and Organization, Nervous System Development and Function	Complexity of dendrites	6,22E-03	PVALB,UGCG	2
Developmental Disorder	Autism or intellectual disability	6,70E-03	FKRP,GRIN3B,HIVEP2,KCNH1,L1CAM,OPA1,THOC2,TMLHE	8
Cellular Development, Embryonic Development, Nervous System Development and Function, Organ Development, Organismal Development, Tissue Development, Visual System Development and Function	Differentiation of photoreceptors	6,74E-03	EBF1,NKD1	2
Organismal Development	Morphology of head	7,06E-03	ABCA12,CDHR1,COL8A2,CYP27A1,DSCAM,EBF1,ECE1,EPG5,HOXB3,ITGA11,KIF1B,KIFAP3,L1CAM,PVALB,WDPCP	15
Cancer, Organismal Injury and Abnormalities, Reproductive System Disease	Breast or ovarian cancer	7,20E-03	ABCA12,ADCY8,ALG5,ANO1,B3GNT5,BAHCC1,CDHR1,CEP162,COL4A2,COL6A3,DSCAM,DYSF,ECE1,EPHB6,GLRA4,GPR174,GRIN3B,HIVEP2,HOXB3,IGDCC3,ITGA11,KIAA0825,KIF1B,L1CAM,MYO15A,NKD1,OPA1,PANK4,PELI1,PISD,PLEKHS1,PLXNB3,RBM19,RBM47,SFSWAP,SMC1A,TMEM132D,UGCG,WDFY4,WDPCP	40
Embryonic Development, Organismal Development	Development of head	7,27E-03	CDHR1,COL8A2,DLX6,DSCAM,EBF1,ECE1,EML1,GRIN3B,HOXB3,IMMP2L,L1CAM,MYO15A,NKD1,NME7,WDPCP	15
Lipid Metabolism, Small Molecule Biochemistry	Synthesis of glycolipid	7,83E-03	B3GNT5,PIGU,UGCG	3
DNA Replication, Recombination, and Repair	Elongation of DNA	7,84E-03	POLA1,RFC1	2
Organismal Injury and Abnormalities, Reproductive System Disease	Abnormal growth in endometrium	8,03E-03	ABCA12,ALG5,ANO1,BIRC6,BMS1,CDH8,CEP162,COL4A2,COL6A3,DDX1,DLX6,DSCAM,DYSF,ECE1,EPG5,EPHB6,ERCC6L2,FAM72A,GAB3,GPR174,IMMP2L,KIF1B,L1CAM,LUZP2,MYO15A,PIGN,POLA1,SEPT6,SLC5A8,SMC1A,TMEM132D,WDFY4,WSCD2	33
Cancer, Endocrine System Disorders, Organismal Injury and Abnormalities, Reproductive System Disease	Adenosquamous ovarian carcinoma	8,24E-03	ABCA12,ALG5,COL4A2,COL6A3,GLRA4,GRIN3B,HIVEP2,IGDCC3,KIAA0825,PANK4,PISD,WDFY4,WDPCP	13
Organismal Injury and Abnormalities, Reproductive System Disease	Abnormality of endometrium	8,25E-03	ABCA12,ALG5,ANO1,BIRC6,BMS1,CDH8,CEP162,COL4A2,COL6A3,DDX1,DLX6,DSCAM,DYSF,ECE1,EPG5,EPHB6,ERCC6L2,FAM72A,GAB3,GPR174,IMMP2L,KIF1B,L1CAM,LUZP2,MYO15A,PIGN,POLA1,SEPT6,SLC5A8,SMC1A,TMEM132D,WDFY4,WSCD2	33
Connective Tissue Development and Function, Skeletal and Muscular System Development and Function, Tissue Development	Formation of trabecular bone	8,41E-03	EBF1,HIVEP2	2
Developmental Disorder, Organismal Injury and Abnormalities	Dystrophy	8,65E-03	COL4A2,COL6A3,COL8A2,DYSF,FKRP,MYOT	6
Cancer, Organismal Injury and Abnormalities, Reproductive System Disease	Tumorigenesis of reproductive tract	8,76E-03	ABCA12,ALG5,BIRC6,BMS1,CDH8,CDHR1,CEP162,COL4A2,COL6A3,DDX1,DLX6,DSCAM,DYSF,ECE1,EPG5,EPHB6,ERCC6L2,FAM72A,GAB3,GLRA4,GPR174,GRIN3B,HIVEP2,IGDCC3,IMMP2L,ITGA11,KIAA0825,KIF1B,L1CAM,LUZP2,MYO15A,NDRG1,PANK4,PIGN,PISD,POLA1,SEPT6,SLC5A8,SMC1A,TMEM132D,UGCG,WDFY4,WDPCP,WSCD2	44
Cancer, Organismal Injury and Abnormalities, Reproductive System Disease	Female genital neoplasm	9,10E-03	ABCA12,ALG5,BIRC6,BMS1,CDH8,CDHR1,CEP162,COL4A2,COL6A3,DDX1,DLX6,DSCAM,DYSF,ECE1,EPG5,EPHB6,ERCC6L2,FAM72A,GAB3,GLRA4,GPR174,GRIN3B,HIVEP2,IGDCC3,IMMP2L,ITGA11,KIAA0825,KIF1B,L1CAM,LUZP2,MYO15A,NDRG1,PANK4,PIGN,PISD,POLA1,SEPT6,SLC5A8,SMC1A,TMEM132D,UGCG,WDFY4,WDPCP,WSCD2	44
Cancer, Organismal Injury and Abnormalities	Mixed neoplasia	9,28E-03	ABCA12,ALG5,COL4A2,COL6A3,ECE1,GLRA4,GRIN3B,HIVEP2,IGDCC3,KIAA0825,KIF1B,LUZP2,MYO15A,PANK4,PISD,SLC5A8,WDFY4,WDPCP	18
Cancer, Gastrointestinal Disease, Hepatic System Disease, Organismal Injury and Abnormalities	Hepatobiliary system cancer	9,43E-03	ABCA12,ADCY8,ALG5,BAHCC1,BIRC6,BMS1,CDH17,CDH8,CDHR1,COL4A2,COL6A3,COL8A2,CYP27A1,DSCAM,DYSF,GRIN3B,HIVEP2,IGDCC3,KCNH1,KIAA0825,KIF1B,KIFAP3,L1CAM,LUZP2,MAK,MYO15A,MYOT,NAT10,NDRG1,NKD1,OFCC1,PANK4,PELI1,PIGU,PISD,PLXNB3,POLA1,RBM47,SEC23A,SEPT6,SLC5A8,THOC2,TMEM132D,WDFY4,ZFPL1,ZNF438	46
Developmental Disorder, Hereditary Disorder, Organismal Injury and Abnormalities, Skeletal and Muscular Disorders	Autosomal recessive muscular dystrophy	9,50E-03	COL6A3,DYSF,FKRP	3
Hematological System Development and Function, Immunological Disease, Lymphoid Tissue Structure and Development, Organ Morphology, Organismal Development, Organismal Injury and Abnormalities, Tissue Morphology	Abnormal morphology of marginal zone of spleen	9,62E-03	B3GNT5,CDH17	2
Cellular Assembly and Organization, Cellular Function and Maintenance, Cellular Movement, Nervous System Development and Function	Anterograde axonal transport	9,62E-03	AP3S2,KIF1B	2
Cancer, Organismal Injury and Abnormalities	Development of adenocarcinoma	9,73E-03	ABCA12,ALG5,ARFGAP2,BIRC6,BMS1,CDH8,CDHR1,CEP162,COL4A2,COL6A3,DDX1,DLX6,DSCAM,DYSF,EPG5,EPHB6,ERCC6L2,FAM72A,GAB3,GLRA4,GPR174,GRIN3B,HIVEP2,IGDCC3,IMMP2L,ITGA11,KIAA0825,KIF1B,KIFAP3,L1CAM,NME7,PANK4,PIGN,PISD,PLEKHS1,POLA1,RBM47,SAE1,SEPT6,SMC1A,SSNA1,TMEM132D,WDFY4,WDPCP,WSCD2	45
Cancer, Dermatological Diseases and Conditions, Organismal Injury and Abnormalities	Skin squamous cell carcinoma	9,80E-03	BAHCC1,CDH17,COL4A2,COL6A3,DSCAM,EPG5,GPR174,ITGA11,KCNH1,MYO15A,TMEM132D,TMPRSS7	12
Hereditary Disorder, Organismal Injury and Abnormalities, Skeletal and Muscular Disorders	Hereditary myopathy	9,80E-03	COL4A2,COL6A3,DYSF,FKRP,KIF1B,L1CAM,MYOT,NDRG1,OPA1	9
Organ Morphology, Organismal Injury and Abnormalities, Respiratory Disease, Respiratory System Development and Function, Skeletal and Muscular Disorders, Skeletal and Muscular System Development and Function	Abnormal morphology of trachealis muscle	9,86E-03	ANO1	1
Connective Tissue Development and Function, Connective Tissue Disorders, Organ Morphology, Organismal Injury and Abnormalities, Skeletal and Muscular Disorders, Skeletal and Muscular System Development and Function, Tissue Development	Abnormal morphology of upper horn of hyoid bone	9,86E-03	HOXB3	1
Cell-To-Cell Signaling and Interaction, Cellular Assembly and Organization	Aggregation of insect cell lines	9,86E-03	CDH17	1
Organismal Injury and Abnormalities, Renal and Urological Disease	Ammonuria	9,86E-03	UGCG	1
Cell Death and Survival	Anoikis of adenocarcinoma cell lines	9,86E-03	NDRG1	1
Cancer, Hereditary Disorder, Neurological Disease, Organismal Injury and Abnormalities	Autosomal dominant neuroblastoma	9,86E-03	KIF1B	1
Hereditary Disorder, Neurological Disease, Organismal Injury and Abnormalities	Autosomal recessive spinocerebellar ataxia type 20	9,86E-03	SNX14	1
Developmental Disorder, Hereditary Disorder, Neurological Disease, Organismal Injury and Abnormalities	Bardet-Biedl syndrome type 12	9,86E-03	WDPCP	1
Nucleic Acid Metabolism, Small Molecule Biochemistry	Binding of NADPH	9,86E-03	RAC2	1
DNA Replication, Recombination, and Repair, Nucleic Acid Metabolism, Small Molecule Biochemistry	Catabolism of ADP	9,86E-03	NUDT9	1
DNA Replication, Recombination, and Repair, Nucleic Acid Metabolism, Small Molecule Biochemistry	Catabolism of inosine diphosphate	9,86E-03	NUDT9	1
Metabolic Disease	Chronic hyperchloremic metabolic acidosis	9,86E-03	UGCG	1
Embryonic Development, Organismal Development, Tissue Development	Closure of ductus venosus	9,86E-03	AIP	1
Cellular Compromise, Neurological Disease, Organismal Injury and Abnormalities	Damage of motor neurons	9,86E-03	EPG5	1
Cell Cycle	Delay in S phase of cervical cancer cell lines	9,86E-03	POLA1	1
Cellular Development, Tissue Development, Visual System Development and Function	Differentiation of horizontal cells	9,86E-03	EBF1	1
Cellular Compromise, Skeletal and Muscular Disorders, Tissue Morphology	Disarray of myofibrils	9,86E-03	MYOT	1
Cellular Compromise	Disorganization of mitochondrial cristae	9,86E-03	OPA1	1
Cell Signaling, Nucleic Acid Metabolism, Small Molecule Biochemistry	Dissociation of GTP	9,86E-03	RAC2	1
Cell-mediated Immune Response, Cellular Movement, Hematological System Development and Function, Immune Cell Trafficking	Egression of CD8+ T lymphocyte	9,86E-03	RAC2	1
Cell Morphology, Cellular Assembly and Organization	Elongation of stereocilia	9,86E-03	MYO15A	1
Cell Morphology, Nervous System Development and Function, Neurological Disease	Enlargement of myelin sheath	9,86E-03	UGCG	1
Digestive System Development and Function	Eruption of incisor	9,86E-03	ITGA11	1
Ophthalmic Disease, Organismal Injury and Abnormalities	Excessive lacrimation	9,86E-03	L1CAM	1
Cellular Compromise	Fragmentation of photoreceptor outer segments	9,86E-03	CDHR1	1
Developmental Disorder, Hereditary Disorder, Metabolic Disease, Neurological Disease, Ophthalmic Disease, Organismal Injury and Abnormalities, Skeletal and Muscular Disorders	Fukuyama congenital muscular dystrophy	9,86E-03	FKRP	1
Lipid Metabolism, Small Molecule Biochemistry	Glycosylation of ceramide	9,86E-03	UGCG	1
Embryonic Development, Hair and Skin Development and Function, Organ Development, Organismal Development, Skeletal and Muscular System Development and Function	Growth of nail	9,86E-03	L1CAM	1
Carbohydrate Metabolism	Hydrolysis of D-ribose-5-phosphate	9,86E-03	NUDT9	1
Organismal Injury and Abnormalities, Renal and Urological Disease	Kaluresis	9,86E-03	PVALB	1
Digestive System Development and Function, Gastrointestinal Disease	Lack of sublingual duct	9,86E-03	ECE1	1
Cell Morphology, Cell-To-Cell Signaling and Interaction	Length of stereocilia	9,86E-03	MYO15A	1
Cellular Assembly and Organization	Maturation of autolysosomes	9,86E-03	EPG5	1
Developmental Disorder, Hereditary Disorder, Organismal Injury and Abnormalities, Renal and Urological Disease	Meckel syndrome type 6	9,86E-03	WDPCP	1
Nervous System Development and Function	Memory suppression	9,86E-03	ADCY8	1
Lipid Metabolism, Small Molecule Biochemistry	Modulation of cholesterol	9,86E-03	UGCG	1
Cell Morphology, Cellular Development, Cellular Growth and Proliferation, Embryonic Development, Nervous System Development and Function, Organ Development, Organ Morphology, Organismal Development, Tissue Development	Morphogenesis of hippocampal neurons	9,86E-03	L1CAM	1
Cell Morphology	Morphology of ER-to-Golgi intermediate compartment	9,86E-03	SEC23A	1
Cardiovascular System Development and Function, Tissue Morphology	Morphology of sinusoid	9,86E-03	L1CAM	1
Connective Tissue Development and Function, Embryonic Development, Organ Development, Organismal Development, Skeletal and Muscular System Development and Function, Tissue Development	Muscularization of jaw bone	9,86E-03	DLX6	1
Hereditary Disorder, Organismal Injury and Abnormalities, Skeletal and Muscular Disorders	Myotilinopathy	9,86E-03	MYOT	1
Skeletal and Muscular System Development and Function	Ossification by calvarial cells	9,86E-03	EBF1	1
Cardiovascular Disease, Developmental Disorder, Organismal Injury and Abnormalities	Persistence of ductus venosus	9,86E-03	AIP	1
Cancer, Cell Cycle	Polyploidy of colorectal cancer cell lines	9,86E-03	NDRG1	1
Cancer, Cell Cycle	Polyploidy of lymphoma cell lines	9,86E-03	SAE1	1
Drug Metabolism, Molecular Transport, Small Molecule Biochemistry	Quantity of vinblastine	9,86E-03	UGCG	1
Behavior	Relearning	9,86E-03	ADCY8	1
Infectious Diseases	Replication of Human papillomavirus type 11	9,86E-03	POLA1	1
Lipid Metabolism, Molecular Transport, Small Molecule Biochemistry	Secretion of glucosylceramide	9,86E-03	ABCA12	1
Embryonic Development, Tissue Morphology	Structural integrity of Reichert's membrane	9,86E-03	COL4A2	1
Developmental Disorder, Hereditary Disorder, Metabolic Disease, Neurological Disease, Organismal Injury and Abnormalities	Subacute neuronopathic Gaucher disease	9,86E-03	UGCG	1
Nervous System Development and Function, Organ Morphology, Organismal Development	Thickness of granule cell layer	9,86E-03	L1CAM	1
DNA Replication, Recombination, and Repair, Gene Expression	Transcription of RNA primer	9,86E-03	POLA1	1
Developmental Disorder, Hereditary Disorder, Organismal Injury and Abnormalities	Wiedemann-Steiner syndrome	9,86E-03	SMC1A	1
Cancer, Developmental Disorder, Gastrointestinal Disease, Hereditary Disorder, Neurological Disease, Organismal Injury and Abnormalities	Zimmermann-Laband syndrome type 1	9,86E-03	KCNH1	1
Hereditary Disorder, Organismal Injury and Abnormalities	X-linked hereditary disease	9,93E-03	COL4A2,COL6A3,L1CAM,POLA1,SMC1A,THOC2,TMLHE	7
Cancer, Gastrointestinal Disease, Hepatic System Disease, Organismal Injury and Abnormalities	Bile duct carcinoma	1,01E-02	ADCY8,BMS1,DSCAM,KCNH1,KIAA0825,PELI1,PIGU,SLC5A8,TMEM132D	9
Cell-To-Cell Signaling and Interaction, Reproductive System Development and Function	Adhesion of gonadal cell lines	1,02E-02	ESAM,ITGA11	2
Cancer, Organismal Injury and Abnormalities, Reproductive System Disease	Female genital tract adenocarcinoma	1,05E-02	ABCA12,ALG5,BIRC6,BMS1,CDH8,CDHR1,CEP162,COL4A2,COL6A3,DDX1,DLX6,DSCAM,DYSF,EPG5,EPHB6,ERCC6L2,FAM72A,GAB3,GLRA4,GPR174,GRIN3B,HIVEP2,IGDCC3,IMMP2L,ITGA11,KIAA0825,L1CAM,PANK4,PIGN,PISD,POLA1,SEPT6,SMC1A,TMEM132D,WDFY4,WDPCP,WSCD2	37
Developmental Disorder, Nervous System Development and Function, Neurological Disease, Organ Morphology, Organismal Development, Organismal Injury and Abnormalities	Agenesis of corpus callosum	1,09E-02	EPG5,L1CAM	2
Cardiovascular Disease, Hematological Disease, Organismal Injury and Abnormalities	Microcytic anemia	1,09E-02	RAC2,SLC12A4	2
Cancer, Endocrine System Disorders, Organismal Injury and Abnormalities	Benign neuroendocrine neoplasm	1,12E-02	AIP,KIF1B,PISD,RAC2	4
Cancer, Organismal Injury and Abnormalities	Subcutaneous tumor	1,14E-02	CDH17,COL4A2,COL6A3,COL8A2,KCNH1,NDRG1,UGCG	7
Cancer, Hematological Disease, Organismal Injury and Abnormalities	Hematologic cancer	1,14E-02	ABCA12,BIRC6,COL4A2,COL8A2,DDX1,DSCAM,EBF1,EPG5,GPR174,GRIN3B,HOXB3,IL1RAPL2,IMMP2L,KIF1B,L1CAM,MYO15A,OPA1,PANK4,PLEKHS1,POLA1,RAC2,RBM19,SAE1,SEPT6,SLC19A1,SMC1A,THOC2,TMEM132D,ZFPL1,ZNF395	30
Cancer, Organismal Injury and Abnormalities, Reproductive System Disease	Breast carcinoma	1,18E-02	ADCY8,ANO1,B3GNT5,BAHCC1,CEP162,COL4A2,DSCAM,DYSF,ECE1,EPHB6,GLRA4,GPR174,HOXB3,KIF1B,MYO15A,NKD1,OPA1,PLEKHS1,PLXNB3,RBM19,RBM47,SFSWAP,SMC1A,TMEM132D,WDFY4	25
Cell Morphology, Cellular Assembly and Organization, Cellular Development, Cellular Function and Maintenance, Cellular Growth and Proliferation, Embryonic Development, Nervous System Development and Function, Organismal Development, Tissue Development, Tissue Morphology	Density of dendritic spines	1,20E-02	DSCAM,OPA1,PVALB	3
Cellular Assembly and Organization, Nervous System Development and Function	Fasciculation of axons	1,22E-02	DSCAM,L1CAM	2
Neurological Disease, Skeletal and Muscular Disorders	Paralysis of hindlimb	1,22E-02	L1CAM,NDRG1	2
Cell Morphology, Cellular Assembly and Organization	Elongation of cellular protrusions	1,34E-02	L1CAM,MAK,MYO15A	3
Cancer, Organismal Injury and Abnormalities, Respiratory Disease	Metastasis of lung cancer cell lines	1,37E-02	COL4A2,EPHB6	2
Cancer, Organismal Injury and Abnormalities, Reproductive System Disease	Female genital tract cancer	1,41E-02	ABCA12,ALG5,BIRC6,BMS1,CDH8,CDHR1,CEP162,COL4A2,COL6A3,DDX1,DLX6,DSCAM,DYSF,ECE1,EPG5,EPHB6,ERCC6L2,FAM72A,GAB3,GLRA4,GPR174,GRIN3B,HIVEP2,IGDCC3,IMMP2L,ITGA11,KIAA0825,KIF1B,L1CAM,LUZP2,MYO15A,PANK4,PIGN,PISD,POLA1,SEPT6,SLC5A8,SMC1A,TMEM132D,WDFY4,WDPCP,WSCD2	42
Cardiovascular Disease, Cardiovascular System Development and Function, Organismal Injury and Abnormalities, Tissue Morphology	Abnormal morphology of ascending aorta	1,48E-02	ECE1	1
Cell Morphology, Endocrine System Development and Function, Endocrine System Disorders, Organ Morphology, Organismal Development, Organismal Injury and Abnormalities	Abnormal morphology of enlarged adrenocortical cells	1,48E-02	CYP27A1	1
Nervous System Development and Function, Neurological Disease, Organ Morphology, Organismal Development, Organismal Injury and Abnormalities	Abnormal morphology of enlarged fourth cerebral ventricle	1,48E-02	L1CAM	1
Connective Tissue Development and Function, Connective Tissue Disorders, Organ Morphology, Organismal Development, Organismal Injury and Abnormalities, Respiratory Disease, Respiratory System Development and Function, Skeletal and Muscular Disorders, Skeletal and Muscular System Development and Function, Tissue Morphology	Abnormal morphology of laryngeal cartilage	1,48E-02	HOXB3	1
Digestive System Development and Function, Gastrointestinal Disease	Abnormal morphology of submandibular duct	1,48E-02	ECE1	1
Nervous System Development and Function, Neurological Disease, Organ Morphology, Organismal Development, Organismal Injury and Abnormalities	Abnormal morphology of ventral striatum	1,48E-02	EBF1	1
Amino Acid Metabolism, Drug Metabolism, Molecular Transport, Small Molecule Biochemistry	Accumulation of methotrexate	1,48E-02	GGH	1
Cell-To-Cell Signaling and Interaction	Adhesion of retinal cells	1,48E-02	L1CAM	1
Cell Death and Survival, Organismal Injury and Abnormalities	Apoptosis of squamous epithelial cells	1,48E-02	NDRG1	1
Connective Tissue Disorders, Developmental Disorder, Hereditary Disorder, Immunological Disease, Organismal Injury and Abnormalities, Skeletal and Muscular Disorders	Autosomal dominant Ullrich congenital muscular dystrophy	1,48E-02	COL6A3	1
Connective Tissue Disorders, Developmental Disorder, Hereditary Disorder, Immunological Disease, Organismal Injury and Abnormalities, Skeletal and Muscular Disorders	Autosomal recessive Ullrich congenital muscular dystrophy	1,48E-02	COL6A3	1
Connective Tissue Disorders, Hematological Disease, Metabolic Disease, Organismal Injury and Abnormalities	Blood hypovolemia	1,48E-02	AIP	1
Hematological Disease	Bone marrow toxicity	1,48E-02	GGH	1
Cellular Development, Tissue Development, Visual System Development and Function	Differentiation of retinal progenitor cells	1,48E-02	EBF1	1
Cellular Development, Embryonic Development, Nervous System Development and Function, Organ Development, Organismal Development, Tissue Development, Visual System Development and Function	Differentiation of type 2 OFF-cone bipolar cells	1,48E-02	EBF1	1
Cell-mediated Immune Response, Cellular Movement, Hematological System Development and Function, Immune Cell Trafficking	Egression of CD4+ T-lymphocytes	1,48E-02	RAC2	1
Embryonic Development, Nervous System Development and Function, Organ Development, Organismal Development, Tissue Development	Formation of brain septum	1,48E-02	L1CAM	1
Developmental Disorder, Hereditary Disorder, Metabolic Disease, Neurological Disease, Organismal Injury and Abnormalities	GM1 gangliosidosis	1,48E-02	UGCG	1
Cellular Movement, Hair and Skin Development and Function	Haptotaxis of epithelial cell lines	1,48E-02	L1CAM	1
Cellular Movement, Renal and Urological System Development and Function	Haptotaxis of kidney cell lines	1,48E-02	L1CAM	1
Connective Tissue Disorders, Developmental Disorder, Organismal Injury and Abnormalities, Skeletal and Muscular Disorders	Hypoplasia of hyoid bone	1,48E-02	HOXB3	1
Behavior	Impulsivity	1,48E-02	ADCY8	1
Nucleic Acid Metabolism, Small Molecule Biochemistry	Incorporation of adenine	1,48E-02	SLC19A1	1
Cancer, Hematological Disease, Immunological Disease, Organismal Injury and Abnormalities	Initiation of acute myeloid leukemia	1,48E-02	RAC2	1
Auditory Disease, Auditory and Vestibular System Development and Function, Connective Tissue Development and Function, Connective Tissue Disorders, Organ Morphology, Organismal Development, Organismal Injury and Abnormalities, Skeletal and Muscular Disorders, Skeletal and Muscular System Development and Function, Tissue Development	Lack of malleus	1,48E-02	ECE1	1
Cardiovascular Disease, Cardiovascular System Development and Function, Organismal Injury and Abnormalities, Tissue Morphology	Lack of right subclavian artery	1,48E-02	ECE1	1
Developmental Disorder, Embryonic Development, Organismal Development, Tissue Morphology	Lack of ultimobranchial body	1,48E-02	HOXB3	1
Developmental Disorder, Hereditary Disorder, Organismal Functions, Organismal Injury and Abnormalities, Skeletal and Muscular Disorders	Limb girdle muscular dystrophy type 1c	1,48E-02	DYSF	1
Cellular Movement, Nervous System Development and Function	Migration of facial branchiomotor neurons	1,48E-02	EBF1	1
Cellular Movement	Migration of growth cone	1,48E-02	L1CAM	1
Cell Cycle	Mitotic index of squamous cell carcinoma cell lines	1,48E-02	SLC5A8	1
Cell Morphology, Cellular Function and Maintenance, Nervous System Development and Function	PH of neurons	1,48E-02	L1CAM	1
Lipid Metabolism, Molecular Transport, Small Molecule Biochemistry	Quantity of ganglioside GD1b	1,48E-02	UGCG	1
Lipid Metabolism, Molecular Transport, Small Molecule Biochemistry	Quantity of ganglioside GT1	1,48E-02	UGCG	1
Lipid Metabolism, Molecular Transport, Small Molecule Biochemistry	Redistribution of ganglioside GD3	1,48E-02	UGCG	1
Cell Signaling, Molecular Transport, Vitamin and Mineral Metabolism	Renal excretion of Ca2+	1,48E-02	PVALB	1
Tissue Morphology	Structural integrity of basement membrane	1,48E-02	COL4A2	1
Molecular Transport, Nucleic Acid Metabolism, Small Molecule Biochemistry, Vitamin and Mineral Metabolism	Uptake of thiamine	1,48E-02	SLC19A1	1
Developmental Disorder, Hereditary Disorder, Organismal Injury and Abnormalities, Skeletal and Muscular Disorders	Progressive muscular dystrophy	1,50E-02	COL4A2,COL6A3,DYSF,FKRP	4
Organismal Functions	Hypoactivity of mice	1,55E-02	ADCY8,BAHCC1,GRIN3B,L1CAM	4
Cardiovascular Disease	Congestion of vasculature	1,59E-02	ABCA12,KIFAP3	2
Cell Morphology, Cellular Assembly and Organization, Cellular Development, Cellular Function and Maintenance, Cellular Growth and Proliferation, Embryonic Development, Nervous System Development and Function, Organismal Development, Tissue Development	Branching of neurites	1,60E-02	DSCAM,L1CAM,OPA1,PVALB,RIMS3,UGCG	6
Developmental Disorder, Hereditary Disorder, Organismal Injury and Abnormalities, Skeletal and Muscular Disorders	Dystrophy of muscle	1,63E-02	COL4A2,COL6A3,DYSF,FKRP,MYOT	5
Cellular Function and Maintenance, Organ Development, Tissue Development, Visual System Development and Function	Maintenance of photoreceptors	1,67E-02	CDHR1,MAK	2
Cancer, Organismal Injury and Abnormalities	Benign Tumors	1,67E-02	AIP,COL4A2,COL6A3,COL8A2,KCNH1,KIF1B,NDRG1,PISD,POLA1,RAC2,SLC5A8,UGCG	12
Cancer, Gastrointestinal Disease, Organismal Injury and Abnormalities	Upper gastrointestinal carcinoma	1,72E-02	ABCA12,ADCY8,ANO1,CEP162,COL6A3,COL8A2,DLX6,DSCAM,DYSF,EBF1,EML1,EPG5,ERCC6L2,HIVEP2,HOXB3,ITGA11,KCNH1,MYO15A,PIGU,PLXNB3,POLA1,TMEM132D,WDFY4,WSCD2	24
Cardiovascular Disease, Connective Tissue Disorders, Hematological Disease, Hereditary Disorder, Organismal Injury and Abnormalities	Sickle cell anemia	1,73E-02	GRIN3B,POLA1,SLC12A4	3
Cancer, Organismal Injury and Abnormalities	Head and neck cancer	1,77E-02	ABCA12,ADCY8,ANO1,BAHCC1,BIRC6,C6orf106,DLX6,EBF1,EPG5,EPHB6,ERCC6L2,FKRP,GRIN3B,ITGA11,L1CAM,NME7,OPA1,PELI1,PLEKHS1,POLA1,PVALB,RBM19,SEPT6,SLC5A8,SMC1A,WDFY4,WDPCP	27
Embryonic Development, Organ Development, Organismal Development, Tissue Development	Development of sensory organ	1,79E-02	CDHR1,COL8A2,DLX6,DSCAM,EBF1,ECE1,MYO15A,NKD1,WDPCP	9
Organismal Injury and Abnormalities	Benign lesion	1,79E-02	AIP,COL4A2,COL6A3,COL8A2,KCNH1,KIF1B,NDRG1,PISD,POLA1,RAC2,SLC5A8,UGCG,WDPCP	13
Immunological Disease, Organismal Injury and Abnormalities	Abnormality of thymus gland	1,80E-02	HIVEP2,KIFAP3,RAC2,SLC19A1	4
Organismal Survival	Perinatal death	1,83E-02	ABCA12,B3GNT5,BAHCC1,BIRC6,DSCAM,ECE1,HOXB3,KIF1B,WDPCP	9
Hematological System Development and Function, Humoral Immune Response, Lymphoid Tissue Structure and Development, Tissue Morphology	Quantity of B-1a lymphocytes	1,83E-02	CDH17,RAC2	2
Cancer, Organismal Injury and Abnormalities, Reproductive System Disease	Endometrial adenocarcinoma	1,86E-02	ABCA12,ALG5,BIRC6,BMS1,CDH8,CEP162,COL4A2,COL6A3,DDX1,DLX6,DSCAM,DYSF,EPG5,EPHB6,ERCC6L2,FAM72A,GAB3,GPR174,IMMP2L,L1CAM,PIGN,POLA1,SEPT6,SMC1A,TMEM132D,WDFY4,WSCD2	27
Cell Morphology, Cellular Assembly and Organization, Cellular Function and Maintenance	Transmembrane potential of cellular membrane	1,86E-02	ANO1,OPA1,RIMS3	3
Cancer, Gastrointestinal Disease, Hepatic System Disease, Organismal Injury and Abnormalities	Liver cancer	1,86E-02	ABCA12,ADCY8,ALG5,BAHCC1,BIRC6,BMS1,CDH17,CDH8,CDHR1,COL4A2,COL6A3,COL8A2,CYP27A1,DSCAM,DYSF,GRIN3B,HIVEP2,IGDCC3,KIAA0825,KIF1B,KIFAP3,L1CAM,LUZP2,MAK,MYO15A,MYOT,NAT10,NDRG1,NKD1,OFCC1,PANK4,PISD,PLXNB3,POLA1,RBM47,SEC23A,SEPT6,SLC5A8,THOC2,TMEM132D,WDFY4,ZFPL1,ZNF438	43
Developmental Disorder, Gastrointestinal Disease	Congenital anomaly of digestive system	1,92E-02	ABCA12,AIP,ECE1,L1CAM,POLA1,WDPCP	6
Nervous System Development and Function, Organ Morphology, Organismal Development	Size of brain	1,92E-02	DSCAM,EBF1,KIF1B,L1CAM	4
Dental Disease, Digestive System Development and Function, Gastrointestinal Disease, Organismal Development, Organismal Injury and Abnormalities	Abnormal morphology of short incisor	1,96E-02	ITGA11	1
Hematological System Development and Function, Immunological Disease, Lymphoid Tissue Structure and Development, Organ Morphology, Organismal Development, Organismal Injury and Abnormalities, Tissue Morphology	Abnormal morphology of thymus lobule	1,96E-02	HIVEP2	1
Cell-To-Cell Signaling and Interaction	Adhesion of pheochromocytoma cell lines	1,96E-02	L1CAM	1
Connective Tissue Disorders, Hematological Disease, Organismal Injury and Abnormalities	Anisocytosis of red blood cells	1,96E-02	RAC2	1
Connective Tissue Disorders, Developmental Disorder, Hereditary Disorder, Immunological Disease, Organismal Injury and Abnormalities, Skeletal and Muscular Disorders	Bethlem myopathy	1,96E-02	COL6A3	1
Cell-To-Cell Signaling and Interaction, Cellular Assembly and Organization, Connective Tissue Development and Function	Cell-cell adhesion of fibroblast cell lines	1,96E-02	L1CAM	1
Lipid Metabolism, Small Molecule Biochemistry	Conversion of ceramide	1,96E-02	UGCG	1
Cell-To-Cell Signaling and Interaction, Nervous System Development and Function	Depotentiation of synapse	1,96E-02	ADCY8	1
Nervous System Development and Function	Development of pyramidal tract	1,96E-02	L1CAM	1
Cell-mediated Immune Response, Cellular Development, Cellular Function and Maintenance, Cellular Growth and Proliferation, Connective Tissue Development and Function, Embryonic Development, Hematological System Development and Function, Hematopoiesis, Lymphoid Tissue Structure and Development, Organ Development, Organismal Development, Tissue Development	Differentiation of peripheral T lymphocyte	1,96E-02	HIVEP2	1
Cancer, Hematological Disease, Immunological Disease, Organismal Injury and Abnormalities	Extramedullary acute myeloid leukemia	1,96E-02	POLA1	1
Cellular Assembly and Organization, Tissue Development	Formation of microfibrils	1,96E-02	COL6A3	1
Cellular Assembly and Organization	Generation of filament barbed ends	1,96E-02	RAC2	1
Cellular Movement	Haptotaxis of neuroblastoma cell lines	1,96E-02	L1CAM	1
Carbohydrate Metabolism, Nucleic Acid Metabolism, Small Molecule Biochemistry	Hydrolysis of ADP-D-ribose	1,96E-02	NUDT9	1
Developmental Disorder, Endocrine System Disorders, Organismal Injury and Abnormalities	Hypoplasia of parathyroid gland	1,96E-02	ECE1	1
Cardiovascular System Development and Function, Organ Development, Organ Morphology	Isovolumic relaxation of heart	1,96E-02	PVALB	1
Auditory Disease, Auditory and Vestibular System Development and Function, Organ Morphology, Organismal Development, Organismal Injury and Abnormalities	Lack of external acoustic meatus	1,96E-02	ECE1	1
Developmental Disorder, Embryonic Development, Organismal Development, Tissue Morphology	Lack of mandibular cartilage	1,96E-02	ECE1	1
Nervous System Development and Function	Morphogenesis of glossopharyngeal nerve	1,96E-02	HOXB3	1
Neurological Disease, Organismal Injury and Abnormalities, Psychological Disorders	Onset of amyotrophic lateral sclerosis	1,96E-02	PVALB	1
Cellular Assembly and Organization, Cellular Function and Maintenance	Organization of mitochondrial inner membrane	1,96E-02	OPA1	1
Cell Morphology, Connective Tissue Development and Function	Polarity of fibroblast cell lines	1,96E-02	WDPCP	1
Lipid Metabolism, Molecular Transport, Small Molecule Biochemistry	Quantity of ganglioside GD1a	1,96E-02	UGCG	1
Lipid Metabolism, Molecular Transport, Small Molecule Biochemistry	Quantity of ganglioside GD2	1,96E-02	UGCG	1
Cancer, Hematological Disease, Immunological Disease, Organismal Injury and Abnormalities	Refractory Philadelphia chromosome negative precursor T-cell acute lymphoblastic leukemia	1,96E-02	POLA1	1
[truncated: 106 more rows]
