# Supplementary material for: Zebrafish macroH2A variants have distinct embryo localization and function
Source: Sci Rep. 2019 Jun 14;9:8632. doi: 10.1038/s41598-019-45058-6 (PMC6570772; doi:10.1038/s41598-019-45058-6)
Supplement: Supplementary file 11 — Supplementary table S7 [file 41598_2019_45058_MOESM11_ESM.xlsx]

## Sheet: mH2A1 ep-ChIP
© 2000-2018 QIAGEN. All rights reserved.
ID	Analysis	Molecules in Network	Score	Focus Molecules	Top Diseases and Functions
1	I1 ep ChIP - 2018-07-24 02:11 PM	ADCY,ADCY2,CaMKII,DLGAP1,ERC2,ERK1/2,Gi-coupled receptor,GRIP2,HMG CoA synthase,HMMR,KCNAB1,KCND2,L-type Calcium Channel,LRRTM1,MED13,mediator,MYO15A,NADPH oxidase,NAV3,NPAT,Pde,PDE6B,PDE8B,PHKA1,Pka catalytic subunit,Proinsulin,RIPK4,RYR2,SEMA3F,SLC12A4,SLIT1,Sos,STXBP4,TRIO,TRRAP	46	23	Cancer, Organismal Injury and Abnormalities, Gastrointestinal Disease
2	I1 ep ChIP - 2018-07-24 02:11 PM	ADARB1,ADK,CDC42EP4,Cg,Creb,CYP11A1,DRD2,FILIP1L,FSH,Growth hormone,HSD3B2,Insulin,L1CAM,Lh,MAP2K1/2,NFkB (complex),NLGN2,PC,Pdgf (complex),PDGF BB,PEPCK,phosphatase,PP2A,PTBP1,PTPN1,RAD50,RNA polymerase II,RORA,SLC38A3,SOAT1,SOX5,SPAST,SPHK2,STAT5a/b,TRIP11	38	20	Cell Morphology, Endocrine System Development and Function, Endocrine System Disorders
3	I1 ep ChIP - 2018-07-24 02:11 PM	Akt,ANK1,Ap1,AURK,BIRC2,BOP1,CK1,collagen,Collagen type I,CSMD3,CSNK1G1,Cyclin A,cytokine,DCN,GTPase,HAL,Immunoglobulin,Integrin,ITGA11,KLF12,LDL,MBNL1,Nfat (family),OCA2,P38 MAPK,PLXNB1,Rac,SCRIB,SH3BP1,Tgf beta,TIAM1,Tnf (family),TRPM4,VCAM1,VTCN1	33	18	Connective Tissue Disorders, Dental Disease, Digestive System Development and Function
4	I1 ep ChIP - 2018-07-24 02:11 PM	ACYP1,AIFM3,AKAP2,APP,C8orf34,DMAC1,EBF4,FEZF2,GPC4,Hba1/Hba2,HDAC1,HNRNPD,IMMP2L,KLHL11,LGR6,LNX1,MPP3,MTURN,NME8,PAPSS2,PDZRN4,PNMA8A,RASL11B,RIMS4,RNF151,RNF220,SLC13A3,SPHKAP,SUN5,TBCC,TCP10/TCP10L2,THG1L,TLN2,TNNI2,UBC	22	13	Nervous System Development and Function, Organ Morphology, Organismal Development
5	I1 ep ChIP - 2018-07-24 02:11 PM	11-hydroxyeicosatetraenoic acid,2210010C04Rik,ABCC12,ACAD11,AHSP,alanine,ASF1B,C15orf41,Ca2+,CDK15,D-glucose,DUOX1,FCN3,FMR1,GSDME,GUCA,GUCA1A,GUCA1B,GUCA2B,Gucy2d,GUCY2D,Histone h4,MASP2,Mbl1,MRVI1,MYT1L,NNAT,OFCC1,PITPNM2,RBMS3,SART3,SLC28A2,STAT3,TCF3,TRPM5	22	13	Cellular Function and Maintenance, Molecular Transport, Cell Signaling
6	I1 ep ChIP - 2018-07-24 02:11 PM	AMBRA1,CACNA1H,CACNA1I,Calmodulin,caspase,CD3,CHRNA9,COG5,ERK,EXOC2,Focal adhesion kinase,G protein alphai,Gpcr,GRM2,GRM3,Gsk3,Histone h3,HSPA12B,IgG,IL1,IL12 (complex),Jnk,Mapk,PI3K (complex),Pka,Pkc(s),PPARG,RAS,Ras homolog,Sfk,SRC (family),UTS2R,Vegf,voltage-gated calcium channel,ZNF609	19	12	Psychological Disorders, Hereditary Disorder, Neurological Disease
7	I1 ep ChIP - 2018-07-24 02:11 PM	ABCF2,ARFGEF3,BICC1,CDC42EP3,CEP152,CYLC2,DDX53,DYRK3,EGFR,FAM241A,Fbxl22,FBXO4,FBXO15,FBXO22,KIAA1211,LRRC17,miR-542-3p (miRNAs w/seed GUGACAG),MPZL2,MT1L,MTHFSD,NABP2,NSUN5,OLFM1,PCCA,RAPH1,REEP5,Rnr,SEMA3C,SGCZ,SH3PXD2B,SKP1,TP53,TRHDE,TSR1,Ttf1	19	12	Cancer, Hematological Disease, Organismal Injury and Abnormalities
8	I1 ep ChIP - 2018-07-24 02:11 PM	ABCA1,ABCA12,acetylcholine,Actin,AR,Atp5e,ATPase,CACHD1,CAPZA3,CARNS1,CHRNA10,CHRNB1,Ddx3x,DLG4,DNAH7,DQX1,ERCC3,FRMPD3,KCNJ5,KLHDC8B,LOC103692716,mt-Atp8,Myh9l1,MYO5B,NLRP10,NOVA1,Ntp,PCDH11X,Plekha6,RANBP10,SLC45A3,SWSAP1,TDRD9,THSD7B,Vwa8	19	12	Cell Morphology, Cellular Function and Maintenance, Reproductive System Development and Function
9	I1 ep ChIP - 2018-07-24 02:11 PM	ANKRD11,Anti-inflammatory Cytokine,Ceacam11 (includes others),CHD4,COX10,COX4I2,COX6B2,Cox6c,COX7A1,CYB561,EPHB4,FETUB,GSK3B,HISTONE,Histone h3,IFT88,Interferon alpha,JARID2,KAT6B,LILRA2,LILRA4,MRC1,Mslnl,Msx3,MTRR,NDUFC1,NPAS1,NuRD,PDGF-CC,PHF11,POU2F3,RICTOR,SMOC2,TGFB1,UCA1	15	10	Cellular Movement, Hepatic System Development and Function, Cellular Development
10	I1 ep ChIP - 2018-07-24 02:11 PM	Alpha 1 antitrypsin,SERPINA9	2	1	Cancer, Gastrointestinal Disease, Hepatic System Disease

## Sheet: mH2A1 24-Chip
© 2000-2018 QIAGEN. All rights reserved.
ID	Analysis	Molecules in Network	Score	Focus Molecules	Top Diseases and Functions
1	I1 24 ChIP - 2018-07-24 02:08 PM	Actin,Alpha Actinin,AQP7,CACNA1C,CDH16,Cofilin,EBF1,EFNA1,ERK1/2,F Actin,FHL3,GSX2,HOXB3,HOXB7,HOXB8,IL20RA,Integrin,KCND2,LIMK1,LRRC7,MYO18A,NEDD9,PACRG,PCSK2,PLD1,PPP1R9B,PRDM13,Proinsulin,PTF1A,Rap1,RGS5,SH2D3C,SLC12A5,SLIT1,SULF1	58	27	Cell Morphology, Nervous System Development and Function, Tissue Morphology
2	I1 24 ChIP - 2018-07-24 02:08 PM	ACE2,ADCY,AGTR2,AKAP6,ATP11A,BARHL2,C6,C7,C8,caspase,Collagen(s),CXADR,CYP7A1,cytokine,EMX1,F3,G protein alphai,Growth hormone,HBE1,HOXB9,HOXC4,HOXC5,Igm,IL1,Jnk,LEF1,MAC,NFkB (complex),PI3K (complex),PLB1,Rxr,SH3PXD2A,SRC (family),TFEC,Vegf	36	19	Connective Tissue Development and Function, Embryonic Development, Organ Development
3	I1 24 ChIP - 2018-07-24 02:08 PM	ADGRA1,Akt,Calmodulin,CHRM3,Ck2,CPNE5,Creb,DOC2B,ELOVL2,ERK,estrogen receptor,Gpcr,HHAT,Histone h3,HOXA5,HOXC10,Insulin,Mapk,MOB2,MYO9B,NKD1,NPY2R,PCDHA8,PDGF BB,Pka,Pkc(s),PLIN1,POU2F3,RAB32,Ras homolog,SESN1,SIX1,TFAP2A,tubulin,Wnt	36	19	Connective Tissue Development and Function, Embryonic Development, Organ Development
4	I1 24 ChIP - 2018-07-24 02:08 PM	ADI1,AMOTL2,APP,CALML4,CDHR1,CFAP58,CHST8,CRACR2B,CYLD,DSCAML1,FILIP1L,GLRA3,GPR85,ITGA11,KCTD2,LIPT1,MICU3,MPV17L,NAT6,NMNAT2,NR4A2,Pcp4l1,PKHD1L1,PLEKHG5,RASL11B,SGSM1,SLC13A3,SPEG,SRF,SVEP1,TEKT3,TGFB1,TRAF2,TRPT1,ZIC3	24	14	Cardiovascular System Development and Function, Cellular Compromise, Organismal Injury and Abnormalities
5	I1 24 ChIP - 2018-07-24 02:08 PM	2-aminoadipic acid,ABRAXAS2,ACSBG2,ADAMTS8,BRCA1,Ca2+,COPS5,CPO,EGFR,ELAVL1,FOS,GRID,GRID1,HOXC11,KCNH1,KIRREL3,L-glutamic acid,mead acid,MMP21,PDE6B,PDE7B,RAD18,S100PBP,SDK2,SEMA3C,SLC22A5,SLC45A2,SLC5A1,STAT3,TNF,trimethylamine,TRPM5,UNC80,ZNF554,ZNF573	24	14	Gene Expression, RNA Damage and Repair, RNA Post-Transcriptional Modification
6	I1 24 ChIP - 2018-07-24 02:08 PM	BAIAP3,CD3,Col17a1,COL9A2,CYP4F3,DPT,EIF4E,EN2,ERBB2,FAM13A,HES2,HIF1A,HOXA13,HOXC5,HOXC12,HOXD3,HOXD9,HOXD12,HRAS,Ige,IL10R,KIF1A,KITLG,miR-331-3p (miRNAs w/seed CCCCUGG),NRG3,P38 MAPK,PBX1,POU6F1,PRELID1,RFLNB,RHAG,Snrpg,SPINK4,tretinoin,ZBTB16	22	13	Embryonic Development, Organismal Development, Skeletal and Muscular System Development and Function
7	I1 24 ChIP - 2018-07-24 02:08 PM	ARFRP1,ARHGAP27,ATM,CHPF,CLN6,FAM49B,FANCD2,FKRP,GNAQ,GPM6A,IFT140,MTAP,MXRA8,MYCT1,NMRAL1,NUBP2,P2RY11,PCDH11X,phosphatidylinositol-3,4,5-triphosphate,PSD,RAP1GAP2,RBM47,RFX4,SEMA6D,SHISAL1,SORCS2,SPIDR,TDP1,TM9SF3,TMED7,TRIM25,TUB,WDPCP,WHRN,YIF1B	20	12	Hereditary Disorder, Ophthalmic Disease, Organismal Injury and Abnormalities
8	I1 24 ChIP - 2018-07-24 02:08 PM	7S NGF,ADCYAP1R1,C16orf62,CALHM2,CCDC93,CCDC124,CCDC172,FARSB,FRS3,GAREM1,GAREM2,GPRIN1,GSE1,HOXC13,KDM1A,LANCL1,LRRN3,MAPK3,MATK,NTRK1,PCDHB3,PCF11,PRKG2,RASGRP3,RECQL,SCN9A,SHC2,SLC25A10,SMARCAL1,SPSB1,SPZ1,TXNL1,VAT1,ZIC4,ZNF598	10	7	Developmental Disorder, Neurological Disease, Cell Death and Survival
9	I1 24 ChIP - 2018-07-24 02:08 PM	RANBP10,THSD7B	2	1	Cellular Assembly and Organization, Cellular Function and Maintenance, Hematological System Development and Function
10	I1 24 ChIP - 2018-07-24 02:08 PM	ONECUT1,Onecut3	2	1	Cellular Development, Cellular Growth and Proliferation, Digestive System Development and Function
11	I1 24 ChIP - 2018-07-24 02:08 PM	GALNT8,polypeptide N-acetylgalactosaminyltransferase	2	1	Cancer, Endocrine System Disorders, Organismal Injury and Abnormalities

## Sheet: mH2A2 ep-ChIP
© 2000-2018 QIAGEN. All rights reserved.
ID	Analysis	Molecules in Network	Score	Focus Molecules	Top Diseases and Functions
1	I2 ep ChIP - 2018-07-24 02:14 PM	ACADL,Cmah,DDX17,DHX8,DYSF,EEF1G,ERK,HADHA,Histone h3,Histone h4,HNRNPL,HNRNPU,Hsp70,Hsp90,IgG1,Igm,IL12 (complex),Immunoglobulin,Interferon alpha,KIF1A,MED12,mediator,MRPS9,NAB1,NAV2,NEPRO,POU2F3,PRDM1,RBM4B,RNA polymerase II,Rnr,TOP1,UBE4A,VPS52,ZBTB7A	42	22	RNA Post-Transcriptional Modification, Molecular Transport, Cell Signaling
2	I2 ep ChIP - 2018-07-24 02:14 PM	26s Proteasome,ADAMTS2,Adaptor protein,Alpha tubulin,AP2B1,BAMBI,CACNA1H,Calcineurin protein(s),calpain,Collagen type I,Collagen type IV,CTBP2,CWC22,HAT1,Hdac,HIF3A,HISTONE,HSD17B3,IGF2BP1,JARID2,MAX,NCS1,NFkB (complex),PI3K (family),PIK3R1,Rb,RBM5,SEMA3C,SERPINH1,SH3BP4,SOX5,Top2,TOP2B,Ubiquitin,UBR4	39	21	Cell Morphology, Cellular Assembly and Organization, Cellular Compromise
3	I2 ep ChIP - 2018-07-24 02:14 PM	ACAN,ADGRL1,APOB,CANX,CD3,CDHR1,CHRNB1,CRTAM,cytokine,F Actin,FARP2,Gsk3,Insulin,Jnk,MAEA,MTORC1,MYH7,P38 MAPK,PI3K (complex),Pkc(s),Rac,Ras homolog,RORA,RYK,SHANK3,SLC14A2,SLC38A3,SRC (family),TAOK2,TAS1R3,TCR,TRIP11,Vegf,YAP1,ZNFX1	37	20	Developmental Disorder, Hereditary Disorder, Organismal Injury and Abnormalities
4	I2 ep ChIP - 2018-07-24 02:14 PM	14-3-3,Actin,ALCAM,ARID1A,BCR (complex),Cdc2,CDH16,Cg,Cyclin A,ELP3,ENC1,ERK1/2,FKRP,GRIP2,ITGAE,KCNK9,KRT17,L1CAM,LAMC1,MAP2K1/2,Mek,MTORC2,p70 S6k,PDGF BB,Pka catalytic subunit,PLCD4,PP1 protein complex group,PP2A,PRKG2,RPS6,Rsk,Secretase gamma,SYK/ZAP,TIAM1,TSC2	30	17	Cell-To-Cell Signaling and Interaction, Cellular Movement, Nervous System Development and Function
5	I2 ep ChIP - 2018-07-24 02:14 PM	ACYP1,APP,Atp5e,BAP1,CCDC149,CDC42,CFDP1,CNTN3,DNAJB7,DNAJB14,DNAJC4,Hba1/Hba2,HSPD1,KANSL3,KCNAB1,MTURN,NME8,PHF20L1,PLEKHG4,PP2D1,PPFIBP2,PUS7L,RNF151,RNF213,SLC13A3,SLC25A39,SMTNL2,SUN5,TBCC,TTYH3,UBC,USP40,USP27X,ZDHHC20,ZSWIM5	25	15	Cellular Function and Maintenance, Lipid Metabolism, Molecular Transport
6	I2 ep ChIP - 2018-07-24 02:14 PM	ADK,Akt,ARHGAP35,CACNA1S,Calmodulin,CHD7,COL8A2,collagen,Creb,Focal adhesion kinase,FSH,FURIN,G protein beta gamma,Gpcr,Growth hormone,GTPase,Integrin,IP6K1,KLF12,LDL,Lh,Mapk,OTX1,p85 (pik3r),Pdgf (complex),Pka,PLXNB1,Proinsulin,PYY,RAS,RYR2,SHC1,Tgf beta,TRPM4,voltage-gated calcium channel	23	14	Embryonic Development, Nervous System Development and Function, Organ Development
7	I2 ep ChIP - 2018-07-24 02:14 PM	ADAT1,C5orf22,C6orf62,C9orf64,DEPDC1,DZANK1,ELAVL1,FAM13A,HIF1A,HNF4A,IER5,MSRB2,NDRG3,NUDT11,POU5F1,PPP1CA,PPP1R14D,PRELID3B,PRRC1,RTF2,SAT2,SFSWAP,SIPA1L2,SLC16A4,SLC26A11,SLC30A5,SLC38A4,SMIM7,SMIM12,TMEM19,TMEM101,TMEM123,TMEM132D,TUSC3,ZNF281	21	13	Cellular Growth and Proliferation, Cellular Assembly and Organization, Developmental Disorder
8	I2 ep ChIP - 2018-07-24 02:14 PM	5-HTR3,AP3B2,ASB18,beta-estradiol,CDKN1A,CDRT15,CNGA2,COCH,COQ10A,corticosterone,DLG4,EXOC3L1,GABA-B receptor,Grin-Grin-Grin-Dlg4,Grin-Mg2+,GRIN3B,GRINA,GUCY1B1,Gucy1b2,Gucy2d,Homer,INPP5F,KLHDC8B,kynurenic acid,MTFR2,NMDA Receptor,PGAM5,PMPCA,Scgb1b27 (includes others),SDK1,SLC22A2,SLC6A9,SSTR4,SUSD2,TMEM94	17	11	Nervous System Development and Function, Cell Morphology, Cellular Assembly and Organization
9	I2 ep ChIP - 2018-07-24 02:14 PM	AGO2,BANF1,C3,Ck2,CNOT1,EIF4E,FILIP1L,INTS6,KPNA6,mir-184,mir-324,mir-330,mir-383,mir-500,mir-584,mir-628,mir-764,miR-125b-2-3p (miRNAs w/seed CAAGUCA),miR-17-3p (and other miRNAs w/seed CUGCAGU),miR-194-5p (miRNAs w/seed GUAACAG),miR-324-5p (miRNAs w/seed GCAUCCC),miR-369-3p (miRNAs w/seed AUAAUAC),miR-515-5p (and other miRNAs w/seed UCUCCAA),MPV17L,NR3C1,PKHD1L1,PWWP2A,SPAM1,SRF,SRL,STARD10,TGF…	17	11	Inflammatory Disease, Inflammatory Response, Organismal Injury and Abnormalities
10	I2 ep ChIP - 2018-07-24 02:14 PM	ADGRD1,ADGRD2,ADGRF2,ADGRF4,APC,CDK4,CEP131,COG5,CSTF3,ERI1,FAM83B,GLRA4,Gpcr,GPR61,GPR62,GPR75,GPR82,GPR150,GPR152,GPR157,GPR162,GPR174,GPR137C,HSPA8,MAS1L,NPFFR1,NTRK1,PCF11,RAC1,RNF207,RRH,SRPK2,UNKL,VN1R1,VN1R2	15	10	Cell Morphology, Renal and Urological System Development and Function, Cell Cycle

## Sheet: mH2A2 24-ChIP
© 2000-2018 QIAGEN. All rights reserved.
ID	Analysis	Molecules in Network	Score	Focus Molecules	Top Diseases and Functions
1	I2 24 ChIP-true - 2018-07-24 02:37 PM	ABCA12,B3GNT5,CDH8,CDH17,COL4A2,COL6A3,COL8A2,collagen,CYP27A1,DYSF,EBF1,ECE1,EPHB6,ERK1/2,estrogen receptor,FBXO6,Focal adhesion kinase,GGH,IgG,Igm,IL1,KIF1B,L1CAM,MYO15A,P38 MAPK,PELI1,POLA1,RAC2,RPA,SEC23A,SLC12A4,SMC1A,Sos,THOC2,UGCG	54	25	Cancer, Connective Tissue Disorders, Organismal Injury and Abnormalities
2	I2 24 ChIP-true - 2018-07-24 02:37 PM	26s Proteasome ,ADCY8, ADGRG4, AIP, Akt, ANO1, BAHCC1, BIRC6,BMS1,Calmodulin,CEP162,Ck2,DDX1,DSCAM,ERK,Gpcr,GPR174,Histone h3,HIVEP2,Jnk,MINDY3,MYOT,NAT10,NDRG1,NFkB (complex),NKD1,NME7,NOC2L,OPA1,Pka,RBM19,RFC1,Rnr,Vegf,WDR75	49	23	Developmental Disorder, Hereditary Disorder, Neurological Disease
3	I2 24 ChIP-true - 2018-07-24 02:37 PM	AP3S2,ARHGAP27,beta-estradiol,C6orf106,CALM1 (includes others),CMTM8,DLX6,EGFR,EPG5,FAM186A,FKRP,HOXB3,HSP90AB1,IL1RAPL2,KCNH1,LRRTM3,MAK,MGARP,OFCC1,PANK4,PLXNB3,PMM2,RAC1,RBM47,SLC25A36,SLC5A8,SQSTM1,STAT3,STK32B,STPG4,SWT1,TNFRSF10B,tretinoin,TRIM25,WDPCP	28	15	Cellular Development, Cellular Growth and Proliferation, Cell Death and Survival
4	I2 24 ChIP-true - 2018-07-24 02:37 PM	AAED1,ALG5,ARFGAP2,ARHGAP45,BRCA1,BRCA1-BRCA2-FANCD2-FANCN-RAD51,C5orf15,DHRS13,ELAVL1,FANCD2,GAB3,GRB2,HNRNPD,IMMP2L,MDM2,miR-675-5p (and other miRNAs w/seed GGUGCGG),NUDT9,PIGN,PIGU,PISD,PLEKHS1,RB1,RBL2,RIMS3,RNR2,SAYSD1,SLC19A1,STARD3NL,TCEAL8,TFAP2A,TMLHE,VCP,WDFY4,YWHAZ,ZFPL1	28	15	Cell Cycle, DNA Replication, Recombination, and Repair, Cellular Growth and Proliferation
5	I2 24 ChIP-true - 2018-07-24 02:37 PM	Apon,CALML4,CDHR1,CDHR2,Ces2e,Crb3,DISP2,ERP44,ESAM,FAM192A,FAM72A,GGT6,GIN1,GPR146,GRIN2B,HNF4A,IGDCC3,ITGA11,KIFAP3,MS4A8,Nos1ap,NR3C1,PPP1R14D,RBMS3,RNA polymerase II,SEPT6,SFSWAP,SLC26A11,SLC35A1,SSNA1,TGFB1,TMIGD1,TP53TG5,TTC22,ZNF395	23	13	Cell Cycle, Inflammatory Response, Cell-To-Cell Signaling and Interaction
6	I2 24 ChIP-true - 2018-07-24 02:37 PM	APP,ATG13,C16orf78,CSAG1,EML1,ENDOU,FMR1,GLRA4,Grin-Grin-Grin-Dlg4,Grin-Mg2+,GRIN3B,IQCH,KIAA0825,MEGF11,NMDA Receptor,Prss28,Prss29,Prss30,Prss32,PRSS36,PRSS41,PRSS42,PRSS44,PRSS48,PRSS53,PRSS55,PRSS58,PVALB,SAE1,Serine Protease,SNCA,SNX14,SRPK2,TMPRSS7,Tmprss11b	19	11	Post-Translational Modification, Protein Degradation, Protein Synthesis
7	I2 24 ChIP-true - 2018-07-24 02:37 PM	PPP1CA,TMEM132D	2	1	Cellular Compromise, Cell-To-Cell Signaling and Interaction, Nervous System Development and Function
8	I2 24 ChIP-true - 2018-07-24 02:37 PM	FHL3,OTX1,VWC2L	2	1	Auditory and Vestibular System Development and Function, Embryonic Development, Organ Development
9	I2 24 ChIP-true - 2018-07-24 02:37 PM	C7orf49,ERCC6L2,NEK6,NEO1	2	1	Hematological Disease, Hereditary Disorder, Organismal Injury and Abnormalities
