# Supplementary material for: Zebrafish macroH2A variants have distinct embryo localization and function
Source: Sci Rep. 2019 Jun 14;9:8632. doi: 10.1038/s41598-019-45058-6 (PMC6570772; doi:10.1038/s41598-019-45058-6)
Supplement: Supplementary file 12 — Supplementary table S8 [file 41598_2019_45058_MOESM12_ESM.xlsx]

## Sheet: I1epi vs I2 epi 
Enterz GeneID	Pathway ID	Pathway Name	Gene Name	Description	Ensemble GeneID	FoldChange	padj	FC YSL specific
393594	6016819	Citrate cycle second carbon oxidation 2-oxoglutarate => oxaloacetate	bcas3	breast carcinoma amplified sequence 3	ENSDARG00000090764.4	1249.36	4.90567819367729e-05	-1249.36	DOWN
560210		EnvZ-OmpR (osmotic stress response) two-component regulatory system	hsp70l	heat shock cognate 70-kd protein like	ENSDARG00000055723.5	875.066	1.64369858947573e-05	-875.066	DOWN
100126123			hsp70.1		ENSDARG00000029688.8	639.136	0.00922096411937463	-639.136	DOWN
100150452			si:ch211-117c9.5	si:ch211-117c9.5	ENSDARG00000071235.5	448.544	0.00311138351425141	-448.544	DOWN
559851		Dissimilatory nitrate reduction nitrate => ammonia	znf1161	zinc finger protein 1161	ENSDARG00000074125.4	365.311	0.00744095406326832	-365.311	DOWN
					ENSDARG00000105428.1	295.579	0.0261934283550382	-295.579	DOWN
140819	3853859	heterolactic fermentation	ptprfa	protein tyrosine phosphatase receptor type f a	ENSDARG00000103479.1	270.287	0.0383222527956107	-270.287	DOWN
447906			kifap3a	kinesin-associated protein 3a	ENSDARG00000008639.9	264.091	0.0411972551602835	-264.091	DOWN
798846		Ribosome bacteria	si:ch211-199o1.2	si:ch211-199o1.2	ENSDARG00000056210.6	227.232	0.00685523543024199	-227.232	DOWN
562935		CiaH-CiaR two-component regulatory system	si:dkey-4p15.3	si:dkey-4p15.3	ENSDARG00000037403.5	194.604	7.19478368214925e-05	-194.604	DOWN
553527	11684112	Selenocompound metabolism	mlf1	myeloid leukemia factor 1	ENSDARG00000077301.4	117.9	0.00700468322249732	-117.9	DOWN
566751	11774807	Tyrosine metabolism	si:ch211-131k2.3	si:ch211-131k2.3	ENSDARG00000079462.5	104.836	4.10123540197657e-07	-104.836	DOWN
565155		C10-C20 isoprenoid biosynthesis bacteria	hsp90aa1.2	heat shock protein 90 alpha (cytosolic) class A member 1 tandem duplicate 2	ENSDARG00000024746.11	102.944	6.80441854508383e-05	-102.944	DOWN
					ENSDARG00000093131.3	98.17	0.000812425321507955	-98.17	DOWN
565521	100814757	Threonine biosynthesis aspartate => homoserine => threonine	si:rp71-15i12.1	si:rp71-15i12.1	ENSDARG00000104831.2	59.1241	3.34771999586693e-05	-59.1241	DOWN
557824		KdpD-KdpE (potassium transport) two-component regulatory system	hsph1	heat shock 105/110 protein 1	ENSDARG00000019874.9	35.5885	0.0109054246028141	-35.5885	DOWN
334116			eno1a	enolase 1a (alpha)	ENSDARG00000022456.5	32.7961	0.0263425558394139	-32.7961	DOWN
777768		Phosphonate and phosphinate metabolism	fam46ba	family with sequence similarity 46 member Ba	ENSDARG00000039943.4	27.5671	2.18767663149521e-07	-27.5671	DOWN
406367		PTS system N-acetylmuramic acid-specific II component	gapdhs	glyceraldehyde-3-phosphate dehydrogenase spermatogenic	ENSDARG00000039914.7	24.7893	0.00922096411937463	-24.7893	DOWN
101886478			LOC101886478	uncharacterized LOC101886478	ENSDARG00000104681.1	21.8986	0.045327280515105	-21.8986	DOWN
					ENSDARG00000051762.5	16.3971	0.00274793144110366	-16.3971	DOWN
563584		CpxA-CpxR (envelope stress response) two-component regulatory system	ptprua	protein tyrosine phosphatase receptor type U a	ENSDARG00000092638.5	15.5091	0.0207874152181879	-15.5091	DOWN
101885951			si:ch211-243p7.3	si:ch211-243p7.3	ENSDARG00000101823.1	13.5153	0.000978456955190661	-13.5153	DOWN
791890		Biosynthesis of amino acids	rnaset2	ribonuclease T2	ENSDARG00000036282.7	9.33739	0.000268182284479204	-9.33739	DOWN
566404		Biosynthesis of unsaturated fatty acids	edrf1	erythroid differentiation regulatory factor 1	ENSDARG00000019834.9	7.89244	0.037937063300488	-7.89244	DOWN
30449	3856266	Pyrimidine metabolism	serpinh1b	serpin peptidase inhibitor clade H (heat shock protein 47) member 1b	ENSDARG00000019949.8	7.6585	9.65733129773454e-05	-7.6585	DOWN
566067	106866905	Tropane piperidine and pyridine alkaloid biosynthesis	gid8b	GID complex subunit 8 homolog b (S. cerevisiae)	ENSDARG00000037589.8	4.75851	0.0322780478354524	-4.75851	DOWN
386590	7235391	Inosine monophosphate biosynthesis PRPP + glutamine => IMP	hsp90b1	heat shock protein 90 beta (grp94) member 1	ENSDARG00000003570.7	4.427	0.000274509259004107	-4.427	DOWN
373085	10795053	Citrate cycle (TCA cycle)	hspa9	heat shock protein 9	ENSDARG00000003035.9	4.42291	0.00489314277529284	-4.42291	DOWN
368704			ctsc	cathepsin C	ENSDARG00000101334.2	-3.61061	0.0260555195893884	3.61061	UP
327294			gatsl2	GATS protein-like 2	ENSDARG00000018985.9	-3.97639	0.0429343816914999	3.97639	UP
393833		Iron complex transport system	slc25a20	solute carrier family 25 (carnitine/acylcarnitine translocase) member 20	ENSDARG00000040401.7	-4.0563	0.0261934283550382	4.0563	UP
378746		Aminoacyl-tRNA biosynthesis prokaryotes	atp2b1a	ATPase Ca++ transporting plasma membrane 1a	ENSDARG00000012684.12	-4.10017	0.000599754030461484	4.10017	UP
562741		CiaH-CiaR two-component regulatory system	camsap2a	calmodulin regulated spectrin-associated protein family member 2a	ENSDARG00000062173.6	-4.17457	0.00344716755092528	4.17457	UP
445254		Succinate dehydrogenase prokaryotes	slc38a7	solute carrier family 38 member 7	ENSDARG00000012002.10	-4.18222	0.00585090772561282	4.18222	UP
436832	1014353	Fatty acid biosynthesis elongation	slc35f6	solute carrier family 35 member F6	ENSDARG00000016745.6	-4.22348	0.0420614955595126	4.22348	UP
406840		Sulfate transport system	sesn3	sestrin 3	ENSDARG00000015822.8	-4.50201	0.0267734840806558	4.50201	UP
337436			dennd6b	DENN/MADD domain containing 6B	ENSDARG00000011605.9	-4.76385	0.039072723620921	4.76385	UP
100136868			abca1b	ATP-binding cassette sub-family A (ABC1) member 1B	ENSDARG00000079009.5	-4.81711	0.0434898444236136	4.81711	UP
553351	11681109	D-Glutamine and D-glutamate metabolism	clcn7	chloride channel 7	ENSDARG00000019556.10	-5.37233	0.045327280515105	5.37233	UP
100321823			tep1	telomerase-associated protein 1	ENSDARG00000038713.6	-5.67622	0.00526662965378059	5.67622	UP
373113	10795153	Benzoate degradation	bcl2l10	BCL2-like 10 (apoptosis facilitator)	ENSDARG00000026766.6	-5.79794	8.9133571474536e-05	5.79794	UP
336503			ifi30	interferon gamma-inducible protein 30	ENSDARG00000056378.4	-5.91759	0.000109816005880217	5.91759	UP
393891			fbxo32	F-box protein 32	ENSDARG00000040277.4	-5.92359	0.0251079027154711	5.92359	UP
58076			gata6	GATA binding protein 6	ENSDARG00000103589.1	-6.13853	4.90567819367729e-05	6.13853	UP
393317		Iron complex transport system	diabloa	diablo IAP-binding mitochondrial protein a	ENSDARG00000104172.1	-6.20987	0.00948243157550436	6.20987	UP
393622	6013097	Holo-TFIIH complex	acsl4a	acyl-CoA synthetase long-chain family member 4a	ENSDARG00000004078.7	-6.25522	0.0435714331250958	6.25522	UP
100038771			slc13a4	solute carrier family 13 (sodium/sulfate symporter) member 4	ENSDARG00000059053.7	-6.40112	2.95701254990041e-05	6.40112	UP
445151		Threonine biosynthesis aspartate => homoserine => threonine	entpd1	ectonucleoside triphosphate diphosphohydrolase 1	ENSDARG00000045066.8	-6.40904	0.0281761265029536	6.40904	UP
100334344			si:ch211-195b11.3	si:ch211-195b11.3	ENSDARG00000100582.1	-6.41454	0.0063114160814727	6.41454	UP
494042	103692131	dorsal/ventral pattern formation	slc43a2b	solute carrier family 43 (amino acid system L transporter) member 2b	ENSDARG00000061120.7	-6.5653	0.00788801375389334	6.5653	UP
100536566			si:ch211-152p11.8	si:ch211-152p11.8	ENSDARG00000091932.2	-6.6698	0.0420614955595126	6.6698	UP
108004542			rbp7a	retinol binding protein 7a cellular	ENSDARG00000091906.1	-6.72103	0.000109816005880217	6.72103	UP
386638	7234919	Cul3-SPOP complex	cyp2aa3	cytochrome P450 family 2 subfamily AA polypeptide 3	ENSDARG00000103347.1	-6.75547	0.00649614198690593	6.75547	UP
554157		Valine leucine and isoleucine biosynthesis	ctss2.1	cathepsin S ortholog2 tandem duplicate 1	ENSDARG00000074656.3	-6.85683	0.000134599471854458	6.85683	UP
326845			slco1d1	solute carrier organic anion transporter family member 1D1	ENSDARG00000104108.2	-6.88507	0.0251079027154711	6.88507	UP
791185	1187203	Biosynthesis of amino acids	slc26a1	solute carrier family 26 (anion exchanger) member 1	ENSDARG00000029832.7	-7.096	0.0063114160814727	7.096	UP
450068		RNA polymerase bacteria	asah1a	N-acylsphingosine amidohydrolase (acid ceramidase) 1a	ENSDARG00000037091.4	-7.12653	0.000230741704207435	7.12653	UP
					ENSDARG00000099517.1	-7.1508	0.00100484334584285	7.1508	UP
406207		Zinc transport system	mtp	microsomal triglyceride transfer protein	ENSDARG00000008637.9	-7.175	0.0200992310587366	7.175	UP
436964			gpr137bb	G protein-coupled receptor 137bb	ENSDARG00000037244.2	-7.20769	0.0149912999336918	7.20769	UP
80374		Arginine biosynthesis	cyp11a1	cytochrome P450 family 11 subfamily A polypeptide 1	ENSDARG00000002347.11	-7.39593	0.000273042645579812	7.39593	UP
					ENSDARG00000100917.1	-7.46262	0.00803031588313925	7.46262	UP
561758		CheA-CheYBV (chemotaxis) two-component regulatory system	slc39a5	solute carrier family 39 (zinc transporter) member 5	ENSDARG00000079525.4	-7.53576	0.00526662965378059	7.53576	UP
492790	100008727	sodium:bicarbonate symporter activity	katnal1	katanin p60 subunit A-like 1	ENSDARG00000099156.1	-7.84076	0.0063114160814727	7.84076	UP
100007704			slc7a8a	solute carrier family 7 (amino acid transporter light chain L system) member 8a	ENSDARG00000075831.3	-7.88241	0.00696411592252477	7.88241	UP
406404		Shikimate pathway phosphoenolpyruvate + erythrose-4P => chorismate	ak3	adenylate kinase 3	ENSDARG00000058226.5	-7.90946	0.000147066084351006	7.90946	UP
406615		Capsular polysaccharide transport system	gpd1c	glycerol-3-phosphate dehydrogenase 1c	ENSDARG00000036942.7	-8.05865	0.00667284965138178	8.05865	UP
100332245			cobll1b	cordon-bleu WH2 repeat protein-like 1b	ENSDARG00000102829.1	-8.05866	0.00259329186268728	8.05866	UP
325542			mpp1	membrane protein palmitoylated 1	ENSDARG00000105287.2	-8.16985	2.50444646480164e-06	8.16985	UP
393807	7333607	Lipopolysaccharide export system	ppp1r3cb	protein phosphatase 1 regulatory subunit 3Cb	ENSDARG00000014554.7	-8.31163	0.0063114160814727	8.31163	UP
767701			zgc:153018	zgc:153018	ENSDARG00000060977.6	-8.35712	0.000978456955190661	8.35712	UP
334724			anxa1a	annexin A1a	ENSDARG00000026726.8	-8.42726	1.68955589261966e-06	8.42726	UP
799923		Sesquiterpenoid and triterpenoid biosynthesis	si:ch211-208h16.4	si:ch211-208h16.4	ENSDARG00000095142.3	-8.51869	0.00304611264764439	8.51869	UP
57957			slc7a6	solute carrier family 7 (amino acid transporter light chain y+L system) member 6	ENSDARG00000054423.6	-8.56543	0.00290328564124589	8.56543	UP
447910		Putative ABC transport system	nudt4b	nudix (nucleoside diphosphate linked moiety X)-type motif 4b	ENSDARG00000045878.6	-8.56819	0.000280979030199547	8.56819	UP
566563	11866759	Mismatch repair	sgms1	sphingomyelin synthase 1	ENSDARG00000029621.9	-8.61426	0.00626670773626133	8.61426	UP
503936	100503924	ergosterol O-acyltransferase activity	pnpla7b	patatin-like phospholipase domain containing 7b	ENSDARG00000040002.7	-8.77135	0.00520321468549999	8.77135	UP
449826			ctsll	cathepsin L like	ENSDARG00000011701.8	-8.78842	0.00489314277529284	8.78842	UP
562991	1251917	PhoR-PhoB (phosphate starvation response) two-component regulatory system	rbm47	RNA binding motif protein 47	ENSDARG00000061985.6	-8.90287	1.60724239857989e-05	8.90287	UP
559451		ChvG-ChvI (acidity sensing) two-component regulatory system	abtb2a	ankyrin repeat and BTB (POZ) domain containing 2a	ENSDARG00000059751.6	-8.97861	0.0383222527956107	8.97861	UP
					ENSDARG00000104540.1	-9.06389	0.00131576644138389	9.06389	UP
566886		One carbon pool by folate	epas1a	endothelial PAS domain protein 1a	ENSDARG00000008697.9	-9.25023	3.22308772508872e-05	9.25023	UP
373081	10818486	Sulfur relay system	mvp	major vault protein	ENSDARG00000021242.11	-9.30453	5.01159529131015e-05	9.30453	UP
568707			afp4	antifreeze protein type IV	ENSDARG00000095863.1	-9.37277	0.0429343816914999	9.37277	UP
768151			dennd2da	DENN/MADD domain containing 2Da	ENSDARG00000058666.7	-9.65569	0.0269921568468902	9.65569	UP
557972		CpxA-CpxR (envelope stress response) two-component regulatory system	nt5c2b	5'-nucleotidase cytosolic IIb	ENSDARG00000058231.6	-9.95591	0.00265437263013578	9.95591	UP
100002035			acsm3	acyl-CoA synthetase medium-chain family member 3	ENSDARG00000004880.7	-9.96094	0.0497107530751641	9.96094	UP
492327	103689969	respiratory gaseous exchange	mospd2	motile sperm domain containing 2	ENSDARG00000026024.7	-10.0158	1.08935158527746e-05	10.0158	UP
					ENSDARG00000013335.9	-10.0979	0.000155029528335097	10.0979	UP
321892			ckmt1	creatine kinase mitochondrial 1	ENSDARG00000016598.7	-10.3043	1.68955589261966e-06	10.3043	UP
768128			cst14b.1	cystatin 14b tandem duplicate 1	ENSDARG00000045980.4	-10.3371	1.68955589261966e-06	10.3371	UP
323944			si:ch1073-155h21.1	si:ch1073-155h21.1	ENSDARG00000007582.8	-10.3513	0.0248021695085224	10.3513	UP
570474		Zinc transport system	LOC570474	5-hydroxyisourate hydrolase-like	ENSDARG00000089331.2	-10.6866	0.00540335414965231	10.6866	UP
140815	3790287	arsenate detoxification I (glutaredoxin)	cebpa	CCAAT/enhancer binding protein (C/EBP) alpha	ENSDARG00000036074.5	-10.7089	4.90567819367729e-05	10.7089	UP
321224			hkdc1	hexokinase domain containing 1	ENSDARG00000038703.5	-10.9049	0.000274509259004107	10.9049	UP
					ENSDARG00000101197.1	-11.0059	1.90505251317416e-07	11.0059	UP
322358			hnf4a	hepatocyte nuclear factor 4 alpha	ENSDARG00000021494.10	-11.0424	3.43993407513291e-05	11.0424	UP
					ENSDARG00000099425.2	-11.2074	0.0466525649543384	11.2074	UP
100000685			slc22a5	solute carrier family 22 (organic cation/carnitine transporter) member 5	ENSDARG00000101021.1	-11.3141	0.0130661595257395	11.3141	UP
449925		Zinc transport system	slc27a2a	solute carrier family 27 (fatty acid transporter) member 2a	ENSDARG00000036237.5	-11.3949	0.00393360008757515	11.3949	UP
266799			gatm	glycine amidinotransferase (L-arginine:glycine amidinotransferase)	ENSDARG00000036239.5	-11.4558	0.0131774400042255	11.4558	UP
					ENSDARG00000102207.1	-11.4996	0.00598253349876873	11.4996	UP
796322	4600978	Pentose phosphate pathway archaea fructose 6P => ribose 5P	slc3a2a	solute carrier family 3 (amino acid transporter heavy chain) member 2a	ENSDARG00000036427.8	-11.5675	0.0429343816914999	11.5675	UP
100319820			osbpl10	oxysterol binding protein-like 10	ENSDARG00000040027.7	-11.6002	0.00526662965378059	11.6002	UP
567414	11849731	Ascorbate and aldarate metabolism	agpat9l	1-acylglycerol-3-phosphate O-acyltransferase 9 like	ENSDARG00000006491.8	-11.7426	0.0158385681164677	11.7426	UP
352928			gpx4a	glutathione peroxidase 4a	ENSDARG00000068478.5	-11.8028	0.00520321468549999	11.8028	UP
101885512			LOC101885512	apoptosis facilitator Bcl-2-like protein 14	ENSDARG00000090401.2	-12.053	0.00672321492471983	12.053	UP
393297		Pyrimidine ribonucleotide biosynthesis UMP => UDP/UTPCDP/CTP	zgc:56585	zgc:56585	ENSDARG00000026236.8	-12.2179	1.68955589261966e-06	12.2179	UP
387591	3030913	Iron complex transport system	ivns1abpa	influenza virus NS1A binding protein a	ENSDARG00000031100.8	-12.2437	0.00934224386840698	12.2437	UP
556206		GlnL-GlnG (nitrogen regulation) two-component regulatory system	slc43a3b	solute carrier family 43 member 3b	ENSDARG00000057949.5	-12.3652	0.049742201044478	12.3652	UP
572044			nocta	nocturnin a	ENSDARG00000077726.4	-12.877	0.000161009019225182	12.877	UP
					ENSDARG00000097637.1	-12.9789	0.0420614955595126	12.9789	UP
30231		Lysine degradation	nipsnap1	nipsnap homolog 1 (C. elegans)	ENSDARG00000005320.8	-13.206	1.62658416715498e-08	13.206	UP
					ENSDARG00000100894.1	-13.2418	0.032667038055998	13.2418	UP
337596			rhbg	Rh family B glycoprotein (gene/pseudogene)	ENSDARG00000009018.11	-13.5349	0.00986047026127587	13.5349	UP
558045		Dissimilatory nitrate reduction nitrate => ammonia	parp4	poly (ADP-ribose) polymerase family member 4	ENSDARG00000069934.6	-14.0806	2.50444646480164e-06	14.0806	UP
450076			arl6ip5a	ADP-ribosylation factor-like 6 interacting protein 5a	ENSDARG00000077044.2	-14.1202	0.000596673948400915	14.1202	UP
436636		Putative ABC transport system	cd36	CD36 molecule (thrombospondin receptor)	ENSDARG00000032639.5	-14.1484	0.049742201044478	14.1484	UP
406739	1202073	RNA polymerase bacteria	pla2g12b	phospholipase A2 group XIIB	ENSDARG00000015662.10	-14.2815	0.0112158840811526	14.2815	UP
678531			mmp30	matrix metallopeptidase 30	ENSDARG00000045887.7	-14.5237	4.90567819367729e-05	14.5237	UP
100000775			glula	glutamate-ammonia ligase (glutamine synthase) a	ENSDARG00000099776.1	-14.6681	1.1740636469981e-15	14.6681	UP
100134972			il23r	interleukin 23 receptor	ENSDARG00000052158.5	-14.8239	0.00465645378878497	14.8239	UP
568117	11870041	Lysine biosynthesis	spns2	spinster homolog 2 (Drosophila)	ENSDARG00000061017.8	-14.9575	0.0269921568468902	14.9575	UP
406473		Branched-chain amino acid transport system	pck2	phosphoenolpyruvate carboxykinase 2 (mitochondrial)	ENSDARG00000020956.6	-15.0771	0.00069822568572734	15.0771	UP
564712		Pyrimidine ribonucleotide biosynthesis UMP => UDP/UTPCDP/CTP	bahd1	bromo adjacent homology domain containing 1	ENSDARG00000086789.3	-15.3433	0.00219289187943513	15.3433	UP
282672			fbp1b	fructose-16-bisphosphatase 1b	ENSDARG00000020364.11	-15.568	2.22931617087813e-09	15.568	UP
100332833			si:ch73-190f9.4	si:ch73-190f9.4	ENSDARG00000097564.2	-16.7153	0.0192600592114467	16.7153	UP
795685		Energy-coupling factor transport system	qpct	glutaminyl-peptide cyclotransferase	ENSDARG00000089717.3	-16.7905	0.0267734840806558	16.7905	UP
405880	7154407	Heme biosynthesis glutamate => protoheme/siroheme	zgc:85843	zgc:85843	ENSDARG00000105208.1	-16.8182	0.0130238389724781	16.8182	UP
322327			apoa2	apolipoprotein A-II	ENSDARG00000015866.7	-16.8736	0.0186778340144828	16.8736	UP
30331	3851889	Pentose and glucuronate interconversions	cahz	carbonic anhydrase	ENSDARG00000011166.6	-16.8935	9.76037462140268e-05	16.8935	UP
402965		Sulfate transport system	eepd1	endonuclease/exonuclease/phosphatase family domain containing 1	ENSDARG00000071116.3	-17.1953	0.000155029528335097	17.1953	UP
					ENSDARG00000098106.1	-17.254	0.0260555195893884	17.254	UP
393504		Aminoacyl-tRNA biosynthesis prokaryotes	rasd1	RAS dexamethasone-induced 1	ENSDARG00000019274.8	-17.3215	1.57719527710564e-06	17.3215	UP
560780		CpxA-CpxR (envelope stress response) two-component regulatory system	si:dkey-238o13.4	si:dkey-238o13.4	ENSDARG00000078847.3	-17.8881	1.60724239857989e-05	17.8881	UP
					ENSDARG00000016771.10	-17.9822	0.00092197117919117	17.9822	UP
					ENSDARG00000067537.5	-18.1265	0.0437646841616895	18.1265	UP
322228			bhmt	betaine-homocysteine methyltransferase	ENSDARG00000013430.9	-19.414	0.000253520488453835	19.414	UP
567159	11826906	beta-Alanine metabolism	tnfaip2a	tumor necrosis factor alpha-induced protein 2a	ENSDARG00000043416.7	-20.2675	0.000274509259004107	20.2675	UP
799806	15297515	Styrene degradation	anxa2b	annexin A2b	ENSDARG00000053625.7	-20.4299	0.00234311524251368	20.4299	UP
541497	11490790	Butanoate metabolism	slc47a1	solute carrier family 47 (multidrug and toxin extrusion) member 1	ENSDARG00000046012.8	-20.7313	4.76507096280755e-05	20.7313	UP
436617			rxrgb	retinoid X receptor gamma b	ENSDARG00000004697.11	-20.7533	0.00733958004677868	20.7533	UP
100006246			dhx32a	DEAH (Asp-Glu-Ala-His) box polypeptide 32a	ENSDARG00000077461.4	-20.7881	0.000853222810544715	20.7881	UP
100124611			znrf2a	zinc and ring finger 2a	ENSDARG00000077855.4	-21.543	1.95680659294997e-08	21.543	UP
101884308			cfhl5	complement factor H like 5	ENSDARG00000105052.1	-21.8301	0.0175472511114932	21.8301	UP
100333689			si:dkey-23n7.10	si:dkey-23n7.10	ENSDARG00000104129.2	-21.9629	0.0365831294336422	21.9629	UP
565702		Phospholipid transport system	cnnm2b	cyclin and CBS domain divalent metal cation transport mediator 2b	ENSDARG00000078733.5	-21.9674	0.0295928638431154	21.9674	UP
393218	8591005	Spliceosome Prp19/CDC5L complex	polm	polymerase (DNA directed) mu	ENSDARG00000103470.1	-23.0481	0.0229452457518522	23.0481	UP
554095		Glycerolipid metabolism	fabp1b.1	fatty acid binding protein 1b tandem duplicate 1	ENSDARG00000059227.7	-23.3597	0.00228531666089305	23.3597	UP
619255	3282760	Guanine ribonucleotide biosynthesis IMP => GDPGTP	zgc:114181	zgc:114181	ENSDARG00000069583.6	-24.0042	2.22548081109156e-05	24.0042	UP
					ENSDARG00000104742.1	-24.125	0.000155029528335097	24.125	UP
393561			abcc2	ATP-binding cassette sub-family C (CFTR/MRP) member 2	ENSDARG00000014031.9	-25.1419	0.0434898444236136	25.1419	UP
568198		Cysteine and methionine metabolism	pcdh7a	protocadherin 7a	ENSDARG00000078898.2	-26.7252	0.0063114160814727	26.7252	UP
335655			gngt2a	guanine nucleotide binding protein (G protein) gamma transducing activity polypeptide 2a	ENSDARG00000010680.6	-27.1085	3.43993407513291e-05	27.1085	UP
100537332			mafb	v-maf avian musculoaponeurotic fibrosarcoma oncogene homolog b (paralog b)	ENSDARG00000076520.3	-27.6487	0.000286696265455547	27.6487	UP
566530		Streptomycin biosynthesis	atp8b3	ATPase aminophospholipid transporter class I type 8B member 3	ENSDARG00000042285.8	-30.7736	0.000273042645579812	30.7736	UP
100006972			a2ml		ENSDARG00000056314.7	-30.7902	0.00194502302786176	30.7902	UP
100499491			rltgr	RAMP-like triterpene glycoside receptor	ENSDARG00000096533.1	-31.3509	0.000144781186100756	31.3509	UP
					ENSDARG00000097504.1	-32.9265	0.000958721773494234	32.9265	UP
30708		Riboflavin metabolism	fabp2	fatty acid binding protein 2 intestinal	ENSDARG00000006427.5	-33.271	0.00671686185126945	33.271	UP
					ENSDARG00000092702.1	-34.1464	0.00141534238025205	34.1464	UP
792999		Folate biosynthesis	si:dkey-126g1.9	si:dkey-126g1.9	ENSDARG00000093702.1	-41.92	1.1737404162696e-05	41.92	UP
797203		Proline biosynthesis glutamate => proline	c5h11orf1	chromosome 5 open reading frame human C11orf1	ENSDARG00000101743.1	-43.8977	0.0428581062180741	43.8977	UP
796120		Energy-coupling factor transport system	si:dkey-238d18.4	si:dkey-238d18.4	ENSDARG00000088972.2	-44.3495	1.33274007342859e-05	44.3495	UP
360209			pvalb9	parvalbumin 9	ENSDARG00000071601.2	-45.1302	0.0236549094355353	45.1302	UP
					ENSDARG00000077872.3	-52.3809	0.0310801036265452	52.3809	UP
100149419			si:dkey-69o16.5	si:dkey-69o16.5	ENSDARG00000070057.5	-56.3129	0.00918249037551346	56.3129	UP
					ENSDARG00000093936.1	-57.0576	6.53769955422066e-05	57.0576	UP
555483		CitS-CitT (magnesium-citrate transport) two-component regulatory system	ptgdsa	prostaglandin D2 synthase a	ENSDARG00000069439.4	-63.236	0.00852970593257681	63.236	UP
393817		Pentose phosphate pathway non-oxidative phase fructose 6P => ribose 5P	zgc:66014	zgc:66014	ENSDARG00000101443.2	-67.0326	0.0420614955595126	67.0326	UP
678613			h2afy	H2A histone family member Y	ENSDARG00000099329.1	-72.8311	1.15329879752566e-09	72.8311	UP
569112		Inosine monophosphate biosynthesis PRPP + glutamine => IMP	pde11al	phosphodiesterase 11a like	ENSDARG00000006151.11	-89.4262	0.0120074929694341	89.4262	UP
558069		NarX-NarL (nitrate respiration) two-component regulatory system	ctnnd2b	catenin (cadherin-associated protein) delta 2b	ENSDARG00000003779.12	-127.37	0.0367331839217043	127.37	UP
					ENSDARG00000095059.2	-348.874	0.0175472511114932	348.874	UP
445086	2543350	Lysine biosynthesis AAA pathway 2-oxoglutarate => 2-aminoadipate => lysine	zgc:92380	zgc:92380	ENSDARG00000041339.9	-425.014	0.00803031588313925	425.014	UP
100002505			map7d2b	MAP7 domain containing 2b	ENSDARG00000045316.8	-434.429	0.00322925971079228	434.429	UP
405862	7153878	Guanine ribonucleotide biosynthesis IMP => GDPGTP	slc5a2	solute carrier family 5 (sodium/glucose cotransporter) member 2	ENSDARG00000100919.1	-490.446	0.00733958004677868	490.446	UP
571514			si:ch211-149l1.2	si:ch211-149l1.2	ENSDARG00000079501.4	-581.464	0.000458352406812321	581.464	UP
					ENSDARG00000095311.1	-619.101	0.00696411592252477	619.101	UP
792926		ABC transporters	si:dkey-126g1.7	si:dkey-126g1.7	ENSDARG00000086703.4	-997.041	0.000622513283314813	997.041	UP
					ENSDARG00000101876.1	-1038.08	0.000113978387275702	1038.08	UP

## Sheet: I1 24 vs I1 epi
Enterz GeneID	Pathway ID	Pathway Name	Gene Name	Description	Ensemble GeneID	FoldChange	padj
30429	3853096	Protein export	mylpfa	myosin light chain phosphorylatable fast skeletal muscle a	ENSDARG00000053254.5	99817.3	6.00759880955936e-26		UP
794752	14764731	Fatty acid biosynthesis	ckmb	creatine kinase muscle b	ENSDARG00000040565.6	18085.7	1.38720604195002e-18		UP
260440			atp2a1	ATPase Ca++ transporting cardiac muscle fast twitch 1	ENSDARG00000020574.9	14981.2	1.67825326180722e-19		UP
566132		Glycerophospholipid metabolism	ces2	carboxylesterase 2 (intestine liver)	ENSDARG00000041569.9	13979.8	1.69044058712059e-17		UP
494164	837856	specification of organ axis polarity	tnni2a.4	troponin I type 2a (skeletal fast) tandem duplicate 4	ENSDARG00000029069.4	13611.8	2.19107478244652e-17		UP
406327		Phosphonate transport system	fgg	fibrinogen gamma chain	ENSDARG00000037281.6	11550.4	9.44627734760127e-17		UP
					ENSDARG00000099200.1	9240.62	6.94041188886683e-16		UP
30596			hbbe3	hemoglobin beta embryonic-3	ENSDARG00000038147.5	9112.02	2.10616374215597e-30		UP
562496		ComD-ComE (competence) two-component regulatory system	col2a1a	collagen type II alpha 1a	ENSDARG00000069093.5	9044.78	9.67674330002737e-16		UP
553371		Nitrotoluene degradation	krtt1c19e	keratin type 1 c19e	ENSDARG00000090268.4	8630.16	1.47070362555676e-15		UP
60658		Terpenoid backbone biosynthesis	nos1	nitric oxide synthase 1 (neuronal)	ENSDARG00000068910.6	8209.51	2.09714408730596e-15		UP
58082		Citrate cycle (TCA cycle)	tnnc2	troponin C type 2 (fast)	ENSDARG00000070835.4	8077.86	5.83554146011879e-17		UP
100294690			col28a1a	collagen type XXVIII alpha 1 a	ENSDARG00000076321.5	8063.36	2.32797056708347e-15		UP
					ENSDARG00000096905.1	7292.02	5.56630746059285e-15		UP
100008070			ns:zf-e68	ns:zf-e68	ENSDARG00000067997.5	7006.17	1.08185941136531e-14		UP
550608	939657	Lysine biosynthesis acetyl-DAP pathway aspartate => lysine	apoa4a	apolipoprotein A-IV a	ENSDARG00000101160.1	6584.98	1.78729442532834e-14		UP
554141		Citrate cycle (TCA cycle)	c9	complement component 9	ENSDARG00000016319.10	6382.46	1.85327858551897e-14		UP
378986		F-type ATPase prokaryotes and chloroplasts	fga	fibrinogen alpha chain	ENSDARG00000020741.11	6139.79	3.53651264411357e-14		UP
337315			fgb	fibrinogen beta chain	ENSDARG00000008969.11	6084.95	2.8511892920959e-14		UP
30324		Base excision repair	tpma	alpha-tropomyosin	ENSDARG00000033683.8	5927.73	5.48981956185739e-38		UP
393488			myl13	myosin light chain 13	ENSDARG00000042245.5	5467	5.67438927863077e-15		UP
569714	11774630	Pentose phosphate pathway non-oxidative phase fructose 6P => ribose 5P	apom	apolipoprotein M	ENSDARG00000076838.5	5413.5	1.03132002046754e-13		UP
58084	5590771	Pentose and glucuronate interconversions	tnnt3a	troponin T type 3a (skeletal fast)	ENSDARG00000030270.9	5315.78	9.59627039001458e-14		UP
30597		Pyruvate metabolism	hbae1	hemoglobin alpha embryonic 1	ENSDARG00000089475.5	5293.3	9.9797850343486e-14		UP
					ENSDARG00000093156.1	4891.52	2.1617062810811e-13		UP
321449			ctgfa	connective tissue growth factor a	ENSDARG00000042934.5	4718.98	2.81666277972387e-13		UP
497348		nickel incorporation into metallo-sulfur cluster	matn4	matrilin 4	ENSDARG00000015947.12	4547.4	4.06466382867395e-13		UP
58028	5556919	Arachidonic acid metabolism	pvalb2	parvalbumin 2	ENSDARG00000002768.8	4308.12	4.06297589258373e-25		UP
100332562			col7a1	collagen type VII alpha 1	ENSDARG00000021720.9	3953.73	1.58683221136218e-12		UP
30646		Glycolysis / Gluconeogenesis	gfap	glial fibrillary acidic protein	ENSDARG00000025301.8	3917.36	1.51078044640651e-12		UP
449679		NAD(P)H:quinone oxidoreductase chloroplasts and cyanobacteria	cav3	caveolin 3	ENSDARG00000024141.3	3909.47	1.7109287544838e-12		UP
100463515			col5a3b	collagen type V alpha 3b	ENSDARG00000101816.1	3857.14	1.85460613297026e-12		UP
58114		Benzoate degradation	actc1b	actin alpha cardiac muscle 1b	ENSDARG00000099197.2	3647.59	9.39951834890165e-41		UP
336165			myl1	myosin light chain 1 alkali; skeletal fast	ENSDARG00000014196.5	3629.82	1.81485038815415e-13		UP
403026		ADP-L-glycero-D-manno-heptose biosynthesis	vtnb	vitronectin b	ENSDARG00000053831.5	3617.31	3.41437277276818e-12		UP
100535653			si:dkey-31g6.6	si:dkey-31g6.6	ENSDARG00000101393.1	3554.22	3.58632967236049e-12		UP
64613		Phenylalanine metabolism	atp1a1a.2	ATPase Na+/K+ transporting alpha 1a polypeptide tandem duplicate 2	ENSDARG00000007739.10	3179.24	1.05388533202285e-11		UP
402805		PTS system cellobiose-specific II component	pvalb1	parvalbumin 1	ENSDARG00000037789.8	3091.32	7.73040591534501e-13		UP
449670		Putative zinc/manganese transport system	srl	sarcalumenin	ENSDARG00000104587.2	3046.64	1.51452439577571e-11		UP
553297		Microbial metabolism in diverse environments	cfh	complement factor H	ENSDARG00000100442.1	2841.14	5.7345898071509e-11		UP
794692		Streptomycin biosynthesis	si:ch211-251f6.6	si:ch211-251f6.6	ENSDARG00000053448.7	2737.17	5.93022295903215e-11		UP
30148	3833618	alpha-Linolenic acid metabolism	desma	desmin a	ENSDARG00000058656.5	2720.04	4.59912041693264e-11		UP
30200	3836968	Nucleotide excision repair	myog	myogenin	ENSDARG00000009438.7	2614.1	5.80213059067012e-11		UP
562007	1057593	PhoR-PhoB (phosphate starvation response) two-component regulatory system	irg1l	immunoresponsive gene 1 like	ENSDARG00000062788.5	2552.25	7.18676471841828e-11		UP
					ENSDARG00000054616.6	2483.47	3.0091892945563e-21		UP
393540		Cobalt/nickel transport system	zgc:77517	zgc:77517	ENSDARG00000028618.10	2471.8	1.05968783024019e-10		UP
100307070			s100a11	S100 calcium binding protein A11	ENSDARG00000093628.1	2460.57	2.07712954834702e-10		UP
415191		beta-Oxidation	tnni1al	troponin I skeletal slow like	ENSDARG00000036671.7	2426.08	1.14019928349159e-10		UP
553239		Glycine serine and threonine metabolism	lrata	lecithin retinol acyltransferase a (phosphatidylcholine-retinol O-acyltransferase)	ENSDARG00000037278.5	2415.23	1.18199779385532e-10		UP
393486		Branched-chain amino acid transport system	lgals2b	lectin galactoside-binding soluble 2b	ENSDARG00000038153.5	2346.69	1.54082439725304e-10		UP
245950			ptk2bb	protein tyrosine kinase 2 beta b	ENSDARG00000039577.8	2314.34	2.24643242432702e-10		UP
553587	11727159	Homologous recombination	apoea	apolipoprotein Ea	ENSDARG00000102004.1	2303.85	7.51006622682021e-12		UP
405772	916084	Phospholipid transport system	hbbe2	hemoglobin beta embryonic-2	ENSDARG00000045143.4	2294.29	1.89580799405028e-10		UP
791212	3996323	Biosynthesis of amino acids	zgc:158296	zgc:158296	ENSDARG00000070923.3	2189.06	3.51051071782049e-10		UP
					ENSDARG00000040045.5	2174.99	3.22710061289947e-10		UP
					ENSDARG00000089963.6	2162.2	2.00526058510518e-34		UP
402827		Citrate cycle first carbon oxidation oxaloacetate => 2-oxoglutarate	hao1	hydroxyacid oxidase (glycolate oxidase) 1	ENSDARG00000024160.9	2132.7	1.32436498868691e-11		UP
402985		Molybdate transport system	grhprb	glyoxylate reductase/hydroxypyruvate reductase b	ENSDARG00000019986.10	2126.46	5.07157695227134e-10		UP
447930		Shikimate pathway phosphoenolpyruvate + erythrose-4P => chorismate	mylpfb	myosin light chain phosphorylatable fast skeletal muscle b	ENSDARG00000002589.10	1920.27	1.9613480474452e-11		UP
101886093			si:ch211-264e16.1	si:ch211-264e16.1	ENSDARG00000068947.5	1823.55	1.5129383968914e-09		UP
30321		Protein export	pou3f3b	POU class 3 homeobox 3b	ENSDARG00000095896.1	1752.61	2.93598535115332e-09		UP
64615		Phenylalanine tyrosine and tryptophan biosynthesis	atp1a1a.4	ATPase Na+/K+ transporting alpha 1a polypeptide tandem duplicate 4	ENSDARG00000001870.9	1727.24	3.66300518734412e-09		UP
569335		Cell division transport system	si:dkey-33i11.4	si:dkey-33i11.4	ENSDARG00000099117.1	1723.56	2.54396523885454e-09		UP
					ENSDARG00000062646.6	1709.3	3.56282736649384e-09		UP
368223			gpm6aa	glycoprotein M6Aa	ENSDARG00000055455.5	1701.04	4.06039742669418e-09		UP
114410			casq2	calsequestrin 2	ENSDARG00000008982.6	1662.76	4.23167550538637e-09		UP
445102	2543278	Spliceosome U2-snRNP	c8a	complement component 8 alpha polypeptide	ENSDARG00000039516.7	1552.08	7.04821896746e-09		UP
58142			myhz1.1	myosin heavy polypeptide 1.1 skeletal muscle	ENSDARG00000067990.6	1544.38	2.10126994474047e-10		UP
30592		Arachidonic acid metabolism	myl7	myosin light chain 7 regulatory	ENSDARG00000019096.6	1532.67	1.07547283331357e-08		UP
497419		26-dihydroxycyclohexane-1-carboxyl-CoA dehydrogenase activity	zgc:165461	zgc:165461	ENSDARG00000040162.5	1503.32	9.23742027848442e-09		UP
					ENSDARG00000095807.1	1502.23	9.5188716556973e-09		UP
406496		PTS system N-acetylgalactosamine-specific II component	aldoab	aldolase a fructose-bisphosphate b	ENSDARG00000034470.3	1470.17	2.49935245695923e-10		UP
406548		Adenine ribonucleotide biosynthesis IMP => ADPATP	col9a1b	collagen type IX alpha 1b	ENSDARG00000031483.8	1461.88	2.63835986824415e-10		UP
555778		GlnL-GlnG (nitrogen regulation) two-component regulatory system	slc2a1a	solute carrier family 2 (facilitated glucose transporter) member 1a	ENSDARG00000001437.10	1420.37	1.58323605040554e-08		UP
64671	5954428	Fructose and mannose metabolism	cmlc1	cardiac myosin light chain-1	ENSDARG00000032976.4	1411.16	1.90068956219875e-08		UP
393874			tmem38a	transmembrane protein 38A	ENSDARG00000024047.6	1382.52	3.93218300245231e-10		UP
503591	101099723	lipid particle organization	fbxl22	F-box and leucine-rich repeat protein 22	ENSDARG00000096995.1	1369.13	2.0841004998597e-08		UP
					ENSDARG00000069692.5	1338.68	2.67104290971595e-10		UP
550571	2853099	Lysine biosynthesis acetyl-DAP pathway aspartate => lysine	fibinb	fin bud initiation factor b	ENSDARG00000087196.4	1325.81	2.75995074250783e-08		UP
100329270			si:ch73-380l10.2	si:ch73-380l10.2	ENSDARG00000104297.1	1315.85	2.94597034941095e-08		UP
117234		Glycerolipid metabolism	mab21l2	mab-21-like 2	ENSDARG00000015266.6	1292.36	3.91864881010508e-08		UP
100001360			si:dkeyp-110a12.4	si:dkeyp-110a12.4	ENSDARG00000087784.2	1289.79	6.50655205080283e-08		UP
84702			cp	ceruloplasmin	ENSDARG00000010312.9	1284.01	4.40507675394575e-08		UP
791822	11966702	Biosynthesis of amino acids	fmoda	fibromodulin a	ENSDARG00000044895.4	1278.3	3.89869936042965e-08		UP
101882839			cdh27	cadherin 27	ENSDARG00000055093.5	1173.13	8.65459372919213e-08		UP
678640			egfl7	EGF-like-domain multiple 7	ENSDARG00000100657.2	1157.54	1.16730132800524e-07		UP
573653			si:ch211-5k11.12	si:ch211-5k11.12	ENSDARG00000087390.2	1153.48	5.7213523431724e-23		UP
405901	7154435	Putative thiamine transport system	nrp2a	neuropilin 2a	ENSDARG00000096546.3	1144.47	1.16533178428838e-07		UP
406431		Biotin biosynthesis pimeloyl-ACP/CoA => biotin	prrx1a	paired related homeobox 1a	ENSDARG00000033971.4	1139.92	1.3939034522533e-07		UP
793804	14361157	Phenylalanine metabolism	ecrg4b	esophageal cancer related gene 4b	ENSDARG00000088717.3	1114.66	2.75311053913323e-09		UP
664718	5073929	Nucleotide sugar biosynthesis glucose => UDP-glucose	krt1-19d	keratin type 1 gene 19d	ENSDARG00000023082.8	1109.44	2.03980880311466e-16		UP
796447		Energy-coupling factor transport system	zgc:172246	zgc:172246	ENSDARG00000090722.4	1094.63	1.58793967245232e-07		UP
553614		Phenylalanine metabolism	itih3a	inter-alpha-trypsin inhibitor heavy chain 3a	ENSDARG00000055036.6	1083.31	2.96973907916906e-07		UP
796767		Phosphate acetyltransferase-acetate kinase pathway acetyl-CoA => acetate	hspb11	heat shock protein alpha-crystallin-related b11	ENSDARG00000002204.5	1071.77	1.91181368933748e-07		UP
751665		envenomation resulting in positive regulation of vasoactive intestinal polypeptide receptor activity in other organism	tnni1c	troponin I skeletal slow c	ENSDARG00000042559.5	1060.06	3.42417419748797e-09		UP
					ENSDARG00000057317.8	1052.77	1.30176117867339e-06		UP
30616		Lipoic acid metabolism	vmhc	ventricular myosin heavy chain	ENSDARG00000079564.3	1034.09	3.4199318584451e-07		UP
100318854			comp	cartilage oligomeric matrix protein	ENSDARG00000098431.2	1004.55	3.28598044834982e-07		UP
553469		Lipoic acid metabolism	ca15a	carbonic anhydrase XVa	ENSDARG00000015654.13	1004.15	4.64793101570994e-07		UP
100000935			cpb2	carboxypeptidase B2 (plasma)	ENSDARG00000037144.7	994.082	5.47431170533589e-07		UP
100002565			cd248b	CD248 molecule endosialin b	ENSDARG00000077938.4	986.129	9.23463044884111e-07		UP
322013			cacng1a	calcium channel voltage-dependent gamma subunit 1a	ENSDARG00000008772.8	984.165	4.89623639197963e-07		UP
					ENSDARG00000102113.1	972.643	6.00908227798964e-09		UP
553232	11700824	Fatty acid degradation	znf296	zinc finger protein 296	ENSDARG00000077897.3	968.945	4.77721754522717e-07		UP
541445		Sesquiterpenoid and triterpenoid biosynthesis	ogn	osteoglycin	ENSDARG00000044132.5	957.538	5.06541280589604e-07		UP
					ENSDARG00000079305.5	948.999	1.19072001946623e-44		UP
564383		Sulfate transport system	frem3	Fras1 related extracellular matrix 3	ENSDARG00000074677.5	937.144	2.0071619015767e-14		UP
559830		PhoR-PhoB (phosphate starvation response) two-component regulatory system	si:rp71-1g18.7	si:rp71-1g18.7	ENSDARG00000023157.5	929.031	4.98403822823904e-08		UP
432384		Sec (secretion) system	rbp2b	retinol binding protein 2b cellular	ENSDARG00000093774.2	923.47	7.96448640846638e-07		UP
791144	5758493	Biosynthesis of amino acids	loxl2b	lysyl oxidase-like 2b	ENSDARG00000044074.6	910.938	8.18332316660664e-07		UP
431732	3369774	Peptides/nickel transport system	smpx	small muscle protein X-linked	ENSDARG00000045302.4	908.18	8.06642272156219e-07		UP
553553		Riboflavin metabolism	cfd	complement factor D (adipsin)	ENSDARG00000039579.5	902.695	1.10388679214169e-08		UP
404613		Uridine monophosphate biosynthesis glutamine (+ PRPP) => UMP	klhl21	kelch-like family member 21	ENSDARG00000039255.5	895.913	1.47198720003743e-06		UP
558224		RcsC-RcsD-RcsB (capsule synthesis) two-component regulatory system	ecm2	extracellular matrix protein 2 female organ and adipocyte specific	ENSDARG00000071549.6	892.452	1.007656648213e-06		UP
402941			insm1a	insulinoma-associated 1a	ENSDARG00000091756.3	892.106	9.28096144896964e-07		UP
58071	5556433	RNA polymerase	tnnt2a	troponin T type 2a (cardiac)	ENSDARG00000020610.10	888.298	9.42267574551154e-07		UP
337731			pvalb4	parvalbumin 4	ENSDARG00000024433.8	884.461	9.78653932930192e-07		UP
100151112			mxra5a	matrix-remodelling associated 5a	ENSDARG00000074815.5	883.003	1.53565924521548e-06		UP
378727		Iron complex transport system	pck1	phosphoenolpyruvate carboxykinase 1 (soluble)	ENSDARG00000013522.7	864.529	1.1995363207462e-06		UP
334100			ldb3b	LIM domain binding 3b	ENSDARG00000099974.2	853.761	1.52936736143893e-06		UP
572729			si:ch211-5k11.2	si:ch211-5k11.2	ENSDARG00000088330.4	853.722	2.74272373656637e-17		UP
541546		Purine metabolism	zgc:113232	zgc:113232	ENSDARG00000040118.7	844.452	1.44878116526418e-06		UP
445277		Glutamine transport system	fhl2a	four and a half LIM domains 2a	ENSDARG00000042018.6	839.624	2.33505970273809e-06		UP
373117	10794985	Phosphonate and phosphinate metabolism	celf2	cugbp Elav-like family member 2	ENSDARG00000002131.9	837.875	3.73784264309592e-06		UP
492777	14537112	mannan endo-16-alpha-mannosidase activity	cfhl2	complement factor H like 2	ENSDARG00000103760.1	835.903	4.0775344464279e-06		UP
436890		Guanine ribonucleotide biosynthesis IMP => GDPGTP	tspan33a	tetraspanin 33a	ENSDARG00000004497.7	830.69	1.72146921997272e-06		UP
30208		Galactose metabolism	cmn	calymmin	ENSDARG00000055527.6	814.649	2.49198147721129e-06		UP
30236		Phenylalanine metabolism	cx43	connexin 43	ENSDARG00000041799.6	813.515	1.99799606469643e-06		UP
321031			quo	quattro	ENSDARG00000073684.5	801.978	2.26284108131186e-06		UP
393594	6016819	Citrate cycle second carbon oxidation 2-oxoglutarate => oxaloacetate	bcas3	breast carcinoma amplified sequence 3	ENSDARG00000090764.4	800.544	2.34907155547636e-06		UP
327462			hsd3b7	hydroxy-delta-5-steroid dehydrogenase 3 beta- and steroid delta-isomerase	ENSDARG00000036966.8	797.701	3.30633673480705e-06		UP
100538028			si:zfos-2330d3.8	si:zfos-2330d3.8	ENSDARG00000093877.4	792.843	2.58560021507702e-06		UP
405843	7154387	Citrate cycle first carbon oxidation oxaloacetate => 2-oxoglutarate	foxq1b	forkhead box Q1b	ENSDARG00000055395.5	791.015	2.5788171787425e-06		UP
30382	3851620	Inositol phosphate metabolism	hoxa11b	homeobox A11b	ENSDARG00000007009.5	789.744	2.5788171787425e-06		UP
100005566			f11r.2	F11 receptor tandem duplicate 2	ENSDARG00000068114.4	787.123	4.95930674165442e-06		UP
497637	100499180	2-phenanthrol sulfotransferase activity	xirp1	xin actin binding repeat containing 1	ENSDARG00000030722.6	779.64	5.69061728377736e-06		UP
393380		Cysteine biosynthesis serine => cysteine	tspan35	tetraspanin 35	ENSDARG00000025757.6	777.841	3.29960978079491e-06		UP
100006448			ca6	carbonic anhydrase VI	ENSDARG00000056499.7	769.967	4.22711193767592e-08		UP
405866	7153656	Lipopolysaccharide biosynthesis KDO2-lipid A	ednrab	endothelin receptor type Ab	ENSDARG00000062262.8	763.434	3.40602894828632e-06		UP
560952		NtrY-NtrX (nitrogen regulation) two-component regulatory system	ccdc3a	coiled-coil domain containing 3a	ENSDARG00000026052.8	763.224	3.84228602975712e-06		UP
336563			wu:fb13g09	wu:fb13g09	ENSDARG00000076547.4	762.902	3.56210153670426e-06		UP
561082	7793170	GlnL-GlnG (nitrogen regulation) two-component regulatory system	ptrfb	polymerase I and transcript release factor b	ENSDARG00000059362.5	760.516	3.56210153670426e-06		UP
100003866			znf516	zinc finger protein 516	ENSDARG00000070809.6	757.713	4.39862921036816e-06		UP
100329748			LOC100329748	myosin-7-like	ENSDARG00000103969.1	753.432	3.77594407734312e-06		UP
563335		GlnK-GlnL (glutamine utilization) two-component regulatory system	zgc:163057	zgc:163057	ENSDARG00000045144.4	745.133	4.71418265656471e-06		UP
30712	3868354	Biotin metabolism	snap25a	synaptosomal-associated protein 25a	ENSDARG00000020609.11	738.875	4.42250724988403e-06		UP
751645		envenomation resulting in negative regulation of blood pressure in other organism	rnd2	Rho family GTPase 2	ENSDARG00000070735.4	735.56	4.98510577926364e-06		UP
407971		PTS system glucose-specific II component	he1b	hatching enzyme 1b	ENSDARG00000019122.10	730.467	8.74331873840242e-41		UP
406844		Putative thiamine transport system	krt15	keratin 15	ENSDARG00000036840.8	722.57	5.36811775957329e-06		UP
30386			pou3f3a	POU class 3 homeobox 3a	ENSDARG00000042032.5	720.825	5.84140466989076e-06		UP
437022		Formaldehyde assimilation ribulose monophosphate pathway	tyrp1b	tyrosinase-related protein 1b	ENSDARG00000056151.3	705.416	1.00409390150726e-05		UP
564166			txlnbb	taxilin beta b	ENSDARG00000076241.4	702.698	0.000337378226096106		UP
664699		Putative polar amino acid transport system	as3mt	arsenite methyltransferase	ENSDARG00000027572.8	701.712	7.0029289134695e-06		UP
565677		Phosphatidylethanolamine (PE) biosynthesis PA => PS => PE	wnt9b	wingless-type MMTV integration site family member 9B	ENSDARG00000037889.5	698.174	7.37567162548126e-06		UP
393861		Cytochrome d ubiquinol oxidase	hhatla	hedgehog acyltransferase-like a	ENSDARG00000039051.7	697.62	8.9739220259022e-06		UP
553337	11682152	Lysine biosynthesis	lamb2l	laminin beta 2-like	ENSDARG00000033950.8	692.048	7.94348232714763e-06		UP
					ENSDARG00000098124.1	674.433	1.42474729922944e-05		UP
566658	11859321	Fluorobenzoate degradation	si:ch211-117m20.5	si:ch211-117m20.5	ENSDARG00000091996.1	671.903	1.23139314364525e-07		UP
30325		Nucleotide excision repair	hoxa2b	homeobox A2b	ENSDARG00000023031.6	671.545	1.07783101793858e-05		UP
30391			hoxa10b	homeobox A10b	ENSDARG00000031337.4	670.415	1.02158372187877e-05		UP
571767			si:ch211-135f11.1	si:ch211-135f11.1	ENSDARG00000062221.9	655.92	2.77523305144563e-05		UP
64265			aox5	aldehyde oxidase 5	ENSDARG00000071475.5	655.188	1.38572318592431e-05		UP
404273		Aminoacyl-tRNA biosynthesis prokaryotes	chrnd	cholinergic receptor nicotinic delta (muscle)	ENSDARG00000019342.9	654.664	1.26190855063927e-05		UP
569254		Cytochrome bc1 complex respiratory unit	gkup	glucuronokinase with putative uridyl pyrophosphorylase	ENSDARG00000069409.6	651.955	1.30486884028346e-05		UP
					ENSDARG00000105001.1	647.204	1.32075971969942e-05		UP
558011		BarA-UvrY (central carbon metabolism) two-component regulatory system	usp13	ubiquitin specific peptidase 13 (isopeptidase T-3)	ENSDARG00000079198.3	645.636	1.33016682149851e-05		UP
335269			itgb4	integrin beta 4	ENSDARG00000028507.7	645.352	1.44306140237805e-05		UP
					ENSDARG00000006008.10	636.11	4.12669038367541e-05		UP
30037	23778822	Citrate cycle (TCA cycle)	tnc	tenascin C	ENSDARG00000021948.10	633.529	1.42610745169784e-06		UP
566347	11786758	Ribosome	c3b.2	complement component c3b tandem duplicate 2	ENSDARG00000001818.10	631.523	1.66478319319717e-05		UP
100001408			apcdd1l	adenomatosis polyposis coli down-regulated 1-like	ENSDARG00000075557.3	628.174	2.39114739476772e-05		UP
30077	23778931	ABC transporters	rbp4	retinol binding protein 4 plasma	ENSDARG00000101199.2	627.54	3.34902464068822e-77		UP
					ENSDARG00000104356.1	619.826	1.77490589023768e-07		UP
					ENSDARG00000026166.7	613.898	2.31320965434993e-07		UP
613141	12554292	Pantothenate and CoA biosynthesis	itih3b	inter-alpha-trypsin inhibitor heavy chain 3b	ENSDARG00000102722.2	609.142	2.328314904924e-05		UP
794339		Methane metabolism	ldb3a	LIM domain binding 3a	ENSDARG00000056322.8	603.974	2.39114739476772e-05		UP
548336		Chloroalkane and chloroalkene degradation	ak5l	adenylate kinase 5 like	ENSDARG00000017739.6	601.569	2.38203579962312e-05		UP
					ENSDARG00000105341.1	597.683	2.46406499711182e-05		UP
796537		Energy-coupling factor transport system	kdrl	kinase insert domain receptor like	ENSDARG00000105215.1	595.742	2.62355546529429e-05		UP
79186	7263887	Biosynthesis of unsaturated fatty acids	sst2	somatostatin 2	ENSDARG00000014190.5	595.522	2.50129499083869e-05		UP
324961			sgcd	sarcoglycan delta (dystrophin-associated glycoprotein)	ENSDARG00000098573.1	595.401	2.5693889868179e-05		UP
					ENSDARG00000078918.5	591.401	3.76537613392654e-05		UP
569958		Iron(III) transport system	s100w	S100 calcium binding protein W	ENSDARG00000101181.1	583.894	2.70882893405051e-07		UP
100334710			btr23	bloodthirsty-related gene family member 23	ENSDARG00000099509.1	582.451	2.97969765707571e-05		UP
405825	916776	Microcin C transport system	mfap4	microfibrillar-associated protein 4	ENSDARG00000090783.4	577.42	3.20120846665227e-05		UP
100006598			hoxd12a	homeobox D12a	ENSDARG00000059263.6	575.61	3.97155607938949e-05		UP
327325			clec14a	C-type lectin domain family 14 member A	ENSDARG00000103533.1	571.422	3.8578908963779e-05		UP
569018	100844483	Pentose phosphate pathway non-oxidative phase fructose 6P => ribose 5P	he1a	hatching enzyme 1a	ENSDARG00000023656.9	570.366	4.50877009004585e-93		UP
352935			arntl1b	aryl hydrocarbon receptor nuclear translocator-like 1b	ENSDARG00000035732.7	570.051	3.55096248277577e-05		UP
558407	7158172	UhpB-UhpA (hexose phosphates uptake) two-component regulatory system	kank3	KN motif and ankyrin repeat domains 3	ENSDARG00000076566.5	569.835	5.57558262214078e-05		UP
796163		Energy-coupling factor transport system	vsx2	visual system homeobox 2	ENSDARG00000005574.9	567.317	4.47420408831831e-05		UP
558333		PhoQ-PhoP (magnesium transport) two-component regulatory system	lmo7b	LIM domain 7b	ENSDARG00000053535.7	565.499	3.76037750034007e-05		UP
30238		Benzoate degradation	eng2b	engrailed homeobox 2b	ENSDARG00000038868.3	555.499	4.32893278960602e-05		UP
					ENSDARG00000099581.2	554.678	4.66211782146186e-07		UP
30470	3856062	Inositol phosphate metabolism	epb41l4a	erythrocyte membrane protein band 4.1 like 4A	ENSDARG00000040087.6	551.711	0.000463107808410004		UP
					ENSDARG00000096616.1	549.3	4.71281653902846e-05		UP
436720		DNA polymerase III complex bacteria	myoz1b	myozenin 1b	ENSDARG00000071445.7	548.602	7.88566823417216e-05		UP
445507		Vitamin B12 transport system	asb12b	ankyrin repeat and SOCS box-containing 12b	ENSDARG00000037558.4	543.5	8.03788347387996e-05		UP
353247			tnnc1a	troponin C type 1a (slow)	ENSDARG00000011400.5	542.929	6.00167188773049e-05		UP
100332730			srpx2	sushi-repeat containing protein X-linked 2	ENSDARG00000034559.7	536.306	5.76510923980081e-05		UP
565617		F-type ATPase prokaryotes and chloroplasts	cdh15	cadherin 15 type 1 M-cadherin (myotubule)	ENSDARG00000068191.5	533.017	6.00167188773049e-05		UP
100009631			slc43a1b	solute carrier family 43 (amino acid system L transporter) member 1b	ENSDARG00000037748.8	532.674	8.3333163798325e-05		UP
114462			gng3	guanine nucleotide binding protein (G protein) gamma 3	ENSDARG00000009553.6	527.945	7.19811567108899e-05		UP
337495			rnf41l	ring finger protein 41 like	ENSDARG00000073918.5	526.076	6.65559099085067e-05		UP
550445		Cyanoamino acid metabolism	acta1a	actin alpha 1a skeletal muscle	ENSDARG00000036371.4	525.763	1.2117762643732e-20		UP
30250		D-Arginine and D-ornithine metabolism	sema3d	sema domain immunoglobulin domain (Ig) short basic domain secreted (semaphorin) 3D	ENSDARG00000017369.10	521.616	0.000236030188786131		UP
563394	10775583	CitA-CitB (citrate fermentation) two-component regulatory system	gtf3c2	general transcription factor IIIC polypeptide 2 beta	ENSDARG00000004574.9	511.139	0.000100124050757746		UP
544660		methionine degradation I (to homocysteine)	sema3gb	sema domain immunoglobulin domain (Ig) short basic domain secreted (semaphorin) 3Gb	ENSDARG00000013607.9	510.299	0.000124605659454905		UP
565809		Biotin biosynthesis pimeloyl-ACP/CoA => biotin	tns2b	tensin 2b	ENSDARG00000068397.5	509.896	8.28338408305884e-05		UP
436634			zgc:92518	zgc:92518	ENSDARG00000016343.9	509.889	7.55481146258144e-07		UP
					ENSDARG00000019566.6	507.925	9.18871069036963e-05		UP
569931		Tryptophan biosynthesis chorismate => tryptophan	cadm1a	cell adhesion molecule 1a	ENSDARG00000031075.8	506.951	8.44855396784852e-05		UP
100001785			si:dkey-239j18.3	si:dkey-239j18.3	ENSDARG00000089806.2	506.512	1.18490258310713e-07		UP
100536033			LOC100536033	cathepsin L1-like	ENSDARG00000100833.2	505.213	3.72453314242694e-07		UP
563056	1247198	KdpD-KdpE (potassium transport) two-component regulatory system	hcls1	hematopoietic cell-specific Lyn substrate 1	ENSDARG00000012729.11	503.516	0.000131686350709714		UP
114465			ceacam1	carcinoembryonic antigen-related cell adhesion molecule 1	ENSDARG00000041119.6	500.892	9.4419023906861e-05		UP
64273	5964538	Styrene degradation	atp1b1b	ATPase Na+/K+ transporting beta 1b polypeptide	ENSDARG00000076833.4	498.436	1.04972009879442e-11		UP
323481			bhlha9	basic helix-loop-helix family member a9	ENSDARG00000103981.1	497.855	0.00010802762710292		UP
100141352			kremen1	kringle containing transmembrane protein 1	ENSDARG00000062579.6	492.321	0.000104301866718092		UP
30274		Aminobenzoate degradation	foxg1a	forkhead box G1a	ENSDARG00000070769.3	490.803	0.000106925335651472		UP
554360		Pyruvate metabolism	lmx1bb	LIM homeobox transcription factor 1 beta b	ENSDARG00000068365.7	485.361	0.000115110869111655		UP
100536533			itga2.2	integrin alpha 2 (CD49B alpha 2 subunit of VLA-2 receptor) tandem duplicate 2	ENSDARG00000062974.8	481.434	0.000122724672757984		UP
					ENSDARG00000098798.1	480.602	0.000155933336355371		UP
494070	101258802	AMP metabolic process	tnni1b	troponin I type 1b (skeletal slow)	ENSDARG00000052708.6	479.467	0.000153973290275175		UP
407658			acta1b	actin alpha 1b skeletal muscle	ENSDARG00000055618.4	477.746	6.7571937850297e-26		UP
796577		Energy-coupling factor transport system	obsl1a	obscurin-like 1a	ENSDARG00000003684.9	477.166	0.000146492156354668		UP
84703	100036595	D-Arginine and D-ornithine metabolism	slc4a1a	solute carrier family 4 (anion exchanger) member 1a (Diego blood group)	ENSDARG00000012881.10	476.793	0.000131686350709714		UP
100006888			gnai3	guanine nucleotide binding protein (G protein) alpha inhibiting activity polypeptide 3	ENSDARG00000030644.7	474.331	0.000153120327251369		UP
436968		Glycolysis core module involving three-carbon compounds	cox6b1	cytochrome c oxidase subunit VIb polypeptide 1	ENSDARG00000045230.4	470.763	1.19487649746893e-06		UP
565337		Phospholipid transport system	gltpd2	glycolipid transfer protein domain containing 2	ENSDARG00000067889.5	469.931	0.000143317048991077		UP
794635		Aminoacyl-tRNA biosynthesis	si:dkey-8k3.2	si:dkey-8k3.2	ENSDARG00000038424.8	469.212	0.000144892723373971		UP
447879		Pentose phosphate pathway non-oxidative phase fructose 6P => ribose 5P	nmrk2	nicotinamide riboside kinase 2	ENSDARG00000067848.5	469.209	0.00014572992485387		UP
550249		Valine leucine and isoleucine degradation	tnni2b.1	troponin I type 2b (skeletal fast) tandem duplicate 1	ENSDARG00000035958.8	467.912	1.54263657459158e-13		UP
566878		Toluene degradation	sfrp2	secreted frizzled-related protein 2	ENSDARG00000070050.4	467.679	0.000148815574441347		UP
436780		PTS system ascorbate-specific II component	nrn1a	neuritin 1a	ENSDARG00000071860.4	458.4	0.000170450842144487		UP
559124		PhoR-PhoB (phosphate starvation response) two-component regulatory system	ppap2d	phosphatidic acid phosphatase type 2D	ENSDARG00000069940.5	458.33	0.000171797668019489		UP
100310831			galnt18b	UDP-N-acetyl-alpha-D-galactosamine:polypeptide N-acetylgalactosaminyltransferase 18b	ENSDARG00000059438.5	458.323	0.000171797668019489		UP
100148439			mcf2la	mcf.2 cell line derived transforming sequence-like a	ENSDARG00000075859.4	455.447	0.000416166027718834		UP
797503		DNA polymerase III complex bacteria	hmx1	H6 family homeobox 1	ENSDARG00000095651.1	452.099	0.000197232104784239		UP
					ENSDARG00000093759.2	450.469	0.000230582842899417		UP
100002342			cpa6	carboxypeptidase A6	ENSDARG00000012013.10	447.613	0.000202392290537748		UP
793447		Phenylalanine tyrosine and tryptophan biosynthesis	MGC173646	hemoglobin subunit beta-like	ENSDARG00000090689.5	446.574	6.5368977253093e-35		UP
431720	3366663	Putative simple sugar transport system	nr4a1	nuclear receptor subfamily 4 group A member 1	ENSDARG00000000796.11	444.383	0.000221906609240083		UP
30698			nkx2.3	NK2 homeobox 3	ENSDARG00000039095.5	442.977	0.000223164452457822		UP
767662			slc25a38a	solute carrier family 25 member 38a	ENSDARG00000059805.4	439.283	0.000244079328264147		UP
30561		Valine leucine and isoleucine degradation	dlx4a	distal-less homeobox 4a	ENSDARG00000011956.5	434.151	0.000431258497458616		UP
					ENSDARG00000015747.9	433.266	0.000328086718409973		UP
791167	8148312	Biosynthesis of amino acids	zgc:158222	zgc:158222	ENSDARG00000051873.8	430.097	0.000297440497816357		UP
447906			kifap3a	kinesin-associated protein 3a	ENSDARG00000008639.9	427.299	0.000278576841852256		UP
100537750			foxq1a	forkhead box Q1a	ENSDARG00000030896.6	426.96	0.000302187186419916		UP
394026		Manganese/zinc/iron transport system	bmp5	bone morphogenetic protein 5	ENSDARG00000101701.2	422.949	2.5788171787425e-06		UP
569445		Bacterial proteasome	mtbl	metallothionein-B-like	ENSDARG00000102051.2	422.144	0.00030657925055756		UP
402928		Pentose phosphate pathway non-oxidative phase fructose 6P => ribose 5P	zgc:77358	zgc:77358	ENSDARG00000099880.1	418.093	0.000408289828812015		UP
556596		AgrC-AgrA (exoprotein synthesis) two-component regulatory system	prom2	prominin 2	ENSDARG00000039406.8	417.93	0.000461303849815721		UP
100003572			tnnt3b	troponin T type 3b (skeletal fast)	ENSDARG00000068457.6	416.171	3.34668162098031e-06		UP
30697		Glyoxylate and dicarboxylate metabolism	nkx2.2a	NK2 homeobox 2a	ENSDARG00000053298.5	413.342	0.00051102932809125		UP
					ENSDARG00000101858.2	412.843	3.15902799566976e-06		UP
368424			snx9a	sorting nexin 9a	ENSDARG00000000837.10	412.444	0.000417973744439114		UP
572733			pgam2	phosphoglycerate mutase 2 (muscle)	ENSDARG00000057571.4	412.18	0.00035615876338592		UP
556673	1021430	SenX3-RegX3 (phosphate starvation response) two-component regulatory system	si:dkey-183c16.7	si:dkey-183c16.7	ENSDARG00000033413.9	411.717	0.000588175533976687		UP
561790	3798464	QseC-QseB (quorum sensing) two-component regulatory system	hbz	hemoglobin zeta	ENSDARG00000045142.6	409.148	0.000377451643446595		UP
100333996			efcc1	EF-hand and coiled-coil domain containing 1	ENSDARG00000077826.4	408.434	0.000391539342484431		UP
					ENSDARG00000104937.1	407.981	0.000558180031400479		UP
					ENSDARG00000101809.1	405.662	3.79147620833653e-06		UP
553646	11729421	One carbon pool by folate	sptlc2a	serine palmitoyltransferase long chain base subunit 2a	ENSDARG00000018976.11	405.109	4.04259371890631e-06		UP
560708		DesK-DesR (membrane lipid fluidity regulation) two-component regulatory system	si:dkey-52l18.4	si:dkey-52l18.4	ENSDARG00000075092.3	403.572	0.000430962524804241		UP
574004			myl4	myosin light chain 4 alkali; atrial embryonic	ENSDARG00000011519.9	402.114	0.000421156961957754		UP
266958			neurod4	neuronal differentiation 4	ENSDARG00000003469.7	401.96	4.49718249823238e-06		UP
557301	10791222	EnvZ-OmpR (osmotic stress response) two-component regulatory system	LOC557301	cocaine- and amphetamine-regulated transcript protein-like	ENSDARG00000035852.6	399.797	0.00045543024036182		UP
450032		Putative ABC transport system	zgc:101785	zgc:101785	ENSDARG00000100104.2	395.217	0.000467732791388897		UP
558764	24943664	CpxA-CpxR (envelope stress response) two-component regulatory system	dhrs7ca	dehydrogenase/reductase (SDR family) member 7Ca	ENSDARG00000039453.6	394.65	1.10976091672166e-13		UP
325372			scrt2	scratch family zinc finger 2	ENSDARG00000056175.3	393.626	0.000481435441494269		UP
58151			cxcl14	chemokine (C-X-C motif) ligand 14	ENSDARG00000056627.6	392.579	1.12369730869295e-16		UP
606659		Cytochrome d ubiquinol oxidase	vgll2b	vestigial-like family member 2b	ENSDARG00000053773.3	390.441	0.000541676826422705		UP
403009		Serine biosynthesis glycerate-3P => serine	ezra	ezrin a	ENSDARG00000020944.10	389.704	0.000529805388952304		UP
					ENSDARG00000043719.4	387.813	7.25844926431597e-06		UP
493635	827996	plastoquinol--plastocyanin reductase activity	hapln1a	hyaluronan and proteoglycan link protein 1a	ENSDARG00000089769.3	386.498	2.67737580432013e-17		UP
415149		Pyruvate oxidation pyruvate => acetyl-CoA	lum	lumican	ENSDARG00000045580.5	382.025	1.14397945341889e-10		UP
					ENSDARG00000095615.2	380.053	4.67004120015812e-10		UP
64603			eomesa	eomesodermin homolog a	ENSDARG00000006640.7	379.793	0.000605676309150017		UP
436859	1014169	Putative ABC transport system	cryba1b	crystallin beta A1b	ENSDARG00000053875.6	379.066	0.000614318081939277		UP
100322265			lygl2	lysozyme g-like 2	ENSDARG00000099562.1	378.898	0.0007628077097439		UP
562682		LiaS-LiaR (cell wall stress response) two-component regulatory system	si:dkey-251i10.2	si:dkey-251i10.2	ENSDARG00000093957.1	373.676	7.26708778161931e-06		UP
569561	11795586	Glycine betaine/proline transport system	arhgef25b	Rho guanine nucleotide exchange factor (GEF) 25b	ENSDARG00000014465.11	372.624	4.77705246817181e-10		UP
321264			sp8a	sp8 transcription factor a	ENSDARG00000011870.9	371.447	2.055031650652e-13		UP
751654		envenomation resulting in modulation of signal transduction in other organism	hmx4	H6 family homeobox 4	ENSDARG00000007941.6	371.172	0.000764384757984176		UP
100038774			si:dkey-251i10.1	si:dkey-251i10.1	ENSDARG00000042521.7	370.919	0.000760493607104242		UP
568877	11852561	Protein export	hdac4	histone deacetylase 4	ENSDARG00000098349.2	369.178	0.000764384757984176		UP
798392		beta-Oxidation acyl-CoA synthesis	si:ch211-220i18.4	si:ch211-220i18.4	ENSDARG00000030262.9	368.058	0.000838331797377717		UP
102725533			rasip1	Ras interacting protein 1	ENSDARG00000074829.4	366.766	0.000764384757984176		UP
336471			col1a2	collagen type I alpha 2	ENSDARG00000020007.8	366.355	1.72427934402966e-09		UP
436735		Threonine biosynthesis aspartate => homoserine => threonine	dusp23b	dual specificity phosphatase 23b	ENSDARG00000089245.2	365.332	0.000986101038090704		UP
103909035			ank3a	ankyrin 3a	ENSDARG00000061736.6	362.104	1.1455549168341e-12		UP
553607		Cysteine and methionine metabolism	camk2n1a	calcium/calmodulin-dependent protein kinase II inhibitor 1a	ENSDARG00000025855.5	360.603	0.000848982182734959		UP
415190		beta-Oxidation acyl-CoA synthesis	zgc:86896	zgc:86896	ENSDARG00000090369.5	359.246	2.66524314441538e-11		UP
					ENSDARG00000105053.1	358.134	0.000910493481986712		UP
101884639			si:dkey-71d15.2	si:dkey-71d15.2	ENSDARG00000094753.2	356.877	0.000982541259609632		UP
555414		TctE-TctD (tricarboxylic acid transport) two-component regulatory system	hdlbpb	high density lipoprotein binding protein b	ENSDARG00000061864.9	355.083	0.000993220574840504		UP
436732		PRPP biosynthesis ribose 5P => PRPP	cplx2l	complexin 2 like	ENSDARG00000018997.10	352.843	0.000960858008482397		UP
101885746			si:dkey-66a8.7	si:dkey-66a8.7	ENSDARG00000091465.3	350.863	2.39688453496221e-05		UP
569502	25488366	Sec61 complex	rtn2a	reticulon 2a	ENSDARG00000016088.10	349.677	0.00105245475783896		UP
566846		Histidine metabolism	dub	duboraya	ENSDARG00000059774.5	348.486	0.00131857449238652		UP
321035			pabpc4	poly(A) binding protein cytoplasmic 4 (inducible form)	ENSDARG00000059259.7	343.771	6.68239398224729e-33		UP
568823	11861363	Mismatch repair	kcnj1a.5	potassium inwardly-rectifying channel subfamily J member 1a tandem duplicate 5	ENSDARG00000089060.2	343.641	0.00113176575923818		UP
30686		Polyketide sugar unit biosynthesis	myca	v-myc avian myelocytomatosis viral oncogene homolog a	ENSDARG00000045695.6	343.086	1.26909600672779e-09		UP
503747	100171851	fumarylpyruvate hydrolase activity	fitm1	fat storage-inducing transmembrane protein 1	ENSDARG00000056464.4	342.7	1.03572794601763e-05		UP
570907		CreC-CreB (phosphate regulation) two-component regulatory system	rab27a	RAB27A member RAS oncogene family	ENSDARG00000103935.1	342.328	0.00147404650094864		UP
394070		Phenylalanine biosynthesis chorismate => phenylalanine	trim63b	tripartite motif containing 63b	ENSDARG00000086685.2	339.949	0.00136983502070214		UP
100538070			si:ch1073-110a20.2	si:ch1073-110a20.2	ENSDARG00000092806.3	336.561	0.0013450908686777		UP
402865		Polyamine biosynthesis arginine => agmatine => putrescine => spermidine	si:dkey-4e7.3	si:dkey-4e7.3	ENSDARG00000042124.8	336.463	0.00144809197134138		UP
100005301			jam2b	junctional adhesion molecule 2b	ENSDARG00000079071.4	333.715	0.00142850276990617		UP
30303		Sulfur metabolism	atoh1a	atonal bHLH transcription factor 1a	ENSDARG00000055294.5	333.647	0.001359550462345		UP
					ENSDARG00000092064.1	330.866	0.00224603492555191		UP
493612	100627803	glycolate metabolic process	zgc:101810	zgc:101810	ENSDARG00000004658.8	329.748	1.2520194586193e-14		UP
566028	100846863	Other glycan degradation	si:ch211-120j21.1	si:ch211-120j21.1	ENSDARG00000088816.2	327.168	0.00362978844043023		UP
569583	11794931	Cell division transport system	si:rp71-77l1.1	si:rp71-77l1.1	ENSDARG00000097746.1	326.875	1.38619178628982e-05		UP
565439		Phenylalanine biosynthesis chorismate => phenylalanine	slc12a3	solute carrier family 12 (sodium/chloride transporter) member 3	ENSDARG00000013855.11	326.698	0.00151906130724313		UP
337571			yrk	Yes-related kinase	ENSDARG00000004378.11	326.66	0.000851283356754247		UP
570855		AI-2 transport system	foxe3	forkhead box E3	ENSDARG00000062892.4	326.535	0.00157335869790168		UP
445374	934460	Spermidine/putrescine transport system	negr1	neuronal growth regulator 1	ENSDARG00000021607.7	325.893	0.00153214680661827		UP
677744			lyz	lysozyme	ENSDARG00000057789.3	322.013	0.0016550249897842		UP
100005128			si:dkey-239b22.2	si:dkey-239b22.2	ENSDARG00000097826.2	321.966	0.0016550249897842		UP
415223		Maltose/maltodextrin transport system	trim63a	tripartite motif containing 63a	ENSDARG00000028027.5	321.676	2.01545869056092e-05		UP
565108		Leucine biosynthesis 2-oxoisovalerate => 2-oxoisocaproate	megf6a	multiple EGF-like-domains 6a	ENSDARG00000079199.4	320.354	0.00174770594493191		UP
323285			scinla	scinderin like a	ENSDARG00000102415.1	319.773	7.82683544109063e-14		UP
793666	15040934	Bacterial secretion system	popdc2	popeye domain containing 2	ENSDARG00000069922.6	318.218	0.00175897754658793		UP
794087		Glycolysis / Gluconeogenesis	zgc:194275	zgc:194275	ENSDARG00000074014.2	317.414	0.00177445731988547		UP
558248		UhpB-UhpA (hexose phosphates uptake) two-component regulatory system	adrb3a	adrenoceptor beta 3a	ENSDARG00000053646.6	314.212	0.00194743643348662		UP
64264	5967046	Aminobenzoate degradation	plp1a	proteolipid protein 1a	ENSDARG00000103732.1	313.928	5.00011233576175e-13		UP
565714		Branched-chain amino acid transport system	wnt7aa	wingless-type MMTV integration site family member 7Aa	ENSDARG00000044827.8	309.92	0.00226418972973568		UP
724007			stra6	stimulated by retinoic acid 6	ENSDARG00000051874.7	307.68	0.00404813071473768		UP
795167	15073928	Nucleotide excision repair	rac3b	ras-related C3 botulinum toxin substrate 3b (rho family small GTP binding protein Rac3)	ENSDARG00000020795.7	305.285	0.00242535353421397		UP
570807		Serine biosynthesis glycerate-3P => serine	phldb2a	pleckstrin homology-like domain family B member 2a	ENSDARG00000079889.4	304.564	0.00260027029600653		UP
406276		Uridine monophosphate biosynthesis glutamine (+ PRPP) => UMP	s100a10b	S100 calcium binding protein A10b	ENSDARG00000025254.8	304.415	3.80953356813185e-47		UP
325356			rcan3	regulator of calcineurin 3	ENSDARG00000032623.5	303.344	0.00255908364299429		UP
83415			six2a	SIX homeobox 2a	ENSDARG00000058004.4	302.779	0.00231328919490626		UP
					ENSDARG00000070406.1	301.986	0.00241752571554833		UP
751741	2538771	3-demethylubiquinone-10 3-O-methyltransferase activity	spg20b	spastic paraplegia 20b (Troyer syndrome)	ENSDARG00000103457.1	301.978	0.00234792288971349		UP
569571	11798701	Lysine/arginine/ornithine transport system	adamts15a	ADAM metallopeptidase with thrombospondin type 1 motif 15a	ENSDARG00000029124.8	301.174	0.00239788918976809		UP
415138		Phosphate transport system	akr1b1	aldo-keto reductase family 1 member B1 (aldose reductase)	ENSDARG00000006215.9	299.552	7.16201922259575e-09		UP
58063	5558284	Biosynthesis of unsaturated fatty acids	hoxc13b	homeobox C13b	ENSDARG00000090023.3	298.862	0.00250160500144121		UP
799300		Putative amino-acid transport system	myhz1.2	myosin heavy polypeptide 1.2 skeletal muscle	ENSDARG00000067995.6	295.963	3.08770989740074e-05		UP
550444	11646135	Selenocompound metabolism	arl4ca	ADP-ribosylation factor-like 4Ca	ENSDARG00000057606.3	293.932	2.79345196298022e-05		UP
333997			ampd3b	adenosine monophosphate deaminase 3b	ENSDARG00000032469.10	291.582	0.0043401409235432		UP
					ENSDARG00000105040.1	291.443	0.00321694112206694		UP
678552			f9b	coagulation factor IXb	ENSDARG00000029493.6	290.158	0.00371128880433323		UP
794522		Streptomycin biosynthesis	si:ch211-139a5.9	si:ch211-139a5.9	ENSDARG00000094561.2	287.217	0.00324117533943402		UP
450019		Osmoprotectant transport system	hspb7	heat shock protein family member 7 (cardiovascular)	ENSDARG00000104441.1	286.554	0.00312699822994633		UP
541494		Glyoxylate and dicarboxylate metabolism	sept9b	septin 9b	ENSDARG00000103900.1	285.785	2.82963834489168e-07		UP
100148415			si:rp71-17i16.6	si:rp71-17i16.6	ENSDARG00000095453.1	285.777	0.00319181593433415		UP
393828			myoz2b	myozenin 2b	ENSDARG00000037266.7	284.36	0.00350881104862735		UP
556760		YesM-YesN two-component regulatory system	daw1	dynein assembly factor with WDR repeat domains 1	ENSDARG00000021462.10	283.505	0.00327070605922339		UP
559122		CiaH-CiaR two-component regulatory system	cfhl4	complement factor H like 4	ENSDARG00000102456.1	282.147	1.58536171003613e-10		UP
100537419			plekha1b	pleckstrin homology domain containing family A (phosphoinositide binding specific) member 1b	ENSDARG00000094504.4	281.984	0.00336711911566626		UP
321932			hfe2	hemochromatosis type 2	ENSDARG00000030494.7	281.869	4.06466382867395e-13		UP
100101649			amer2	APC membrane recruitment protein 2	ENSDARG00000075222.2	279.668	0.00351817842960538		UP
503764	77951	22-bis(4-hydroxyphenyl)-1-propanol hydroxylase activity	zgc:112964	zgc:112964	ENSDARG00000101200.1	279.061	1.89867289055725e-13		UP
100144557			rap1gap	RAP1 GTPase activating protein	ENSDARG00000056554.6	277.806	0.00455993381407174		UP
563016	1255803	Dissimilatory nitrate reduction nitrate => ammonia	zgc:154006	zgc:154006	ENSDARG00000061797.8	277.188	0.00382160629750269		UP
797938		Energy-coupling factor transport system	hbegfa	heparin-binding EGF-like growth factor a	ENSDARG00000075121.3	277.126	3.95149090986173e-05		UP
792024	12603002	Biosynthesis of amino acids	si:ch73-199e17.1	si:ch73-199e17.1	ENSDARG00000094466.2	276.475	0.00385654950003795		UP
560629	25389596	BceS-BceR (bacitracin transport) two-component regulatory system	si:dkey-119m7.4	si:dkey-119m7.4	ENSDARG00000071049.6	272.934	0.00460257749099468		UP
570019		Pyrimidine ribonucleotide biosynthesis UMP => UDP/UTPCDP/CTP	si:ch211-247j9.1	si:ch211-247j9.1	ENSDARG00000079283.5	272.792	0.00404813071473768		UP
641575			actn2b	actinin alpha 2b	ENSDARG00000071090.5	272.375	0.00546248042497507		UP
30190	3836616	Flagellar assembly	egr2b	early growth response 2b	ENSDARG00000042826.4	271.547	0.00472081158562063		UP
445214		Citrate cycle second carbon oxidation 2-oxoglutarate => oxaloacetate	nr2e1	nuclear receptor subfamily 2 group E member 1	ENSDARG00000017107.7	270.562	0.00440641864340142		UP
322327			apoa2	apolipoprotein A-II	ENSDARG00000015866.7	269.941	2.79305526852119e-34		UP
445164			tuba8l3	tubulin alpha 8 like 3	ENSDARG00000070155.5	269.253	9.57061473912757e-13		UP
797748		F-type ATPase prokaryotes and chloroplasts	glsl	glutaminase like	ENSDARG00000062781.6	268.782	0.00437910923633292		UP
562950		DesK-DesR (membrane lipid fluidity regulation) two-component regulatory system	si:dkey-7c18.24	si:dkey-7c18.24	ENSDARG00000041433.5	268.438	4.90676283228042e-05		UP
324096			slitrk6	SLIT and NTRK-like family member 6	ENSDARG00000098769.1	266.701	5.41304994478469e-05		UP
100536702			si:ch211-28p3.4	si:ch211-28p3.4	ENSDARG00000091009.2	265.682	0.00471631874332013		UP
					ENSDARG00000087318.2	265.048	0.0045941514916332		UP
					ENSDARG00000074930.4	264.937	0.00490165267098529		UP
572146			cdk14	cyclin-dependent kinase 14	ENSDARG00000074665.3	263.442	0.0047438790954014		UP
570584		ADP-L-glycero-D-manno-heptose biosynthesis	moxd1	monooxygenase DBH-like 1	ENSDARG00000031136.9	263.424	0.0047438790954014		UP
450047		Citrate cycle (TCA cycle Krebs cycle)	syngr1a	synaptogyrin 1a	ENSDARG00000002564.6	262.568	0.00515137853077786		UP
259303			caspb	caspase b	ENSDARG00000052039.8	260.773	0.00497342353732558		UP
100141491			sc:d0220	sc:d0220	ENSDARG00000071576.5	260.173	0.00672645524363685		UP
553333		Glycine serine and threonine metabolism	jph2	junctophilin 2	ENSDARG00000028625.7	257.534	0.00595620166171545		UP
566336		Folate biosynthesis	ldah	lipid droplet associated hydrolase	ENSDARG00000079796.3	256.431	7.67525817666649e-05		UP
393322			tnfaip8l3	tumor necrosis factor alpha-induced protein 8-like 3	ENSDARG00000088709.1	256.394	0.00576002120006211		UP
					ENSDARG00000099118.1	255.039	0.00556169686309444		UP
393327		PTS system cellobiose-specific II component	proca	protein C (inactivator of coagulation factors Va and VIIIa) a	ENSDARG00000093079.3	254.801	0.0062984185622659		UP
30405	3853152	Nicotinate and nicotinamide metabolism	hoxd11a	homeobox D11a	ENSDARG00000059267.5	254.308	0.00573744394971543		UP
100330945			atp8b5a	ATPase class I type 8B member 5a	ENSDARG00000062040.5	254.235	0.00562122603097309		UP
57933		Glyoxylate and dicarboxylate metabolism	caspa	caspase a	ENSDARG00000008165.10	252.491	0.00664091023747378		UP
559444		PhoR-PhoB (phosphate starvation response) two-component regulatory system	si:dkey-117n7.5	si:dkey-117n7.5	ENSDARG00000089640.2	252.036	0.00629588486039432		UP
569137		Succinate dehydrogenase prokaryotes	kcnj1a.3	potassium inwardly-rectifying channel subfamily J member 1a tandem duplicate 3	ENSDARG00000086248.3	251.777	0.00636202402490397		UP
573354			lim2.1	lens intrinsic membrane protein 2.1	ENSDARG00000068974.5	251.634	0.00598420473121074		UP
100034417			golt1ba	golgi transport 1Ba	ENSDARG00000022795.6	251.415	0.00664657833986647		UP
544654		fatty acid beta-oxidation IV (unsaturated even number)	phox2bb	paired-like homeobox 2bb	ENSDARG00000091029.3	250.482	0.00621113635143226		UP
565038		C1-unit interconversion prokaryotes	ccnd2b	cyclin D2 b	ENSDARG00000070408.6	248.944	0.00646334562652252		UP
114442			ncam1b	neural cell adhesion molecule 1b	ENSDARG00000007220.11	248.789	0.00625879447554948		UP
30332	3852816	Fructose and mannose metabolism	lmo2	LIM domain only 2 (rhombotin-like 1)	ENSDARG00000095019.1	246.01	2.82994345160367e-10		UP
560399		RegB-RegA (redox response) two-component regulatory system	drgx	dorsal root ganglia homeobox	ENSDARG00000069329.5	245.837	0.00669562929826169		UP
323641			gpr182	G protein-coupled receptor 182	ENSDARG00000036616.3	244.959	0.00668830292978738		UP
447887			ppifa	peptidylprolyl isomerase Fa	ENSDARG00000007409.7	244.845	0.00742821174939993		UP
					ENSDARG00000100642.1	244.28	0.00698300993860998		UP
571850			miox	myo-inositol oxygenase	ENSDARG00000002764.8	244.263	8.44151417101115e-05		UP
					ENSDARG00000099435.1	244.152	0.0077711105813356		UP
560860		RegB-RegA (redox response) two-component regulatory system	wfdc1	WAP four-disulfide core domain 1	ENSDARG00000058003.6	243.452	0.00915979706698254		UP
751622		envenomation resulting in negative regulation of platelet aggregation in other organism	si:ch211-117n7.7	si:ch211-117n7.7	ENSDARG00000069828.5	242.473	9.43595823048519e-05		UP
569191		PTS system N-acetylmuramic acid-specific II component	kcnj1a.4	potassium inwardly-rectifying channel subfamily J member 1a tandem duplicate 4	ENSDARG00000090635.3	241.846	0.00714792402859339		UP
553257		D-Arginine and D-ornithine metabolism	klhl40a	kelch-like family member 40a	ENSDARG00000039052.6	241.67	9.39630559751216e-05		UP
100149042			agrp	agouti related neuropeptide	ENSDARG00000069089.7	240.924	0.00760013159201484		UP
30568		Tyrosine metabolism	dlx1a	distal-less homeobox 1a	ENSDARG00000013125.7	239.6	0.00738073211854642		UP
30123	3837258	Tryptophan metabolism	wnt4a	wingless-type MMTV integration site family member 4a	ENSDARG00000071208.3	239.034	0.000124605659454905		UP
564351		Citrate cycle second carbon oxidation 2-oxoglutarate => oxaloacetate	ptprnb	protein tyrosine phosphatase receptor type Nb	ENSDARG00000077047.4	238.888	0.00754490464797464		UP
569232		Citrate cycle first carbon oxidation oxaloacetate => 2-oxoglutarate	si:ch73-147f11.1	si:ch73-147f11.1	ENSDARG00000061747.6	238.877	0.00754490464797464		UP
561076	4222552	PrrB-PrrA (intracellular multiplication) two-component regulatory system	gsx2	GS homeobox 2	ENSDARG00000043322.7	238.732	0.00772282815938172		UP
					ENSDARG00000090690.2	238.358	0.00832272730330516		UP
550569	9781663	Lysine biosynthesis acetyl-DAP pathway aspartate => lysine	myl10	myosin light chain 10 regulatory	ENSDARG00000062592.6	238.282	9.10376835632566e-06		UP
563178		ManS-ManR (manganese homeostasis) two-component regulatory system	si:dkeyp-72e1.7	si:dkeyp-72e1.7	ENSDARG00000104457.1	238	0.00763748922363227		UP
394244	190436	N-glycan precursor biosynthesis	ndel1a	nudE neurodevelopment protein 1-like 1a	ENSDARG00000010953.7	237.363	0.00782176086920277		UP
565781		Lysine biosynthesis succinyl-DAP pathway aspartate => lysine	sst1.2	somatostatin 1 tandem duplicate 2	ENSDARG00000033161.4	236.118	1.15438466390148e-07		UP
30242		Phenylalanine tyrosine and tryptophan biosynthesis	mest	mesoderm specific transcript	ENSDARG00000032319.8	235.759	0.00792528680026706		UP
					ENSDARG00000102501.1	235.116	0.00944194970418562		UP
100037387			parvg	parvin gamma	ENSDARG00000067711.4	235.111	0.00862778399562685		UP
563531		CreC-CreB (phosphate regulation) two-component regulatory system	mllt11	myeloid/lymphoid or mixed-lineage leukemia; translocated to 11	ENSDARG00000071026.4	231.719	1.36360320420262e-07		UP
560397		CckA-CtrA/CpdR (cell cycle control) two-component regulatory system	fam20cb	family with sequence similarity 20 member Cb	ENSDARG00000090338.2	231.294	0.00942147779956931		UP
562018	7695125	VicK-VicR (cell wall metabolism) two-component regulatory system	sh3pxd2aa	SH3 and PX domains 2Aa	ENSDARG00000060148.6	230.74	0.00942147779956931		UP
562156		Dissimilatory nitrate reduction nitrate => ammonia	si:ch211-51a6.2	si:ch211-51a6.2	ENSDARG00000030967.8	230.101	0.0109771733362137		UP
					ENSDARG00000094422.2	230.056	0.0126158654685811		UP
569420		Pantothenate biosynthesis valine/L-aspartate => pantothenate	wnt3	wingless-type MMTV integration site family member 3	ENSDARG00000038990.9	229.677	0.00926870918152327		UP
563577		DctB-DctD (C4-dicarboxylate transport) two-component regulatory system	ppp1r13ba	protein phosphatase 1 regulatory subunit 13Ba	ENSDARG00000004377.10	228.979	2.00479753938685e-09		UP
568191		Fructose and mannose metabolism	wnt5a	wingless-type MMTV integration site family member 5a	ENSDARG00000104973.2	228.571	0.0109491238853368		UP
449615			gcm2	glial cells missing homolog 2 (Drosophila)	ENSDARG00000045413.5	227.765	0.011650050523372		UP
566454		Streptomycin biosynthesis	six2b	SIX homeobox 2b	ENSDARG00000054878.3	226.183	0.0156920616100083		UP
387528		Putative polar amino acid transport system	fhl1b	four and a half LIM domains 1b	ENSDARG00000056653.6	226.036	0.0140411165934063		UP
564266		KdpD-KdpE (potassium transport) two-component regulatory system	itgb3a	integrin beta 3a	ENSDARG00000056767.6	225.765	0.000135939080215035		UP
565332		RNA polymerase bacteria	cped1	cadherin-like and PC-esterase domain containing 1	ENSDARG00000045747.7	224.965	0.0097978109571898		UP
81591	7357099	Purine metabolism	cldn15la	claudin 15-like a	ENSDARG00000016081.6	224.904	0.00996132699978153		UP
792467	25013729	Polyketide sugar unit biosynthesis	si:ch211-270n8.1	si:ch211-270n8.1	ENSDARG00000045089.6	224.785	0.0131259598407181		UP
65227		Sulfur metabolism	rgl2	ral guanine nucleotide dissociation stimulator-like 2	ENSDARG00000007727.8	224.704	0.00983141359593522		UP
100002200			barx2	BARX homeobox 2	ENSDARG00000041098.6	224.385	0.012946265542629		UP
58048	5558229	Pantothenate and CoA biosynthesis	hoxa9b	homeobox A9b	ENSDARG00000056819.4	224.17	0.000137377321371948		UP
100137108			hspb9	heat shock protein alpha-crystallin-related 9	ENSDARG00000078674.2	222.795	0.000142525866037747		UP
550399	11604710	DNA replication	grem2b	gremlin 2 DAN family BMP antagonist b	ENSDARG00000103092.1	220.511	0.0143559750042295		UP
402968		Iron(III) transport system	nhlh2	nescient helix loop helix 2	ENSDARG00000025495.5	220.493	1.33941591926102e-09		UP
567278	11770197	Vitamin B6 metabolism	lect2l	leukocyte cell-derived chemotaxin 2 like	ENSDARG00000033227.8	219.467	0.0122905886692314		UP
556087			wnt2bb	wingless-type MMTV integration site family member 2Bb	ENSDARG00000032234.6	219.323	0.0137517644940047		UP
399646		Tyrosine biosynthesis chorismate => tyrosine	fhl1a	four and a half LIM domains 1a	ENSDARG00000071498.6	218.729	0.0112453430903662		UP
449542		Tryptophan biosynthesis chorismate => tryptophan	chchd6a	coiled-coil-helix-coiled-coil-helix domain containing 6a	ENSDARG00000003206.11	218.008	0.0112583725660561		UP
568338	25502753	Protein processing in endoplasmic reticulum	LOC568338	sodium/myo-inositol cotransporter-like	ENSDARG00000077812.4	218.004	0.0112583725660561		UP
664693	9107235	Nucleotide sugar biosynthesis galactose => UDP-galactose	zgc:136870	zgc:136870	ENSDARG00000054837.6	217.932	0.0115921133350713		UP
569038	100840147	Glutathione biosynthesis glutamate => glutathione	cckar	cholecystokinin A receptor	ENSDARG00000052089.5	217.862	0.0123647657469696		UP
562946		SenX3-RegX3 (phosphate starvation response) two-component regulatory system	col12a1b	collagen type XII alpha 1b	ENSDARG00000019601.11	217.378	3.07345696300572e-11		UP
565269			her8.2	hairy-related 8.2	ENSDARG00000069675.3	217.279	0.0114708306270613		UP
327067			slc25a4	solute carrier family 25 (mitochondrial carrier; adenine nucleotide translocator) member 4	ENSDARG00000027355.7	217.209	0.0115059322749852		UP
735291		Pimeloyl-ACP biosynthesis BioC-BioH pathway malonyl-ACP => pimeloyl-ACP	hspa12b	heat shock protein 12B	ENSDARG00000030307.8	217.2	0.0115059322749852		UP
101884211			zbtb42	zinc finger and BTB domain containing 42	ENSDARG00000102761.1	217.128	0.0119973412059876		UP
					ENSDARG00000105428.1	215.679	0.012141015032893		UP
503730		2-carboxy-2-hydroxy-8-carboxychromene isomerase activity	col2a1b	collagen type II alpha 1b	ENSDARG00000011407.10	215.371	2.61210605255005e-61		UP
					ENSDARG00000073931.5	214.971	0.0119616543943142		UP
					ENSDARG00000076858.2	214.967	0.000201461206849588		UP
555479		VicK-VicR (cell wall metabolism) two-component regulatory system	triobpa	TRIO and F-actin binding protein a	ENSDARG00000075870.7	213.928	0.0145326051011069		UP
368241			egr2a	early growth response 2a	ENSDARG00000044098.6	212.851	0.0152335616116261		UP
550435		Chlorocyclohexane and chlorobenzene degradation	rfesd	Rieske (Fe-S) domain containing	ENSDARG00000058725.5	212.586	0.0126140383387876		UP
569968		D-Xylose transport system	frmd5	FERM domain containing 5	ENSDARG00000079622.4	211.853	0.012637670276246		UP
566607	11865383	Biotin metabolism	si:dkey-164f24.2	si:dkey-164f24.2	ENSDARG00000089418.3	211.178	0.0177044805444842		UP
30499	3856144	Basal transcription factors	evx1	even-skipped homeobox 1	ENSDARG00000100087.1	211.132	0.012897960551554		UP
100330523			col5a3a	collagen type V alpha 3a	ENSDARG00000098294.1	208.356	4.39820147595709e-07		UP
407079		Lysine biosynthesis succinyl-DAP pathway aspartate => lysine	klhl31	kelch-like family member 31	ENSDARG00000039066.7	208.318	5.7345898071509e-11		UP
402915		Inosine monophosphate biosynthesis PRPP + glutamine => IMP	sult1st4	sulfotransferase family 1 cytosolic sulfotransferase 4	ENSDARG00000003181.8	208.094	0.0136219194773623		UP
393930		Putative polar amino acid transport system	bhlhe22	basic helix-loop-helix family member e22	ENSDARG00000058039.5	208.009	0.0136219194773623		UP
394239	260040	Citrate cycle second carbon oxidation 2-oxoglutarate => oxaloacetate	tal2	T-cell acute lymphocytic leukemia 2	ENSDARG00000042041.6	207.687	0.0273306295621032		UP
558667		KdpD-KdpE (potassium transport) two-component regulatory system	abch1	ATP-binding cassette sub-family H member 1	ENSDARG00000071341.5	207.233	0.000231429357124373		UP
					ENSDARG00000070351.4	207.047	0.0154208732900585		UP
557170		KdpD-KdpE (potassium transport) two-component regulatory system	sgca	sarcoglycan alpha	ENSDARG00000074156.3	206.716	0.0173753155846189		UP
474350			dmrta2	DMRT-like family A2	ENSDARG00000039412.4	206.014	0.000223692695973442		UP
503736	751691	1-methylnaphthalene hydroxylase activity	apobec2a	apolipoprotein B mRNA editing enzyme catalytic polypeptide-like 2a	ENSDARG00000018881.8	205.963	0.000223164452457822		UP
767707			zgc:153901	zgc:153901	ENSDARG00000062423.6	205.715	0.0149491670918659		UP
394052		NAD biosynthesis aspartate => NAD	ftcd	formimidoyltransferase cyclodeaminase	ENSDARG00000007421.6	205.178	6.32668348663548e-07		UP
					ENSDARG00000098686.1	205.057	0.0151910693322072		UP
100150500			si:ch211-66e2.5	si:ch211-66e2.5	ENSDARG00000091579.2	204.893	0.0145483825070126		UP
100034425			si:dkey-102c8.2	si:dkey-102c8.2	ENSDARG00000058537.7	204.84	0.0183349587540789		UP
322691			plg	plasminogen	ENSDARG00000023111.7	204.602	2.70466005772508e-10		UP
					ENSDARG00000096257.1	204.194	9.06145610916374e-11		UP
553443	11705339	D-Alanine metabolism	vstm4a	V-set and transmembrane domain containing 4a	ENSDARG00000010154.9	204.02	0.0156704044898911		UP
					ENSDARG00000042072.5	203.503	0.0159255267301023		UP
266721			trh	thyrotropin-releasing hormone	ENSDARG00000006868.8	203.37	0.0149480135334469		UP
436903		Inosine monophosphate biosynthesis PRPP + glutamine => IMP	bpgm	23-bisphosphoglycerate mutase	ENSDARG00000070826.4	203.204	0.016411632708153		UP
114463			mafbb	v-maf avian musculoaponeurotic fibrosarcoma oncogene homolog Bb	ENSDARG00000070542.5	203.014	6.26055067132651e-11		UP
793278	12929815	Biotin metabolism	bcl6b	B-cell CLL/lymphoma 6 member B	ENSDARG00000069335.5	202.18	0.000275976371565147		UP
360208			pvalb8	parvalbumin 8	ENSDARG00000037790.4	201.71	0.000256362385071523		UP
30607		Methane metabolism	thrb	thyroid hormone receptor beta	ENSDARG00000021163.13	200.967	0.0161362550929607		UP
574000			tnnt2d	troponin T2d cardiac	ENSDARG00000002988.9	198.74	0.0163845866338804		UP
335625			adcyap1b	adenylate cyclase activating polypeptide 1b	ENSDARG00000027740.7	197.852	0.0193614690165111		UP
100302470			epdl1	ependymin-like 1	ENSDARG00000076386.3	196.681	8.23947405835232e-07		UP
407663		Molybdate transport system	si:ch211-107o10.3	si:ch211-107o10.3	ENSDARG00000008491.10	196.413	0.0171725991245232		UP
768303			bbs4	Bardet-Biedl syndrome 4	ENSDARG00000063522.6	195.695	0.0173762554609125		UP
791563	5875602	Biosynthesis of amino acids	wnt16	wingless-type MMTV integration site family member 16	ENSDARG00000094973.2	195.448	0.000353994220853857		UP
445486		NADH:quinone oxidoreductase prokaryotes	ak1	adenylate kinase 1	ENSDARG00000001950.7	195.235	1.15080969798543e-07		UP
30407	3852227	Biotin metabolism	hoxd13a	homeobox D13a	ENSDARG00000059256.3	194.738	0.0195358536243772		UP
252850			thbs4b	thrombospondin 4b	ENSDARG00000020072.8	193.822	9.67817977335094e-07		UP
100499533			itgb6	integrin beta 6	ENSDARG00000002494.8	192.952	0.000400238509666614		UP
100535682			si:dkey-178e17.3	si:dkey-178e17.3	ENSDARG00000058658.6	192.591	0.0191817941886032		UP
30171	3835421	Lipoic acid metabolism	wnt10a	wingless-type MMTV integration site family member 10a	ENSDARG00000017155.9	192.356	0.0231842906782954		UP
436864	1014153	PTS system fructose-specific II component	rnd3b	Rho family GTPase 3b	ENSDARG00000007396.8	191.977	0.00034780417322855		UP
30301		Limonene and pinene degradation	her4.2	hairy-related 4.2	ENSDARG00000056729.4	188.656	0.000433440627009665		UP
550611	1076195	Lysine biosynthesis DAP aminotransferase pathway aspartate => lysine	zgc:113411	zgc:113411	ENSDARG00000038133.7	187.376	0.0226766602734251		UP
568129	11870346	Selenocompound metabolism	si:dkey-56i24.1	si:dkey-56i24.1	ENSDARG00000078152.4	187.216	0.020635026747944		UP
564392		Multiple sugar transport system	smpdl3b	sphingomyelin phosphodiesterase acid-like 3B	ENSDARG00000010130.8	187.134	0.0209670701634625		UP
436979		Adenine ribonucleotide biosynthesis IMP => ADPATP	lygl1	lysozyme g-like 1	ENSDARG00000056874.4	186.517	0.0223711406285463		UP
553696	11747219	Ubiquinone and other terpenoid-quinone biosynthesis	lims2	LIM and senescent cell antigen-like domains 2	ENSDARG00000014976.10	186.49	0.0212254401874353		UP
553699		Pyrimidine metabolism	vtna	vitronectin a	ENSDARG00000055388.4	185.852	2.58415967376463e-06		UP
					ENSDARG00000092379.2	185.631	0.0214661107969915		UP
449796		Phosphate transport system	ank1a	ankyrin 1 erythrocytic a	ENSDARG00000092143.2	183.552	0.0278312809676855		UP
30473	3856249	Glyoxylate and dicarboxylate metabolism	rx2	retinal homeobox gene 2	ENSDARG00000040321.8	183.155	0.0259640523515394		UP
140634	1026333	superpathway of pyrimidine deoxyribonucleosides degradation	cyp1a	cytochrome P450 family 1 subfamily A	ENSDARG00000098315.1	182.501	0.00046954581759506		UP
					ENSDARG00000094428.2	181.989	0.0262996539219471		UP
550405	11604710	Homologous recombination	lhx9	LIM homeobox 9	ENSDARG00000056979.6	181.56	0.0294149876358527		UP
406588		Maltose/maltodextrin transport system	sstr5	somatostatin receptor 5	ENSDARG00000101655.1	180.257	0.0237388235965821		UP
403013		Phenylalanine biosynthesis chorismate => phenylalanine	irf9	interferon regulatory factor 9	ENSDARG00000016457.10	179.54	0.0241746391094688		UP
30481	3856221	Carbon fixation pathways in prokaryotes	gata1a	GATA binding protein 1a	ENSDARG00000013477.8	179.458	0.0242153807372795		UP
58059			hoxc13a	homeobox C13a	ENSDARG00000070353.4	179.106	0.00049541416255203		UP
796417		Cobalt/nickel transport system	ccdc80l2	coiled-coil domain containing 80 like 2	ENSDARG00000044695.5	179.093	0.000504076430147963		UP
558324	24911598	Dissimilatory nitrate reduction nitrate => ammonia	sytl5	synaptotagmin-like 5	ENSDARG00000062135.6	178.651	0.024888834696157		UP
794299		Glycine serine and threonine metabolism	kbtbd7	kelch repeat and BTB (POZ) domain containing 7	ENSDARG00000078001.5	178.574	0.0264153850477524		UP
30472	3856221	Pyruvate metabolism	rx1	retinal homeobox gene 1	ENSDARG00000071684.4	177.999	0.000509114922069771		UP
335987			gypc	glycophorin C (Gerbich blood group)	ENSDARG00000041546.4	177.508	0.000524892238582956		UP
100330736			si:ch73-66d24.2	si:ch73-66d24.2	ENSDARG00000067710.5	176.983	0.0292658421549959		UP
564868		PRPP biosynthesis ribose 5P => PRPP	soat2	sterol O-acyltransferase 2	ENSDARG00000059824.6	176.879	1.44399169423045e-09		UP
					ENSDARG00000103590.1	175.923	2.43572225139943e-06		UP
445111	3361518	Proteasome 20S core particle	stac3	SH3 and cysteine rich domain 3	ENSDARG00000098883.1	174.245	0.000554048583062286		UP
					ENSDARG00000101026.1	173.342	0.0274350951902497		UP
					ENSDARG00000018944.10	172.947	0.00042278917069532		UP
					ENSDARG00000098724.1	172.862	8.51405835357232e-14		UP
793799		Lysine degradation	vmo1b	vitelline membrane outer layer 1 homolog b	ENSDARG00000045299.4	172.126	3.29960978079491e-06		UP
791203	10555479	Biosynthesis of amino acids	spam1	sperm adhesion molecule 1	ENSDARG00000004199.9	171.934	0.0301595226265243		UP
570276	11831102	Hemophore/metalloprotease transport system	vsg1	vessel-specific 1	ENSDARG00000045003.4	171.894	0.000924903628096348		UP
799199			si:ch211-283g2.2	si:ch211-283g2.2	ENSDARG00000108340.1	171.554	0.0349638969859546		UP
557892	7151231	EnvZ-OmpR (osmotic stress response) two-component regulatory system	tbata	thymus brain and testes associated	ENSDARG00000067831.4	169.532	0.0298336346988897		UP
					ENSDARG00000102687.1	169.473	0.0295738747997835		UP
325686			parvb	parvin beta	ENSDARG00000019117.8	169.331	0.0370862913369468		UP
558960		EnvZ-OmpR (osmotic stress response) two-component regulatory system	slc6a11a	solute carrier family 6 (neurotransmitter transporter) member 11a	ENSDARG00000074002.2	168.934	2.8790407739976e-08		UP
					ENSDARG00000070479.6	167.859	0.0312373654645015		UP
100000500			sost	sclerostin	ENSDARG00000061259.5	167.515	0.000694144093823379		UP
445024			rab3aa	RAB3A member RAS oncogene family a	ENSDARG00000056347.5	167.228	0.0312325632616563		UP
58062			hoxc12b	homeobox C12b	ENSDARG00000103133.2	167.15	0.0311676240034195		UP
100126139			klf12b	Kruppel-like factor 12b	ENSDARG00000032197.6	164.821	0.0326148248449952		UP
559349	5862025	Cph1-Rcp1 (light response) two-component regulatory system	klhl4	kelch-like family member 4	ENSDARG00000016531.11	164.82	0.0326148248449952		UP
					ENSDARG00000031848.6	164.415	0.0329896584433075		UP
541514		Microbial metabolism in diverse environments	hhla2a.1	HERV-H LTR-associating 2a tandem duplicate 1	ENSDARG00000043182.7	164.398	5.79167338462755e-06		UP
					ENSDARG00000100712.1	163.72	1.33813713565158e-08		UP
564658		Molybdate transport system	scrt1a	scratch family zinc finger 1a	ENSDARG00000100821.1	163.301	0.0335051455194941		UP
100002427			si:dkey-1c11.1	si:dkey-1c11.1	ENSDARG00000087681.3	163.176	0.0372048733230074		UP
794188		Glycolysis / Gluconeogenesis	slc22a7a	solute carrier family 22 (organic anion transporter) member 7a	ENSDARG00000056028.3	162.671	0.0353274811823152		UP
					ENSDARG00000043646.6	162.587	0.034107100102378		UP
393541			tsc22d3		ENSDARG00000105498.1	162.584	0.0349298435172895		UP
565477		Phosphonate transport system	ccdc125	coiled-coil domain containing 125	ENSDARG00000056477.6	162.583	0.034107100102378		UP
101886416			si:dkey-92j12.6	si:dkey-92j12.6	ENSDARG00000093064.2	162.575	0.034107100102378		UP
555419		PhoR-PhoB (phosphate starvation response) two-component regulatory system	pcdh12	protocadherin 12	ENSDARG00000076594.3	162.513	0.000823594949307407		UP
449999		Pentose phosphate pathway non-oxidative phase fructose 6P => ribose 5P	ccdc149a	coiled-coil domain containing 149a	ENSDARG00000078829.3	161.87	0.0352382930862426		UP
378440		Type II general secretion pathway	rdh1	retinol dehydrogenase 1	ENSDARG00000017882.9	161.701	0.0352100432320402		UP
100007552			si:dkey-79f11.7	si:dkey-79f11.7	ENSDARG00000092361.3	161.699	0.0352100432320402		UP
					ENSDARG00000057498.7	160.823	0.0394641381599407		UP
246091			mab21l1	mab-21-like 1	ENSDARG00000102047.1	160.651	5.84140466989076e-06		UP
58038	5558543	Butanoate metabolism	stx1b	syntaxin 1B	ENSDARG00000000503.14	160.546	0.000860507040206018		UP
100000771			pvalb3	parvalbumin 3	ENSDARG00000022817.6	160.214	0.0360006887272587		UP
550557		Lysine biosynthesis DAP aminotransferase pathway aspartate => lysine	palm1a	paralemmin 1a	ENSDARG00000026882.10	160.182	0.0360017701983566		UP
561303		GlnL-GlnG (nitrogen regulation) two-component regulatory system	si:ch73-41h24.1	si:ch73-41h24.1	ENSDARG00000102221.2	160.142	0.0379255282780099		UP
100147851			znf385a	zinc finger protein 385A	ENSDARG00000009899.10	159.977	0.0010614785331244		UP
570239			hoxa13a	homeobox A13a	ENSDARG00000100312.1	159.546	0.0368371338103982		UP
					ENSDARG00000098512.1	159.469	0.0361691453455526		UP
406374		Glutathione transport system	hapln3	hyaluronan and proteoglycan link protein 3	ENSDARG00000045802.5	159.413	1.85356681303772e-07		UP
572518			oat	ornithine aminotransferase	ENSDARG00000078425.5	158.663	0.0369025301826774		UP
403039		Pyridoxal biosynthesis erythrose-4P => pyridoxal-5P	igfbp5b	insulin-like growth factor binding protein 5b	ENSDARG00000025348.9	158.03	1.72312407318661e-07		UP
767790			pdgfab	platelet-derived growth factor alpha polypeptide b	ENSDARG00000098578.1	157.999	0.00034524017174979		UP
402874		Molybdate transport system	eno2	enolase 2	ENSDARG00000014287.8	157.947	0.0373066587945618		UP
552981		Arachidonic acid metabolism	gpx7	glutathione peroxidase 7	ENSDARG00000091511.3	157.696	3.73670103501709e-08		UP
407613			rbfox1l	RNA binding protein fox-1 homolog (C. elegans) 1-like	ENSDARG00000021184.7	157.526	1.43706470330539e-07		UP
30283		Styrene degradation	wnt11r	wingless-type MMTV integration site family member 11 related	ENSDARG00000014796.7	157.322	2.1721431092183e-08		UP
415102		Pyruvate oxidation pyruvate => acetyl-CoA	crabp1b	cellular retinoic acid binding protein 1b	ENSDARG00000035904.4	156.429	0.00108656784348256		UP
552940	11744542	Base excision repair	murca	muscle-related coiled-coil protein a	ENSDARG00000038658.6	155.156	0.00107430609260609		UP
566673	11859843	Peptidoglycan biosynthesis	frem2b	Fras1 related extracellular matrix protein 2b	ENSDARG00000102626.2	155.129	1.05601216251072e-05		UP
563576		GlrK-GlrR (amino sugar metabolism) two-component regulatory system	si:dkey-245p14.4	si:dkey-245p14.4	ENSDARG00000070320.4	154.943	0.0423117901184216		UP
768289			krt94	keratin 94	ENSDARG00000044975.5	154.338	0.00103873224853888		UP
555423		KdpD-KdpE (potassium transport) two-component regulatory system	scn1ba	sodium channel voltage-gated type I beta a	ENSDARG00000060222.6	154.182	0.0419758481411529		UP
574003			stxbp1a	syntaxin binding protein 1a	ENSDARG00000001994.8	153.769	0.00084223937656263		UP
101887125			ptx3a	pentraxin 3 long a	ENSDARG00000068275.4	153.219	0.0419100407911152		UP
					ENSDARG00000074434.3	152.665	0.0439503035889439		UP
30245		Taurine and hypotaurine metabolism	wt1a	wilms tumor 1a	ENSDARG00000031420.7	152.59	0.0419758481411529		UP
30651		Galactose metabolism	pth1rb	parathyroid hormone 1 receptor b	ENSDARG00000018418.8	151.701	0.0427712291317741		UP
450026		Iron complex transport system	tspan5a	tetraspanin 5a	ENSDARG00000086033.3	151.64	0.0450694807468116		UP
564485		DesK-DesR (membrane lipid fluidity regulation) two-component regulatory system	rassf7a	Ras association (RalGDS/AF-6) domain family (N-terminal) member 7a	ENSDARG00000079917.5	151.493	1.70584533195317e-09		UP
					ENSDARG00000098420.2	150.987	0.0429127740710075		UP
561751		PhoQ-PhoP (magnesium transport) two-component regulatory system	si:dkeyp-12a9.5	si:dkeyp-12a9.5	ENSDARG00000092383.1	150.429	0.00126683790716131		UP
393312		Osmoprotectant transport system	slc25a27	solute carrier family 25 member 27	ENSDARG00000042873.4	150.188	0.0437712733104126		UP
799432		response to molybdenum starvation	esama	endothelial cell adhesion molecule a	ENSDARG00000077039.3	149.469	0.0442306058738423		UP
					ENSDARG00000103854.1	149.463	0.0442306058738423		UP
554016		Aminobenzoate degradation	pcdh1g32	protocadherin 1 gamma 32	ENSDARG00000100829.1	148.825	0.00125925875509917		UP
445118	3361462	Proteasome 19S regulatory particle (PA700)	g6pca.1	glucose-6-phosphatase a catalytic subunit tandem duplicate 1	ENSDARG00000031616.9	148.433	0.00145072029330897		UP
393837		Putative ABC transport system	c8g	complement component 8 gamma polypeptide	ENSDARG00000032098.8	147.434	1.51636730470653e-05		UP
797196		Pentose phosphate pathway oxidative phase glucose 6P => ribulose 5P	dnajc12	DnaJ (Hsp40) homolog subfamily C member 12	ENSDARG00000086691.2	147.097	0.047169064070942		UP
569454		PRPP biosynthesis ribose 5P => PRPP	crfb1	cytokine receptor family member b1	ENSDARG00000068681.7	147.062	0.0471757812034806		UP
325675			col1a1b	collagen type I alpha 1b	ENSDARG00000035809.5	146.963	3.35925970734997e-16		UP
					ENSDARG00000051814.5	146.83	0.00133453618029404		UP
793188		ABC transporters	si:ch211-171h4.6	si:ch211-171h4.6	ENSDARG00000076574.5	146.501	0.0498248550630263		UP
100006655			si:dkey-187j14.4	si:dkey-187j14.4	ENSDARG00000053761.6	146.436	0.047415233338572		UP
30558		Glycine serine and threonine metabolism	pax9	paired box 9	ENSDARG00000053829.7	146.433	0.047415233338572		UP
406247		Cytochrome o ubiquinol oxidase	gdf11	growth differentiation factor 11	ENSDARG00000044924.7	146.348	0.0470925600871028		UP
64609	6020138	Lysine biosynthesis	atp1a2a	ATPase Na+/K+ transporting alpha 2a polypeptide	ENSDARG00000010472.8	145.97	1.70171057804338e-05		UP
101882914			ssuh2.1	ssu-2 homolog tandem duplicate 1	ENSDARG00000040938.7	145.549	0.0482055490057565		UP
406246		Nucleotide sugar biosynthesis prokaryotes	sox21b	SRY (sex determining region Y)-box 21b	ENSDARG00000008540.7	145.153	5.4370399214727e-07		UP
405860	7151695	Histidine degradation histidine => N-formiminoglutamate => glutamate	igfbp7	insulin-like growth factor binding protein 7	ENSDARG00000104138.2	144.886	0.0493688403476634		UP
30619		Terpenoid backbone biosynthesis	fli1a	Fli-1 proto-oncogene ETS transcription factor a	ENSDARG00000054632.8	144.344	1.63445441046188e-05		UP
322543			apoa4b.1	apolipoprotein A-IV b tandem duplicate 1	ENSDARG00000040298.8	144.334	7.96449624880429e-09		UP
559700	2719876	TrcS-TrcR two-component regulatory system	zgc:153913	zgc:153913	ENSDARG00000063518.3	144.147	7.18297826888661e-08		UP
450006		Histidine biosynthesis PRPP => histidine	myl9a	myosin light chain 9a regulatory	ENSDARG00000038123.5	142.848	1.68969780589627e-05		UP
553655		Folate biosynthesis	pygma	phosphorylase glycogen muscle A	ENSDARG00000055518.4	142.399	3.02244398673244e-05		UP
450020		Ribose transport system	cd151	CD151 molecule	ENSDARG00000038288.4	141.927	0.00192137222371498		UP
335715			mdh1ab	malate dehydrogenase 1Ab NAD (soluble)	ENSDARG00000103849.1	140.75	2.78233746565875e-12		UP
100005083			icn2	ictacalcin 2	ENSDARG00000055514.6	139.474	0.000218165948781055		UP
					ENSDARG00000093135.1	139.015	0.00171733601880693		UP
					ENSDARG00000023694.9	138.916	2.31060220334317e-05		UP
100331162			si:dkey-248g15.3	si:dkey-248g15.3	ENSDARG00000097959.1	138.449	1.30390263870252e-07		UP
447829		Ribosome bacteria	cdc42ep3	CDC42 effector protein (Rho GTPase binding) 3	ENSDARG00000052783.4	138.338	2.3922919227039e-05		UP
566771	11774603	Lipopolysaccharide biosynthesis	itgb1b.1	integrin beta 1b.1	ENSDARG00000053232.7	138.328	1.84121501813117e-18		UP
171477		Glycolysis / Gluconeogenesis	rbp5	retinol binding protein 1a cellular	ENSDARG00000101481.1	137.687	8.78339504287447e-07		UP
100149345			si:ch211-39k3.2	si:ch211-39k3.2	ENSDARG00000075881.3	137.397	0.00261708952073301		UP
321245			smyd1a	SET and MYND domain containing 1a	ENSDARG00000009280.10	136.451	0.00329191042015755		UP
777758	4715948	Phosphonate and phosphinate metabolism	hps3	Hermansky-Pudlak syndrome 3	ENSDARG00000015749.9	134.782	0.00198807081685611		UP
560975		TorS-TorR (TMAO respiration) two-component regulatory system	si:ch1073-396h14.1	si:ch1073-396h14.1	ENSDARG00000057590.6	133.957	1.35191463514645e-06		UP
100334599			LOC100334599	hemoglobin embryonic subunit alpha	ENSDARG00000089124.3	133.393	1.64390341741065e-08		UP
562600		PhoR-PhoB (phosphate starvation response) two-component regulatory system	hoxc12a	homeobox C12a	ENSDARG00000070352.3	132.242	3.97025558633023e-05		UP
324790			ptprna	protein tyrosine phosphatase receptor type Na	ENSDARG00000058646.6	132.113	1.02787229074347e-06		UP
323695			cav1	caveolin 1	ENSDARG00000103747.1	131.125	7.67003752260728e-05		UP
552960		Cysteine and methionine metabolism	cybrd1	cytochrome b reductase 1	ENSDARG00000095577.2	130.667	0.0024397399097597		UP
555366		LiaS-LiaR (cell wall stress response) two-component regulatory system	itih5	inter-alpha-trypsin inhibitor heavy chain family member 5	ENSDARG00000045517.7	130.38	6.9596648605482e-05		UP
337176			postnb	periostin osteoblast specific factor b	ENSDARG00000104267.2	129.748	7.86656288089715e-37		UP
558801		ArcB-ArcA (anoxic redox control) two-component regulatory system	fezf1	FEZ family zinc finger 1	ENSDARG00000010270.9	128.174	0.00354814942946879		UP
100004607			apoa4b.3	apolipoprotein A-IV b tandem duplicate 3	ENSDARG00000094929.2	128.126	6.1204580383166e-07		UP
114436			dusp5	dual specificity phosphatase 5	ENSDARG00000019307.8	127.246	4.70425614785551e-05		UP
563867	4713656	RstB-RstA two-component regulatory system	pcolcea	procollagen C-endopeptidase enhancer a	ENSDARG00000056913.6	127.08	3.4199318584451e-07		UP
373082		Metabolic pathways	gys2	glycogen synthase 2	ENSDARG00000004904.9	126.185	5.07951391626619e-05		UP
30652		Ascorbate and aldarate metabolism	anos1b	anosmin 1b	ENSDARG00000004932.10	126.01	0.00270829193879264		UP
792176	13046626	Biosynthesis of amino acids	he2	hatching enzyme 2	ENSDARG00000022670.8	125.817	6.39208546815177e-06		UP
386963		L-Arabinose transport system	pcp4b	Purkinje cell protein 4b	ENSDARG00000087386.3	125.499	0.00452868254490454		UP
556515			crip3	cysteine-rich protein 3	ENSDARG00000043395.5	125.437	5.52371497265142e-05		UP
					ENSDARG00000097513.1	124.709	0.00284626458056574		UP
561683		GlrK-GlrR (amino sugar metabolism) two-component regulatory system	nt5c1bb	5'-nucleotidase cytosolic IB b	ENSDARG00000033742.6	122.68	0.00386570605559822		UP
					ENSDARG00000089049.2	121.467	0.00325628049831951		UP
100003450			si:dkey-246i14.3	si:dkey-246i14.3	ENSDARG00000090427.3	121.003	0.00404713326230608		UP
405849	7153050	Threonine biosynthesis aspartate => homoserine => threonine	foxd1	forkhead box D1	ENSDARG00000029179.3	119.467	8.42067042114483e-05		UP
573110			cbx4	chromobox homolog 4 (Pc class homolog Drosophila)	ENSDARG00000099441.1	119.053	0.00358513333750418		UP
560737	25042215	FlrB-FlrC (polar flagellar synthesis) two-component regulatory system	zgc:162939	zgc:162939	ENSDARG00000068461.6	117.933	5.7365131321189e-06		UP
321202			lrrc17	leucine rich repeat containing 17	ENSDARG00000037960.7	117.835	5.55033750177173e-07		UP
570925		Pentose phosphate pathway non-oxidative phase fructose 6P => ribose 5P	hoxc11b	homeobox C11b	ENSDARG00000102631.2	116.959	0.00374292944929515		UP
402894			smim14	small integral membrane protein 14	ENSDARG00000005799.8	115.3	0.000146766507068763		UP
567428	11850020	Lysine biosynthesis	vwa2	von Willebrand factor A domain containing 2	ENSDARG00000075441.4	115.176	0.000137207479073946		UP
321357			sparc	secreted protein acidic cysteine-rich (osteonectin)	ENSDARG00000019353.8	114.526	2.24231523247269e-64		UP
723998			trim109	tripartite motif containing 109	ENSDARG00000062429.5	114.523	0.000110441695004927		UP
797637		PTS system ascorbate-specific II component	tmem119b	transmembrane protein 119b	ENSDARG00000068036.3	114.127	9.01254959681056e-07		UP
					ENSDARG00000105357.1	113.827	0.00431058260199663		UP
335475			wu:fj16a03	wu:fj16a03	ENSDARG00000100952.1	113.549	3.34420848741101e-05		UP
558671		PhoR-PhoB (phosphate starvation response) two-component regulatory system	myom1a	myomesin 1a (skelemin)	ENSDARG00000061249.7	113.349	0.000135539581003339		UP
794081	15093087	Nucleotide excision repair	ucp3	uncoupling protein 3	ENSDARG00000091209.5	112.933	0.00753108761910149		UP
100149890			abi3bpb	ABI family member 3 (NESH) binding protein b	ENSDARG00000071095.6	111.897	0.000161990343881584		UP
100151256			cmbl	carboxymethylenebutenolidase homolog (Pseudomonas)	ENSDARG00000073786.3	111.421	1.1565926006899e-06		UP
794176	15102164	RNA degradation	igfbp2a	insulin-like growth factor binding protein 2a	ENSDARG00000052470.4	110.824	1.19281331070228e-06		UP
100384901			ugt1a4	UDP glucuronosyltransferase 1 family polypeptide A4	ENSDARG00000006220.11	109.074	0.000149092987301111		UP
569308		Pyrimidine deoxyribonuleotide biosynthesis CDP/CTP => dCDP/dCTPdTDP/dTTP	rbp7b	retinol binding protein 7b cellular	ENSDARG00000070486.4	108.298	0.00329154392883842		UP
30543		Fructose and mannose metabolism	sox21a	SRY (sex determining region Y)-box 21a	ENSDARG00000031664.5	107.936	1.65769957408129e-06		UP
555578		KdpD-KdpE (potassium transport) two-component regulatory system	rxraa	retinoid X receptor alpha a	ENSDARG00000057737.6	107.031	0.000241786007064437		UP
445308		2-Aminoethylphosphonate transport system	cthrc1a	collagen triple helix repeat containing 1a	ENSDARG00000087198.4	106.686	1.79616450941808e-05		UP
393247	8588484	RNA polymerase I eukaryotes	naalad2	N-acetylated alpha-linked acidic dipeptidase 2	ENSDARG00000021383.7	106.675	5.13699313189114e-06		UP
405870	7153837	Fatty acid biosynthesis elongation	ucmab	upper zone of growth plate and cartilage matrix associated b	ENSDARG00000005485.7	106.648	6.28358798941474e-05		UP
					ENSDARG00000095224.2	104.445	0.00665123844365252		UP
565373		ArcB-ArcA (anoxic redox control) two-component regulatory system	agrn	agrin	ENSDARG00000079388.5	104.296	2.85721457069912e-06		UP
					ENSDARG00000003395.11	104.224	2.3438780937747e-05		UP
541438		Sesquiterpenoid and triterpenoid biosynthesis	slc35g2b	solute carrier family 35 member G2b	ENSDARG00000045447.5	103.829	0.010510632239274		UP
556989	24946249	AlgZ-AlgR (alginate production) two-component regulatory system	LOC556989	myosin-IIIb	ENSDARG00000058946.6	103.762	3.17293041223059e-06		UP
497384		cyclohexanol dehydrogenase activity	prkca	protein kinase C alpha	ENSDARG00000039241.5	103.603	0.000282157235197228		UP
572757			zgc:77651	zgc:77651	ENSDARG00000088524.3	103.548	3.26274974114639e-06		UP
799142		KdpD-KdpE (potassium transport) two-component regulatory system	tmem186	transmembrane protein 186	ENSDARG00000074264.2	102.048	0.00664091023747378		UP
767787			zgc:152945	zgc:152945	ENSDARG00000051912.7	101.593	0.00665123844365252		UP
568032	11811803	Taurine and hypotaurine metabolism	rbp2a	retinol binding protein 2a cellular	ENSDARG00000070038.4	101.244	3.77015500658564e-20		UP
559788		SenX3-RegX3 (phosphate starvation response) two-component regulatory system	sgcb	sarcoglycan beta (dystrophin-associated glycoprotein)	ENSDARG00000052341.5	101.15	3.30719116427439e-05		UP
					ENSDARG00000042010.5	100.992	3.09243309632502e-11		UP
415139		Putative polar amino acid transport system	cryba2a	crystallin beta A2a	ENSDARG00000030349.8	98.8882	0.00753380064330152		UP
557565		KdpD-KdpE (potassium transport) two-component regulatory system	nrd1b	nardilysin b (N-arginine dibasic convertase)	ENSDARG00000062372.7	98.8096	0.00766311029607837		UP
563089		DesK-DesR (membrane lipid fluidity regulation) two-component regulatory system	tmem108	transmembrane protein 108	ENSDARG00000090230.2	98.5071	7.1752632374866e-05		UP
795883	1470415	Energy-coupling factor transport system	zgc:174689	zgc:174689	ENSDARG00000039099.6	97.8596	3.27609322638398e-08		UP
503761	77951	bisphenol A hydroxylase B activity	bmp6	bone morphogenetic protein 6	ENSDARG00000015686.6	97.8019	5.39145611169196e-05		UP
558010		RcsC-RcsD-RcsB (capsule synthesis) two-component regulatory system	lix1	limb and CNS expressed 1	ENSDARG00000052154.6	97.6532	1.17454083324619e-05		UP
353248			tnnt2c	troponin T2c cardiac	ENSDARG00000032242.5	97.5912	6.33873697403489e-11		UP
					ENSDARG00000079570.4	96.661	2.1657884243987e-05		UP
368419			ccdc80	coiled-coil domain containing 80	ENSDARG00000000002.7	96.5426	0.00812031209697372		UP
562116		VicK-VicR (cell wall metabolism) two-component regulatory system	tinagl1	tubulointerstitial nephritis antigen-like 1	ENSDARG00000061231.7	96.0453	6.84513883504798e-06		UP
570145	11846541	PTS system N-acetylglucosamine-specific II component	clec19a	C-type lectin domain family 19 member A	ENSDARG00000037978.6	95.8039	7.60360838788111e-06		UP
81587			cldnh	claudin h	ENSDARG00000069503.3	95.7256	3.73962173344659e-05		UP
724011			fam102ba	family with sequence similarity 102 member B a	ENSDARG00000053104.6	94.6694	0.00919043085616379		UP
563180		PixL-PixGH (positive phototaxis) two-component regulatory system	g6pca.2	glucose-6-phosphatase a catalytic subunit tandem duplicate 2	ENSDARG00000013721.9	93.7998	1.18267524030023e-12		UP
563018	5059348	MprB-MprA (maintenance of persistent infection) two-component regulatory system	txlnba	taxilin beta a	ENSDARG00000020594.10	93.7926	2.07844328877902e-05		UP
447923		Pentose phosphate pathway non-oxidative phase fructose 6P => ribose 5P	aqp8a.1	aquaporin 8a tandem duplicate 1	ENSDARG00000045141.5	93.7689	0.00917453902817983		UP
768185			hsd17b7	hydroxysteroid (17-beta) dehydrogenase 7	ENSDARG00000088140.3	93.3439	1.87054603399663e-05		UP
64607		Valine leucine and isoleucine degradation	alas2	aminolevulinate delta- synthase 2	ENSDARG00000038643.5	93.1851	1.02158372187877e-05		UP
570136	11848418	Zinc transport system	phactr2	phosphatase and actin regulator 2	ENSDARG00000027172.9	92.3754	7.66811316804794e-09		UP
30349			hoxd3a	homeobox D3a	ENSDARG00000059280.6	92.0629	7.01035381910681e-05		UP
30277		Glyoxylate and dicarboxylate metabolism	mdka	midkine a	ENSDARG00000036036.7	91.8761	1.90839527450756e-09		UP
564006		CpxA-CpxR (envelope stress response) two-component regulatory system	si:ch211-195o20.7	si:ch211-195o20.7	ENSDARG00000089221.3	91.3919	0.0101867897584245		UP
560055	2932901	MprB-MprA (maintenance of persistent infection) two-component regulatory system	crybb1l2	crystallin beta B1 like 2	ENSDARG00000016793.9	90.3867	8.98017734655779e-05		UP
570082	11850206	Lipopolysaccharide biosynthesis KDO2-lipid A	mxd1	MAX dimerization protein 1	ENSDARG00000032039.8	89.8414	0.0107961987736936		UP
798510		ChpA-ChpB/PilGH (chemosensory) two-component regulatory system	uncx	UNC homeobox	ENSDARG00000102976.1	89.4672	0.0113079306900345		UP
335821			aqp1a.1	aquaporin 1a (Colton blood group) tandem duplicate 1	ENSDARG00000023713.8	88.963	1.73867657448252e-05		UP
567257	11770324	Glutathione metabolism	f3a	coagulation factor IIIa	ENSDARG00000099124.1	88.6744	0.0123591784441142		UP
402820		Glycolysis core module involving three-carbon compounds	tmsb	thymosin beta	ENSDARG00000054911.5	88.5714	1.42232660013562e-05		UP
558106		GlnL-GlnG (nitrogen regulation) two-component regulatory system	prozb	protein Z vitamin K-dependent plasma glycoprotein b	ENSDARG00000076900.2	88.5315	0.000102139071880056		UP
101887161			tet2	tet methylcytosine dioxygenase 2	ENSDARG00000076928.7	88.2965	1.92473005101782e-05		UP
561718		PhoR-PhoB (phosphate starvation response) two-component regulatory system	tmx2a	thioredoxin-related transmembrane protein 2a	ENSDARG00000079122.4	87.9632	0.000363676781349155		UP
493915		stilbene biosynthetic process	atoh1b	atonal bHLH transcription factor 1b	ENSDARG00000099564.1	86.2769	0.000128994035323687		UP
30185			nog2	noggin 2	ENSDARG00000043066.6	86.0269	0.0127478389213063		UP
557323	8913168	RstB-RstA two-component regulatory system	zgc:113858	annexin 3A like	ENSDARG00000009196.8	85.8978	0.000214119037440096		UP
550524		Amino sugar and nucleotide sugar metabolism	cbsa	cystathionine-beta-synthase a	ENSDARG00000053500.6	85.8916	0.0144792492121009		UP
492517	101261158	C-methyltransferase activity	zgc:103586	zgc:103586	ENSDARG00000036426.5	85.8512	5.05005930610622e-05		UP
564835		Pyrimidine deoxyribonuleotide biosynthesis CDP/CTP => dCDP/dCTPdTDP/dTTP	si:dkey-269i1.4	si:dkey-269i1.4	ENSDARG00000095744.3	85.6626	2.46076205753471e-07		UP
559906		PhoR-PhoB (phosphate starvation response) two-component regulatory system	si:ch211-243g18.2	si:ch211-243g18.2	ENSDARG00000044261.7	84.9695	2.05907252523424e-07		UP
322493			slc2a2	solute carrier family 2 (facilitated glucose transporter) member 2	ENSDARG00000056196.6	84.7418	6.70983121533553e-07		UP
564608		Lysine biosynthesis DAP aminotransferase pathway aspartate => lysine	tmem198b	transmembrane protein 198b	ENSDARG00000034685.8	84.5337	0.00104433649575172		UP
565793		Inosine monophosphate biosynthesis PRPP + glutamine => IMP	mmp11b	matrix metallopeptidase 11b	ENSDARG00000016718.9	83.634	0.0011443652426197		UP
797252		Putative thiamine transport system	emid1	EMI domain containing 1	ENSDARG00000076119.5	83.5255	2.64695169504434e-05		UP
436730		Glycolysis core module involving three-carbon compounds	egfl6	EGF-like-domain multiple 6	ENSDARG00000045958.6	83.4938	6.32668348663548e-07		UP
558731		PhoQ-PhoP (magnesium transport) two-component regulatory system	si:dkey-30c15.13	si:dkey-30c15.13	ENSDARG00000069524.3	82.89	0.0142753401333181		UP
324948			adgrg1	adhesion G protein-coupled receptor G1	ENSDARG00000027222.8	82.8136	6.15138188630999e-05		UP
436926			serpinb1	serpin peptidase inhibitor clade B (ovalbumin) member 1	ENSDARG00000055416.7	82.6851	3.94768931174646e-05		UP
767746			zgc:153426	zgc:153426	ENSDARG00000104436.1	82.2365	7.14911842979517e-05		UP
556106	938764	YesM-YesN two-component regulatory system	fam3d	family with sequence similarity 3 member D	ENSDARG00000091625.3	82.1349	0.0121274282608685		UP
100331729			tmem176l.4	transmembrane protein 176l.4	ENSDARG00000074390.5	81.3829	0.000322031889162896		UP
100006427			sv2bb	synaptic vesicle glycoprotein 2Bb	ENSDARG00000060711.6	80.5413	0.0159616662216527		UP
245948			gbx2	gastrulation brain homeobox 2	ENSDARG00000002933.7	80.2715	0.00139446130855343		UP
					ENSDARG00000099717.1	80.0789	0.00161710056902253		UP
436754		Ribosome bacteria	gstz1	glutathione S-transferase zeta 1	ENSDARG00000027984.8	79.3817	0.0198384323283865		UP
777793			sult2st2	sulfotransferase family 2 cytosolic sulfotransferase 2	ENSDARG00000103785.1	79.188	0.00016291908156414		UP
100004613			tmeff2a	transmembrane protein with EGF-like and two follistatin-like domains 2a	ENSDARG00000051824.6	79.1467	0.00163056851343062		UP
560768		DctB-DctD (C4-dicarboxylate transport) two-component regulatory system	neurl2	neuralized E3 ubiquitin protein ligase 2	ENSDARG00000062446.4	78.8456	0.00158127740970513		UP
553622		Phosphonate and phosphinate metabolism	phlda2	pleckstrin homology-like domain family A member 2	ENSDARG00000042874.6	78.7679	6.73359338032832e-05		UP
100331732			rapgef5a	Rap guanine nucleotide exchange factor (GEF) 5a	ENSDARG00000075271.3	78.0155	0.0177375502589656		UP
100141338			cyth4b	cytohesin 4b	ENSDARG00000103984.1	77.6548	0.000111515090798318		UP
64263	5967018	Naphthalene degradation	gch2	GTP cyclohydrolase 2	ENSDARG00000099101.1	77.6463	6.45809986359646e-14		UP
567874		Riboflavin metabolism	pak6b	p21 protein (Cdc42/Rac)-activated kinase 6b	ENSDARG00000052405.6	77.3871	0.0041848622709167		UP
553767		Terpenoid backbone biosynthesis	atpv0e2	ATPase H+ transporting V0 subunit e2	ENSDARG00000059057.3	77.1578	0.000319397240836908		UP
359835			timp2a	TIMP metallopeptidase inhibitor 2a	ENSDARG00000061226.5	77.0689	0.00200553232123107		UP
101884863			si:ch211-157b11.8	si:ch211-157b11.8	ENSDARG00000060413.5	76.5124	0.0191931890001572		UP
30586			dlx6a	distal-less homeobox 6a	ENSDARG00000042291.7	76.4765	0.0192189888534862		UP
335176			pon2	paraoxonase 2	ENSDARG00000016856.7	76.0781	0.000310133741213749		UP
					ENSDARG00000074869.4	76.0334	3.540128157194e-07		UP
393278		Cell division transport system	rnf175	ring finger protein 175	ENSDARG00000037647.7	76.0146	9.30662239681986e-05		UP
64610		Arginine and proline metabolism	atp1a3a	ATPase Na+/K+ transporting alpha 3a polypeptide	ENSDARG00000018259.8	75.7009	0.00192325466014665		UP
					ENSDARG00000077982.4	75.7001	7.52938381591406e-05		UP
387293			mmp13a	matrix metallopeptidase 13a	ENSDARG00000012395.9	75.4081	0.0197714373446592		UP
30557			dlx2b	distal-less homeobox 2b	ENSDARG00000017174.8	75.2702	0.0024809176234977		UP
30398	3852995	One carbon pool by folate	pou3f1	POU class 3 homeobox 1	ENSDARG00000009823.7	74.8614	9.91945406193851e-05		UP
100317614			arhgef38	Rho guanine nucleotide exchange factor (GEF) 38	ENSDARG00000079377.6	74.3097	0.00232517490128719		UP
					ENSDARG00000094282.4	74.136	0.000456953609523055		UP
100148055			si:ch73-265d7.2	si:ch73-265d7.2	ENSDARG00000039385.5	73.5001	0.022177034274283		UP
553473	11705189	Nitrogen metabolism	crybb1l1	crystallin beta B1 like 1	ENSDARG00000007576.10	73.064	0.00383857404374007		UP
337730			capn8	calpain 8	ENSDARG00000055715.7	72.9301	0.000138215600889349		UP
447944		Succinate dehydrogenase prokaryotes	fabp11a	fatty acid binding protein 11a	ENSDARG00000017299.7	72.738	1.54433573302983e-06		UP
415184		Pyrimidine deoxyribonuleotide biosynthesis CDP/CTP => dCDP/dCTPdTDP/dTTP	msrb3	methionine sulfoxide reductase B3	ENSDARG00000045658.5	72.5848	0.000588430062650156		UP
561624		CpxA-CpxR (envelope stress response) two-component regulatory system	snx22	sorting nexin 22	ENSDARG00000053204.7	72.5284	0.0240008661781258		UP
563003	1254308	TctE-TctD (tricarboxylic acid transport) two-component regulatory system	gdf10a	growth differentiation factor 10a	ENSDARG00000095378.1	71.5343	0.0026227768701866		UP
567204		Biosynthesis of unsaturated fatty acids	alox5a	arachidonate 5-lipoxygenase a	ENSDARG00000057273.5	71.2693	0.00351563323570711		UP
571391			emilin2b	elastin microfibril interfacer 2b	ENSDARG00000102178.1	71.2311	0.000132312418200318		UP
100141365			si:ch211-244b2.2	si:ch211-244b2.2	ENSDARG00000069244.6	71.0886	0.0244039472060057		UP
436901			ccdc85cb	coiled-coil domain containing 85C b	ENSDARG00000079555.3	70.4204	0.00286329844666372		UP
561901		TtrS-TtrR (tetrathionate respiration) two-component regulatory system	thbs1b	thrombospondin 1b	ENSDARG00000010785.12	70.26	1.73235884142301e-12		UP
562813		ArcB-ArcA (anoxic redox control) two-component regulatory system	gnb5a	guanine nucleotide binding protein (G protein) beta 5a	ENSDARG00000099685.1	69.9613	0.0252075385474054		UP
791180		Biosynthesis of amino acids	shisa3	shisa family member 3	ENSDARG00000075467.3	69.8312	0.000130298793900499		UP
30129	3837187	Cyanoamino acid metabolism	dmrt2a	doublesex and mab-3 related transcription factor 2a	ENSDARG00000015072.5	69.6056	0.000174684168333163		UP
30498	3855341	RNA polymerase	egr1	early growth response 1	ENSDARG00000037421.5	69.087	0.000981028594051241		UP
100333855			LOC100333855	beta-14 N-acetylgalactosaminyltransferase 2-like	ENSDARG00000076361.3	68.6388	0.00330882638620603		UP
					ENSDARG00000105065.1	68.3744	0.000310776330518409		UP
560765		NarX-NarL (nitrate respiration) two-component regulatory system	robo4	roundabout axon guidance receptor homolog 4 (Drosophila)	ENSDARG00000009387.9	68.2716	0.000222333759477742		UP
557201		Denitrification nitrate => nitrogen	mcf2a	MCF.2 cell line derived transforming sequence a	ENSDARG00000022895.8	68.1605	0.00346163066040655		UP
566971		Inositol phosphate metabolism	hbl2	hexose-binding lectin 2	ENSDARG00000094681.2	68.1376	0.0290799959557501		UP
393779	7333361	NADH:quinone oxidoreductase prokaryotes	rprmb	reprimo TP53 dependent G2 arrest mediator candidate b	ENSDARG00000024006.3	68.112	0.00435738196241829		UP
100499203			ptprea	protein tyrosine phosphatase receptor type E a	ENSDARG00000015891.10	67.9458	0.00388746431416087		UP
564472		Bacitracin transport system	si:dkey-228a15.1	si:dkey-228a15.1	ENSDARG00000095698.4	67.9235	0.00312972862786196		UP
100034580			cacng6a	calcium channel voltage-dependent gamma subunit 6a	ENSDARG00000036457.8	67.4127	0.000214119037440096		UP
393714	941912	RNA polymerase bacteria	cdo1	cysteine dioxygenase type I	ENSDARG00000099389.1	67.1427	0.00269341506114955		UP
436916		Teichoic acid transport system	slc2a3a	solute carrier family 2 (facilitated glucose transporter) member 3a	ENSDARG00000013295.10	66.6549	0.00390452847520077		UP
57923		Streptomycin biosynthesis	pycard	PYD and CARD domain containing	ENSDARG00000040076.7	66.5392	0.000556103322986637		UP
541371		Sesquiterpenoid and triterpenoid biosynthesis	eng1b	engrailed homeobox 1b	ENSDARG00000098730.2	66.2208	0.000134397787292478		UP
30569		Phenylalanine metabolism	dlx5a	distal-less homeobox 5a	ENSDARG00000042296.8	66.145	0.000268179154998063		UP
386792	5435542	Sec61 complex	padi2	peptidyl arginine deiminase type II	ENSDARG00000044167.6	66.1053	0.000880358990597978		UP
550456		alpha-Linolenic acid metabolism	lrrc39	leucine rich repeat containing 39	ENSDARG00000071465.6	66.0086	0.000283171514898083		UP
791647	8650859	Biosynthesis of amino acids	pnp5a	purine nucleoside phosphorylase 5a	ENSDARG00000078619.4	65.6685	0.00159897454362		UP
246090			cygb1	cytoglobin 1	ENSDARG00000099371.1	65.5078	6.29744542097012e-07		UP
101884119			si:ch211-56a11.2	si:ch211-56a11.2	ENSDARG00000093677.2	65.3163	0.0312325632616563		UP
30243		Novobiocin biosynthesis	eng2a	engrailed homeobox 2a	ENSDARG00000026599.6	65.1582	0.00122997779480981		UP
404275		Glutathione transport system	helt	helt bHLH transcription factor	ENSDARG00000056400.3	65.0139	0.0315340847107208		UP
405800	917039	DNA polymerase III complex bacteria	dao.2	D-amino-acid oxidase tandem duplicate 2	ENSDARG00000035603.3	64.9259	0.000237771367295753		UP
568517	11799058	Porphyrin and chlorophyll metabolism	abhd10a	abhydrolase domain containing 10a	ENSDARG00000076435.7	64.7615	0.0312795234806998		UP
566751	11774807	Tyrosine metabolism	si:ch211-131k2.3	si:ch211-131k2.3	ENSDARG00000079462.5	64.7366	4.50086166412659e-25		UP
572313			fndc3ba	fibronectin type III domain containing 3Ba	ENSDARG00000078179.6	64.7236	0.00103413539263704		UP
553745		Chloroalkane and chloroalkene degradation	zgc:113184	zgc:113184	ENSDARG00000098181.2	64.4981	0.000839872049980505		UP
30657		Arginine biosynthesis	arxa	aristaless related homeobox a	ENSDARG00000058011.5	64.2125	0.00539963236818981		UP
562552	1172230	PhoQ-PhoP (magnesium transport) two-component regulatory system	zgc:171775	zgc:171775	ENSDARG00000058381.4	64.2082	1.04930397197765e-31		UP
449818		Cytochrome c oxidase prokaryotes	zgc:103530	zgc:103530	ENSDARG00000044781.6	64.1165	0.00135733173426845		UP
554123		Microbial metabolism in diverse environments	sept3	septin 3	ENSDARG00000030656.7	64.0087	0.00525516320584873		UP
561865		TctE-TctD (tricarboxylic acid transport) two-component regulatory system	pdlim3b	PDZ and LIM domain 3b	ENSDARG00000014248.11	63.9766	0.0335255176919823		UP
30604		Butanoate metabolism	cfb	complement factor B	ENSDARG00000055278.6	63.9404	0.000545211243574775		UP
415207		PTS system glucitol/sorbitol-specific II component	rbks	ribokinase	ENSDARG00000019877.7	63.2465	0.00042148622655681		UP
100149227			LOC100149227	GTPase IMAP family member 4-like	ENSDARG00000104284.1	62.2664	0.0360483764779484		UP
324428			hmga2	high mobility group AT-hook 2	ENSDARG00000069912.6	61.9552	0.000470580285338981		UP
335474			arpc1b	actin related protein 2/3 complex subunit 1B	ENSDARG00000027063.4	61.8507	0.000747540364887755		UP
447801		Pantothenate biosynthesis valine/L-aspartate => pantothenate	aldh8a1	aldehyde dehydrogenase 8 family member A1	ENSDARG00000036776.4	61.5398	0.00171733601880693		UP
407086		Tyrosine biosynthesis prephanate => pretyrosine => tyrosine	junba	jun B proto-oncogene a	ENSDARG00000074378.4	61.4347	0.000470812144704383		UP
797016		AtoS-AtoC (cPHB biosynthesis) two-component regulatory system	si:dkeyp-110e4.11	si:dkeyp-110e4.11	ENSDARG00000071585.5	61.0158	0.00169960621266618		UP
558829			si:ch211-67e16.11	si:ch211-67e16.11	ENSDARG00000095580.2	60.8785	0.00197003924737094		UP
569326		Ribose transport system	zgc:174855	zgc:174855	ENSDARG00000094559.4	60.8465	1.99723926848065e-12		UP
404610			fam49bb	family with sequence similarity 49 member Bb	ENSDARG00000045417.9	60.5867	0.00041818299713369		UP
565367		RstB-RstA two-component regulatory system	dmtn	dematin actin binding protein	ENSDARG00000013110.11	60.3911	0.00636421664633394		UP
192121			dacha	dachshund a	ENSDARG00000010132.8	59.8602	0.00209733386812089		UP
436803		Cytochrome bc1 complex respiratory unit	rab3c	RAB3C member RAS oncogene family	ENSDARG00000014462.8	59.6097	0.0408826797272903		UP
100537665			si:dkey-26g8.4	si:dkey-26g8.4	ENSDARG00000095072.4	59.5659	0.00445778886184025		UP
541539		Ascorbate and aldarate metabolism	alpi.1	alkaline phosphatase intestinal tandem duplicate 1	ENSDARG00000015273.12	59.3757	0.00136147831402666		UP
337179			mmp2	matrix metallopeptidase 2	ENSDARG00000017676.7	59.3022	3.1164771677861e-20		UP
					ENSDARG00000043843.6	59.2053	0.00706185700172675		UP
555223		CitS-CitT (magnesium-citrate transport) two-component regulatory system	tspearb	thrombospondin-type laminin G domain and EAR repeats b	ENSDARG00000089235.3	59.0366	0.00800384163991454		UP
100005700			stim1b	stromal interaction molecule 1b	ENSDARG00000061560.6	58.5556	0.042483666373801		UP
553019	11648190	Base excision repair	ptprz1b	protein tyrosine phosphatase receptor-type Z polypeptide 1b	ENSDARG00000020871.10	58.4839	0.00805751253543306		UP
30244		beta-Alanine metabolism	eng1a	engrailed homeobox 1a	ENSDARG00000014321.8	58.0601	0.0447783442778769		UP
553637		Glycerophospholipid metabolism	cyp1c1	cytochrome P450 family 1 subfamily C polypeptide 1	ENSDARG00000101195.1	57.4783	0.000588175533976687		UP
321212			col9a2	procollagen type IX alpha 2	ENSDARG00000024492.8	57.4402	5.68725916432515e-06		UP
792986		Nitrotoluene degradation	slc39a3	solute carrier family 39 (zinc transporter) member 3	ENSDARG00000101434.1	57.2617	0.0479266539010468		UP
					ENSDARG00000088157.2	57.1878	0.00175194667531633		UP
567654		Inositol phosphate metabolism	si:dkey-125i10.3	si:dkey-125i10.3	ENSDARG00000094760.3	57.1187	0.000680600434791002		UP
445471		Coenzyme A biosynthesis pantothenate => CoA	cdh5	cadherin 5	ENSDARG00000075549.3	56.9375	0.00197043115075477		UP
					ENSDARG00000079978.4	56.6722	0.00278663295597358		UP
566470		Methane metabolism	gdf6a	growth differentiation factor 6a	ENSDARG00000053479.4	56.0797	0.000970491220340305		UP
100003563			stmn2b	stathmin 2b	ENSDARG00000070537.5	55.8016	0.000744852217500361		UP
567420	11850349	Purine metabolism	slc7a10a	solute carrier family 7 (neutral amino acid transporter light chain asc system) member 10a	ENSDARG00000008100.10	55.6034	0.00942147779956931		UP
101885142			si:ch73-248e21.7	si:ch73-248e21.7	ENSDARG00000096331.2	55.4766	0.00957046574018698		UP
114418			crybb1	crystallin beta B1	ENSDARG00000068507.4	55.2008	0.00419185734231174		UP
556486		CheA-CheYBV (chemotaxis) two-component regulatory system	sept4a	septin 4a	ENSDARG00000010385.7	55.1462	0.0498507830257337		UP
100334431			col5a1	procollagen type V alpha 1	ENSDARG00000012593.12	54.54	2.6602910667441e-19		UP
445326	932853	PRPP biosynthesis ribose 5P => PRPP	akr1a1a	aldo-keto reductase family 1 member A1a (aldehyde reductase)	ENSDARG00000035257.5	54.5009	0.00153101269666774		UP
567144		Geraniol degradation	slc16a4	solute carrier family 16 member 4	ENSDARG00000042807.6	54.4494	0.000966985659988299		UP
369197			stat5a	signal transducer and activator of transcription 5a	ENSDARG00000019392.9	54.249	0.00181702521331581		UP
30424	3853186	Flagellar assembly	nr2f2	nuclear receptor subfamily 2 group F member 2	ENSDARG00000040926.7	53.9396	3.90505092553246e-10		UP
619259		Adenine ribonucleotide biosynthesis IMP => ADPATP	dao.1	D-amino-acid oxidase tandem duplicate 1	ENSDARG00000035602.4	53.794	4.61018264730641e-19		UP
321064			klhl41b	kelch-like family member 41b	ENSDARG00000006757.6	53.5219	0.00129784490867895		UP
415175		Tyrosine biosynthesis chorismate => tyrosine	tnnc1b	troponin C type 1b (slow)	ENSDARG00000037539.4	53.203	9.90429747561435e-10		UP
100001241			synpo2lb	synaptopodin 2-like b	ENSDARG00000078696.4	53.1248	0.00491927153534937		UP
322903			nanos1	nanos homolog 1	ENSDARG00000078976.3	52.6344	0.00150799561894113		UP
560944		PhoR-PhoB (phosphate starvation response) two-component regulatory system	pfkpa	phosphofructokinase platelet a	ENSDARG00000028000.10	52.5631	0.0120421240909266		UP
570210	11832528	Cysteine biosynthesis serine => cysteine	zgc:86709	zgc:86709	ENSDARG00000057911.6	52.5128	6.09132440113338e-17		UP
393806			snrkb	SNF related kinase b	ENSDARG00000017665.8	52.3964	0.0122930346243576		UP
563087		RegB-RegA (redox response) two-component regulatory system	si:ch211-129c21.1	si:ch211-129c21.1	ENSDARG00000024775.9	51.8752	0.00115436105296707		UP
564669		D-Methionine transport system	arvcfb	armadillo repeat gene deleted in velocardiofacial syndrome b	ENSDARG00000061688.8	51.5773	0.00135859543578768		UP
30350			hoxd9a	homeobox D9a	ENSDARG00000059274.4	51.5771	0.0017167447211638		UP
557534		RstB-RstA two-component regulatory system	cpz	carboxypeptidase Z	ENSDARG00000075521.5	51.4729	0.00145037075399479		UP
796865		GlnK-GlnL (glutamine utilization) two-component regulatory system	gamt	guanidinoacetate N-methyltransferase	ENSDARG00000070844.3	51.3779	1.37959841554411e-05		UP
566604		Methane metabolism	casp3b	caspase 3 apoptosis-related cysteine peptidase b	ENSDARG00000055045.6	51.2561	0.0013718592286931		UP
557567		ArcB-ArcA (anoxic redox control) two-component regulatory system	bmp7b	bone morphogenetic protein 7b	ENSDARG00000063230.5	51.1826	0.00261708952073301		UP
					ENSDARG00000099657.1	51.1584	0.0135565403945613		UP
393096		Putative polar amino acid transport system	lipg	lipase endothelial	ENSDARG00000031044.7	51.0145	0.00126648080580635		UP
324188			cyp26b1	cytochrome P450 family 26 subfamily b polypeptide 1	ENSDARG00000077121.2	50.9613	0.00177445731988547		UP
768291			ppm1h	protein phosphatase Mg2+/Mn2+ dependent 1H	ENSDARG00000063684.3	50.8915	0.00154379043690076		UP
553403		Metabolic pathways	kctd12.2	potassium channel tetramerisation domain containing 12.2	ENSDARG00000053542.4	50.7248	0.00272872327511735		UP
550374	11604723	One carbon pool by folate	stard4	StAR-related lipid transfer (START) domain containing 4	ENSDARG00000102477.1	50.1477	0.00352050700694738		UP
325423			fstl1a	follistatin-like 1a	ENSDARG00000015559.8	50.1299	0.00315022267945989		UP
751594	393510	glucose import in response to insulin stimulus	rassf6	Ras association (RalGDS/AF-6) domain family 6	ENSDARG00000000804.8	50.0162	0.00211940056453714		UP
100149324			proca1	protein interacting with cyclin A1	ENSDARG00000069823.4	49.9263	0.0151879609695322		UP
554166		Phenylalanine tyrosine and tryptophan biosynthesis	st3gal7	ST3 beta-galactoside alpha-23-sialyltransferase 7	ENSDARG00000039064.7	49.9099	0.00432251439594758		UP
405854	7153488	Tryptophan biosynthesis chorismate => tryptophan	fahd2a	fumarylacetoacetate hydrolase domain containing 2A	ENSDARG00000103759.2	49.8615	0.0104895955021243		UP
445187		PTS system mannose-specific II component	trim101	tripartite motif containing 101	ENSDARG00000018264.7	49.6643	0.00315022267945989		UP
					ENSDARG00000069377.5	49.5487	0.00588592665264471		UP
560924		RstB-RstA two-component regulatory system	dysf	dysferlin limb girdle muscular dystrophy 2B (autosomal recessive)	ENSDARG00000007370.12	49.4425	4.1330577244695e-07		UP
792755		Porphyrin and chlorophyll metabolism	bricd5	BRICHOS domain containing 5	ENSDARG00000056247.4	49.1457	0.016924356705017		UP
402826		Citrate cycle (TCA cycle Krebs cycle)	si:ch73-71d17.1	si:ch73-71d17.1	ENSDARG00000007366.8	49.01	0.00237364789073303		UP
554826	4490526	KdpD-KdpE (potassium transport) two-component regulatory system	crip2	cysteine-rich protein 2	ENSDARG00000070670.3	48.8489	0.00217751186362283		UP
373872	10777478	Phosphotransferase system (PTS)	fyna	FYN proto-oncogene Src family tyrosine kinase a	ENSDARG00000011370.11	48.7612	0.00392393317306914		UP
558162		RstB-RstA two-component regulatory system	rmdn1	regulator of microtubule dynamics 1	ENSDARG00000074507.4	48.6919	0.00198694530288046		UP
563663		PhoQ-PhoP (magnesium transport) two-component regulatory system	serpinf2b	serpin peptidase inhibitor clade F (alpha-2 antiplasmin pigment epithelium derived factor) member 2b	ENSDARG00000061383.7	48.4658	0.00226418972973568		UP
393390		Putative multiple sugar transport system	fam172a	family with sequence similarity 172 member A	ENSDARG00000052697.6	48.3269	0.0037018774511539		UP
567801	11815957	RNA polymerase	serping1	serpin peptidase inhibitor clade G (C1 inhibitor) member 1	ENSDARG00000058053.6	47.8254	0.00191354076238792		UP
555504		CckA-CtrA/CpdR (cell cycle control) two-component regulatory system	pcdh7b	protocadherin 7b	ENSDARG00000060610.7	47.7424	0.00508021771735556		UP
564087		GlrK-GlrR (amino sugar metabolism) two-component regulatory system	si:dkey-165n16.1	si:dkey-165n16.1	ENSDARG00000087048.2	47.6164	0.0188021272143012		UP
565774		Pentose phosphate pathway non-oxidative phase fructose 6P => ribose 5P	c5	complement component 5	ENSDARG00000021004.10	47.3671	1.50331368041603e-19		UP
100009657			rps6ka3b	ribosomal protein S6 kinase polypeptide 3b	ENSDARG00000057927.6	47.1555	0.0191752680068452		UP
436857	1014846	ABC-2 type transport system	cryba2b	crystallin beta A2b	ENSDARG00000041925.8	47.1329	0.00207197517355391		UP
449795			zgc:101840	zgc:101840	ENSDARG00000033201.6	46.9365	0.0192637205668892		UP
563713	8829809	EnvZ-OmpR (osmotic stress response) two-component regulatory system	mustn1b	musculoskeletal embryonic nuclear protein 1b	ENSDARG00000089086.2	46.7311	0.0224179509279647		UP
394000		Tryptophan biosynthesis chorismate => tryptophan	pgm1	phosphoglucomutase 1	ENSDARG00000013561.7	46.7215	4.73715408891728e-16		UP
566327		Glyoxylate and dicarboxylate metabolism	enox2	ecto-NOX disulfide-thiol exchanger 2	ENSDARG00000078942.3	46.719	0.0233636138414856		UP
569052	100845664	RNA polymerase I eukaryotes	kcnj1a.6	potassium inwardly-rectifying channel subfamily J member 1a tandem duplicate 6	ENSDARG00000088484.3	46.6872	0.023380467809774		UP
566166	11874904	Mismatch repair	zgc:136564	zgc:136564	ENSDARG00000041372.5	46.5516	0.00234792288971349		UP
334195			mat1a	methionine adenosyltransferase I alpha	ENSDARG00000039605.3	46.4755	0.0045941514916332		UP
768182			mcu	mitochondrial calcium uniporter	ENSDARG00000101175.1	46.375	0.00492330147900235		UP
560000	5380699	ChvG-ChvI (acidity sensing) two-component regulatory system	cpt1ab	carnitine palmitoyltransferase 1Ab (liver)	ENSDARG00000062054.8	46.2896	0.00261418563973521		UP
415248		Zinc transport system	rcn3	reticulocalbin 3 EF-hand calcium binding domain	ENSDARG00000037961.7	46.2052	0.00414479366064604		UP
555432		BceS-BceR (bacitracin transport) two-component regulatory system	crema	cAMP responsive element modulator a	ENSDARG00000023217.8	46.0341	0.0192456668280873		UP
567017	11838120	Base excision repair	kera	keratocan	ENSDARG00000056938.5	45.3823	0.00418254754557807		UP
30567		Histidine metabolism	pax6a	paired box 6a	ENSDARG00000103379.1	45.0358	0.00332509875276328		UP
795319	937743	Putative peptide transport system	klhl40b	kelch-like family member 40b	ENSDARG00000019125.6	45.0306	0.00547534414813527		UP
100124622			gsta.2	glutathione S-transferase alpha tandem duplicate 2	ENSDARG00000039832.5	44.9404	7.07863559845847e-08		UP
100150876			aifm3	apoptosis inducing factor mitochondria associated 3	ENSDARG00000062780.4	44.8044	0.0233035313969494		UP
799608		Cysteine and methionine metabolism	ccnd2a	cyclin D2 a	ENSDARG00000051748.7	44.7072	0.00276837739233043		UP
559789		MprB-MprA (maintenance of persistent infection) two-component regulatory system	tmem268	transmembrane protein 268	ENSDARG00000087611.2	44.188	0.0031545310229195		UP
403042		Thiamine biosynthesis AIR => thiamine-P/thiamine-2P	gli3	GLI family zinc finger 3	ENSDARG00000052131.7	44.1142	0.00440985195790864		UP
767639			zgc:153253	betacellulin-like	ENSDARG00000098112.1	44.021	0.00443143950760149		UP
566757	11775029	Phenylalanine tyrosine and tryptophan biosynthesis	afap1l1a	actin filament associated protein 1-like 1a	ENSDARG00000089162.4	43.9149	0.00665123844365252		UP
567064	11785284	Glutathione metabolism	sema3b	sema domain immunoglobulin domain (Ig) short basic domain secreted (semaphorin) 3B	ENSDARG00000011672.11	43.8669	0.00334981007915287		UP
568958	11850892	Glutathione metabolism	wu:fc46h12	wu:fc46h12	ENSDARG00000104814.2	43.7106	7.67517573520668e-19		UP
368885			slc1a4	solute carrier family 1 (glutamate/neutral amino acid transporter) member 4	ENSDARG00000000551.11	43.4692	0.00317839357412617		UP
30151			isl2b	ISL LIM homeobox 2b	ENSDARG00000053499.3	43.3034	0.00715459690900977		UP
619269		Twin-arginine translocation (Tat) system	agxt2	alanine--glyoxylate aminotransferase 2	ENSDARG00000100709.1	43.1158	0.0125601272433618		UP
					ENSDARG00000102915.1	43.1131	0.048548811017938		UP
323269			zbtb16a	zinc finger and BTB domain containing 16a	ENSDARG00000007184.10	43.0692	8.01738061893614e-09		UP
					ENSDARG00000014050.9	43.0617	0.0282529598530699		UP
335616			agr2	anterior gradient 2	ENSDARG00000070480.6	43.0291	6.53842114337391e-05		UP
30234		Histidine metabolism	tnw	tenascin W	ENSDARG00000024829.10	42.8756	2.4671431859667e-07		UP
					ENSDARG00000073970.4	42.7296	9.06145610916374e-11		UP
393864			naprt	nicotinate phosphoribosyltransferase	ENSDARG00000027930.6	42.4481	0.00555810984953345		UP
100332076			gcnt3	glucosaminyl (N-acetyl) transferase 3 mucin type	ENSDARG00000060471.6	42.421	0.0283633532199686		UP
553589		Glyoxylate and dicarboxylate metabolism	lyrm5a	LYR motif containing 5a	ENSDARG00000099560.1	42.3818	0.0311609461538055		UP
394012		C1-unit interconversion prokaryotes	itga9	integrin alpha 9	ENSDARG00000032435.6	42.1152	0.0140695649882863		UP
323424			sult1st1	sulfotransferase family 1 cytosolic sulfotransferase 1	ENSDARG00000028275.7	41.9802	0.00373144511719787		UP
555766			etv2	ets variant 2	ENSDARG00000053868.4	41.7444	4.8167991456384e-06		UP
767804			vwde	von Willebrand factor D and EGF domains	ENSDARG00000103443.1	41.7196	8.03075909213002e-17		UP
564906		Manganese/zinc/iron transport system	MGC174155	Cathepsin L1-like	ENSDARG00000087651.3	41.6999	1.13963568513739e-08		UP
393771	7333642	Fatty acid biosynthesis elongation	tmem126a	transmembrane protein 126A	ENSDARG00000014506.7	41.5498	0.00418173951589774		UP
					ENSDARG00000104815.1	41.4434	0.0309351421264329		UP
321046			c3a.1	complement component c3a duplicate 1	ENSDARG00000012694.8	41.268	5.8472378934743e-26		UP
541359		Sesquiterpenoid and triterpenoid biosynthesis	zgc:113531	zgc:113531	ENSDARG00000038794.4	41.2409	0.031200107702708		UP
570354		Heme transport system	apoa4b.2	apolipoprotein A-IV b tandem duplicate 2	ENSDARG00000020866.9	41.1602	1.1771809971003e-19		UP
541343		Sesquiterpenoid and triterpenoid biosynthesis	meig1	meiosis/spermiogenesis associated 1	ENSDARG00000045705.7	41.1186	0.00404813071473768		UP
567623		Cysteine and methionine metabolism	zgc:174153	zgc:174153	ENSDARG00000079376.4	41.0663	1.32504530225104e-07		UP
58143		Pyruvate metabolism	mylz3	myosin light polypeptide 3 skeletal muscle	ENSDARG00000017441.10	40.9676	3.15902799566976e-06		UP
556641	8049801	SLN1-YPD1-SSK1/SKN7 (osmosensing) two-component regulatory system	pld1a	phospholipase D1a	ENSDARG00000056228.5	40.9077	0.00954994551063095		UP
30466	3856200	Amino sugar and nucleotide sugar metabolism	ascl1a	achaete-scute family bHLH transcription factor 1a	ENSDARG00000038386.4	40.8194	0.00921407249021768		UP
325084			src	v-src avian sarcoma (Schmidt-Ruppin A-2) viral oncogene homolog	ENSDARG00000008107.11	40.7564	0.00430775810222422		UP
58050	5555307	Lipoic acid metabolism	hoxa4a	homeobox A4a	ENSDARG00000103862.1	40.6936	0.00464111061213142		UP
30443			ctslb	cathepsin Lb	ENSDARG00000039173.6	40.5664	0.00113109155678936		UP
564731		RNA polymerase bacteria	LOC564731	major facilitator superfamily domain-containing protein 8-like	ENSDARG00000087525.2	40.5334	0.000246562515426479		UP
767674			fam102ab	family with sequence similarity 102 member Ab	ENSDARG00000016866.11	40.0102	0.00512368516942431		UP
393696	943731	Lysine biosynthesis succinyl-DAP pathway aspartate => lysine	hpca	hippocalcin	ENSDARG00000018397.8	39.9541	0.00510204434278505		UP
445189			optc	opticin	ENSDARG00000014358.8	39.9089	0.00547178557042964		UP
558206		GlrK-GlrR (amino sugar metabolism) two-component regulatory system	cspg5a	chondroitin sulfate proteoglycan 5a	ENSDARG00000069981.5	39.7901	0.00874882568747154		UP
393455		PRPP biosynthesis ribose 5P => PRPP	hao2	hydroxyacid oxidase 2 (long chain)	ENSDARG00000027992.8	39.6949	0.00499559451430756		UP
					ENSDARG00000095843.1	39.6245	0.0233636138414856		UP
30329	3853167	Citrate cycle (TCA cycle)	hoxd4a	homeobox D4a	ENSDARG00000059276.3	39.5002	0.00646334562652252		UP
321053			mybphb	myosin binding protein Hb	ENSDARG00000003081.8	39.3556	0.00557544345303534		UP
80354	7159548	DNA replication	slit3	slit homolog 3 (Drosophila)	ENSDARG00000034268.9	39.1405	0.00657552204900232		UP
323465			vcanb	versican b	ENSDARG00000009401.9	38.9697	0.0114708306270613		UP
564690		CckA-CtrA/CpdR (cell cycle control) two-component regulatory system	zgc:174904	zgc:174904	ENSDARG00000059049.5	38.8157	0.00657552204900232		UP
793127		Galactose metabolism	c8b	complement component 8 beta polypeptide	ENSDARG00000039517.7	38.7212	0.00547178557042964		UP
572000			cyp2aa1	cytochrome P450 family 2 subfamily AA polypeptide 1	ENSDARG00000099003.1	38.385	0.00677729149219891		UP
573084			tbx2a	T-box 2a	ENSDARG00000018025.9	38.2573	0.00598638438467904		UP
562051		CitA-CitB (citrate fermentation) two-component regulatory system	tmprss9	transmembrane protease serine 9	ENSDARG00000029841.8	38.0201	6.0148425019808e-06		UP
559852		PhoR-PhoB (phosphate starvation response) two-component regulatory system	si:ch211-106h4.6	si:ch211-106h4.6	ENSDARG00000077219.4	37.9675	0.0410280299964129		UP
171478	9715691	Ascorbate and aldarate metabolism	fabp3	fatty acid binding protein 3 muscle and heart	ENSDARG00000023290.7	37.6722	2.56825645832475e-11		UP
100148373			or113-1	odorant receptor family A subfamily 113 member 1	ENSDARG00000105671.1	37.1241	0.0145158439850707		UP
556123		KdpD-KdpE (potassium transport) two-component regulatory system	slit1a	slit homolog 1a (Drosophila)	ENSDARG00000044954.7	37.1086	0.00665123844365252		UP
359830			fgf10a	fibroblast growth factor 10a	ENSDARG00000030932.4	37.0425	0.0225370661286654		UP
100006257			cetn2	centrin EF-hand protein 2	ENSDARG00000101510.1	36.9653	0.019644338407877		UP
553591		Pentose phosphate pathway	ttc39c	tetratricopeptide repeat domain 39C	ENSDARG00000102308.1	36.9564	0.0233077069763809		UP
58046	5558772	Vitamin B6 metabolism	hoxc1a	homeo box C1a	ENSDARG00000070337.4	36.9443	0.0069023295543768		UP
					ENSDARG00000074740.3	36.9136	0.0448914602121636		UP
30397	3852903	C5-Branched dibasic acid metabolism	pou3f2b	POU class 3 homeobox 2b	ENSDARG00000076262.3	36.8719	0.007482882739815		UP
557223		PhoR-PhoB (phosphate starvation response) two-component regulatory system	si:ch211-1a19.3	si:ch211-1a19.3	ENSDARG00000100968.1	36.7423	0.0454255198333628		UP
399692		Methionine salvage pathway	cyp17a1	cytochrome P450 family 17 subfamily A polypeptide 1	ENSDARG00000033566.5	36.6878	0.00757922908051204		UP
393775	7333341	Coenzyme A biosynthesis pantothenate => CoA	clu	clusterin	ENSDARG00000010434.12	36.6158	0.0242153807372795		UP
567959		Aminobenzoate degradation	snapin	SNAP-associated protein	ENSDARG00000062382.5	36.6094	0.00773083436796032		UP
445315		Glutathione transport system	chrne	cholinergic receptor nicotinic epsilon	ENSDARG00000034307.7	36.4961	0.015317135903945		UP
100001260			ppp1r3ab	protein phosphatase 1 regulatory subunit 3Ab	ENSDARG00000088813.2	36.4818	0.00720652312789213		UP
170454		Phenylalanine tyrosine and tryptophan biosynthesis	meis2a	Meis homeobox 2a	ENSDARG00000098240.1	36.2548	1.27682983889417e-05		UP
393713	941938	Biotin biosynthesis pimeloyl-ACP/CoA => biotin	fhit	fragile histidine triad gene	ENSDARG00000078195.2	36.0274	0.0101833454545086		UP
436906		Osmoprotectant transport system	cryzl1	crystallin zeta (quinone reductase)-like 1	ENSDARG00000026902.7	35.9595	0.0102415319350081		UP
792062	12631487	Biosynthesis of amino acids	cyt1l	type I cytokeratin enveloping layer like	ENSDARG00000036832.9	35.9134	8.04681583562296e-21		UP
406370		Pyruvate oxidation pyruvate => acetyl-CoA	pla2g6	phospholipase A2 group VI (cytosolic calcium-independent)	ENSDARG00000060921.8	35.7837	0.0124530004098475		UP
560400	3709146	PhoR-PhoB (phosphate starvation response) two-component regulatory system	actn1	actinin alpha 1	ENSDARG00000007219.10	35.7542	0.0126158654685811		UP
30095			ckma	creatine kinase muscle a	ENSDARG00000035327.3	35.5124	5.49168405991043e-12		UP
					ENSDARG00000095457.2	35.4487	0.013224436990131		UP
100073329			zgc:165573	zgc:165573	ENSDARG00000102482.1	35.3909	0.00967250998149081		UP
					ENSDARG00000092726.2	35.3819	0.00942147779956931		UP
					ENSDARG00000063407.5	35.2221	0.0403389678205435		UP
					ENSDARG00000099115.1	34.6514	0.014669508502299		UP
436963	3474818	Hydroxypropionate-hydroxybutylate cycle	csdc2a	cold shock domain containing C2 RNA binding a	ENSDARG00000041323.5	34.6387	0.0289278003903359		UP
492523	103692719	tRNA methyltransferase activity	def8	differentially expressed in FDCP 8 homolog (mouse)	ENSDARG00000068208.6	34.5215	0.0165590790547381		UP
352928			gpx4a	glutathione peroxidase 4a	ENSDARG00000068478.5	34.5027	4.29358123152921e-45		UP
556247		MprB-MprA (maintenance of persistent infection) two-component regulatory system	cttnbp2nlb	CTTNBP2 N-terminal like b	ENSDARG00000056091.7	34.4821	0.0173762554609125		UP
415097		Putative ABC transport system	zic6	zic family member 6	ENSDARG00000071496.3	34.4184	0.0138909374862277		UP
					ENSDARG00000040442.5	34.4042	1.64569309956466e-05		UP
					ENSDARG00000017121.7	34.2206	0.013478958714462		UP
30575		Novobiocin biosynthesis	mef2ca	myocyte enhancer factor 2ca	ENSDARG00000029764.7	34.1253	0.00921407249021768		UP
572466			sytl2b	synaptotagmin-like 2b	ENSDARG00000075436.6	34.0713	0.0130490789375626		UP
799643		Glyoxylate and dicarboxylate metabolism	LOC799643	novel protein containing SEA domains	ENSDARG00000069566.5	33.8522	0.0155621450366349		UP
325033			ptprn2	protein tyrosine phosphatase receptor type N polypeptide 2	ENSDARG00000035970.9	33.8521	6.59483593293551e-09		UP
791772	11866743	Biosynthesis of amino acids	lect1	leukocyte cell derived chemotaxin 1	ENSDARG00000100133.1	33.7806	0.0103007618117645		UP
494049	4350002	endosperm development	zgc:101853	zgc:101853	ENSDARG00000036894.7	33.7352	3.05188233677776e-08		UP
393690	942981	Entner-Doudoroff pathway glucose-6P => glyceraldehyde-3P + pyruvate	med30	mediator complex subunit 30	ENSDARG00000101115.1	33.637	0.0105107815244339		UP
569092		Pentose phosphate pathway oxidative phase glucose 6P => ribulose 5P	angptl2a	angiopoietin-like 2a	ENSDARG00000024030.8	33.2715	0.0182808099050752		UP
445059		PTS system fructose-specific II component	adprh	ADP-ribosylarginine hydrolase	ENSDARG00000040712.6	33.1634	0.0181911308170245		UP
393994		Citrate cycle first carbon oxidation oxaloacetate => 2-oxoglutarate	ttll1	tubulin tyrosine ligase-like family member 1	ENSDARG00000090778.3	33.1278	0.023380467809774		UP
					ENSDARG00000073843.5	33.007	0.0109930545245512		UP
569946		Succinate dehydrogenase prokaryotes	trpm1b	transient receptor potential cation channel subfamily M member 1b	ENSDARG00000103476.1	32.9338	0.000116481445391161		UP
64270	5967365	Propanoate metabolism	epha4b	eph receptor A4b	ENSDARG00000011600.11	32.9232	0.0349941996798987		UP
83908	107050929	Glycosphingolipid biosynthesis - ganglio series	ucp1	uncoupling protein 1	ENSDARG00000023151.10	32.8696	0.0170650222407254		UP
393961	4915223	Peptides/nickel transport system	tcea2	transcription elongation factor A (SII) 2	ENSDARG00000012927.8	32.8564	0.0246491190654854		UP
568786	11860836	Glutathione metabolism	bnc1	basonuclin 1	ENSDARG00000100757.1	32.8509	0.0118528507743254		UP
565875		Leucine biosynthesis 2-oxoisovalerate => 2-oxoisocaproate	nr1i2	nuclear receptor subfamily 1 group I member 2	ENSDARG00000029766.9	32.789	0.0131511364488736		UP
114404			cx44.2	connexin 44.2	ENSDARG00000077765.4	32.737	0.000834369812368319		UP
436834	1013103	RNA polymerase bacteria	clic2	chloride intracellular channel 2	ENSDARG00000010625.7	32.7343	0.0253285480776446		UP
566059	104583049	Terpenoid backbone biosynthesis	abi3b	ABI family member 3b	ENSDARG00000063283.5	32.6715	0.000316007305684233		UP
100000559			vkorc1	vitamin K epoxide reductase complex subunit 1	ENSDARG00000086183.2	32.6077	0.0142438801805582		UP
30416	3851295	Caprolactam degradation	dbx1b	developing brain homeobox 1b	ENSDARG00000001859.6	32.4834	0.0132707000511327		UP
554095		Glycerolipid metabolism	fabp1b.1	fatty acid binding protein 1b tandem duplicate 1	ENSDARG00000059227.7	32.419	5.87559726605706e-08		UP
30519	3865904	Selenocompound metabolism	myb	v-myb avian myeloblastosis viral oncogene homolog	ENSDARG00000053666.6	32.2248	0.0159176956472088		UP
					ENSDARG00000004232.8	32.1627	0.0154785978436621		UP
394103	8048342	Threonine biosynthesis aspartate => homoserine => threonine	sardh	sarcosine dehydrogenase	ENSDARG00000058102.7	32.1349	6.07807199733192e-16		UP
					ENSDARG00000061764.8	32.0547	4.7987630572976e-25		UP
100330160			nampta	nicotinamide phosphoribosyltransferase a	ENSDARG00000030598.7	32.0202	0.0133480214326806		UP
553802	11713750	Ascorbate and aldarate metabolism	aamdc	adipogenesis associated Mth938 domain containing	ENSDARG00000103957.1	31.9635	0.0265892765697502		UP
445506		Iron complex transport system	emp2	epithelial membrane protein 2	ENSDARG00000044588.4	31.7883	4.03130881310679e-10		UP
					ENSDARG00000104488.1	31.7431	0.0470884889086986		UP
565914	28671823	MprB-MprA (maintenance of persistent infection) two-component regulatory system	plekhh1	pleckstrin homology domain containing family H (with MyTH4 domain) member 1	ENSDARG00000053835.4	31.6738	0.0139652994005599		UP
393318		Zinc transport system	tmem54a	transmembrane protein 54a	ENSDARG00000059247.6	31.4256	2.07712954834702e-10		UP
100148329			LOC100148329	hairy-related 4.2-like	ENSDARG00000094426.3	31.4186	0.0153688645221133		UP
394093	8048748	Glycolysis core module involving three-carbon compounds	ambp	alpha-1-microglobulin/bikunin precursor	ENSDARG00000004296.7	31.2763	2.67737580432013e-17		UP
406204		Peptides/nickel transport system	per1b	period circadian clock 1b	ENSDARG00000012499.8	31.2145	0.0144427019920262		UP
568689		Two-component system	card14	caspase recruitment domain family member 14	ENSDARG00000103485.1	31.0925	0.0295149816675152		UP
564061		CusS-CusR (copper tolerance) two-component regulatory system	si:ch73-86n18.1	si:ch73-86n18.1	ENSDARG00000056379.5	31.0601	0.0146585309209752		UP
550580		Lysine biosynthesis acetyl-DAP pathway aspartate => lysine	sqrdl	sulfide quinone reductase-like (yeast)	ENSDARG00000017034.12	31.0502	0.0156346485879485		UP
767723			zgc:153595	zgc:153595	ENSDARG00000035837.5	31.0357	0.0155391124674874		UP
30418			nr2f1a	nuclear receptor subfamily 2 group F member 1a	ENSDARG00000052695.5	30.9117	0.0162152498059421		UP
323706			rtn1a	reticulon 1a	ENSDARG00000006497.11	30.9094	0.0228812809707233		UP
436742		Guanine ribonucleotide biosynthesis IMP => GDPGTP	napg	N-ethylmaleimide-sensitive factor attachment protein gamma	ENSDARG00000043012.5	30.7791	0.0331125865062919		UP
436935		Molybdate transport system	rgs2	regulator of G-protein signaling 2	ENSDARG00000098761.1	30.7103	4.07899442972745e-09		UP
338304			ppdpfa	pancreatic progenitor cell differentiation and proliferation factor a	ENSDARG00000007682.7	30.7025	0.0222695138939779		UP
60636		Glycerophospholipid metabolism	pax5	paired box 5	ENSDARG00000037383.7	30.4919	0.0487533752283288		UP
449947	105759302	N-glycan biosynthesis complex type	slc16a12b	solute carrier family 16 member 12b	ENSDARG00000089885.3	30.1295	0.0156154900993667		UP
30574		Phenylalanine tyrosine and tryptophan biosynthesis	dlx2a	distal-less homeobox 2a	ENSDARG00000079964.3	30.0952	0.0166089097237211		UP
324520			abraa	actin binding Rho activating protein a	ENSDARG00000038583.6	29.8752	0.000608519561841963		UP
436809		NADH:quinone oxidoreductase prokaryotes	fam204a	family with sequence similarity 204 member A	ENSDARG00000039699.8	29.6526	0.016525187158451		UP
100534706			cttnbp2nla	CTTNBP2 N-terminal like a	ENSDARG00000053179.2	29.6289	0.027765535130999		UP
558508		GlrK-GlrR (amino sugar metabolism) two-component regulatory system	ugt1b1	UDP glucuronosyltransferase 1 family polypeptide B1	ENSDARG00000097491.1	29.5156	5.50927491059998e-07		UP
393155	5185419	Putative ABC transport system	osgn1	oxidative stress induced growth inhibitor 1	ENSDARG00000052279.5	29.4793	0.0248998382321947		UP
564821		Pentose phosphate pathway oxidative phase glucose 6P => ribulose 5P	col5a2a	collagen type V alpha 2a	ENSDARG00000031678.7	29.4666	9.50777169116385e-06		UP
30692		Inositol phosphate metabolism	ebf2	early B-cell factor 2	ENSDARG00000042525.6	29.4264	0.0170819484645357		UP
791580	10913459	Biosynthesis of amino acids	hspb8	heat shock protein b8	ENSDARG00000058365.5	29.397	7.16357181424144e-05		UP
					ENSDARG00000046013.8	29.2728	0.0172569601980186		UP
30682		Starch and sucrose metabolism	vegfaa	vascular endothelial growth factor Aa	ENSDARG00000103542.1	29.1992	0.02137706828539		UP
557002		PhoR-PhoB (phosphate starvation response) two-component regulatory system	myt1a	myelin transcription factor 1a	ENSDARG00000074030.4	29.094	0.0198135612145597		UP
58153		Propanoate metabolism	slc40a1	solute carrier family 40 (iron-regulated transporter) member 1	ENSDARG00000000241.11	29.02	6.18144384811966e-12		UP
337591			fam49ba	family with sequence similarity 49 member Ba	ENSDARG00000020929.9	29.0069	0.0192490868416913		UP
565975	13903014	SalK-SalR two-component regulatory system	hpgd	hydroxyprostaglandin dehydrogenase 15-(NAD)	ENSDARG00000012016.7	28.9186	0.0184312742523688		UP
100149066			her4.4	hairy-related 4 tandem duplicate 4	ENSDARG00000009822.10	28.8641	0.0215197978556943		UP
100331456			arhgef25a	Rho guanine nucleotide exchange factor (GEF) 25a	ENSDARG00000100606.1	28.6335	0.0394747059581818		UP
393854		Fatty acid biosynthesis elongation	dusp8a	dual specificity phosphatase 8a	ENSDARG00000009299.10	28.6279	0.0453064152361821		UP
100332982			si:ch73-340m8.2	si:ch73-340m8.2	ENSDARG00000040258.7	28.5461	0.0410466943854306		UP
					ENSDARG00000078387.4	28.5157	0.0247267957258382		UP
393769	7333140	Histidine degradation histidine => N-formiminoglutamate => glutamate	elovl4a	ELOVL fatty acid elongase 4a	ENSDARG00000006773.8	28.4653	0.0430227514820784		UP
30591		Glycerophospholipid metabolism	hsp90aa1.1	heat shock protein 90 alpha (cytosolic) class A member 1 tandem duplicate 1	ENSDARG00000010478.11	28.3462	9.83902087139458e-25		UP
					ENSDARG00000078280.4	28.3407	0.047415233338572		UP
569128		Coenzyme A biosynthesis pantothenate => CoA	ccdc80l1	coiled-coil domain containing 80 like 1	ENSDARG00000030975.7	28.3263	0.0280680696621316		UP
406465			slc37a4a	solute carrier family 37 (glucose-6-phosphate transporter) member 4a	ENSDARG00000038106.6	28.2783	0.0196767923504746		UP
324215			igf2b	insulin-like growth factor 2b	ENSDARG00000033307.4	28.2595	0.0232216170803926		UP
64698	5954169	Selenocompound metabolism	dcn	decorin	ENSDARG00000012066.10	28.2351	2.69947006729524e-05		UP
393877		ABC-2 type transport system	derl3	derlin 3	ENSDARG00000033871.7	28.135	0.00137416065937209		UP
324481			clic1	chloride intracellular channel 1	ENSDARG00000103340.1	28.0773	0.0229015421949055		UP
569404		Citrate cycle first carbon oxidation oxaloacetate => 2-oxoglutarate	pdlim4	PDZ and LIM domain 4	ENSDARG00000068973.4	27.9871	0.0219450177951822		UP
393789	7332227	RNA polymerase bacteria	hdac9b	histone deacetylase 9b	ENSDARG00000056642.6	27.9474	0.0348321292063086		UP
394109	8048444	Pyrimidine ribonucleotide biosynthesis UMP => UDP/UTPCDP/CTP	dtnbp1a	dystrobrevin binding protein 1a	ENSDARG00000055115.5	27.7398	0.0208922742237829		UP
360209			pvalb9	parvalbumin 9	ENSDARG00000071601.2	27.6556	1.24333166671689e-15		UP
100149863			LOC100149863	hairy-related 4.1-like	ENSDARG00000056732.4	27.5059	0.0231429400520869		UP
436823	1014618	Pentose phosphate pathway non-oxidative phase fructose 6P => ribose 5P	pir	pirin	ENSDARG00000056638.5	27.422	0.0220636506578443		UP
404627		Glutathione biosynthesis glutamate => glutathione	six1b	SIX homeobox 1b	ENSDARG00000026473.7	27.3366	0.0222093934719271		UP
100002756			sorbs1	sorbin and SH3 domain containing 1	ENSDARG00000103435.1	27.2662	0.0352100432320402		UP
550548		Lysine biosynthesis DAP aminotransferase pathway aspartate => lysine	stmn1b	stathmin 1b	ENSDARG00000033655.6	27.1303	0.005349826238977		UP
569202		Aminoacyl-tRNA biosynthesis prokaryotes	arhgef19	Rho guanine nucleotide exchange factor (GEF) 19	ENSDARG00000078853.5	27.0623	2.1764247964756e-05		UP
567599	11822818	Protein export	rasa4	RAS p21 protein activator 4	ENSDARG00000029372.7	27.0188	0.0236386469205988		UP
559896		RegB-RegA (redox response) two-component regulatory system	cd99	CD99 molecule	ENSDARG00000051975.7	26.9994	1.76338450004888e-13		UP
					ENSDARG00000078854.3	26.9959	0.0246144781462977		UP
321421			tgfbi	transforming growth factor beta-induced	ENSDARG00000071586.5	26.9912	0.0268600078927844		UP
564667		General L-amino acid transport system	tmtc2a	transmembrane and tetratricopeptide repeat containing 2a	ENSDARG00000045753.5	26.9428	0.0397848275047593		UP
449655		Reductive pentose phosphate cycle ribulose-5P => glyceraldehyde-3P	atp6v1c1b	ATPase H+ transporting lysosomal V1 subunit C1b	ENSDARG00000035880.6	26.9259	3.48481093921992e-06		UP
336933			rhogb	ras homolog family member Gb	ENSDARG00000004301.7	26.8611	0.0312373654645015		UP
415240		Arginine transport system	cav2	caveolin 2	ENSDARG00000052000.4	26.8071	6.600579760893e-11		UP
103911725			LOC103911725	molybdopterin synthase sulfur carrier subunit-like	ENSDARG00000077202.4	26.8007	0.0235731337442421		UP
100150502			iffo2a	intermediate filament family orphan 2a	ENSDARG00000062101.6	26.7075	0.0454413727683274		UP
561694		GlnL-GlnG (nitrogen regulation) two-component regulatory system	si:ch211-225b11.1	si:ch211-225b11.1	ENSDARG00000002405.9	26.6701	0.00142918071843715		UP
321195			serpina1l	serine (or cysteine) proteinase inhibitor clade A (alpha-1 antiproteinase antitrypsin) member 1 like	ENSDARG00000090850.5	26.5397	4.63961393613024e-05		UP
504078	447813	236-trihydroxyisonicotinate decarboxylase activity	sod3a	superoxide dismutase 3 extracellular a	ENSDARG00000070168.4	26.4856	5.76139806544544e-08		UP
					ENSDARG00000086579.3	26.4829	0.0413685549945033		UP
568061	11811755	Thiamine metabolism	napepld	N-acyl phosphatidylethanolamine phospholipase D	ENSDARG00000009252.8	26.3411	0.0255188880313656		UP
100330746			scg5	secretogranin V	ENSDARG00000032126.6	26.1961	0.0405685561012816		UP
100006207			si:ch73-147o17.1	si:ch73-147o17.1	ENSDARG00000097236.2	26.1951	0.0480601895771403		UP
570991		Iron complex transport system	si:ch1073-340i21.3	si:ch1073-340i21.3	ENSDARG00000088885.2	26.193	2.19818195766703e-30		UP
30308			wnt10b	wingless-type MMTV integration site family member 10b	ENSDARG00000040925.7	26.0876	0.0318575898376349		UP
100149391			tnrc6c2	trinucleotide repeat containing 6C2	ENSDARG00000103851.1	26.034	0.0341522490188146		UP
553558		Lipoic acid metabolism	phactr3b	phosphatase and actin regulator 3b	ENSDARG00000019304.11	26.0184	0.0272557356445768		UP
100538314			si:ch211-210k13.2	si:ch211-210k13.2	ENSDARG00000099902.2	25.9495	0.000140363099428796		UP
798375		Pentose phosphate pathway oxidative phase glucose 6P => ribulose 5P	apln	apelin	ENSDARG00000053279.5	25.8953	0.0287774500212084		UP
58128		Amino sugar and nucleotide sugar metabolism	fabp7a	fatty acid binding protein 7 brain a	ENSDARG00000007697.8	25.8886	3.77906195716754e-09		UP
321177			si:ch211-153b23.5	si:ch211-153b23.5	ENSDARG00000058206.5	25.8792	2.3660068170963e-07		UP
100331745			npr2	natriuretic peptide receptor 2	ENSDARG00000104393.1	25.8063	0.0352350642446207		UP
100332911			gpam	glycerol-3-phosphate acyltransferase mitochondrial	ENSDARG00000074169.4	25.7787	0.0356980076853498		UP
494031	843258	longitudinal axis specification	usp2a	ubiquitin specific peptidase 2a	ENSDARG00000020107.9	25.6177	0.0282513839927329		UP
550381	11604563	Biotin metabolism	mal	mal T-cell differentiation protein	ENSDARG00000030094.5	25.4837	1.83178161847675e-07		UP
30739	3868808	Homologous recombination	tgfbr2	transforming growth factor beta receptor II	ENSDARG00000034541.5	25.4389	0.0284105327729349		UP
30732	3868606	DNA replication	elavl3	ELAV like neuron-specific RNA binding protein 3	ENSDARG00000014420.9	25.381	0.031666082328551		UP
336782			ufsp2	ufm1-specific peptidase 2	ENSDARG00000056369.6	25.3665	0.0294149876358527		UP
100037383			atp1b4	ATPase Na+/K+ transporting beta 4 polypeptide	ENSDARG00000053262.6	25.3452	0.0482055490057565		UP
100330275			mss51	MSS51 mitochondrial translational activator	ENSDARG00000075463.4	25.289	0.0305018664886259		UP
					ENSDARG00000078844.3	25.1607	7.28526641567381e-10		UP
565145		D-Methionine transport system	adamts1	ADAM metallopeptidase with thrombospondin type 1 motif 1	ENSDARG00000103519.1	25.1421	0.0402870427241479		UP
566880		Naphthalene degradation	myo18aa	myosin XVIIIAa	ENSDARG00000075752.5	25.1375	0.0311974686965481		UP
393421			etnppl	ethanolamine-phosphate phospho-lyase	ENSDARG00000035544.7	25.0497	0.0291777145537749		UP
30608			gap43	growth associated protein 43	ENSDARG00000099744.1	25.0365	0.000639899740309448		UP
336290			rnasekb	ribonuclease RNase K b	ENSDARG00000104458.1	24.9448	0.0032101636648167		UP
325881			f2	coagulation factor II (thrombin)	ENSDARG00000036041.7	24.8455	1.37430762979501e-18		UP
					ENSDARG00000099283.2	24.7114	0.0312325632616563		UP
286748			b3gnt7	UDP-GlcNAc:betaGal beta-13-N-acetylglucosaminyltransferase 7	ENSDARG00000038489.5	24.6369	0.0309013926642505		UP
325979			zgc:55781	zgc:55781	ENSDARG00000057184.5	24.6106	0.0454972570941177		UP
431759		Glycolysis (Embden-Meyerhof pathway) glucose => pyruvate	prss35	protease serine 35	ENSDARG00000100691.1	24.5898	0.00692479805312288		UP
557693		CusS-CusR (copper tolerance) two-component regulatory system	rapgef2	Rap guanine nucleotide exchange factor (GEF) 2	ENSDARG00000005482.8	24.5842	0.0334038855879636		UP
563972		EnvZ-OmpR (osmotic stress response) two-component regulatory system	gstt1a	glutathione S-transferase theta 1a	ENSDARG00000042428.6	24.5223	0.000261666960566294		UP
497398	447801	2-carboxybenzaldehyde dehydrogenase activity	ch1073-291c23.1	ch1073-291c23.1	ENSDARG00000063631.6	24.521	4.71418265656471e-06		UP
777768		Phosphonate and phosphinate metabolism	fam46ba	family with sequence similarity 46 member Ba	ENSDARG00000039943.4	24.5129	6.75585546127188e-13		UP
393213	8590958	Ribosome eukaryotes	gde1	glycerophosphodiester phosphodiesterase 1	ENSDARG00000055108.4	24.4812	2.27572848365674e-17		UP
					ENSDARG00000091398.2	24.3204	0.0339267817922844		UP
450022		Multiple sugar transport system	ctsz	cathepsin Z	ENSDARG00000043081.6	24.3041	0.0321609888844423		UP
368404			gulp1a	GULP engulfment adaptor PTB domain containing 1a	ENSDARG00000001733.11	24.2472	0.0408826797272903		UP
492459	108348322	cytoskeletal protein binding	colec11	collectin sub-family member 11	ENSDARG00000013266.7	24.2325	0.0402808466069836		UP
100538303			muc13a	mucin 13a cell surface associated	ENSDARG00000069559.6	24.1411	0.0333911467890077		UP
373882	10776721	Mismatch repair	mmp14a	matrix metallopeptidase 14a (membrane-inserted)	ENSDARG00000002235.7	24.0094	0.000183571202824076		UP
100537878			ldlrad2	low density lipoprotein receptor class A domain containing 2	ENSDARG00000090297.2	23.8906	0.0338866210281824		UP
30147	3835287	Arachidonic acid metabolism	isl1	ISL LIM homeobox 1	ENSDARG00000004023.5	23.8753	0.0352100432320402		UP
407716		PTS system 2-O-A-mannosyl-D-glycerate-specific II component	st6galnac5b	ST6 (alpha-N-acetyl-neuraminyl-23-beta-galactosyl-13)-N-acetylgalactosaminide alpha-26-sialyltransferase 5b	ENSDARG00000057433.5	23.7564	0.0348963414692111		UP
					ENSDARG00000096986.2	23.6935	2.73733199484089e-08		UP
767689			bcam	basal cell adhesion molecule (Lutheran blood group)	ENSDARG00000090190.3	23.6565	0.0360800028361135		UP
140819	3853859	heterolactic fermentation	ptprfa	protein tyrosine phosphatase receptor type f a	ENSDARG00000103479.1	23.5031	0.0406512663072172		UP
100334955			vstm5	V-set and transmembrane domain containing 5	ENSDARG00000079795.3	23.4738	4.15452380710646e-06		UP
798787		Twin-arginine translocation (Tat) system	rnasel3	ribonuclease like 3	ENSDARG00000036171.8	23.3361	1.18760021492305e-15		UP
550501	11643368	RNA polymerase	zgc:111983	zgc:111983	ENSDARG00000006588.8	23.3333	0.0433895358353685		UP
100331874			itga3b	integrin alpha 3b	ENSDARG00000012824.9	23.2812	0.0372048733230074		UP
100148840			wnt7bb	wingless-type MMTV integration site family member 7Bb	ENSDARG00000071107.6	23.2738	0.0442078525727516		UP
403338		Zinc transport system	gnmt	glycine N-methyltransferase	ENSDARG00000006840.6	23.2349	0.0368945534738726		UP
100332904			si:ch211-286o17.1	si:ch211-286o17.1	ENSDARG00000100446.2	23.1786	8.31340013149704e-24		UP
321720			nt5c3a	5'-nucleotidase cytosolic IIIA	ENSDARG00000058597.6	23.1306	3.16500483022878e-07		UP
30581	3870051	D-Alanine metabolism	dlx4b	distal-less homeobox 4b	ENSDARG00000071560.2	23.0694	0.0412212523504498		UP
563644	2623415	ArcB-ArcA (anoxic redox control) two-component regulatory system	kdm6bb	lysine (K)-specific demethylase 6B b	ENSDARG00000056929.6	22.9712	0.0486895707428016		UP
325557			anxa2a	annexin A2a	ENSDARG00000003216.6	22.9345	9.6346703800514e-05		UP
436646		Teichoic acid transport system	galm	galactose mutarotase	ENSDARG00000057630.6	22.8642	0.0413234887553831		UP
406696			pgk1	phosphoglycerate kinase 1	ENSDARG00000054191.5	22.8057	5.96370375643763e-20		UP
494044	4336362	adaxial/abaxial pattern specification	efemp2a	EGF containing fibulin-like extracellular matrix protein 2a	ENSDARG00000094324.1	22.5378	5.76288101074847e-12		UP
336965			s100v2	S100 calcium binding protein V2	ENSDARG00000070702.5	22.5039	0.0437712733104126		UP
564123		MtrB-MtrA (osmotic stress response) two-component regulatory system	col18a1	collagen type XVIII alpha 1	ENSDARG00000036558.6	22.4607	4.63498545999373e-11		UP
751683	813130	host cell periphery	si:dkey-6n6.2	si:dkey-6n6.2	ENSDARG00000058032.3	22.4311	0.0409127087216939		UP
30681	3868801	Glutathione metabolism	mapk12a	mitogen-activated protein kinase 12a	ENSDARG00000042021.6	22.3801	0.0462271998786902		UP
407635		Fatty acid biosynthesis elongation	ptpn3	protein tyrosine phosphatase non-receptor type 3	ENSDARG00000055784.6	22.3425	0.0410233987309981		UP
404623		Phosphatidylethanolamine (PE) biosynthesis PA => PS => PE	uprt	uracil phosphoribosyltransferase (FUR1) homolog (S. cerevisiae)	ENSDARG00000035549.5	22.2127	0.0424198863111972		UP
561493	3920306	LytS-LytR two-component regulatory system	she	Src homology 2 domain containing E	ENSDARG00000087956.3	22.1801	0.00334879705990787		UP
30404	3853199	Vitamin B6 metabolism	hoxd10a	homeobox D10a	ENSDARG00000057859.5	22.1177	0.0457368311721702		UP
445208		PRPP biosynthesis ribose 5P => PRPP	camk2d1	calcium/calmodulin-dependent protein kinase (CaM kinase) II delta 1	ENSDARG00000043010.8	22.1028	0.0493174792580141		UP
402945		beta-Oxidation acyl-CoA synthesis	dhrs13l1	dehydrogenase/reductase (SDR family) member 13 like 1	ENSDARG00000098746.1	22.0908	0.0440836842371045		UP
494036	817410	centrolateral axis specification	murcb	muscle-related coiled-coil protein b	ENSDARG00000056743.4	22.0801	9.24669771028686e-05		UP
572199			ngs	notochord granular surface	ENSDARG00000054321.5	22.0143	1.43559000399133e-05		UP
394156	8049209	TRAMP complex	acadl	acyl-CoA dehydrogenase long chain	ENSDARG00000088357.2	21.9634	0.0492301933583283		UP
565576	100791764	Ski complex	plk2b	polo-like kinase 2b (Drosophila)	ENSDARG00000019130.7	21.9482	0.0432608166956759		UP
30766	3896263	Valine leucine and isoleucine biosynthesis	tal1	T-cell acute lymphocytic leukemia 1	ENSDARG00000019930.9	21.9434	0.000764384757984176		UP
431739	3370300	Cell division transport system	cmah	cytidine monophospho-N-acetylneuraminic acid hydroxylase	ENSDARG00000057714.6	21.8959	8.89759080117865e-12		UP
449685	24440096	Pentose phosphate pathway non-oxidative phase fructose 6P => ribose 5P	zgc:136410	zgc:136410	ENSDARG00000102241.1	21.7811	9.73567058414813e-06		UP
324413			bhlhe40	basic helix-loop-helix family member e40	ENSDARG00000004060.7	21.7413	0.0493688403476634		UP
					ENSDARG00000044676.6	21.664	0.0466884821038308		UP
553681	11729105	Nucleotide excision repair	ap5m1	adaptor-related protein complex 5 mu 1 subunit	ENSDARG00000031533.9	21.615	0.0455965209408219		UP
565402		BarA-UvrY (central carbon metabolism) two-component regulatory system	col11a1a	collagen type XI alpha 1a	ENSDARG00000026165.9	21.5386	7.54942009338069e-15		UP
101882587			frmpd1b	FERM and PDZ domain containing 1b	ENSDARG00000089009.2	21.5354	0.0498507830257337		UP
564308		LiaS-LiaR (cell wall stress response) two-component regulatory system	fam20a	family with sequence similarity 20 member A	ENSDARG00000079486.4	21.4532	0.000181127676011516		UP
796269	100228596	Keratan sulfate degradation	klb	klotho beta	ENSDARG00000076294.3	21.3681	0.0492301933583283		UP
447914		Cytochrome c oxidase prokaryotes	cox17	COX17 cytochrome c oxidase copper chaperone	ENSDARG00000069920.4	21.2898	6.59322349900166e-06		UP
570613		Ribose transport system	sord	sorbitol dehydrogenase	ENSDARG00000053405.4	21.2655	4.6462992345515e-14		UP
322660			upb1	ureidopropionase beta	ENSDARG00000011521.8	21.227	0.0471941157375518		UP
565706		AI-2 transport system	pde4ba	phosphodiesterase 4B cAMP-specific a	ENSDARG00000032868.8	21.1635	0.0470884889086986		UP
557335		PhoR-PhoB (phosphate starvation response) two-component regulatory system	nlrx1	NLR family member X1	ENSDARG00000073724.4	21.1495	0.0470955809108329		UP
407646		Biotin biosynthesis pimeloyl-ACP/CoA => biotin	tcn2	transcobalamin II	ENSDARG00000036481.5	21.1363	3.37318086766682e-10		UP
103909756			hhla2b.2	HERV-H LTR-associating 2b tandem duplicate 2	ENSDARG00000086254.3	21.0871	0.0493688403476634		UP
566465		Glyoxylate and dicarboxylate metabolism	apoba	apolipoprotein Ba	ENSDARG00000042780.5	20.9779	0.000161137599695038		UP
30725		ABC transporters	chrna1	cholinergic receptor nicotinic alpha 1 (muscle)	ENSDARG00000009021.7	20.8042	0.000190817013689027		UP
					ENSDARG00000009499.12	20.5238	2.99524358054382e-09		UP
436849	1014451	Putative polar amino acid transport system	hrsp12	heat-responsive protein 12	ENSDARG00000035882.6	20.0251	4.22711193767592e-08		UP
678619			prkag3b	protein kinase AMP-activated gamma 3b non-catalytic subunit	ENSDARG00000000369.9	19.9567	8.03649239572774e-05		UP
555202		MalK-MalR (malate transport) two-component regulatory system	col11a1b	collagen type XI alpha 1b	ENSDARG00000009014.11	19.4813	0.00490770202369686		UP
406570		RNA polymerase bacteria	wfikkn1	WAP follistatin/kazal immunoglobulin kunitz and netrin domain containing 1	ENSDARG00000101364.1	19.3833	0.00432588046443663		UP
567110		ABC transporters	col9a3	collagen type IX alpha 3	ENSDARG00000037845.5	19.3113	0.000235865544483032		UP
378987			zgc:77439	zgc:77439	ENSDARG00000039211.4	19.0939	3.39994997511283e-08		UP
					ENSDARG00000097368.2	19.0031	0.0017167447211638		UP
541344		Sesquiterpenoid and triterpenoid biosynthesis	prdx1	peroxiredoxin 1	ENSDARG00000058734.6	18.9456	7.06230644720725e-14		UP
58068	5558850	Flagellar assembly	pcxb	pyruvate carboxylase b	ENSDARG00000051939.6	18.872	0.0120068503261858		UP
566764	11772243	D-Alanine metabolism	scin	scinderin	ENSDARG00000010728.8	18.8563	0.0167438101898384		UP
					ENSDARG00000099309.1	18.846	2.93916859329209e-08		UP
406433		GABA biosynthesis prokaryotes putrescine => GABA	dhdhl	dihydrodiol dehydrogenase (dimeric) like	ENSDARG00000028336.4	18.6817	8.95593519727016e-08		UP
447803		Biotin biosynthesis pimeloyl-ACP/CoA => biotin	pon1	paraoxonase 1	ENSDARG00000032496.7	18.46	5.00590325471012e-15		UP
107988037			LOC107988037	uncharacterized LOC107988037	ENSDARG00000101892.2	18.2784	2.45574771692335e-06		UP
553370		Aminobenzoate degradation	fibina	fin bud initiation factor a	ENSDARG00000039949.5	18.2018	0.0174125132798909		UP
30327		Homologous recombination	cyt1	type I cytokeratin enveloping layer	ENSDARG00000092947.3	18.0589	2.34140619936895e-25		UP
100334151			si:dkey-262k9.2	si:dkey-262k9.2	ENSDARG00000098024.2	17.9617	0.0071419483288258		UP
436866	1014761	PTS system mannose-specific II component	tnfsf10	tumor necrosis factor (ligand) superfamily member 10	ENSDARG00000057241.3	17.8669	0.00621761424596097		UP
559992	5381172	PhoR-PhoB (phosphate starvation response) two-component regulatory system	tpd52	tumor protein D52	ENSDARG00000061713.8	17.8385	8.59013710308345e-07		UP
					ENSDARG00000101164.1	17.8007	2.70236753607246e-09		UP
100330435			apobb.2	apolipoprotein Bb tandem duplicate 2	ENSDARG00000075016.7	17.7746	7.94109555854465e-16		UP
550481		Lipoic acid metabolism	rhoub	ras homolog family member Ub	ENSDARG00000012968.7	17.6579	0.000863251426318597		UP
100002007			oaz2a	ornithine decarboxylase antizyme 2a	ENSDARG00000045929.6	17.6	5.24719696161937e-06		UP
555724	9119292	CssS-CssR (secretion stress response) two-component regulatory system	slc30a10	solute carrier family 30 member 10	ENSDARG00000103983.1	17.582	0.00763748922363227		UP
557582		EnvZ-OmpR (osmotic stress response) two-component regulatory system	si:dkey-28n18.9	si:dkey-28n18.9	ENSDARG00000097193.2	17.5263	0.00106200163568043		UP
100000085			si:ch211-212k18.7	si:ch211-212k18.7	ENSDARG00000055504.5	17.2664	5.07157695227134e-10		UP
436959	3473868	C10-C20 isoprenoid biosynthesis archaea	blvrb	biliverdin reductase B	ENSDARG00000096829.2	17.2125	1.32689601759706e-08		UP
562040		BaeS-BaeR (envelope stress response) two-component regulatory system	endouc	endonuclease polyU-specific C	ENSDARG00000078359.4	17.1396	4.07495990817212e-07		UP
503735	242642	12-dihydroxy-7-hydroxymethylnaphthalene dioxygenase activity	eps8l1	eps8-like1	ENSDARG00000057984.5	17.1241	0.000316007305684233		UP
541513		Biosynthesis of secondary metabolites	srpx	sushi-repeat containing protein X-linked	ENSDARG00000010318.5	17.0614	0.000135396596544938		UP
					ENSDARG00000086539.2	16.8802	0.0180216340890668		UP
405804	1789743	Type II general secretion pathway	kirrela	kin of IRRE like a	ENSDARG00000001634.12	16.7227	0.0290399625955123		UP
494490	8621843	polyprenyldihydroxybenzoate methyltransferase activity	slc6a9	solute carrier family 6 (neurotransmitter transporter glycine) member 9	ENSDARG00000018534.12	16.716	3.43344174953248e-14		UP
282670			f10	coagulation factor X	ENSDARG00000088581.3	16.7152	5.67104794324768e-13		UP
117510	7453217	RNA degradation	sfrp5	secreted frizzled-related protein 5	ENSDARG00000039041.6	16.6713	2.10981707526132e-05		UP
552924			slc2a15b	solute carrier family 2 (facilitated glucose transporter) member 15b	ENSDARG00000053269.5	16.5894	0.026432310890644		UP
415220		Molybdate transport system	mpdu1b	mannose-P-dolichol utilization defect 1b	ENSDARG00000040265.3	16.5256	2.09922239195118e-09		UP
504039	767794	3-hydroxymenthone dehydrogenase activity	im:7150988	im:7150988	ENSDARG00000098058.1	16.2134	1.08828385495802e-12		UP
30447	3856255	Arginine biosynthesis	ncam1a	neural cell adhesion molecule 1a	ENSDARG00000056181.7	16.1938	0.00443931576980884		UP
404725		Pentose phosphate pathway oxidative phase glucose 6P => ribulose 5P	cx30.3	connexin 30.3	ENSDARG00000042707.6	15.5133	7.3730644591724e-21		UP
353362			anxa4	annexin A4	ENSDARG00000036456.6	15.3909	5.87872039061947e-10		UP
100002865			rpe65b	retinal pigment epithelium-specific protein 65b	ENSDARG00000094752.1	15.329	0.000411856291205194		UP
					ENSDARG00000101631.2	15.2434	1.31133759820454e-10		UP
564515		Coenzyme A biosynthesis pantothenate => CoA	si:ch211-121a2.2	si:ch211-121a2.2	ENSDARG00000039682.7	15.1671	0.00545760568188395		UP
					ENSDARG00000001976.8	15.1499	0.000132881132617978		UP
352931			sepp1a	selenoprotein P plasma 1a	ENSDARG00000093549.1	15.1417	0.000645667574972898		UP
30531		Ribosome	msx2b	muscle segment homeobox 2b	ENSDARG00000101023.1	15.1022	0.00405292463603052		UP
					ENSDARG00000096712.1	14.817	9.73541150830309e-07		UP
555598	7906676	GlnL-GlnG (nitrogen regulation) two-component regulatory system	aqp8b	aquaporin 8b	ENSDARG00000089749.3	14.7551	0.0383153258382339		UP
791890		Biosynthesis of amino acids	rnaset2	ribonuclease T2	ENSDARG00000036282.7	14.6824	5.00011233576175e-13		UP
563053	1248676	BaeS-BaeR (envelope stress response) two-component regulatory system	capn2b	calpain 2 (m/II) large subunit b	ENSDARG00000055592.6	14.6426	5.23454272913982e-07		UP
30355	3852812	Lysine degradation	apoa1a	apolipoprotein A-Ia	ENSDARG00000012076.8	14.5434	2.53665447996358e-10		UP
321552			smyhc1	slow myosin heavy chain 1	ENSDARG00000099959.1	14.5156	0.0235729448648811		UP
					ENSDARG00000091699.4	14.4852	0.00275107109921011		UP
100536643			LOC100536643	zinc-binding protein A33-like	ENSDARG00000103193.2	14.4755	0.0320028602084505		UP
565235		CAM (Crassulacean acid metabolism) dark	aldh5a1	aldehyde dehydrogenase 5 family member A1 (succinate-semialdehyde dehydrogenase)	ENSDARG00000076544.5	14.459	1.56391768885198e-05		UP
336623			gsnb	gelsolin b	ENSDARG00000045262.6	14.4254	1.86962842427877e-12		UP
100000862			smdt1b	single-pass membrane protein with aspartate-rich tail 1b	ENSDARG00000098852.1	14.3432	1.47035999666575e-14		UP
338290			hmbsb	hydroxymethylbilane synthase b	ENSDARG00000055991.8	14.3102	0.000257539294953551		UP
503514	100856386	diol metabolic process	angptl2b	angiopoietin-like 2b	ENSDARG00000068369.7	14.2608	3.56282736649384e-09		UP
405814	916105	Sec (secretion) system	sdr16c5a	short chain dehydrogenase/reductase family 16C member 5a	ENSDARG00000016233.6	14.2298	6.34477174545528e-11		UP
797970		Energy-coupling factor transport system	dennd3a	DENN/MADD domain containing 3a	ENSDARG00000078797.4	14.2242	6.21805155608578e-05		UP
100034506			tmem238a	transmembrane protein 238a	ENSDARG00000093684.1	14.1685	7.69253552785895e-09		UP
798222		Energy-coupling factor transport system	camk2b	calcium/calmodulin dependent protein kinase II beta	ENSDARG00000011065.11	13.9962	0.00172122038439184		UP
324381			fkbp10b	FK506 binding protein 10b	ENSDARG00000045129.7	13.9385	2.3438780937747e-05		UP
393760	7332541	Proline biosynthesis glutamate => proline	gnao1a	guanine nucleotide binding protein (G protein) alpha activating activity polypeptide O a	ENSDARG00000016676.9	13.8991	0.0473004245159026		UP
100006612			myo9aa	myosin IXAa	ENSDARG00000076729.4	13.5925	0.000305379051247205		UP
556701		PilS-PilR (type 4 fimbriae synthesis) two-component regulatory system	cplx2	complexin 2	ENSDARG00000061918.5	13.5525	0.00171821015746463		UP
436850	1014391	Branched-chain amino acid transport system	suclg1	succinate-CoA ligase alpha subunit	ENSDARG00000052712.4	13.5105	1.55984129032225e-10		UP
30708		Riboflavin metabolism	fabp2	fatty acid binding protein 2 intestinal	ENSDARG00000006427.5	13.4376	0.000227541094898048		UP
678653			unc119b	unc-119 homolog b (C. elegans)	ENSDARG00000044362.6	13.4328	0.000124605659454905		UP
100151759			dclk1b	doublecortin-like kinase 1b	ENSDARG00000104664.1	13.4174	6.61708747372872e-05		UP
564649		Cytochrome c oxidase prokaryotes	oxsm	3-oxoacyl-ACP synthase mitochondrial	ENSDARG00000098855.1	13.4138	0.0424355527769798		UP
368217			calm1b	calmodulin 1b	ENSDARG00000034187.8	13.3344	3.4199318584451e-07		UP
402977			tmem45b	transmembrane protein 45B	ENSDARG00000056239.6	13.3248	0.00753108761910149		UP
403070			rgn	regucalcin	ENSDARG00000098645.1	13.3048	1.03209286379755e-12		UP
387258		Pyrimidine ribonucleotide biosynthesis UMP => UDP/UTPCDP/CTP	foxi3b	forkhead box I3b	ENSDARG00000009550.5	13.2767	0.00381480013076717		UP
326050			nucb2b	nucleobindin 2b	ENSDARG00000036291.5	13.2707	0.0028222308232162		UP
568655		Streptomycin biosynthesis	pon3.2	paraoxonase 3 tandem duplicate 2	ENSDARG00000097789.1	13.165	0.000914632118743326		UP
79381		Glycerophospholipid metabolism	gstp1	glutathione S-transferase pi 1	ENSDARG00000104068.1	13.1412	6.2768219312533e-10		UP
114421			angptl3	angiopoietin-like 3	ENSDARG00000044365.7	13.0721	0.000111987922010245		UP
550600		Lysine biosynthesis DAP aminotransferase pathway aspartate => lysine	her13	hairy-related 13	ENSDARG00000007097.7	13.0511	0.0215800829527653		UP
492485	100155605	4-alpha-hydroxytetrahydrobiopterin dehydratase activity	lrrc20	leucine rich repeat containing 20	ENSDARG00000105018.2	12.9794	1.37303538967608e-16		UP
100537515			si:cabz01007794.1	si:cabz01007794.1	ENSDARG00000105590.1	12.9049	0.0333918110503793		UP
406367		PTS system N-acetylmuramic acid-specific II component	gapdhs	glyceraldehyde-3-phosphate dehydrogenase spermatogenic	ENSDARG00000039914.7	12.8735	2.67657503935096e-08		UP
30078	23779017	Phosphotransferase system (PTS)	nccrp1	non-specific cytotoxic cell receptor protein 1	ENSDARG00000035326.4	12.8279	5.27040175378885e-13		UP
335916			jun	jun proto-oncogene	ENSDARG00000043531.5	12.8203	3.44206187909897e-11		UP
					ENSDARG00000098194.1	12.8188	0.0249223847786237		UP
799109		CMP-KDO biosynthesis	tns2a	tensin 2a	ENSDARG00000076292.5	12.8135	0.00944181168839326		UP
393564		CMP-KDO biosynthesis	nr2f1b	nuclear receptor subfamily 2 group F member 1b	ENSDARG00000017168.5	12.7669	0.0198003932461712		UP
566075	104584535	Basal transcription factors	slc4a2a	solute carrier family 4 (anion exchanger) member 2a	ENSDARG00000028173.9	12.7625	0.00233025893422693		UP
562973		LiaS-LiaR (cell wall stress response) two-component regulatory system	gcgra	glucagon receptor a	ENSDARG00000104022.1	12.7516	0.00181780672424065		UP
790939	9705485	Biosynthesis of amino acids	zgc:158403	zgc:158403	ENSDARG00000062757.4	12.7377	0.010401707837885		UP
326287			epb41b	erythrocyte membrane protein band 4.1b	ENSDARG00000029019.5	12.7341	0.00748112208689727		UP
100535782			col16a1	collagen type XVI alpha 1	ENSDARG00000009194.13	12.7179	0.00712703343549597		UP
436598		DNA polymerase III complex bacteria	pls3	plastin 3 (T isoform)	ENSDARG00000037655.6	12.7157	0.00757832647355538		UP
450054		Cysteine biosynthesis serine => cysteine	tpk1	thiamin pyrophosphokinase 1	ENSDARG00000038040.7	12.7066	0.00067108922925449		UP
560384		DctB-DctD (C4-dicarboxylate transport) two-component regulatory system	mbnl2	muscleblind-like splicing regulator 2	ENSDARG00000018460.10	12.6737	0.0212094181373065		UP
562667		CiaH-CiaR two-component regulatory system	rgs6	regulator of G-protein signaling 6	ENSDARG00000015627.12	12.6605	0.00455993381407174		UP
436844	1013493	Putative ABC transport system	aqp12	aquaporin 12	ENSDARG00000043279.7	12.6018	1.93359462081275e-14		UP
751742	102142023	daunorubicin metabolic process	urah	urate (5-hydroxyiso-) hydrolase	ENSDARG00000100719.1	12.5942	0.000467732791388897		UP
568671		Methane metabolism	atp2a3	ATPase Ca++ transporting ubiquitous	ENSDARG00000060978.7	12.5824	3.56341060226015e-08		UP
402841			adh8b	alcohol dehydrogenase 8b	ENSDARG00000024278.8	12.5811	2.93946716672159e-19		UP
415209		Vitamin B12 transport system	tpm2	tropomyosin 2 (beta)	ENSDARG00000104682.2	12.5686	3.10781259448868e-14		UP
373080	10818876	Homologous recombination	tuba1b	tubulin alpha 1b	ENSDARG00000045367.9	12.3514	0.00101155407164941		UP
436833	1014297	Coenzyme A biosynthesis pantothenate => CoA	gstk1	glutathione S-transferase kappa 1	ENSDARG00000056510.7	12.3456	2.3438780937747e-05		UP
563252		CssS-CssR (secretion stress response) two-component regulatory system	cbfa2t3	core-binding factor runt domain alpha subunit 2; translocated to 3	ENSDARG00000079012.3	12.3362	0.00410865745651817		UP
30441	3856079	Galactose metabolism	tmod4	tropomodulin 4 (muscle)	ENSDARG00000020890.7	12.2832	5.38526025204697e-11		UP
402883		Phosphate transport system	atp5j2	ATP synthase H+ transporting mitochondrial Fo complex subunit F2	ENSDARG00000037867.5	12.1996	4.50086166412659e-25		UP
					ENSDARG00000045269.5	12.1848	5.44824748369848e-07		UP
503593	679028	regulation of smooth muscle cell apoptotic process	mrpl48	mitochondrial ribosomal protein L48	ENSDARG00000035167.5	12.1251	2.67657503935096e-08		UP
140616	1027244	acetate formation from acetyl-CoA I	sox10	SRY (sex determining region Y)-box 10	ENSDARG00000077467.4	12.113	0.0411900867682542		UP
103909601			LOC103909601	platelet-derived growth factor subunit A-like	ENSDARG00000055505.7	12.1069	5.0357258719088e-05		UP
					ENSDARG00000098481.2	12.0585	6.62572404058463e-10		UP
797269		Arginine transport system	abcb11a	ATP-binding cassette sub-family B (MDR/TAP) member 11a	ENSDARG00000011573.11	12.0389	7.88904248559215e-06		UP
337237			reep5	receptor accessory protein 5	ENSDARG00000100742.1	12.0012	1.08440576339002e-06		UP
64614		Tryptophan metabolism	atp1a1a.3	ATPase Na+/K+ transporting alpha 1a polypeptide tandem duplicate 3	ENSDARG00000039131.4	11.9943	0.0389592458368932		UP
387527		Glutamate transport system	cyp4t8	cytochrome P450 family 4 subfamily T polypeptide 8	ENSDARG00000004964.9	11.9335	0.00576002120006211		UP
369193			aldocb	aldolase C fructose-bisphosphate b	ENSDARG00000019702.7	11.9261	0.00107330059123608		UP
100333145			tyrp1a	tyrosinase-related protein 1a	ENSDARG00000029204.8	11.9226	0.0156154900993667		UP
100001422			si:ch211-212k18.8	si:ch211-212k18.8	ENSDARG00000086421.3	11.9152	0.00143546487975667		UP
100149028			zmp:0000000846	zmp:0000000846	ENSDARG00000078362.3	11.9129	0.0382948505221459		UP
322846			slc26a5	solute carrier family 26 (anion exchanger) member 5	ENSDARG00000022424.4	11.9001	1.25886879267383e-09		UP
406703		Phosphonate transport system	gsta.1	glutathione S-transferase alpha tandem duplicate 1	ENSDARG00000090228.4	11.8865	9.86288359331629e-27		UP
558942		CusS-CusR (copper tolerance) two-component regulatory system	colec12	collectin sub-family member 12	ENSDARG00000061140.7	11.8353	6.85818186756586e-09		UP
					ENSDARG00000070427.4	11.7884	0.00998740894234941		UP
554137	11740058	Mismatch repair	hbp1	HMG-box transcription factor 1	ENSDARG00000028517.8	11.7863	0.00814144201713129		UP
799637		Pyruvate metabolism	nupr1	nuclear protein 1	ENSDARG00000094557.1	11.7799	0.00308259055967135		UP
449925		Zinc transport system	slc27a2a	solute carrier family 27 (fatty acid transporter) member 2a	ENSDARG00000036237.5	11.7672	1.28875974669679e-09		UP
100034575			vwa7	von Willebrand factor A domain containing 7	ENSDARG00000061462.6	11.7598	0.000548994781141449		UP
619255	3282760	Guanine ribonucleotide biosynthesis IMP => GDPGTP	zgc:114181	zgc:114181	ENSDARG00000069583.6	11.741	9.82813446777315e-13		UP
563408		AlgZ-AlgR (alginate production) two-component regulatory system	sorbs2b	sorbin and SH3 domain containing 2b	ENSDARG00000061603.7	11.7306	0.000168803670173622		UP
					ENSDARG00000086880.2	11.6677	0.00018379863984597		UP
567097		Atrazine degradation	fhl3a	four and a half LIM domains 3a	ENSDARG00000034643.6	11.6231	9.05742203982424e-07		UP
557652		CitA-CitB (citrate fermentation) two-component regulatory system	si:dkeyp-27c8.2	si:dkeyp-27c8.2	ENSDARG00000088040.2	11.5614	0.0409020417585752		UP
554268		Amino sugar and nucleotide sugar metabolism	col4a6	collagen type IV alpha 6	ENSDARG00000052061.6	11.4977	7.05567889649598e-06		UP
100216326			frem1a	Fras1 related extracellular matrix 1a	ENSDARG00000069473.5	11.4538	0.000215089261178389		UP
					ENSDARG00000086326.2	11.4403	0.00394246005777078		UP
791479	7393074	Biosynthesis of amino acids	sepp1b	selenoprotein P plasma 1b	ENSDARG00000079727.4	11.4111	4.08430493600537e-08		UP
798079		Energy-coupling factor transport system	plp2	proteolipid protein 2	ENSDARG00000036630.7	11.3599	0.00298868131643057		UP
794892	15078855	Base excision repair	notch1b	notch 1b	ENSDARG00000052094.8	11.3127	1.06417181338321e-07		UP
336038			junbb	jun B proto-oncogene b	ENSDARG00000104773.1	11.3079	1.31536536018123e-11		UP
563273		KdpD-KdpE (potassium transport) two-component regulatory system	npnt	nephronectin	ENSDARG00000018721.10	11.3035	0.007482882739815		UP
447806		Cytochrome d ubiquinol oxidase	mpdu1a	mannose-P-dolichol utilization defect 1a	ENSDARG00000035562.3	11.2922	7.49100934080468e-06		UP
30084	3829023	Nucleotide excision repair	nme2b.2	NME/NM23 nucleoside diphosphate kinase 2b tandem duplicate 2	ENSDARG00000099420.1	11.2628	0.00832186458435587		UP
567972		Folate biosynthesis	apodb	apolipoprotein Db	ENSDARG00000057437.5	11.2387	7.25844926431597e-06		UP
550505	11644769	Bacterial secretion system	capn2l	calpain 2 (m/II) large subunit like	ENSDARG00000034211.9	11.2017	3.34938008576848e-19		UP
406640		Putrescine transport system	tmem47	transmembrane protein 47	ENSDARG00000057322.6	11.2003	3.63013661182545e-05		UP
791518	10164444	Biosynthesis of amino acids	hmox1a	heme oxygenase 1a	ENSDARG00000027529.6	11.0929	7.4394631706062e-14		UP
100005403			tmem65	transmembrane protein 65	ENSDARG00000076393.4	11.0868	0.00687552623745333		UP
449651		Polyamine biosynthesis arginine => agmatine => putrescine => spermidine	stmn2a	stathmin 2a	ENSDARG00000033234.10	11.0498	0.0479266539010468		UP
553701		Alanine aspartate and glutamate metabolism	gda	guanine deaminase	ENSDARG00000002986.9	11.0441	0.0497958380396876		UP
768128			cst14b.1	cystatin 14b tandem duplicate 1	ENSDARG00000045980.4	10.9515	8.46069374089602e-15		UP
449551		NAD biosynthesis aspartate => NAD	hint1	histidine triad nucleotide binding protein 1	ENSDARG00000103824.1	10.9294	1.05641979622137e-19		UP
550561		Lysine biosynthesis DAP aminotransferase pathway aspartate => lysine	ppp1r14aa	protein phosphatase 1 regulatory (inhibitor) subunit 14Aa	ENSDARG00000011239.5	10.9193	0.00788765069839049		UP
					ENSDARG00000103612.1	10.8775	3.06455289337833e-07		UP
378452		Proline biosynthesis glutamate => proline	cdh17	cadherin 17 LI cadherin (liver-intestine)	ENSDARG00000005112.7	10.848	7.67188085735971e-12		UP
101882092			LOC101882092	podocan-like protein 1	ENSDARG00000088002.3	10.8077	0.000340142993115506		UP
393191	8581681	Fatty acid biosynthesis elongation	gpx8	glutathione peroxidase 8 (putative)	ENSDARG00000013302.8	10.7958	0.0120066407613621		UP
570775		RNA degradosome	ago1	argonaute RISC catalytic component 1	ENSDARG00000092644.3	10.6635	6.71919289863575e-07		UP
405875	7153627	NAD biosynthesis aspartate => NAD	zgc:85932	zgc:85932	ENSDARG00000098239.2	10.6431	0.0106413500806941		UP
406713		Spermidine/putrescine transport system	lipf	lipase gastric	ENSDARG00000018529.9	10.5972	5.99250340603211e-06		UP
321051			ap2m1a	adaptor-related protein complex 2 mu 1 subunit a	ENSDARG00000002790.8	10.5144	0.0353274811823152		UP
573122			tuba1c	tubulin alpha 1c	ENSDARG00000055216.5	10.5078	0.00278663295597358		UP
556746		GlrK-GlrR (amino sugar metabolism) two-component regulatory system	si:ch73-364h19.1	si:ch73-364h19.1	ENSDARG00000097523.1	10.5023	0.001973646801394		UP
334817			pmp22a	peripheral myelin protein 22a	ENSDARG00000105223.1	10.4631	2.65602203200916e-12		UP
568656		Amino sugar and nucleotide sugar metabolism	LOC568656	type-4 ice-structuring protein LS-12-like	ENSDARG00000041490.8	10.4231	2.80391127896978e-06		UP
324421			phb2a	prohibitin 2a	ENSDARG00000045297.6	10.4204	0.00180173317587135		UP
553234		Secondary bile acid biosynthesis	ptgr2	prostaglandin reductase 2	ENSDARG00000070673.3	10.4072	0.00153101269666774		UP
493627	3258128	electron transporter transferring electrons within CoQH2-cytochrome c reductase complex activity	nkx2.2b	NK2 homeobox 2b	ENSDARG00000101549.1	10.4067	0.0310931264705873		UP
406507		Pyruvate oxidation pyruvate => acetyl-CoA	gadd45gb.1	growth arrest and DNA-damage-inducible gamma b tandem duplicate 1	ENSDARG00000016725.9	10.4001	1.98955338097242e-15		UP
450023		Phosphate transport system	cldn5b	claudin 5b	ENSDARG00000014059.7	10.3738	0.00257736821950233		UP
337767			lamb2	laminin beta 2 (laminin S)	ENSDARG00000002084.10	10.3705	0.0390543170443042		UP
407981		PTS system mannose-specific II component	epb41l3b	erythrocyte membrane protein band 4.1-like 3b	ENSDARG00000019917.8	10.3651	7.22087806538252e-05		UP
317743			gapdh	glyceraldehyde-3-phosphate dehydrogenase	ENSDARG00000043457.7	10.3646	2.47915971190085e-21		UP
568616	11806324	DNA replication	smyd2b	SET and MYND domain containing 2b	ENSDARG00000005629.9	10.361	0.000206214453155146		UP
					ENSDARG00000073905.4	10.3406	0.00101452991624538		UP
393703			ndufb10	NADH dehydrogenase (ubiquinone) 1 beta subcomplex 10	ENSDARG00000028889.7	10.3359	9.64586802017777e-08		UP
324560			cyb5r3	cytochrome b5 reductase 3	ENSDARG00000005891.7	10.3101	2.24190950541875e-09		UP
573689			ndufs4	NADH dehydrogenase (ubiquinone) Fe-S protein 4 (NADH-coenzyme Q reductase)	ENSDARG00000052840.4	10.2588	3.71072158555738e-05		UP
431731	3365827	D-Methionine transport system	litaf	lipopolysaccharide-induced TNF factor	ENSDARG00000103483.1	10.2548	0.000149046195280176		UP
558860	24927549	Dissimilatory nitrate reduction nitrate => ammonia	sh2d3ca	SH2 domain containing 3Ca	ENSDARG00000028099.9	10.2288	0.000230582842899417		UP
					ENSDARG00000092387.2	10.088	1.37959841554411e-05		UP
					ENSDARG00000071518.5	10.0134	2.37921535266085e-10		UP
322228			bhmt	betaine-homocysteine methyltransferase	ENSDARG00000013430.9	9.98996	2.73733199484089e-08		UP
557015		ManS-ManR (manganese homeostasis) two-component regulatory system	mlphb	melanophilin b	ENSDARG00000062481.7	9.96365	0.0492301933583283		UP
559638		GlnL-GlnG (nitrogen regulation) two-component regulatory system	mkl1b	megakaryoblastic leukemia (translocation) 1b	ENSDARG00000076229.4	9.95335	0.000305379051247205		UP
335191			atp5o	ATP synthase H+ transporting mitochondrial F1 complex O subunit	ENSDARG00000001788.8	9.94812	1.22354908382846e-21		UP
30536	3866169	Nucleotide excision repair	emx3	empty spiracles homeobox 3	ENSDARG00000020417.9	9.8844	0.00800556749731366		UP
558861			si:dkey-88p24.11	si:dkey-88p24.11	ENSDARG00000092787.2	9.88023	5.02487913551439e-06		UP
561567		LytS-LytR two-component regulatory system	srgap3	SLIT-ROBO Rho GTPase activating protein 3	ENSDARG00000060309.6	9.84548	0.000206726314992209		UP
321298			col14a1a	collagen type XIV alpha 1a	ENSDARG00000005762.9	9.82247	0.000112822767368925		UP
436734		Citrate cycle first carbon oxidation oxaloacetate => 2-oxoglutarate	txn	thioredoxin	ENSDARG00000044125.2	9.74897	0.00109322837630733		UP
100330514			pik3c2g	phosphatidylinositol-4-phosphate 3-kinase catalytic subunit type 2 gamma	ENSDARG00000099803.2	9.74358	0.00692393192120004		UP
557660		PhoQ-PhoP (magnesium transport) two-component regulatory system	palld	palladin cytoskeletal associated protein	ENSDARG00000040009.10	9.74114	2.84862777458238e-06		UP
321611			mpc2	mitochondrial pyruvate carrier 2	ENSDARG00000024478.7	9.73364	3.36779409941594e-15		UP
394132	8047158	DNA polymerase zeta complex	arhgdig	Rho GDP dissociation inhibitor (GDI) gamma	ENSDARG00000004034.8	9.7031	2.09086389600936e-15		UP
550507	11646159	Nucleotide excision repair	bdh2	3-hydroxybutyrate dehydrogenase type 2	ENSDARG00000052696.4	9.69287	0.00426980487742848		UP
791455	3617347	Biosynthesis of amino acids	prdx2	peroxiredoxin 2	ENSDARG00000025350.5	9.68486	7.27910511493086e-15		UP
					ENSDARG00000103614.1	9.65336	0.00379533904774032		UP
406725			elovl1b	ELOVL fatty acid elongase 1b	ENSDARG00000103735.1	9.5938	8.18675582045203e-05		UP
403033		Ubiquinone biosynthesis prokaryotes chorismate => ubiquinone	zgc:85866	zgc:85866	ENSDARG00000023062.7	9.58824	0.00553867801041285		UP
573346			irx5a	iroquois homeobox 5a	ENSDARG00000034043.5	9.55964	9.61434397344095e-05		UP
100534918			si:ch73-74h11.1	si:ch73-74h11.1	ENSDARG00000062750.7	9.55465	0.0129472941848084		UP
406738	1202176	Ribosome bacteria	cfl1l	cofilin 1 (non-muscle) like	ENSDARG00000012972.7	9.53836	2.35753985905625e-20		UP
564211		Dissimilatory nitrate reduction nitrate => ammonia	arhgap27	Rho GTPase activating protein 27	ENSDARG00000104255.1	9.53184	6.70343494982546e-05		UP
321243			lama5	laminin alpha 5	ENSDARG00000058543.5	9.50001	8.11414113164237e-13		UP
567881		Porphyrin and chlorophyll metabolism	sat1b	spermidine/spermine N1-acetyltransferase 1b	ENSDARG00000032272.5	9.43598	0.00455260586112755		UP
100005603			ssbp3a	single stranded DNA binding protein 3a	ENSDARG00000058237.7	9.43503	0.000849885158394903		UP
406714			rap1ab	RAP1A member of RAS oncogene family b	ENSDARG00000087346.3	9.40591	0.00472081158562063		UP
565064		PRPP biosynthesis ribose 5P => PRPP	serpina10a	serpin peptidase inhibitor clade A (alpha-1 antiproteinase antitrypsin) member 10a	ENSDARG00000005924.10	9.39294	0.000918069066261358		UP
406801		Phenylalanine biosynthesis chorismate => phenylalanine	acp5a	acid phosphatase 5a tartrate resistant	ENSDARG00000019763.9	9.3551	7.80104794227088e-05		UP
335519			ppiab	peptidylprolyl isomerase Ab (cyclophilin A)	ENSDARG00000103994.1	9.31238	0.000470880696620961		UP
751639		envenomation resulting in positive regulation of voltage-gated sodium channel activity in other organism	mrps14	mitochondrial ribosomal protein S14	ENSDARG00000068305.2	9.28367	7.52419346384765e-08		UP
494050	842428	response to 1-aminocyclopropane-1-carboxylic acid	ndrg2	NDRG family member 2	ENSDARG00000011170.11	9.23845	5.85083422605795e-08		UP
336977			hagh	hydroxyacylglutathione hydrolase	ENSDARG00000025338.8	9.22495	0.000792040737381416		UP
561210		GlnL-GlnG (nitrogen regulation) two-component regulatory system	micu1	mitochondrial calcium uptake 1	ENSDARG00000063358.6	9.17139	3.33692085455496e-05		UP
337401			ehd2b	EH-domain containing 2b	ENSDARG00000040362.3	9.14964	0.0417813068460242		UP
280652			cdon	cell adhesion associated oncogene regulated	ENSDARG00000061328.5	9.14794	0.00184469129323411		UP
100126020			zgc:174938	zgc:174938	ENSDARG00000075622.2	9.13889	6.28845373976907e-06		UP
335392			si:ch211-153b23.4	si:ch211-153b23.4	ENSDARG00000077169.3	9.03307	0.00112067709394016		UP
560273		ArcB-ArcA (anoxic redox control) two-component regulatory system	oxct1b	3-oxoacid CoA transferase 1b	ENSDARG00000054319.4	9.01967	0.00701122662520925		UP
30520			irx3a	iroquois homeobox 3a	ENSDARG00000101076.3	8.96009	0.00370547976130814		UP
565579	100819089	Sm core complex	tspan3a	tetraspanin 3a	ENSDARG00000034753.9	8.90518	1.26474738905204e-08		UP
369195			tgfb3	transforming growth factor beta 3	ENSDARG00000019367.9	8.84474	1.63844392991976e-05		UP
557248		EnvZ-OmpR (osmotic stress response) two-component regulatory system	zmp:0000001114	zmp:0000001114	ENSDARG00000100088.1	8.76622	0.00109069171495911		UP
326977			atp5l	ATP synthase H+ transporting mitochondrial F0 complex subunit g	ENSDARG00000011841.6	8.72495	0.000122254408899663		UP
334420			ugp2b	UDP-glucose pyrophosphorylase 2b	ENSDARG00000008200.12	8.71381	6.36451082611761e-12		UP
550581		Lysine biosynthesis acetyl-DAP pathway aspartate => lysine	sar1ab	secretion associated Ras related GTPase 1Ab	ENSDARG00000033320.5	8.70062	8.68430408434686e-05		UP
550568	1088890	Lysine biosynthesis acetyl-DAP pathway aspartate => lysine	pdlim1	PDZ and LIM domain 1 (elfin)	ENSDARG00000019845.8	8.69673	0.00718122287392562		UP
170455	9728684	Selenocompound metabolism	meis1a	Meis homeobox 1 a	ENSDARG00000002937.11	8.66978	0.00192514474388738		UP
					ENSDARG00000088337.2	8.64769	2.61760375342827e-06		UP
557834		DcuS-DcuR (C4-dicarboxylate metabolism) two-component regulatory system	itpa	inosine triphosphatase (nucleoside triphosphate pyrophosphatase)	ENSDARG00000057529.5	8.57626	1.28908515255624e-06		UP
553706		Valine leucine and isoleucine biosynthesis	glod5	glyoxalase domain containing 5	ENSDARG00000071871.3	8.57422	6.62385150302537e-05		UP
368488			bcap31	B-cell receptor-associated protein 31	ENSDARG00000044972.6	8.5522	0.0157715808634389		UP
246275			myhz2	myosin heavy polypeptide 2 fast muscle specific	ENSDARG00000012944.11	8.55024	0.0279362636609965		UP
571972			flrt2	fibronectin leucine rich transmembrane protein 2	ENSDARG00000079355.3	8.54456	0.000655209315231235		UP
266799			gatm	glycine amidinotransferase (L-arginine:glycine amidinotransferase)	ENSDARG00000036239.5	8.49506	0.003602364048443		UP
568244	25500003	Steroid biosynthesis	tmem135	transmembrane protein 135	ENSDARG00000069157.5	8.4796	0.00654580882609392		UP
777629			st14b	suppression of tumorigenicity 14 (colon carcinoma) b	ENSDARG00000044655.7	8.47889	0.00045752487586208		UP
559333		PhoR-PhoB (phosphate starvation response) two-component regulatory system	si:ch211-11k18.4	si:ch211-11k18.4	ENSDARG00000087869.3	8.46063	3.32629299447579e-11		UP
373093	10795153	Fatty acid degradation	hdr	hematopoietic death receptor	ENSDARG00000004392.9	8.45719	3.53336097541826e-05		UP
100150557			si:ch73-52f15.5	si:ch73-52f15.5	ENSDARG00000095400.2	8.38943	0.00659372724966377		UP
324689			arl11	ADP-ribosylation factor-like 11	ENSDARG00000036637.3	8.36764	2.77857410036493e-06		UP
100331484			ier2	immediate early response 2	ENSDARG00000086881.2	8.36292	0.00208780044313265		UP
321545			serpinc1	serpin peptidase inhibitor clade C (antithrombin) member 1	ENSDARG00000042684.5	8.34511	0.0044413473766605		UP
322309			sirt2	sirtuin 2 (silent mating type information regulation 2 homolog) 2 (S. cerevisiae)	ENSDARG00000011488.6	8.34254	5.56596354037357e-07		UP
100333762			zmp:0000000760	zmp:0000000760	ENSDARG00000074745.4	8.32261	0.00701541093317129		UP
573024			lpp	LIM domain containing preferred translocation partner in lipoma	ENSDARG00000023578.10	8.28893	0.00512368516942431		UP
321461			cd63	CD63 molecule	ENSDARG00000025147.6	8.27857	1.80409421094426e-05		UP
415225		Glycine betaine/proline transport system	dram2b	DNA-damage regulated autophagy modulator 2b	ENSDARG00000044241.5	8.27226	0.0133354467976098		UP
436988		C1-unit interconversion prokaryotes	zgc:92360	zgc:92360	ENSDARG00000038151.7	8.26228	0.00152402187257312		UP
553660		Caprolactam degradation	ndufs5	NADH dehydrogenase (ubiquinone) Fe-S protein 5	ENSDARG00000006290.8	8.23792	9.72823568116841e-05		UP
100126016			ank3b	ankyrin 3b	ENSDARG00000077582.6	8.19811	4.7535095937951e-05		UP
					ENSDARG00000058232.6	8.18763	0.00968266698467401		UP
724010			dgkaa	diacylglycerol kinase alpha a	ENSDARG00000060626.7	8.16285	6.00167188773049e-05		UP
555962			tgm1l4	transglutaminase 1 like 4	ENSDARG00000101407.2	8.16103	9.57110574746989e-12		UP
571830			papl	iron/zinc purple acid phosphatase-like protein	ENSDARG00000102421.1	8.12499	0.0064101418959054		UP
323105			stx5al	syntaxin 5A like	ENSDARG00000003175.9	8.12215	4.23167550538637e-09		UP
405822	917756	Aminoacyl-tRNA biosynthesis prokaryotes	pgm2	phosphoglucomutase 2	ENSDARG00000018178.7	8.11225	0.0153850519703761		UP
359841			serpind1	serpin peptidase inhibitor clade D (heparin cofactor) member 1	ENSDARG00000021208.10	8.1071	1.67923131218572e-07		UP
405888	7152816	Succinate dehydrogenase prokaryotes	rpl36	ribosomal protein L36	ENSDARG00000100588.1	8.09326	3.79205000654764e-17		UP
					ENSDARG00000010710.9	8.08495	0.011650050523372		UP
559657		PilS-PilR (type 4 fimbriae synthesis) two-component regulatory system	fam129aa	family with sequence similarity 129 member Aa	ENSDARG00000042055.5	8.0757	0.0441087362651496		UP
100101640			apoa1b	apolipoprotein A-Ib	ENSDARG00000101324.1	8.06269	1.8749639468469e-05		UP
563365		GlnL-GlnG (nitrogen regulation) two-component regulatory system	podxl	podocalyxin-like	ENSDARG00000031228.7	8.01005	0.00305511116139458		UP
796432		Biotin transport system	fam102aa	family with sequence similarity 102 member Aa	ENSDARG00000102566.1	8.00023	0.0136219194773623		UP
30186	3837106	Biosynthesis of unsaturated fatty acids	crestin	crestin	ENSDARG00000105570.1	7.96961	0.000585101363658799		UP
325484			vamp5	vesicle-associated membrane protein 5	ENSDARG00000068262.5	7.94177	0.00518295885759701		UP
					ENSDARG00000099644.1	7.9321	0.000122498199177106		UP
100000992			si:ch211-235e9.6	si:ch211-235e9.6	ENSDARG00000103101.1	7.88102	0.0246990516750455		UP
114464			sec22ba	SEC22 homolog B vesicle trafficking protein a	ENSDARG00000030108.8	7.87917	4.74148325803562e-08		UP
100001531			rab22a	RAB22A member RAS oncogene family	ENSDARG00000015807.9	7.85599	0.000967262987422675		UP
445256		Cytochrome d ubiquinol oxidase	ufc1	ubiquitin-fold modifier conjugating enzyme 1	ENSDARG00000022340.5	7.85312	0.00604934396899349		UP
406522		Cytochrome o ubiquinol oxidase	nr2f6b	nuclear receptor subfamily 2 group F member 6b	ENSDARG00000003165.12	7.84989	0.000104682892867339		UP
541507		Terpenoid backbone biosynthesis	ppp1r13l	protein phosphatase 1 regulatory subunit 13 like	ENSDARG00000013777.9	7.84174	0.000924553614648757		UP
386710		C1-unit interconversion prokaryotes	mibp2	muscle-specific beta 1 integrin binding protein 2	ENSDARG00000101844.2	7.79993	6.53006704768809e-20		UP
798402		Fumarate reductase prokaryotes	rhbdf1a	rhomboid 5 homolog 1a (Drosophila)	ENSDARG00000036541.7	7.7944	0.0015402829348452		UP
336957			atp5c1	ATP synthase H+ transporting mitochondrial F1 complex gamma polypeptide 1	ENSDARG00000045514.6	7.77409	3.91149217165523e-10		UP
266983			neo1a	neogenin 1a	ENSDARG00000102855.1	7.7719	0.00085319885566067		UP
569773	11774955	Aminoacyl-tRNA biosynthesis prokaryotes	zbtb16b	zinc finger and BTB domain containing 16b	ENSDARG00000074526.3	7.76259	8.38761261574674e-08		UP
554103		Glyoxylate and dicarboxylate metabolism	cox7a2a	cytochrome c oxidase subunit VIIa polypeptide 2a (liver)	ENSDARG00000053217.5	7.75651	3.37318086766682e-10		UP
550278		Glycerolipid metabolism	jmjd7	jumonji domain containing 7	ENSDARG00000035546.5	7.75156	0.00588638919527329		UP
335232			prkab1b	protein kinase AMP-activated beta 1 non-catalytic subunit b	ENSDARG00000046143.7	7.74537	0.000367374218928106		UP
100333211			zfhx3	zinc finger homeobox 3	ENSDARG00000103057.1	7.71827	8.16055908207941e-05		UP
399484		NAD biosynthesis aspartate => NAD	eif4a1b	eukaryotic translation initiation factor 4A1B	ENSDARG00000003032.5	7.71134	1.24198180740736e-06		UP
321239			pmela	premelanosome protein a	ENSDARG00000091298.3	7.70546	0.0480646725245682		UP
394157	8050274	Decapping complex	bcs1l	BC1 (ubiquinol-cytochrome c reductase) synthesis-like	ENSDARG00000012295.7	7.69304	1.42610745169784e-06		UP
550565		Lysine biosynthesis acetyl-DAP pathway aspartate => lysine	gnpda1	glucosamine-6-phosphate deaminase 1	ENSDARG00000037307.4	7.6804	0.0239163587813424		UP
791159	18111236	Biosynthesis of amino acids	galns	galactosamine (N-acetyl)-6-sulfatase	ENSDARG00000051853.7	7.67344	0.000414332245792371		UP
445086	2543350	Lysine biosynthesis AAA pathway 2-oxoglutarate => 2-aminoadipate => lysine	zgc:92380	zgc:92380	ENSDARG00000041339.9	7.67019	0.00329154392883842		UP
553713		Phenylalanine metabolism	clpp	caseinolytic mitochondrial matrix peptidase proteolytic subunit	ENSDARG00000020679.11	7.66059	2.88139957187143e-09		UP
399482		Pyrimidine ribonucleotide biosynthesis UMP => UDP/UTPCDP/CTP	arpc5b	actin related protein 2/3 complex subunit 5B	ENSDARG00000019062.10	7.64373	0.000238428813991989		UP
334278			arhgef10	Rho guanine nucleotide exchange factor (GEF) 10	ENSDARG00000077788.4	7.64026	0.0360800028361135		UP
494135	831147	atrichoblast differentiation	commd3	COMM domain containing 3	ENSDARG00000045402.4	7.63918	0.00828133859901312		UP
393462		Shikimate pathway phosphoenolpyruvate + erythrose-4P => chorismate	aldh2.1	aldehyde dehydrogenase 2 family (mitochondrial) tandem duplicate 1	ENSDARG00000089924.4	7.62089	8.15128882703789e-07		UP
564009		BasS-BasR (antimicrobial peptide resistance) two-component regulatory system	ciarta	circadian associated repressor of transcription a	ENSDARG00000058094.4	7.58668	0.0260029820702872		UP
386589	7236584	Cytochrome bc1 complex respiratory unit	hopx	HOP homeobox	ENSDARG00000089368.3	7.56776	2.27358516070453e-05		UP
541478		Starch and sucrose metabolism	sorbs3	sorbin and SH3 domain containing 3	ENSDARG00000037476.7	7.56491	0.0439538124341276		UP
558368		PhoQ-PhoP (magnesium transport) two-component regulatory system	atpif1b	ATPase inhibitory factor 1b	ENSDARG00000044092.5	7.55147	7.08878416623777e-10		UP
567528	11822869	Lysine biosynthesis	sid4	secreted immunoglobulin domain 4	ENSDARG00000034273.7	7.47668	1.28905631384491e-08		UP
378854		Citrate cycle (TCA cycle Krebs cycle)	tspan2a	tetraspanin 2a	ENSDARG00000003754.9	7.46116	0.00244292936534222		UP
415241		Glutamate/aspartate transport system	calua	calumenin a	ENSDARG00000045676.6	7.45683	1.58794412426443e-08		UP
792137	12977408	Biosynthesis of amino acids	LOC792137	uncharacterized LOC792137	ENSDARG00000021149.8	7.45028	1.28875974669679e-09		UP
561431	1013789	CiaH-CiaR two-component regulatory system	myh9b	myosin heavy chain 9b non-muscle	ENSDARG00000001014.13	7.43604	0.0143774229773185		UP
553762	11747444	Biotin metabolism	fahd1	fumarylacetoacetate hydrolase domain containing 1	ENSDARG00000031657.6	7.43058	8.76853230076963e-05		UP
449808		Cell division transport system	kng1	kininogen 1	ENSDARG00000022372.6	7.42619	2.82410020866811e-05		UP
386799	5441527	RNA polymerase I eukaryotes	si:dkey-222n6.2	si:dkey-222n6.2	ENSDARG00000034836.7	7.41366	0.0470380126751684		UP
368684			scel	sciellin	ENSDARG00000034677.7	7.40496	0.0103624897146255		UP
100005518			pdzrn3b	PDZ domain containing RING finger 3b	ENSDARG00000073869.3	7.39912	0.0372048733230074		UP
406627		PTS system fructose-specific II component	pebp1	phosphatidylethanolamine binding protein 1	ENSDARG00000042069.6	7.39798	6.04070594842691e-05		UP
					ENSDARG00000004875.10	7.3952	4.01134747273123e-05		UP
335651			rbp4l	retinol binding protein 4 like	ENSDARG00000044684.5	7.39072	0.0001052051904868		UP
394005		Fatty acid biosynthesis elongation	prkg1a	protein kinase cGMP-dependent type Ia	ENSDARG00000020656.8	7.34281	0.00568584300154133		UP
325042			tnika	TRAF2 and NCK interacting kinase a	ENSDARG00000056218.7	7.33541	0.00699509370974166		UP
100884132			ppp1r1b	protein phosphatase 1 regulatory (inhibitor) subunit 1B	ENSDARG00000076280.4	7.30894	0.0145483825070126		UP
445500		Arginine transport system	sdhdb	succinate dehydrogenase complex subunit D integral membrane protein b	ENSDARG00000030139.4	7.30474	1.1565926006899e-06		UP
571792			cdh26.1	cadherin 26 tandem duplicate 1	ENSDARG00000078404.4	7.26364	8.21035112798087e-07		UP
445290		Lipopolysaccharide transport system	acat1	acetyl-CoA acetyltransferase 1	ENSDARG00000045888.5	7.24777	0.0100631410805722		UP
415135		Ribosome bacteria	bet1	Bet1 golgi vesicular membrane trafficking protein	ENSDARG00000034885.4	7.22711	0.0145536035338194		UP
564738			ildr2	immunoglobulin-like domain containing receptor 2	ENSDARG00000014180.10	7.19928	0.00426709255257412		UP
568891		Pyrimidine metabolism	si:ch211-79k12.1	si:ch211-79k12.1	ENSDARG00000079175.3	7.17865	0.00162849712382408		UP
494158	843393	maintenance of root meristem identity	anxa1c	annexin A1c	ENSDARG00000104359.1	7.17131	5.00521583067559e-12		UP
797512		Sec (secretion) system	fut8a	fucosyltransferase 8a (alpha (16) fucosyltransferase)	ENSDARG00000015449.8	7.16254	0.012897960551554		UP
393675		Phospholipid transport system	atp5h	ATP synthase H+ transporting mitochondrial Fo complex subunit d	ENSDARG00000098355.1	7.15924	2.45890932009673e-09		UP
436620		Guanine ribonucleotide biosynthesis IMP => GDPGTP	tspan4a	tetraspanin 4a	ENSDARG00000089354.3	7.15432	0.0301873522102342		UP
100321082			ddhd2	DDHD domain containing 2	ENSDARG00000076765.3	7.12437	0.00993689182840942		UP
100334344			si:ch211-195b11.3	si:ch211-195b11.3	ENSDARG00000100582.1	7.12007	1.09659997505928e-09		UP
100002293			endog	endonuclease G	ENSDARG00000058865.4	7.08998	0.00257053505758089		UP
406565		Pantothenate biosynthesis valine/L-aspartate => pantothenate	rps2	ribosomal protein S2	ENSDARG00000077291.3	7.08829	2.42042776859922e-09		UP
448859	6759093	Inositol phosphate metabolism PI=> PIP2 => Ins(145)P3 => Ins(1345)P4	atg4b	autophagy related 4B cysteine peptidase	ENSDARG00000052104.7	7.07549	1.02661782929447e-06		UP
					ENSDARG00000067607.4	7.0724	0.0129253886178145		UP
					ENSDARG00000006207.7	7.06559	0.0151522524210106		UP
368909			rrm2b	ribonucleotide reductase M2 b	ENSDARG00000033367.6	7.04909	0.0121408548663495		UP
58041	5558846	Methane metabolism	hspe1	heat shock 10 protein 1	ENSDARG00000056167.6	7.04891	0.048612925706829		UP
353365			anxa11b	annexin A11b	ENSDARG00000002632.11	7.04749	1.1553273471847e-11		UP
					ENSDARG00000090120.3	7.03849	3.46435839564892e-05		UP
394110	8050195	N-glycan precursor biosynthesis	atp6v1aa	ATPase H+ transporting lysosomal V1 subunit Aa	ENSDARG00000034534.5	7.03016	0.0120066407613621		UP
100334363			LOC100334363	sperm acrosome membrane-associated protein 4	ENSDARG00000100431.1	7.02826	1.09416399044284e-06		UP
557524		GlnL-GlnG (nitrogen regulation) two-component regulatory system	unm_sa1261	un-named sa1261	ENSDARG00000031618.6	7.02182	0.0182129859935891		UP
368620			abcc4	ATP-binding cassette sub-family C (CFTR/MRP) member 4	ENSDARG00000058953.4	7.02159	8.30746757255083e-05		UP
30194	3837085	DNA replication	alcama	activated leukocyte cell adhesion molecule a	ENSDARG00000026531.10	7.00929	0.000376439184790083		UP
393808	7329817	S-Layer protein transport system	ssx2ipa	synovial sarcoma X breakpoint 2 interacting protein a	ENSDARG00000039521.5	6.97413	2.1657884243987e-05		UP
436933		Bacitracin transport system	sesn1	sestrin 1	ENSDARG00000020693.9	6.97165	0.0404999953940136		UP
					ENSDARG00000101726.2	6.97084	0.00709032497557089		UP
100334824			si:ch211-74m13.3	si:ch211-74m13.3	ENSDARG00000076144.4	6.96717	0.00952891672879346		UP
562529		DctB-DctD (C4-dicarboxylate transport) two-component regulatory system	flna	filamin A alpha (actin binding protein 280)	ENSDARG00000074201.4	6.94608	0.000416166027718834		UP
394129	8050216	Aminoacyl-tRNA biosynthesis eukaryotes	hmbsa	hydroxymethylbilane synthase a	ENSDARG00000008840.9	6.91562	1.43319949735592e-06		UP
450011		Coenzyme A biosynthesis pantothenate => CoA	tspo	translocator protein	ENSDARG00000026655.4	6.90979	0.00885328520441757		UP
408256	5549341	PRPP biosynthesis ribose 5P => PRPP	actc1a	actin alpha cardiac muscle 1a	ENSDARG00000042535.4	6.90939	0.0161458118755977		UP
					ENSDARG00000013360.10	6.89971	0.00989399556658997		UP
323653			aldh3a2a	aldehyde dehydrogenase 3 family member A2a	ENSDARG00000028259.8	6.88566	0.00208882005764891		UP
393362			wipi1	WD repeat domain phosphoinositide interacting 1	ENSDARG00000040657.5	6.88001	0.000712208833511338		UP
327237			ap1s2	adaptor-related protein complex 1 sigma 2 subunit	ENSDARG00000058504.7	6.84633	0.00396804351975927		UP
796017		Pentose phosphate pathway archaea fructose 6P => ribose 5P	si:ch211-215a9.5	si:ch211-215a9.5	ENSDARG00000078974.2	6.82797	1.71144439926703e-05		UP
323107			pgam1a	phosphoglycerate mutase 1a	ENSDARG00000005423.9	6.79549	3.90776875057247e-07		UP
436954	3474743	Pyruvate oxidation pyruvate => acetyl-CoA	phb2b	prohibitin 2b	ENSDARG00000017728.6	6.78053	0.0118292693201141		UP
325464			kdelr2b	KDEL (Lys-Asp-Glu-Leu) endoplasmic reticulum protein retention receptor 2b	ENSDARG00000037361.4	6.77954	4.13008856063727e-06		UP
321166			apobb.1	apolipoprotein Bb tandem duplicate 1	ENSDARG00000022767.7	6.76916	0.00287396969268039		UP
664750		Valine/isoleucine biosynthesis pyruvate => valine / 2-oxobutanoate => isoleucine	ppox	protoporphyrinogen oxidase	ENSDARG00000102167.2	6.73938	0.0456629576909771		UP
100001628			glb1l	galactosidase beta 1-like	ENSDARG00000029955.5	6.72733	0.0141495417482495		UP
103911964			LOC103911964	peptidyl-prolyl cis-trans isomerase A-like	ENSDARG00000052842.7	6.70237	1.0614125658607e-08		UP
570956		NAD biosynthesis aspartate => NAD	sgk2a	serum/glucocorticoid regulated kinase 2a	ENSDARG00000063370.6	6.64375	2.77515358529684e-06		UP
641492			sh3d21	SH3 domain containing 21	ENSDARG00000099448.1	6.63729	7.82374421633175e-05		UP
799528	15146270	Polyketide sugar unit biosynthesis	sqlea	squalene epoxidase a	ENSDARG00000079946.4	6.61303	0.0242153807372795		UP
352913			selm	selenoprotein M	ENSDARG00000051957.6	6.60688	0.0118846226765461		UP
436790		Citrate cycle first carbon oxidation oxaloacetate => 2-oxoglutarate	arl6ip5b	ADP-ribosylation factor-like 6 interacting protein 5b	ENSDARG00000016238.6	6.60668	0.0488603124940037		UP
393276		Lipopolysaccharide transport system	rnf181	ring finger protein 181	ENSDARG00000023958.6	6.59514	0.0170211497573672		UP
402948		C5 isoprenoid biosynthesis non-mevalonate pathway	cd151l	CD151 antigen like	ENSDARG00000068629.6	6.59372	0.001359550462345		UP
368220			adka	adenosine kinase a	ENSDARG00000039429.7	6.59077	6.11439941615335e-06		UP
30112	3836317	Valine leucine and isoleucine biosynthesis	svila	supervillin a	ENSDARG00000055075.8	6.58051	0.022737322427837		UP
393365			mtmr8	myotubularin related protein 8	ENSDARG00000008592.6	6.58	0.00883488638846681		UP
447845		Guanine ribonucleotide biosynthesis IMP => GDPGTP	sdprb	serum deprivation response b	ENSDARG00000071196.4	6.56725	0.0174466820413362		UP
402914		Aminoacyl-tRNA biosynthesis prokaryotes	her12	hairy-related 12	ENSDARG00000032963.6	6.56629	0.0366231012201804		UP
327292			tpte	transmembrane phosphatase with tensin homology	ENSDARG00000056985.3	6.55241	9.50428336540751e-06		UP
30286		One carbon pool by folate	ndrg3a	ndrg family member 3a	ENSDARG00000013087.11	6.53593	0.0268003975963178		UP
406460		D-Xylose transport system	ptp4a3	protein tyrosine phosphatase type IVA member 3	ENSDARG00000039997.6	6.52139	0.00606266423406019		UP
641420			itgb1bp1	integrin beta 1 binding protein 1	ENSDARG00000007169.7	6.50918	0.00371190912383197		UP
81582		Fructose and mannose metabolism	cldnc	claudin c	ENSDARG00000015955.5	6.50446	0.0247777615282535		UP
					ENSDARG00000092124.2	6.49445	0.00888622159578825		UP
791215	5541960	Biosynthesis of amino acids	bloc1s6	biogenesis of lysosomal organelles complex-1 subunit 6 pallidin	ENSDARG00000042933.7	6.47607	2.84362742326658e-07		UP
322605			chpt1	choline phosphotransferase 1	ENSDARG00000014572.6	6.42651	1.55654824129714e-10		UP
368823			fkbp11	FK506 binding protein 11	ENSDARG00000037000.5	6.42134	1.21075359131416e-10		UP
406509		Dipeptide transport system	rnft1	ring finger protein transmembrane 1	ENSDARG00000015917.7	6.41715	7.09826019510126e-05		UP
449942		Aminoacyl-tRNA biosynthesis prokaryotes	ska2	spindle and kinetochore associated complex subunit 2	ENSDARG00000012947.8	6.41013	3.21626447211128e-08		UP
325317			calr	calreticulin	ENSDARG00000076290.3	6.409	1.76635847667377e-07		UP
321107			rap1b	RAP1B member of RAS oncogene family	ENSDARG00000008867.9	6.40151	1.43990634252329e-07		UP
324372			si:dkey-195m11.8	si:dkey-195m11.8	ENSDARG00000097445.2	6.3985	0.000667637054771379		UP
566313		Phenylalanine tyrosine and tryptophan biosynthesis	ramp2	receptor (G protein-coupled) activity modifying protein 2	ENSDARG00000037895.5	6.37958	0.00472081158562063		UP
561325	1222249	KdpD-KdpE (potassium transport) two-component regulatory system	LOC561325	thiosulfate sulfurtransferase/rhodanese-like domain-containing protein 1	ENSDARG00000101063.1	6.37955	0.00539963236818981		UP
100003801			ccsapb	centriole cilia and spindle-associated protein b	ENSDARG00000040085.4	6.36319	0.0282943632627987		UP
556080	11241152	DegS-DegU (multicellular behavior control) two-component regulatory system	ccdc167	coiled-coil domain containing 167	ENSDARG00000045850.7	6.36191	0.00261418563973521		UP
798918		CMP-KDO biosynthesis	ahcyl1	adenosylhomocysteinase-like 1	ENSDARG00000056331.6	6.35584	0.0150083684044647		UP
368278			ldlrap1a	low density lipoprotein receptor adaptor protein 1a	ENSDARG00000004311.6	6.35129	0.00203669844820719		UP
321842			rgmd	RGM domain family member D	ENSDARG00000034013.8	6.34371	4.13008856063727e-06		UP
30496	3855854	Two-component system	ldha	lactate dehydrogenase A4	ENSDARG00000101251.1	6.33985	0.000704765129717988		UP
550368		Aminobenzoate degradation	zgc:112023	zgc:112023	ENSDARG00000103253.1	6.33731	0.0200646370057402		UP
324309			fstl1b	follistatin-like 1b	ENSDARG00000039576.7	6.32516	7.19207801264804e-07		UP
573719			nfyal	nuclear transcription factor Y alpha like	ENSDARG00000001621.11	6.31858	0.0487929208991609		UP
406803		Ornithine biosynthesis glutamate => ornithine	abcd3a	ATP-binding cassette sub-family D (ALD) member 3a	ENSDARG00000104085.1	6.29811	0.000421994421429557		UP
450042		Tungstate transport system	nipa1	non imprinted in Prader-Willi/Angelman syndrome 1	ENSDARG00000055917.3	6.29494	0.0178385104674575		UP
393925		Pyruvate oxidation pyruvate => acetyl-CoA	pdcd6	programmed cell death 6	ENSDARG00000005220.5	6.28532	0.0268600078927844		UP
550360		Streptomycin biosynthesis	mfsd10	major facilitator superfamily domain containing 10	ENSDARG00000086786.3	6.2822	0.0279362636609965		UP
559659		RegB-RegA (redox response) two-component regulatory system	atp5ia	ATP synthase H+ transporting mitochondrial Fo complex subunit Ea	ENSDARG00000078113.2	6.27315	0.00333516637695616		UP
393095		Phosphate transport system	mocs3	molybdenum cofactor synthesis 3	ENSDARG00000008239.10	6.25138	0.00455993381407174		UP
30587			pax7a	paired box 7a	ENSDARG00000100398.2	6.24293	0.00212963660956726		UP
100126125			zgc:174237	zgc:174237	ENSDARG00000091558.5	6.23055	0.00118955183715181		UP
493604	3477223	bacterial-type flagellum basal body C ring	mrpl16	mitochondrial ribosomal protein L16	ENSDARG00000075325.4	6.19514	1.08725780968898e-09		UP
566443		Phenylalanine metabolism	fxyd6l	FXYD domain containing ion transport regulator 6 like	ENSDARG00000097057.2	6.19262	1.78619168859376e-08		UP
81541	7360490	One carbon pool by folate	atp5g3b	ATP synthase H+ transporting mitochondrial F0 complex subunit c3 (subunit 9) b	ENSDARG00000009447.7	6.18455	3.66902399553372e-10		UP
323561			col4a5	collagen type IV alpha 5 (Alport syndrome)	ENSDARG00000052063.7	6.1841	0.000402529179583717		UP
569122		Fatty acid biosynthesis elongation	samd11	sterile alpha motif domain containing 11	ENSDARG00000077852.4	6.18325	0.0367873836143032		UP
449543			zgc:92027	zgc:92027	ENSDARG00000020187.8	6.16443	3.24002148754819e-07		UP
406736	1200403	V/A-type ATPase prokaryotes	mgst3a	microsomal glutathione S-transferase 3a	ENSDARG00000102744.1	6.16397	9.27923825125403e-06		UP
406493		PTS system mannitol-specific II component	myl9b	myosin light chain 9b regulatory	ENSDARG00000008030.10	6.15358	0.00697725926034341		UP
799954		Pentose phosphate pathway	ddah2	dimethylarginine dimethylaminohydrolase 2	ENSDARG00000105009.1	6.14687	1.36662691846853e-06		UP
394241	178304	Serine biosynthesis glycerate-3P => serine	fancd2	Fanconi anemia complementation group D2	ENSDARG00000053574.7	6.14421	0.0438155592943939		UP
497181	101843763	peptidyl-threonine modification	tomm5	translocase of outer mitochondrial membrane 5 homolog (yeast)	ENSDARG00000068265.5	6.13796	1.5488728357804e-12		UP
100141496			dmgdh	dimethylglycine dehydrogenase	ENSDARG00000025703.7	6.13634	0.00119012247501398		UP
799202	4995921	Putative amino-acid transport system	si:ch211-150o23.3	si:ch211-150o23.3	ENSDARG00000078502.3	6.1275	0.0129925320185164		UP
393750	944143	Aminoacyl-tRNA biosynthesis prokaryotes	tbc1d7	TBC1 domain family member 7	ENSDARG00000029581.6	6.11703	0.013372888516556		UP
450008		Inosine monophosphate biosynthesis PRPP + glutamine => IMP	trappc6b	trafficking protein particle complex 6b	ENSDARG00000016463.5	6.11202	0.0216810379888975		UP
387530		D-Methionine transport system	ahcy	adenosylhomocysteinase	ENSDARG00000005191.8	6.10283	1.70407196767305e-12		UP
564317		ResE-ResD (aerobic and anaerobic respiration) two-component regulatory system	smarcd2	SWI/SNF related matrix associated actin dependent regulator of chromatin subfamily d member 2	ENSDARG00000088877.3	6.09713	0.0312325632616563		UP
553283		Nicotinate and nicotinamide metabolism	pcxa	pyruvate carboxylase a	ENSDARG00000098766.2	6.0786	6.45525671284757e-09		UP
403011		Shikimate pathway phosphoenolpyruvate + erythrose-4P => chorismate	psma5	proteasome subunit alpha 5	ENSDARG00000003526.6	6.0583	1.00014514237204e-06		UP
436768		Teichoic acid transport system	uqcrq	ubiquinol-cytochrome c reductase complex III subunit VII	ENSDARG00000029064.6	6.0546	0.000434017535670847		UP
327165			pgam1b	phosphoglycerate mutase 1b	ENSDARG00000014068.7	6.05383	0.0493586484992201		UP
334982			yif1a	Yip1 interacting factor homolog A (S. cerevisiae)	ENSDARG00000019636.10	6.03912	0.0240831683988971		UP
436846			zgc:92744	zgc:92744	ENSDARG00000076223.2	6.0129	3.13632403834584e-08		UP
563654			nos2b	nitric oxide synthase 2b inducible	ENSDARG00000031976.8	6.00684	0.0072758527254097		UP
794020		Phosphonate and phosphinate metabolism	ndufaf5	NADH dehydrogenase (ubiquinone) complex I assembly factor 5	ENSDARG00000061629.6	5.99723	0.00460927574472718		UP
336303			ppdpfb	pancreatic progenitor cell differentiation and proliferation factor b	ENSDARG00000031317.4	5.98605	2.01919792517659e-11		UP
140599	1025396	L-arabinose degradation I	vim	vimentin	ENSDARG00000010008.7	5.96659	0.000478942544260118		UP
751696		envenomation resulting in modulation of vasodilation in other organism	zgc:153284	zgc:153284	ENSDARG00000036876.6	5.96355	8.28338408305884e-05		UP
560060	879028	RstB-RstA two-component regulatory system	daam1b	dishevelled associated activator of morphogenesis 1b	ENSDARG00000009689.11	5.94943	0.000746381767087558		UP
445291		Lipoprotein-releasing system	ndufv1	NADH dehydrogenase (ubiquinone) flavoprotein 1	ENSDARG00000036438.6	5.92102	7.85941035188118e-06		UP
100332503			smim4	small integral membrane protein 4	ENSDARG00000089921.3	5.9165	0.00634236279850562		UP
554232	11737060	Pentose and glucuronate interconversions	ephb2b	eph receptor B2b	ENSDARG00000021539.9	5.9159	0.00644221731758282		UP
368412			atad1b	ATPase family AAA domain containing 1b	ENSDARG00000056609.5	5.9016	0.0170275658092263		UP
571317			thbs3b	thrombospondin 3b	ENSDARG00000012060.10	5.88853	0.0119170673515977		UP
445487		Molybdate transport system	fuca2	fucosidase alpha-L- 2 plasma	ENSDARG00000044073.4	5.88049	0.000131571500935203		UP
447938		NAD biosynthesis aspartate => NAD	rassf2a	Ras association (RalGDS/AF-6) domain family member 2a	ENSDARG00000029865.8	5.84758	0.000318666015737062		UP
101886482			LOC101886482	T-lymphoma invasion and metastasis-inducing protein 2-like	ENSDARG00000098233.1	5.84056	0.00271101403865573		UP
492522	101865006	mRNA methyltransferase activity	chchd6b	coiled-coil-helix-coiled-coil-helix domain containing 6b	ENSDARG00000045978.7	5.83683	0.000224834760122752		UP
393781	7332197	Cytochrome bc1 complex respiratory unit	ndufb6	NADH dehydrogenase (ubiquinone) 1 beta subcomplex 6	ENSDARG00000037259.6	5.836	0.0426432577455662		UP
436722		Molybdate transport system	fam96b	family with sequence similarity 96 member B	ENSDARG00000052010.6	5.8271	0.010091868604102		UP
					ENSDARG00000105129.1	5.81831	0.00700294255726818		UP
795251	1207259	Energy-coupling factor transport system	sdccag3	serologically defined colon cancer antigen 3	ENSDARG00000095515.2	5.80622	0.0107852208689376		UP
140817	3853996	superpathway of glyoxylate cycle	cebpd	CCAAT/enhancer binding protein (C/EBP) delta	ENSDARG00000087303.2	5.80456	0.0107725460488554		UP
322811			atp6v0d1	ATPase H+ transporting lysosomal V0 subunit d1	ENSDARG00000069090.5	5.8019	0.0455965209408219		UP
100334173			tgm1	transglutaminase 1 K polypeptide	ENSDARG00000017799.10	5.79335	5.99156704657129e-05		UP
564010		CusS-CusR (copper tolerance) two-component regulatory system	acot13	acyl-CoA thioesterase 13	ENSDARG00000061728.7	5.78402	0.00596111177546713		UP
60642		Glyoxylate and dicarboxylate metabolism	sox9b	SRY (sex determining region Y)-box 9b	ENSDARG00000043923.7	5.78116	0.0169223101268066		UP
556178		PhoQ-PhoP (magnesium transport) two-component regulatory system	ncalda	neurocalcin delta a	ENSDARG00000070688.4	5.77822	0.000137377321371948		UP
335707			ptmaa	prothymosin alpha a	ENSDARG00000021113.8	5.76932	8.36728928153429e-05		UP
415224		Putative sn-glycerol-phosphate transport system	tmed4	transmembrane p24 trafficking protein 4	ENSDARG00000024954.7	5.75611	0.00100514979058132		UP
406604		Arginine transport system	gng12a	guanine nucleotide binding protein (G protein) gamma 12a	ENSDARG00000003375.9	5.75272	0.0062984185622659		UP
100538309			si:dkey-166d12.2	si:dkey-166d12.2	ENSDARG00000053272.6	5.74997	0.0253540483920719		UP
573999			isca1	iron-sulfur cluster assembly 1	ENSDARG00000051956.4	5.73752	6.84513883504798e-06		UP
					ENSDARG00000099851.1	5.73131	0.00315238713450144		UP
767645			zgc:153993	zgc:153993	ENSDARG00000099722.2	5.6907	1.26880775923031e-06		UP
550598		Leucine degradation leucine => acetoacetate + acetyl-CoA	capns1a	calpain small subunit 1 a	ENSDARG00000035329.7	5.69057	1.61122308135735e-07		UP
393634	6016739	Cysteine biosynthesis homocysteine + serine => cysteine	trappc6bl	trafficking protein particle complex 6b-like	ENSDARG00000033171.6	5.68631	0.0197170614972558		UP
791770	11789519	Biosynthesis of amino acids	dhrs11b	dehydrogenase/reductase (SDR family) member 11b	ENSDARG00000031299.6	5.68234	0.0257400775063161		UP
503743	100042784	dimethylarsinite methyltransferase activity	smtnl1	smoothelin-like 1	ENSDARG00000041257.5	5.67175	0.0247045449284365		UP
386945		NADH:quinone oxidoreductase prokaryotes	eif4ebp2	eukaryotic translation initiation factor 4E binding protein 2	ENSDARG00000031819.4	5.66791	0.000115801559867063		UP
767750			atp5ib	ATP synthase H+ transporting mitochondrial Fo complex subunit Eb	ENSDARG00000068940.3	5.66418	2.92683164808044e-07		UP
556677	1018869	MprB-MprA (maintenance of persistent infection) two-component regulatory system	mfap2	microfibrillar-associated protein 2	ENSDARG00000059367.4	5.6565	1.31819445029854e-07		UP
797861		SaeS-SaeR (staphylococcal virulence regulation) two-component regulatory system	tagln3b	transgelin 3b	ENSDARG00000058394.4	5.65508	0.00474054091512351		UP
445082	2542269	Serine biosynthesis glycerate-3P => serine	dnajc15	DnaJ (Hsp40) homolog subfamily C member 15	ENSDARG00000038309.4	5.65049	0.012946265542629		UP
334757			sfxn2	sideroflexin 2	ENSDARG00000017960.10	5.6417	2.15170376433377e-08		UP
406728	1200447	Pyrimidine ribonucleotide biosynthesis UMP => UDP/UTPCDP/CTP	map2k1	mitogen-activated protein kinase kinase 1	ENSDARG00000007825.9	5.63625	0.044295501984848		UP
553760		Nicotinate and nicotinamide metabolism	psip1	PC4 and SFRS1 interacting protein 1	ENSDARG00000104710.2	5.62506	0.0493586484992201		UP
553185	11763399	Methane metabolism	vasna	vasorin a	ENSDARG00000099266.1	5.59876	0.0120396583848843		UP
335309			agr1	anterior gradient 1	ENSDARG00000060682.7	5.57773	0.00260948408518679		UP
386920		Entner-Doudoroff pathway glucose-6P => glyceraldehyde-3P + pyruvate	hist2h2l	histone 2 H2 like	ENSDARG00000068996.3	5.57557	0.000162936462582006		UP
553465	11705077	Vitamin B6 metabolism	sik1	salt-inducible kinase 1	ENSDARG00000058606.8	5.54841	0.000858524165478383		UP
550494		Metabolic pathways	esd	esterase D/formylglutathione hydrolase	ENSDARG00000019496.9	5.54551	2.56047408193874e-05		UP
751643		envenomation resulting in modulation of blood pressure in other organism	krtcap2	keratinocyte associated protein 2	ENSDARG00000070386.2	5.54318	5.72283946878143e-05		UP
393359	3704276	Ribosome bacteria	ccdc25	coiled-coil domain containing 25	ENSDARG00000021753.5	5.52938	5.05005930610622e-05		UP
494108	101257824	thylakoid membrane organization	ptgr1	prostaglandin reductase 1	ENSDARG00000024877.8	5.52447	3.5980487509937e-05		UP
431767		Proline biosynthesis glutamate => proline	dctn3	dynactin 3 (p22)	ENSDARG00000041363.6	5.52407	0.0184928614277676		UP
406311		Molybdate transport system	pik3r3a	phosphoinositide-3-kinase regulatory subunit 3a (gamma)	ENSDARG00000103038.1	5.51037	0.0393417057999936		UP
559037		GlrK-GlrR (amino sugar metabolism) two-component regulatory system	grpel1	GrpE-like 1 mitochondrial	ENSDARG00000010021.5	5.48249	0.0113494462735968		UP
57969	5561332	Nucleotide excision repair	copz2	coatomer protein complex subunit zeta 2	ENSDARG00000006786.11	5.47925	0.000689956204005169		UP
100286774			mrc1a	mannose receptor C type 1a	ENSDARG00000102100.2	5.47698	0.0395908877221403		UP
100332544			fermt1	fermitin family member 1	ENSDARG00000052652.7	5.44534	6.40313332010629e-05		UP
559618		PhoR-PhoB (phosphate starvation response) two-component regulatory system	si:dkey-74k8.3	si:dkey-74k8.3	ENSDARG00000104028.1	5.44019	3.75643200921619e-09		UP
323827			st5	suppression of tumorigenicity 5	ENSDARG00000037363.7	5.43969	0.00259066837822799		UP
415243		Branched-chain amino acid transport system	ndufa1	NADH dehydrogenase (ubiquinone) 1 alpha subcomplex 1	ENSDARG00000036329.6	5.43622	3.81299244064021e-08		UP
798703		PhoR-PhoB (phosphate starvation response) two-component regulatory system	gemin7	gem (nuclear organelle) associated protein 7	ENSDARG00000041011.4	5.42121	0.000769472130329479		UP
					ENSDARG00000032102.9	5.41956	0.000404212112389383		UP
30307		Aminoacyl-tRNA biosynthesis	jak2a	Janus kinase 2a	ENSDARG00000104808.2	5.4177	8.83396713714205e-05		UP
560745	3368387	BaeS-BaeR (envelope stress response) two-component regulatory system	eef1db	eukaryotic translation elongation factor 1 delta b (guanine nucleotide exchange protein)	ENSDARG00000030053.10	5.40976	2.04960597915235e-11		UP
437021		Bacitracin transport system	tspan36	tetraspanin 36	ENSDARG00000024540.7	5.3757	0.00022589925295785		UP
359834			tgfb1a	transforming growth factor beta 1a	ENSDARG00000041502.2	5.37413	0.0282513839927329		UP
415189		Fatty acid biosynthesis elongation	slc25a11	solute carrier family 25 (mitochondrial carrier; oxoglutarate carrier) member 11	ENSDARG00000035741.4	5.37078	1.51617546937017e-05		UP
					ENSDARG00000098186.1	5.3612	0.0248998382321947		UP
					ENSDARG00000022525.5	5.36081	0.000308493740668819		UP
552997		Nicotinate and nicotinamide metabolism	fdps	farnesyl diphosphate synthase (farnesyl pyrophosphate synthetase dimethylallyltranstransferase geranyltranstransferase)	ENSDARG00000040890.7	5.35703	0.0118846226765461		UP
394043		Threonine biosynthesis aspartate => homoserine => threonine	ephx1	epoxide hydrolase 1 microsomal (xenobiotic)	ENSDARG00000042854.7	5.33344	0.0239409865625656		UP
445129	2540221	Ski complex	sdhc	succinate dehydrogenase complex subunit C integral membrane protein	ENSDARG00000038608.7	5.32883	0.000129765547981948		UP
447867		Cell division transport system	slc25a24	solute carrier family 25 (mitochondrial carrier; phosphate carrier) member 24	ENSDARG00000008568.10	5.32738	5.04802346963972e-06		UP
556291		ArcB-ArcA (anoxic redox control) two-component regulatory system	gnpda2	glucosamine-6-phosphate deaminase 2	ENSDARG00000024443.8	5.32624	0.0213117315739785		UP
58101		Glycine serine and threonine metabolism	rplp0	ribosomal protein large P0	ENSDARG00000051783.4	5.32458	0.000164444535820578		UP
406777			aqp3a	aquaporin 3a	ENSDARG00000003808.4	5.3171	7.55867473285311e-05		UP
325586			cyth1b	cytohesin 1b	ENSDARG00000021488.8	5.28663	0.01060907656354		UP
445042		Phosphate transport system	ndufa7	NADH dehydrogenase (ubiquinone) 1 alpha subcomplex 7	ENSDARG00000036684.5	5.25732	3.59340596913987e-06		UP
					ENSDARG00000099908.1	5.25511	0.00115415690174984		UP
					ENSDARG00000090557.4	5.24898	0.0364172219208317		UP
641290			nubp2	nucleotide binding protein 2 (MinD homolog E. coli)	ENSDARG00000055653.6	5.24476	0.0014258819905289		UP
550165		Tyrosine metabolism	ponzr2	plac8 onzin related protein 2	ENSDARG00000088539.3	5.24061	0.0223446706380479		UP
492772	8627394	arsenite secondary active transmembrane transporter activity	cpped1	calcineurin-like phosphoesterase domain containing 1	ENSDARG00000031968.8	5.23175	0.0372151357069185		UP
323315			zgc:162193	zgc:162193	ENSDARG00000098171.2	5.22049	0.00697457072790059		UP
554458		Nicotinate and nicotinamide metabolism	zgc:100868	zgc:100868	ENSDARG00000004748.10	5.21217	1.45312033137301e-08		UP
30354	3852528	Lysine biosynthesis	lpl	lipoprotein lipase	ENSDARG00000087697.3	5.21177	0.0169660539138624		UP
553476	11703747	Biosynthesis of unsaturated fatty acids	aqp11	aquaporin 11	ENSDARG00000100555.1	5.20504	0.00610500958411221		UP
436618		Histidine degradation histidine => N-formiminoglutamate => glutamate	hvcn1	hydrogen voltage-gated channel 1	ENSDARG00000040338.4	5.20454	0.0260627261506631		UP
494180	843463	negative regulation of photomorphogenesis	atg5	ATG5 autophagy related 5 homolog (S. cerevisiae)	ENSDARG00000023396.8	5.19975	0.00256212714582494		UP
556848		MtrB-MtrA (osmotic stress response) two-component regulatory system	aim1a	absent in melanoma 1a	ENSDARG00000031782.7	5.19767	0.000102400080881405		UP
415204		Thiamine biosynthesis AIR => thiamine-P/thiamine-2P	arpc3	actin related protein 2/3 complex subunit 3	ENSDARG00000057882.5	5.19555	6.7624825153319e-11		UP
568021		Histidine metabolism	tp53inp1	tumor protein p53 inducible nuclear protein 1	ENSDARG00000028017.8	5.18532	0.0251723607041631		UP
791140		Biosynthesis of amino acids	cd276	CD276 molecule	ENSDARG00000003061.12	5.18206	0.00165058095719843		UP
335974			got2b	glutamic-oxaloacetic transaminase 2b mitochondrial	ENSDARG00000005840.6	5.17529	0.00656937094714124		UP
58154			dnajc3b	DnaJ (Hsp40) homolog subfamily C member 3b	ENSDARG00000017874.10	5.15741	0.00598530583214641		UP
550338		Fatty acid biosynthesis	alad	aminolevulinate dehydratase	ENSDARG00000100372.1	5.13541	0.0247045449284365		UP
393493			gstt2	glutathione S-transferase theta 2	ENSDARG00000095464.1	5.12862	0.0169173160273585		UP
437015		PTS system galactitol-specific II component	trappc1	trafficking protein particle complex 1	ENSDARG00000039005.6	5.12755	0.00750780265952853		UP
678540			gale	UDP-galactose-4-epimerase	ENSDARG00000002401.8	5.11292	2.15936156728531e-07		UP
100332034			ndufb3	NADH dehydrogenase (ubiquinone) 1 beta subcomplex 3	ENSDARG00000075709.4	5.09086	1.21431638038392e-07		UP
768153			tmem106c	transmembrane protein 106C	ENSDARG00000098105.2	5.08018	4.56334194934741e-05		UP
449787		F-type ATPase prokaryotes and chloroplasts	atp5f1	ATP synthase H+ transporting mitochondrial Fo complex subunit B1	ENSDARG00000011553.7	5.07724	0.00269305576424103		UP
352940			fgfr2	fibroblast growth factor receptor 2	ENSDARG00000058115.8	5.07377	0.0016915052913122		UP
564395		Branched-chain amino acid transport system	smad6b	SMAD family member 6b	ENSDARG00000031763.7	5.07361	0.000371645957102575		UP
406489		Lysine biosynthesis succinyl-DAP pathway aspartate => lysine	rpl19	ribosomal protein L19	ENSDARG00000013307.10	5.06217	1.55173248389273e-12		UP
					ENSDARG00000041400.6	5.05614	0.00199997848877836		UP
					ENSDARG00000098584.1	5.04936	0.00112582610112636		UP
793949	14966605	Vitamin B6 metabolism	tmsb4x	thymosin beta 4 x	ENSDARG00000077777.1	5.03237	0.000515848275607853		UP
794625	12901871	Vitamin B6 metabolism	si:dkeyp-80c12.10	si:dkeyp-80c12.10	ENSDARG00000096003.2	5.02735	3.80764289918735e-05		UP
564552		Leucine biosynthesis 2-oxoisovalerate => 2-oxoisocaproate	ogdha	oxoglutarate (alpha-ketoglutarate) dehydrogenase a (lipoamide)	ENSDARG00000034270.8	5.02097	8.3333163798325e-05		UP
791728	11672298	Biosynthesis of amino acids	renbp	renin binding protein	ENSDARG00000008931.9	5.02023	0.00373144511719787		UP
402824		Pentose phosphate pathway oxidative phase glucose 6P => ribulose 5P	sdpra	serum deprivation response a	ENSDARG00000027611.6	5.01815	1.85639928905628e-05		UP
335231			fbp1a	fructose-16-bisphosphatase 1a	ENSDARG00000021366.8	5.01624	0.000575628602885225		UP
503808	184883	vulval location	pkig	protein kinase (cAMP-dependent catalytic) inhibitor gamma	ENSDARG00000086471.3	4.99576	0.0379724539225477		UP
407640		NAD biosynthesis aspartate => NAD	cryz	crystallin zeta (quinone reductase)	ENSDARG00000016074.10	4.99565	0.00088184906057888		UP
393669		Putative polar amino acid transport system	lsm4	LSM4 homolog U6 small nuclear RNA and mRNA degradation associated	ENSDARG00000023852.7	4.99545	0.00661752787162982		UP
393953	4924886	Ribosome bacteria	prkcbb	protein kinase C beta b	ENSDARG00000022254.9	4.9813	0.0343733070421067		UP
					ENSDARG00000104789.1	4.96463	0.000152662777919511		UP
751707		envenomation resulting in negative regulation of voltage-gated potassium channel activity in other organism	acsf2	acyl-CoA synthetase family member 2	ENSDARG00000061201.5	4.96354	0.00147082633756421		UP
					ENSDARG00000055064.5	4.94852	0.000238990645482198		UP
561344		QseC-QseB (quorum sensing) two-component regulatory system	tmem123	transmembrane protein 123	ENSDARG00000095674.2	4.94482	0.0272064813369592		UP
550348	11604665	Lysine biosynthesis	prmt3	protein arginine methyltransferase 3	ENSDARG00000019791.8	4.94182	0.00364972338833156		UP
368385			atp11c	ATPase Class VI type 11C	ENSDARG00000036442.7	4.93729	0.0158424470289264		UP
100534615			ost4	oligosaccharyltransferase complex subunit 4 (non-catalytic)	ENSDARG00000096118.2	4.93129	3.15022426317539e-06		UP
566945		Lysine degradation	mmp14b	matrix metallopeptidase 14b (membrane-inserted)	ENSDARG00000008388.8	4.92537	0.0249337299432023		UP
692289		Inositol phosphate metabolism	tbk1	TANK-binding kinase 1	ENSDARG00000103095.3	4.92331	0.0369859044541933		UP
30643	3871832	Mismatch repair	acat2	acetyl-CoA acetyltransferase 2	ENSDARG00000007127.10	4.92177	0.000540170311992858		UP
561423		PhoR-PhoB (phosphate starvation response) two-component regulatory system	LOC561423	cingulin-like	ENSDARG00000055607.6	4.91669	0.0144605187760796		UP
100307085			vma21	VMA21 vacuolar H+-ATPase homolog (S. cerevisiae)	ENSDARG00000093945.1	4.9092	4.7547175393928e-05		UP
767720			ssuh2rs1	ssu-2 homolog related sequence 1	ENSDARG00000063292.6	4.90349	0.0324507654967323		UP
436671		Pentose phosphate pathway non-oxidative phase fructose 6P => ribose 5P	mpc1	mitochondrial pyruvate carrier 1	ENSDARG00000093448.2	4.88907	3.09002117911929e-06		UP
568894	11853635	Lysine biosynthesis	zgc:158398	zgc:158398	ENSDARG00000074226.3	4.87843	0.048167915323053		UP
566425		Fructose and mannose metabolism	ano10a	anoctamin 10a	ENSDARG00000057736.6	4.87708	0.0017167447211638		UP
553326		Fatty acid degradation	hacd1	3-hydroxyacyl-CoA dehydratase 1	ENSDARG00000103744.1	4.87315	0.00615528105879531		UP
393939	4915453	Cysteine biosynthesis serine => cysteine	atf3	activating transcription factor 3	ENSDARG00000007823.9	4.87259	0.0104632945754291		UP
378872		beta-Oxidation acyl-CoA synthesis	znf395	zinc finger protein 395	ENSDARG00000006672.11	4.86728	4.58703152212993e-05		UP
100333059			si:ch211-39i22.1	si:ch211-39i22.1	ENSDARG00000087508.3	4.85759	0.00273969960800932		UP
560560		NarX-NarL (nitrate respiration) two-component regulatory system	ywhag2	3-monooxygenase/tryptophan 5-monooxygenase activation protein gamma polypeptide 2	ENSDARG00000071658.4	4.85493	0.0317722327569239		UP
393402		Phosphate transport system	znf277	zinc finger protein 277	ENSDARG00000025346.8	4.84009	0.039771932262393		UP
606665		Aminoacyl-tRNA biosynthesis prokaryotes	bloc1s2	biogenesis of lysosomal organelles complex-1 subunit 2	ENSDARG00000046081.6	4.83466	0.0459852918265775		UP
445218		Methionine biosynthesis apartate => homoserine => methionine	boka	BCL2-related ovarian killer a	ENSDARG00000052129.7	4.82576	0.00481797296639375		UP
751699		modulation of heart rate in other organism	minos1	mitochondrial inner membrane organizing system 1	ENSDARG00000101619.1	4.80427	0.00517554095001117		UP
557348		DcuS-DcuR (C4-dicarboxylate metabolism) two-component regulatory system	cox8a	cytochrome c oxidase subunit VIIIA (ubiquitous)	ENSDARG00000095273.1	4.8033	0.0012051735489438		UP
394203		Ribosome bacteria	sox7	SRY (sex determining region Y)-box 7	ENSDARG00000030125.10	4.80155	0.0249432871689258		UP
					ENSDARG00000019081.10	4.78912	0.00430550660132284		UP
407673		Methyl-galactoside transport system	rpia	ribose 5-phosphate isomerase A (ribose 5-phosphate epimerase)	ENSDARG00000056640.6	4.77589	8.52235670336068e-08		UP
436770		Hemin transport system	dctn5	dynactin 5	ENSDARG00000003573.6	4.76255	0.00319741065131909		UP
394190		Fatty acid biosynthesis elongation	hmgcl	3-hydroxymethyl-3-methylglutaryl-CoA lyase	ENSDARG00000021220.8	4.76165	0.0278332458503928		UP
562219		BasS-BasR (antimicrobial peptide resistance) two-component regulatory system	ndufb11	NADH dehydrogenase (ubiquinone) 1 beta subcomplex 11	ENSDARG00000043467.6	4.76084	0.000218312795304818		UP
559775		CckA-CtrA/CpdR (cell cycle control) two-component regulatory system	lman1	lectin mannose-binding 1	ENSDARG00000069980.4	4.75814	0.00249674360985594		UP
405829	915535	PTS system alpha-glucoside-specific II component	dpydb	dihydropyrimidine dehydrogenase b	ENSDARG00000010267.12	4.75309	0.00071905207427622		UP
406739	1202073	RNA polymerase bacteria	pla2g12b	phospholipase A2 group XIIB	ENSDARG00000015662.10	4.75042	2.13231256345138e-06		UP
					ENSDARG00000087456.2	4.74994	0.000245439646103597		UP
406479			orc5	origin recognition complex subunit 5	ENSDARG00000021579.4	4.74944	0.0294149876358527		UP
406779	1201231	Inosine monophosphate biosynthesis PRPP + glutamine => IMP	tax1bp3	Tax1 (human T-cell leukemia virus type I) binding protein 3	ENSDARG00000059177.4	4.74902	4.11436309862632e-07		UP
326706			lgals1l1	lectin galactoside-binding soluble 1 (galectin 1)-like 1	ENSDARG00000088711.3	4.74749	0.0154085974839166		UP
393935	4916784	Glycolysis core module involving three-carbon compounds	atp6v1d	ATPase H+ transporting lysosomal V1 subunit D	ENSDARG00000011175.5	4.74693	0.000666363272598116		UP
80963			rnd3a	Rho family GTPase 3a	ENSDARG00000076799.3	4.73969	0.0324507654967323		UP
406239		Microcin C transport system	ccni	cyclin I	ENSDARG00000068214.6	4.72982	0.00455670060050377		UP
100329879			cltb	clathrin light chain B	ENSDARG00000052368.7	4.72961	0.00361188185985346		UP
					ENSDARG00000103339.1	4.72623	0.000144892723373971		UP
436812		Zinc transport system	ap3s2	adaptor-related protein complex 3 sigma 2 subunit	ENSDARG00000039882.6	4.72068	0.0300717150684587		UP
556538		RegB-RegA (redox response) two-component regulatory system	ndufa12	NADH dehydrogenase (ubiquinone) 1 alpha subcomplex 12	ENSDARG00000042469.6	4.71685	1.53055196530526e-05		UP
406615		Capsular polysaccharide transport system	gpd1c	glycerol-3-phosphate dehydrogenase 1c	ENSDARG00000036942.7	4.699	1.05000650659509e-07		UP
					ENSDARG00000100453.1	4.69333	0.00102585459130058		UP
436878		Glycolysis core module involving three-carbon compounds	sirt5	sirtuin 5	ENSDARG00000039684.6	4.69211	0.0459804329342427		UP
100150256			si:dkey-21c1.1	si:dkey-21c1.1	ENSDARG00000096725.3	4.68469	0.00952891672879346		UP
324205			wu:fc21g02	wu:fc21g02	ENSDARG00000094133.3	4.67949	0.00184604071136178		UP
30164			pitx2	paired-like homeodomain 2	ENSDARG00000036194.8	4.67713	0.000918141244049261		UP
					ENSDARG00000030166.7	4.67498	0.0055113920253944		UP
449774		Serine biosynthesis glycerate-3P => serine	arl2	ADP-ribosylation factor-like 2	ENSDARG00000069496.4	4.65444	0.0468552640116415		UP
393344	1209988	Shikimate pathway phosphoenolpyruvate + erythrose-4P => chorismate	sri	sorcin	ENSDARG00000058593.6	4.65325	0.000609519513087915		UP
570370		PhoR-PhoB (phosphate starvation response) two-component regulatory system	si:ch211-140m22.7	si:ch211-140m22.7	ENSDARG00000077967.5	4.64811	0.0129275055118208		UP
437013		PTS system fructose-specific II component	eef2k	eukaryotic elongation factor 2 kinase	ENSDARG00000035835.8	4.64793	0.00220195242815126		UP
353358			anxa1b	annexin A1b	ENSDARG00000100095.2	4.62867	2.70079794205877e-06		UP
794398	15086593	Geraniol degradation	zgc:65997	zgc:65997	ENSDARG00000043562.5	4.62853	0.0452720567284561		UP
570579		Uridine monophosphate biosynthesis glutamine (+ PRPP) => UMP	g6pd	glucose-6-phosphate dehydrogenase	ENSDARG00000071065.6	4.6265	0.00270626034037679		UP
394135	8049965	Proteasome 19S regulatory particle (PA700)	hibadhb	3-hydroxyisobutyrate dehydrogenase b	ENSDARG00000007959.8	4.62565	6.59140368253162e-05		UP
					ENSDARG00000100428.1	4.62544	0.0126158654685811		UP
321505			bmi1a	bmi1 polycomb ring finger oncogene 1a	ENSDARG00000006010.8	4.62093	0.00755752222965782		UP
337386			snx1a	sorting nexin 1a	ENSDARG00000071031.5	4.61705	1.3838389329588e-07		UP
393731	942356	Phosphate transport system	uqcc2	ubiquinol-cytochrome c reductase complex assembly factor 2	ENSDARG00000011272.6	4.61054	0.000458865143015672		UP
					ENSDARG00000098206.1	4.60841	0.020911913643373		UP
436829	1014627	Adenine ribonucleotide biosynthesis IMP => ADPATP	mrpl11	mitochondrial ribosomal protein L11	ENSDARG00000013075.9	4.60215	0.00935791250580486		UP
566325		Glycerophospholipid metabolism	thbs2b	thrombospondin 2b	ENSDARG00000073810.6	4.59148	0.0207723122460883		UP
					ENSDARG00000104519.1	4.57855	0.0401389035802401		UP
100536659			chrng	cholinergic receptor nicotinic gamma	ENSDARG00000086647.3	4.57704	0.0019999740879535		UP
326067			march5l	membrane-associated ring finger (C3HC4) 5 like	ENSDARG00000028559.8	4.56242	0.00177415380262227		UP
560168		EnvZ-OmpR (osmotic stress response) two-component regulatory system	coro1b	coronin actin binding protein 1B	ENSDARG00000008660.8	4.55309	0.0278206578856049		UP
436615		Shikimate pathway phosphoenolpyruvate + erythrose-4P => chorismate	gbp1	guanylate binding protein 1	ENSDARG00000038668.7	4.5528	0.0115701735390338		UP
406437		NADH:quinone oxidoreductase prokaryotes	tpm4a	tropomyosin 4a	ENSDARG00000023963.9	4.53748	0.000336057016963427		UP
568707			afp4	antifreeze protein type IV	ENSDARG00000095863.1	4.53251	0.000201237916929784		UP
30723			tpt1	tumor protein translationally-controlled 1	ENSDARG00000092693.3	4.53026	2.14152365173957e-05		UP
677753			ormdl2	ORMDL sphingolipid biosynthesis regulator 2	ENSDARG00000058022.6	4.51602	0.00521402183097794		UP
373078	10818876	Mismatch repair	nucb2a	nucleobindin 2a	ENSDARG00000036299.6	4.50045	0.000112312816957254		UP
100000341			rps23	ribosomal protein S23	ENSDARG00000021838.5	4.48664	4.33694520055248e-05		UP
394121	8048010	DNA polymerase alpha / primase complex	rps10	ribosomal protein S10	ENSDARG00000034897.9	4.48543	2.92683164808044e-07		UP
553529	11727235	D-Arginine and D-ornithine metabolism	bloc1s3	biogenesis of lysosomal organelles complex-1 subunit 3	ENSDARG00000068828.6	4.4786	0.0236458567587636		UP
558347		PhoQ-PhoP (magnesium transport) two-component regulatory system	atox1	antioxidant 1 copper chaperone	ENSDARG00000087693.3	4.46493	0.00587555196346415		UP
541534		Fructose and mannose metabolism	vps33b	vacuolar protein sorting 33B	ENSDARG00000044813.5	4.46431	0.0412987895205378		UP
445051		Putative ABC transport system	krt91	keratin 91	ENSDARG00000036830.8	4.46224	1.03798124491917e-08		UP
378851		Gluconeogenesis oxaloacetate => fructose-6P	pdia3	protein disulfide isomerase family A member 3	ENSDARG00000102640.1	4.45136	0.000282157235197228		UP
566506		Pentose phosphate pathway	gnsa	glucosamine (N-acetyl)-6-sulfatase a	ENSDARG00000023766.7	4.44859	0.0298336346988897		UP
30497	3856242	Ribosome	ldhba	lactate dehydrogenase Ba	ENSDARG00000019644.6	4.4384	0.000112716719252807		UP
322513			uap1	UDP-N-acetylglucosamine pyrophosphorylase 1	ENSDARG00000052170.6	4.42984	0.00150799561894113		UP
558891	8043805	Nucleotide sugar biosynthesis eukaryotes	gb:co360592	expressed sequence CO360592	ENSDARG00000019332.9	4.42482	0.00413818987334725		UP
541432		Sesquiterpenoid and triterpenoid biosynthesis	hsbp1a	heat shock factor binding protein 1a	ENSDARG00000069425.5	4.41912	0.0389031832882936		UP
554146		Galactose metabolism	gins2	GINS complex subunit 2	ENSDARG00000002304.7	4.41521	0.00754490464797464		UP
560778		PhoQ-PhoP (magnesium transport) two-component regulatory system	naga	N-acetylgalactosaminidase alpha	ENSDARG00000099313.1	4.40311	0.000671551150612959		UP
393909		Iron complex transport system	pitpnaa	phosphatidylinositol transfer protein alpha a	ENSDARG00000039490.5	4.39275	1.12375963141172e-05		UP
559784	4532306	MtrB-MtrA (osmotic stress response) two-component regulatory system	amotl2b	angiomotin like 2b	ENSDARG00000061948.5	4.39044	0.00268325020800155		UP
447939		Coenzyme A biosynthesis pantothenate => CoA	fkbp2	FK506 binding protein 2	ENSDARG00000044540.5	4.38719	0.00196548439953624		UP
554125		Biosynthesis of secondary metabolites	ndufa2	NADH dehydrogenase (ubiquinone) 1 alpha subcomplex 2	ENSDARG00000021984.5	4.37516	2.41700535601623e-05		UP
793663	15040644	RNA degradation	timm8b	translocase of inner mitochondrial membrane 8 homolog B (yeast)	ENSDARG00000055708.3	4.36962	0.0041848622709167		UP
568972	11850505	Vitamin B6 metabolism	apoc2	apolipoprotein C-II	ENSDARG00000092155.2	4.36097	0.00304804851865295		UP
323482			slc35c2	solute carrier family 35 (GDP-fucose transporter) member C2	ENSDARG00000037517.7	4.35782	8.9236768535747e-05		UP
436760		Phosphate transport system	rpl35a	ribosomal protein L35a	ENSDARG00000088030.5	4.35249	1.54477457960807e-06		UP
768179			zgc:153675	zgc:153675	ENSDARG00000071555.5	4.33864	0.00523128227359387		UP
324841			cpne1	copine I	ENSDARG00000075536.4	4.3283	0.000345919029068568		UP
393485		Phosphate transport system	pfdn6	prefoldin subunit 6	ENSDARG00000037108.6	4.32134	0.000229927565721044		UP
436930			uqcrc2a	ubiquinol-cytochrome c reductase core protein IIa	ENSDARG00000014794.9	4.31427	6.40913084092723e-05		UP
336713			rpl30	ribosomal protein L30	ENSDARG00000035871.6	4.30361	0.00154709437011896		UP
560369	7819179	GlnL-GlnG (nitrogen regulation) two-component regulatory system	si:dkey-118j18.1	si:dkey-118j18.1	ENSDARG00000071594.4	4.30306	0.0381991274549114		UP
336617			thy1	Thy-1 cell surface antigen	ENSDARG00000035018.7	4.29486	0.000933438454291855		UP
554998		EnvZ-OmpR (osmotic stress response) two-component regulatory system	pdia4	protein disulfide isomerase family A member 4	ENSDARG00000018491.9	4.29363	0.000233742885213028		UP
100151400			cpamd8	C3 and PZP-like alpha-2-macroglobulin domain containing 8	ENSDARG00000056530.6	4.28326	0.0147128981552043		UP
405812	913328	Spermidine/putrescine transport system	cyb5b	cytochrome b5 type B	ENSDARG00000099774.1	4.27758	0.00156051889144071		UP
431776		NAD biosynthesis aspartate => NAD	snx7	sorting nexin 7	ENSDARG00000105185.2	4.27677	0.0372901998961509		UP
405783	916901	Histidine transport system	ostf1	osteoclast stimulating factor 1	ENSDARG00000091555.2	4.2767	6.59094728074611e-06		UP
					ENSDARG00000103442.1	4.26571	0.00815387048187428		UP
286779			atp6v1h	ATPase H+ transporting lysosomal V1 subunit H	ENSDARG00000006370.8	4.26242	8.0954706413953e-06		UP
560651		GlnL-GlnG (nitrogen regulation) two-component regulatory system	ces3	carboxylesterase 3	ENSDARG00000041595.7	4.26238	0.0148019312266679		UP
100330777			tbc1d2b	TBC1 domain family member 2B	ENSDARG00000061986.6	4.25218	0.034107100102378		UP
100333944			psmg4	proteasome (prosome macropain) assembly chaperone 4	ENSDARG00000090191.3	4.24714	0.00688389476843641		UP
557349		GlnL-GlnG (nitrogen regulation) two-component regulatory system	si:ch73-1a9.4	si:ch73-1a9.4	ENSDARG00000055339.6	4.24554	0.0431205832721257		UP
321564			eif2s1b	eukaryotic translation initiation factor 2 subunit 1 alpha b	ENSDARG00000052178.3	4.24427	2.62876613444871e-07		UP
558069		NarX-NarL (nitrate respiration) two-component regulatory system	ctnnd2b	catenin (cadherin-associated protein) delta 2b	ENSDARG00000003779.12	4.23347	0.0427043727160608		UP
393664		CMP-KDO biosynthesis	tuba8l2	tubulin alpha 8 like 2	ENSDARG00000031164.5	4.23246	0.000779848452434557		UP
796997		Sulfonate transport system	ndufs7	NADH dehydrogenase (ubiquinone) Fe-S protein 7 (NADH-coenzyme Q reductase)	ENSDARG00000074552.3	4.22664	0.0001052051904868		UP
100002928			iqgap1	IQ motif containing GTPase activating protein 1	ENSDARG00000078888.4	4.22087	7.01035381910681e-05		UP
503758		nitrobenzoate nitroreductase activity	slc25a32b	solute carrier family 25 (mitochondrial folate carrier) member 32b	ENSDARG00000026835.7	4.21902	0.010745490941902		UP
553583		Bacterial secretion system	zgc:110046	zgc:110046	ENSDARG00000037909.5	4.21845	0.016426565597818		UP
					ENSDARG00000016771.10	4.21093	5.7345898071509e-11		UP
325758			si:ch211-105c13.3	si:ch211-105c13.3	ENSDARG00000089441.3	4.20577	0.00442528336802276		UP
266798			ap3m1	adaptor-related protein complex 3 mu 1 subunit	ENSDARG00000029928.8	4.19902	0.00104433649575172		UP
567639	11768111	beta-Alanine metabolism	pleca	plectin a	ENSDARG00000062590.8	4.19087	2.83453386985518e-07		UP
393497		Cell division transport system	ndufa11	NADH dehydrogenase (ubiquinone) 1 alpha subcomplex 11	ENSDARG00000042777.5	4.19038	1.28396948569417e-06		UP
553212	11763141	RNA polymerase	st8sia6	ST8 alpha-N-acetyl-neuraminide alpha-28-sialyltransferase 6	ENSDARG00000021195.8	4.18618	0.00986403869335444		UP
327387			bin2b	bridging integrator 2b	ENSDARG00000010255.10	4.1795	0.0462271998786902		UP
406808		Pyrimidine ribonucleotide biosynthesis UMP => UDP/UTPCDP/CTP	pitrm1	pitrilysin metallopeptidase 1	ENSDARG00000038563.4	4.1711	0.0125899851785651		UP
565165		Proline biosynthesis glutamate => proline	si:ch1073-143l10.2	si:ch1073-143l10.2	ENSDARG00000094899.1	4.16097	0.00627058733307865		UP
					ENSDARG00000007244.7	4.15639	0.0112404481437576		UP
492492	108348179	protein tyrosine/serine/threonine phosphatase activity	cope	coatomer protein complex subunit epsilon	ENSDARG00000018562.7	4.15493	0.0207522190988911		UP
406415		Pyrimidine deoxyribonuleotide biosynthesis CDP/CTP => dCDP/dCTPdTDP/dTTP	tmem263	transmembrane protein 263	ENSDARG00000030465.4	4.15034	0.00671464906564929		UP
					ENSDARG00000103979.1	4.14918	9.48035681604108e-05		UP
					ENSDARG00000045359.9	4.14745	4.74614239108135e-06		UP
30253		Starch and sucrose metabolism	tbx2b	T-box 2b	ENSDARG00000006120.9	4.14724	0.0285493195239074		UP
568202		Cyanoamino acid metabolism	pora	P450 (cytochrome) oxidoreductase a	ENSDARG00000055092.5	4.14081	0.013372888516556		UP
378726		D-Methionine transport system	csrp1a	cysteine and glycine-rich protein 1a	ENSDARG00000006603.8	4.1404	0.000673983974035668		UP
436799		NAD biosynthesis aspartate => NAD	atp6v1f	ATPase H+ transporting lysosomal V1 subunit F	ENSDARG00000045543.4	4.12174	0.0216654612085007		UP
556625	7332870	CckA-CtrA/CpdR (cell cycle control) two-component regulatory system	btf3	basic transcription factor 3	ENSDARG00000035400.8	4.11849	1.24172454782581e-10		UP
558513		VicK-VicR (cell wall metabolism) two-component regulatory system	si:dkeyp-11e3.1	si:dkeyp-11e3.1	ENSDARG00000102058.1	4.10889	0.0239138569551419		UP
415159		Pentose phosphate pathway non-oxidative phase fructose 6P => ribose 5P	rpl37	ribosomal protein L37	ENSDARG00000034291.8	4.10619	0.0151677251933173		UP
492719	100174174	glycoprotein 6-alpha-L-fucosyltransferase activity	me3	malic enzyme 3 NADP(+)-dependent mitochondrial	ENSDARG00000002305.9	4.10598	0.0016794102072162		UP
445304		Spermidine/putrescine transport system	tmem167b	transmembrane protein 167B	ENSDARG00000059400.4	4.10034	0.0154485131513718		UP
326961			rpl5a	ribosomal protein L5a	ENSDARG00000020197.7	4.09678	0.00136983502070214		UP
606663		Pyruvate oxidation pyruvate => acetyl-CoA	psph	phosphoserine phosphatase	ENSDARG00000040314.6	4.09251	9.92239800550157e-07		UP
436609		Gluconeogenesis oxaloacetate => fructose-6P	hax1	HCLS1 associated protein X-1	ENSDARG00000036764.8	4.09067	0.00445778886184025		UP
58031	5555888	Aminobenzoate degradation	cd81a	CD81 molecule a	ENSDARG00000036080.6	4.08799	0.000368391524532607		UP
550451		Polyketide sugar unit biosynthesis	ndufs3	NADH dehydrogenase (ubiquinone) Fe-S protein 3 (NADH-coenzyme Q reductase)	ENSDARG00000015385.5	4.08595	1.50793498285746e-07		UP
30083	3829023	Base excision repair	nme2b.1	NME/NM23 nucleoside diphosphate kinase 2b tandem duplicate 1	ENSDARG00000103791.1	4.08422	0.0120589371374467		UP
792924		Microbial metabolism in diverse environments	wu:fb55g09	wu:fb55g09	ENSDARG00000088449.2	4.08388	5.23592175631698e-06		UP
					ENSDARG00000061684.4	4.07729	0.0121274282608685		UP
678543			zgc:136858	zgc:136858	ENSDARG00000070830.5	4.07587	0.0384437703672329		UP
564733		Molybdate transport system	zgc:171480	zgc:171480	ENSDARG00000043402.6	4.07382	0.0126681650136434		UP
402926		Gluconeogenesis oxaloacetate => fructose-6P	fam126a	family with sequence similarity 126 member A	ENSDARG00000026762.5	4.06015	0.0473004245159026		UP
564021		EnvZ-OmpR (osmotic stress response) two-component regulatory system	wu:fc66h01	wu:fc66h01	ENSDARG00000089701.3	4.05021	0.0192426028299662		UP
393831		NitT/TauT family transport system	dbi	diazepam binding inhibitor (GABA receptor modulator acyl-CoA binding protein)	ENSDARG00000026369.7	4.04564	5.94354396843777e-06		UP
794486	15085777	Sulfur relay system	krt4	keratin 4	ENSDARG00000017624.8	4.04126	2.93716977571261e-05		UP
323216			lasp1	LIM and SH3 protein 1	ENSDARG00000057867.5	4.0405	0.0071892382783105		UP
336283			mrpl3	mitochondrial ribosomal protein L3	ENSDARG00000103318.1	4.03536	1.02376848635375e-05		UP
403085		Cell division transport system	psmd10	proteasome 26S subunit non-ATPase 10	ENSDARG00000015628.6	4.03217	0.00902547516896644		UP
570477		Heme transport system	prdx4	peroxiredoxin 4	ENSDARG00000069013.4	4.03164	3.27902997217059e-05		UP
					ENSDARG00000026759.10	4.02549	0.000340261803273163		UP
567403	11843656	Homologous recombination	bscl2	Berardinelli-Seip congenital lipodystrophy 2 (seipin)	ENSDARG00000037008.7	4.02459	0.0316148557297317		UP
553455	11701499	Arachidonic acid metabolism	os9	osteosarcoma amplified 9 endoplasmic reticulum lectin	ENSDARG00000020301.11	4.02286	0.0314461674327637		UP
641319			apooa	apolipoprotein O a	ENSDARG00000104696.2	4.01893	0.0246367343608407		UP
565431		Glyoxylate cycle	golga2	golgin A2	ENSDARG00000063197.7	4.01863	0.00245440848147472		UP
317746			suclg2	succinate-CoA ligase GDP-forming beta subunit	ENSDARG00000044914.8	4.01262	0.000133963555797178		UP
553711		Chlorocyclohexane and chlorobenzene degradation	mrps24	mitochondrial ribosomal protein S24	ENSDARG00000100116.1	4.0104	9.42696274792146e-05		UP
445275		Lysine/arginine/ornithine transport system	sdf2l1	stromal cell-derived factor 2-like 1	ENSDARG00000035631.5	4.00748	8.78821222602058e-05		UP
393943			ndufa6	NADH dehydrogenase (ubiquinone) 1 alpha subcomplex 6	ENSDARG00000038028.3	4.00454	0.00370547976130814		UP
326974			gabarapa	GABA(A) receptor-associated protein a	ENSDARG00000035557.4	3.99665	0.000507107848193997		UP
30554		Purine metabolism	pla2g4aa	phospholipase A2 group IVAa (cytosolic calcium-dependent)	ENSDARG00000024546.10	3.99089	0.0295574856285638		UP
553267		Inositol phosphate metabolism	elmod2	ELMO/CED-12 domain containing 2	ENSDARG00000101669.1	3.98933	0.00284626458056574		UP
406744	1199758	Osmoprotectant transport system	gskip	gsk3b interacting protein	ENSDARG00000038099.5	3.98226	0.000588430062650156		UP
100334750			bcl10	B-cell CLL/lymphoma 10	ENSDARG00000077130.3	3.98147	0.00665123844365252		UP
553610	11729551	Lysine biosynthesis	pole4	polymerase (DNA-directed) epsilon 4 accessory subunit	ENSDARG00000013016.11	3.97996	0.0149816680914626		UP
553238		Alanine aspartate and glutamate metabolism	esyt3	extended synaptotagmin-like protein 3	ENSDARG00000006422.7	3.97277	0.0199171879113311		UP
767748			abcd4	ATP-binding cassette sub-family D (ALD) member 4	ENSDARG00000061770.6	3.95982	0.0173885589636645		UP
84037	100856443	Glycerophospholipid metabolism	twsg1a	twisted gastrulation BMP signaling modulator 1a	ENSDARG00000104244.2	3.95259	0.00938841299796191		UP
415229		Ribose transport system	rpl11	ribosomal protein L11	ENSDARG00000043509.6	3.95245	0.0161718219258134		UP
406589		Glycine betaine/proline transport system	tmub1	transmembrane and ubiquitin-like domain containing 1	ENSDARG00000038787.3	3.94734	0.00255908364299429		UP
541340	4193971	Sesquiterpenoid and triterpenoid biosynthesis	tmem167a	transmembrane protein 167A	ENSDARG00000035914.6	3.93711	0.00319118900958794		UP
555570		GlnL-GlnG (nitrogen regulation) two-component regulatory system	chtf8	CTF8 chromosome transmission fidelity factor 8 homolog (S. cerevisiae)	ENSDARG00000069045.3	3.92912	0.00633207462494993		UP
559776		ChvG-ChvI (acidity sensing) two-component regulatory system	zgc:175088	zgc:175088	ENSDARG00000099306.2	3.92789	9.65771614786498e-07		UP
492508	106504057	positive regulation of DNA-templated transcription elongation	churc1	churchill domain containing 1	ENSDARG00000010831.7	3.92287	0.0390987110595871		UP
334161			alg1	ALG1 chitobiosyldiphosphodolichol beta-mannosyltransferase	ENSDARG00000054963.4	3.92024	0.0325111692778584		UP
449989	100232642	Sec61 complex	sssca1	Sjogren syndrome/scleroderma autoantigen 1	ENSDARG00000069109.4	3.91248	0.014628514008702		UP
445126	2543116	Cul4-DDB1-CSA complex	fkbp9	FK506 binding protein 9	ENSDARG00000005023.9	3.90972	0.0351015538171067		UP
798087		Glycolysis (Embden-Meyerhof pathway) glucose => pyruvate	eogt	EGF domain-specific O-linked N-acetylglucosamine (GlcNAc) transferase	ENSDARG00000022853.8	3.90665	0.0495921195166943		UP
393431		Glycolysis core module involving three-carbon compounds	zgc:63587	zgc:63587	ENSDARG00000017140.10	3.90295	0.000526043241286702		UP
393757	7332957	Citrate cycle first carbon oxidation oxaloacetate => 2-oxoglutarate	chchd10	coiled-coil-helix-coiled-coil-helix domain containing 10	ENSDARG00000010717.7	3.89921	0.0235394112766404		UP
321928			phgdh	phosphoglycerate dehydrogenase	ENSDARG00000001873.6	3.89731	7.55515785742923e-06		UP
393478		ABC-2 type transport system	cox6b2	cytochrome c oxidase subunit VIb polypeptide 2	ENSDARG00000037860.6	3.86875	2.19267193908861e-08		UP
565743		Formaldehyde assimilation ribulose monophosphate pathway	pld2	phospholipase D2	ENSDARG00000034262.7	3.85516	0.0334481428227594		UP
567309		Glycolysis / Gluconeogenesis	mrps36	mitochondrial ribosomal protein S36	ENSDARG00000079823.4	3.84944	0.000693663057052159		UP
393742	940746	S-Layer protein transport system	tmem258	transmembrane protein 258	ENSDARG00000078785.3	3.84822	1.07524497306484e-05		UP
406384		Cytochrome o ubiquinol oxidase	gmfb	glia maturation factor beta	ENSDARG00000028327.9	3.84218	0.000317897906514338		UP
494053	842469	negative regulation of flavonoid biosynthetic process	lxn	latexin	ENSDARG00000043102.8	3.83853	0.0154085974839166		UP
450024		D-Methionine transport system	cited2	Cbp/p300-interacting transactivator with Glu/Asp-rich carboxy-terminal domain 2	ENSDARG00000030905.5	3.83749	0.00691311972009298		UP
406330		Histidine transport system	got1	glutamic-oxaloacetic transaminase 1 soluble	ENSDARG00000039093.7	3.82833	0.00752653017529243		UP
405879	7154177	Coenzyme A biosynthesis pantothenate => CoA	zgc:85858	zgc:85858	ENSDARG00000039008.4	3.81253	0.0331959275198807		UP
394140	8049015	Ergocalciferol biosynthesis	mpv17	MpV17 mitochondrial inner membrane protein	ENSDARG00000032431.6	3.8064	0.0139281381215867		UP
100005996			mark2b	MAP/microtubule affinity-regulating kinase 2b	ENSDARG00000032458.7	3.79907	0.0158466149978328		UP
558212		CpxA-CpxR (envelope stress response) two-component regulatory system	emd	emerin (Emery-Dreifuss muscular dystrophy)	ENSDARG00000095774.3	3.79294	0.0458689991721582		UP
561592		TorS-TorR (TMAO respiration) two-component regulatory system	si:ch211-157c3.4	si:ch211-157c3.4	ENSDARG00000087093.3	3.78656	0.0024809176234977		UP
100330881			zgc:171572	zgc:171572	ENSDARG00000098215.1	3.78517	8.9057682709572e-05		UP
324778			pex19	peroxisomal biogenesis factor 19	ENSDARG00000004891.9	3.78336	0.00127887259815232		UP
406686		Shikimate pathway phosphoenolpyruvate + erythrose-4P => chorismate	rps11	ribosomal protein S11	ENSDARG00000053058.5	3.78148	1.9056676050401e-05		UP
554155		Cysteine and methionine metabolism	rps27.1	ribosomal protein S27 isoform 1	ENSDARG00000023298.7	3.7793	0.0204827860787395		UP
563421			amot	angiomotin	ENSDARG00000078335.4	3.77035	0.0470691106328492		UP
792225		Biosynthesis of amino acids	cst14a.2	cystatin 14a tandem duplicate 2	ENSDARG00000045352.4	3.76998	0.000999700998420108		UP
554129	11740098	RNA degradation	hddc2	HD domain containing 2	ENSDARG00000034957.8	3.76084	0.0111681964799162		UP
556162		KdpD-KdpE (potassium transport) two-component regulatory system	pdia5	protein disulfide isomerase family A member 5	ENSDARG00000069242.5	3.76044	0.00512368516942431		UP
571446			LOC571446	zinc transporter ZIP9-B-like	ENSDARG00000098286.2	3.74937	0.0492301933583283		UP
436975		Shikimate pathway phosphoenolpyruvate + erythrose-4P => chorismate	crebl2	cAMP responsive element binding protein-like 2	ENSDARG00000104049.1	3.74507	0.0431199061598353		UP
					ENSDARG00000103670.1	3.74357	0.0356635501185482		UP
450025		Peptides/nickel transport system	cutc	cutC copper transporter homolog (E. coli)	ENSDARG00000077306.3	3.72236	0.0494053578459329		UP
572246			si:dkey-12j5.1	si:dkey-12j5.1	ENSDARG00000089480.3	3.71941	0.0122286049908588		UP
792029	12388227	Thiamine metabolism	asf1bb	anti-silencing function 1Bb histone chaperone	ENSDARG00000043713.2	3.71731	0.00678867625930946		UP
568235	25502143	Pentose phosphate pathway	mrpl42	mitochondrial ribosomal protein L42	ENSDARG00000079391.3	3.71651	0.0037018774511539		UP
555796		BceS-BceR (bacitracin transport) two-component regulatory system	myzap	myocardial zonula adherens protein	ENSDARG00000075017.4	3.71096	0.00954253887541499		UP
					ENSDARG00000097635.2	3.70841	6.60266917832184e-06		UP
569051	100846820	RNA polymerase III eukaryotes	serpinb14	serpin peptidase inhibitor clade B (ovalbumin) member 14	ENSDARG00000091801.4	3.70218	1.22668994877937e-07		UP
394235	176016	PRPP biosynthesis ribose 5P => PRPP	pfn2	profilin 2	ENSDARG00000003952.11	3.70101	1.13334442595222e-06		UP
336381			cotl1	coactosin-like F-actin binding protein 1	ENSDARG00000026829.6	3.69956	7.52426168185459e-07		UP
368358			slirp	SRA stem-loop interacting RNA binding protein	ENSDARG00000097753.1	3.69084	6.45932331706257e-05		UP
394028			prkcsh	protein kinase C substrate 80K-H	ENSDARG00000004470.10	3.69005	0.000122724672757984		UP
					ENSDARG00000056119.8	3.68224	0.000206720822256864		UP
795933		Energy-coupling factor transport system	atg4da	autophagy related 4D cysteine peptidase a	ENSDARG00000043548.5	3.68057	0.0247519161127828		UP
406774	1202135	Aminoacyl-tRNA biosynthesis prokaryotes	sec23a	Sec23 homolog A COPII coat complex component	ENSDARG00000104230.1	3.68013	0.000135396596544938		UP
447897		Cytochrome d ubiquinol oxidase	ap1s3b	adaptor-related protein complex 1 sigma 3 subunit b	ENSDARG00000027966.7	3.6669	0.00128458183564424		UP
553621	11729424	Taurine and hypotaurine metabolism	nxn	nucleoredoxin	ENSDARG00000033978.7	3.66129	0.0129209125881499		UP
795038	12909032	One carbon pool by folate	ubac1	UBA domain containing 1	ENSDARG00000059722.5	3.65849	0.0216824825080219		UP
30085	3829107	Mismatch repair	nme3	NME/NM23 nucleoside diphosphate kinase 3	ENSDARG00000100990.1	3.65505	3.45322099385157e-06		UP
114420			rps9	ribosomal protein S9	ENSDARG00000011405.11	3.65505	3.42417419748797e-09		UP
60635		Inositol phosphate metabolism	cldn7b	claudin 7b	ENSDARG00000014047.10	3.65346	3.26274974114639e-06		UP
					ENSDARG00000095893.3	3.65304	0.0372591306766641		UP
561520		LytS-LytR two-component regulatory system	fam83e	family with sequence similarity 83 member E	ENSDARG00000089489.2	3.64724	0.018639209531241		UP
321793			ak2	adenylate kinase 2	ENSDARG00000005926.5	3.62725	1.53532067978943e-05		UP
393829		Ribosome bacteria	ndufb8	NADH dehydrogenase (ubiquinone) 1 beta subcomplex 8	ENSDARG00000010113.8	3.62341	4.99359619394034e-06		UP
406462		Putative simple sugar transport system	orc4	origin recognition complex subunit 4	ENSDARG00000101161.1	3.6191	8.29141212161786e-05		UP
406549		Guanine ribonucleotide biosynthesis IMP => GDPGTP	zgc:85975	zgc:85975	ENSDARG00000032405.4	3.61086	4.49267715738514e-05		UP
558711		KdpD-KdpE (potassium transport) two-component regulatory system	h2afy2	H2A histone family member Y2	ENSDARG00000087897.2	3.60475	0.00785414796567538		UP
559634		NtrY-NtrX (nitrogen regulation) two-component regulatory system	nedd4l	neural precursor cell expressed developmentally down-regulated 4-like	ENSDARG00000060006.7	3.60252	0.0129476357669475		UP
100331141			si:ch1073-228b5.2	si:ch1073-228b5.2	ENSDARG00000096597.2	3.59456	0.022737322427837		UP
793785	14360994	Fatty acid biosynthesis	rab6a	RAB6A member RAS oncogene family	ENSDARG00000103714.1	3.5876	0.00373144511719787		UP
445028		Fatty acid biosynthesis elongation	rps6	ribosomal protein S6	ENSDARG00000019778.8	3.58112	0.000285043162216697		UP
436738		Tryptophan biosynthesis chorismate => tryptophan	timm13	translocase of inner mitochondrial membrane 13 homolog (yeast)	ENSDARG00000058297.5	3.56182	0.000435791000848067		UP
337226			zgc:153867	zgc:153867	ENSDARG00000033738.9	3.55397	1.8074904239094e-07		UP
406599		Phosphonate transport system	atp5j	ATP synthase H+ transporting mitochondrial Fo complex subunit F6	ENSDARG00000014313.8	3.55163	0.000171797668019489		UP
393793			uqcrc1	ubiquinol-cytochrome c reductase core protein I	ENSDARG00000052304.6	3.55149	0.0278206578856049		UP
393372	1208703	Lipopolysaccharide export system	zgc:63863	zgc:63863	ENSDARG00000099753.1	3.54378	0.0304607849143561		UP
333938			myh9a	myosin heavy chain 9a non-muscle	ENSDARG00000063295.7	3.53353	2.76546790984522e-07		UP
561142	24153926	CusS-CusR (copper tolerance) two-component regulatory system	qpctla	glutaminyl-peptide cyclotransferase-like a	ENSDARG00000061691.5	3.53328	0.0190319591008024		UP
436701		Iron complex transport system	mrpl43	mitochondrial ribosomal protein L43	ENSDARG00000076334.3	3.52939	0.0349638969859546		UP
393611	9380274	DNA polymerase delta complex	c6	complement component 6	ENSDARG00000057113.5	3.52724	0.0372048733230074		UP
564694		Pentose phosphate pathway (Pentose phosphate cycle)	ckba	creatine kinase brain a	ENSDARG00000069752.6	3.52605	0.0256101249827921		UP
100004946			trpm4a	transient receptor potential cation channel subfamily M member 4a	ENSDARG00000059993.6	3.52464	0.000846687747030671		UP
30710		Nicotinate and nicotinamide metabolism	igf2a	insulin-like growth factor 2a	ENSDARG00000018643.6	3.52387	0.0329596238626289		UP
100536921			si:ch73-238c9.1	si:ch73-238c9.1	ENSDARG00000103619.1	3.52306	0.00901155567273157		UP
360149			nfe2l2a	nuclear factor erythroid 2-like 2a	ENSDARG00000042824.6	3.51964	0.020618909313195		UP
[truncated: 1,881 more rows]

## Sheet: I2 24 GFP vs I1 24
Enterz GeneID	Pathway ID	Pathway Name	Gene Name	Description	Ensemble GeneID	FoldChange	padj	Ensemble geneID
30596			hbbe3	hemoglobin beta embryonic-3	ENSDARG00000038147.5	31180.4	3.74821970881787e-37	ENSDARG00000038147.5		UP
30597		Pyruvate metabolism	hbae1	hemoglobin alpha embryonic 1	ENSDARG00000089475.5	18891.5	2.25953924051932e-18	ENSDARG00000089475.5		UP
30646		Glycolysis / Gluconeogenesis	gfap	glial fibrillary acidic protein	ENSDARG00000025301.8	14844.3	1.71448516236834e-17	ENSDARG00000025301.8		UP
562496		ComD-ComE (competence) two-component regulatory system	col2a1a	collagen type II alpha 1a	ENSDARG00000069093.5	10773.7	7.3948349694772e-16	ENSDARG00000069093.5		UP
					ENSDARG00000089963.6	10734	5.63833185893699e-51	ENSDARG00000089963.6		UP
573653			si:ch211-5k11.12	si:ch211-5k11.12	ENSDARG00000087390.2	10087.1	5.12819796765248e-42	ENSDARG00000087390.2		UP
30321		Protein export	pou3f3b	POU class 3 homeobox 3b	ENSDARG00000095896.1	9863.56	1.1737623523374e-15	ENSDARG00000095896.1		UP
					ENSDARG00000079305.5	8052.53	3.34338337797112e-81	ENSDARG00000079305.5		UP
572729			si:ch211-5k11.2	si:ch211-5k11.2	ENSDARG00000088330.4	6767.42	2.1162242954848e-29	ENSDARG00000088330.4		UP
405772	916084	Phospholipid transport system	hbbe2	hemoglobin beta embryonic-2	ENSDARG00000045143.4	6645.19	2.60292481456246e-14	ENSDARG00000045143.4		UP
30429	3853096	Protein export	mylpfa	myosin light chain phosphorylatable fast skeletal muscle a	ENSDARG00000053254.5	5927.17	4.33566845177845e-13	ENSDARG00000053254.5		UP
100008070			ns:zf-e68	ns:zf-e68	ENSDARG00000067997.5	5815.72	1.64968297228446e-13	ENSDARG00000067997.5		UP
794752	14764731	Fatty acid biosynthesis	ckmb	creatine kinase muscle b	ENSDARG00000040565.6	5133.67	9.8332844230233e-13	ENSDARG00000040565.6		UP
368223			gpm6aa	glycoprotein M6Aa	ENSDARG00000055455.5	4416.45	1.93261614005377e-12	ENSDARG00000055455.5		UP
260440			atp2a1	ATPase Ca++ transporting cardiac muscle fast twitch 1	ENSDARG00000020574.9	4048.21	7.22541342557729e-13	ENSDARG00000020574.9		UP
					ENSDARG00000093156.1	3977.71	2.39360478896756e-12	ENSDARG00000093156.1		UP
30386			pou3f3a	POU class 3 homeobox 3a	ENSDARG00000042032.5	3762.92	1.05923746589793e-11	ENSDARG00000042032.5		UP
497419		26-dihydroxycyclohexane-1-carboxyl-CoA dehydrogenase activity	zgc:165461	zgc:165461	ENSDARG00000040162.5	3665.11	4.0789820512014e-12	ENSDARG00000040162.5		UP
402941			insm1a	insulinoma-associated 1a	ENSDARG00000091756.3	3296.49	1.10792540178736e-11	ENSDARG00000091756.3		UP
					ENSDARG00000062646.6	3062.7	6.08097616768036e-11	ENSDARG00000062646.6		UP
117234		Glycerolipid metabolism	mab21l2	mab-21-like 2	ENSDARG00000015266.6	3006.64	1.84639119699872e-11	ENSDARG00000015266.6		UP
100334599			LOC100334599	hemoglobin embryonic subunit alpha	ENSDARG00000089124.3	2932.96	5.29355092355061e-37	ENSDARG00000089124.3		UP
793447		Phenylalanine tyrosine and tryptophan biosynthesis	MGC173646	hemoglobin subunit beta-like	ENSDARG00000090689.5	2589.14	1.33864482092079e-59	ENSDARG00000090689.5		UP
373117	10794985	Phosphonate and phosphinate metabolism	celf2	cugbp Elav-like family member 2	ENSDARG00000002131.9	2496.24	1.56365083345913e-10	ENSDARG00000002131.9		UP
405901	7154435	Putative thiamine transport system	nrp2a	neuropilin 2a	ENSDARG00000096546.3	2413.59	1.75763509176019e-10	ENSDARG00000096546.3		UP
321449			ctgfa	connective tissue growth factor a	ENSDARG00000042934.5	2335.29	5.247174318987e-10	ENSDARG00000042934.5		UP
100001360			si:dkeyp-110a12.4	si:dkeyp-110a12.4	ENSDARG00000087784.2	2312.12	1.72305524298298e-10	ENSDARG00000087784.2		UP
497348		nickel incorporation into metallo-sulfur cluster	matn4	matrilin 4	ENSDARG00000015947.12	2225.27	2.81696143406846e-10	ENSDARG00000015947.12		UP
100332562			col7a1	collagen type VII alpha 1	ENSDARG00000021720.9	2119.87	9.18739222328153e-09	ENSDARG00000021720.9		UP
100003866			znf516	zinc finger protein 516	ENSDARG00000070809.6	2107.15	9.56457966601206e-10	ENSDARG00000070809.6		UP
30148	3833618	alpha-Linolenic acid metabolism	desma	desmin a	ENSDARG00000058656.5	2060.34	1.5658635403817e-09	ENSDARG00000058656.5		UP
30481	3856221	Carbon fixation pathways in prokaryotes	gata1a	GATA binding protein 1a	ENSDARG00000013477.8	2047.72	7.98763869285177e-10	ENSDARG00000013477.8		UP
30200	3836968	Nucleotide excision repair	myog	myogenin	ENSDARG00000009438.7	1964.81	6.11195952144074e-09	ENSDARG00000009438.7		UP
796163		Energy-coupling factor transport system	vsx2	visual system homeobox 2	ENSDARG00000005574.9	1926.29	1.32176407770023e-09	ENSDARG00000005574.9		UP
58114		Benzoate degradation	actc1b	actin alpha cardiac muscle 1b	ENSDARG00000099197.2	1912.63	7.15049809963102e-27	ENSDARG00000099197.2		UP
564833		Adenine ribonucleotide biosynthesis IMP => ADPATP	si:dkey-25o16.2	si:dkey-25o16.2	ENSDARG00000096667.3	1900.3	9.08120349590626e-10	ENSDARG00000096667.3		UP
30238		Benzoate degradation	eng2b	engrailed homeobox 2b	ENSDARG00000038868.3	1872.62	9.72897761848994e-10	ENSDARG00000038868.3		UP
677744			lyz	lysozyme	ENSDARG00000057789.3	1801.03	1.42399035932073e-09	ENSDARG00000057789.3		UP
30236		Phenylalanine metabolism	cx43	connexin 43	ENSDARG00000041799.6	1777.6	2.78438755403447e-09	ENSDARG00000041799.6		UP
100463515			col5a3b	collagen type V alpha 3b	ENSDARG00000101816.1	1738.63	2.85255218635038e-09	ENSDARG00000101816.1		UP
64615		Phenylalanine tyrosine and tryptophan biosynthesis	atp1a1a.4	ATPase Na+/K+ transporting alpha 1a polypeptide tandem duplicate 4	ENSDARG00000001870.9	1723.27	5.03954835626229e-09	ENSDARG00000001870.9		UP
266958			neurod4	neuronal differentiation 4	ENSDARG00000003469.7	1682.16	3.01275674078008e-10	ENSDARG00000003469.7		UP
64613		Phenylalanine metabolism	atp1a1a.2	ATPase Na+/K+ transporting alpha 1a polypeptide tandem duplicate 2	ENSDARG00000007739.10	1657.45	1.05298639883071e-08	ENSDARG00000007739.10		UP
336165			myl1	myosin light chain 1 alkali; skeletal fast	ENSDARG00000014196.5	1652.14	6.48185704194461e-10	ENSDARG00000014196.5		UP
393540		Cobalt/nickel transport system	zgc:77517	zgc:77517	ENSDARG00000028618.10	1602.69	6.22023903100116e-09	ENSDARG00000028618.10		UP
58082		Citrate cycle (TCA cycle)	tnnc2	troponin C type 2 (fast)	ENSDARG00000070835.4	1561.1	4.40205411682077e-10	ENSDARG00000070835.4		UP
445214		Citrate cycle second carbon oxidation 2-oxoglutarate => oxaloacetate	nr2e1	nuclear receptor subfamily 2 group E member 1	ENSDARG00000017107.7	1538.15	5.29606136935074e-09	ENSDARG00000017107.7		UP
561790	3798464	QseC-QseB (quorum sensing) two-component regulatory system	hbz	hemoglobin zeta	ENSDARG00000045142.6	1529.23	7.81254751937014e-09	ENSDARG00000045142.6		UP
449670		Putative zinc/manganese transport system	srl	sarcalumenin	ENSDARG00000104587.2	1526.09	1.25936289629123e-07	ENSDARG00000104587.2		UP
					ENSDARG00000040045.5	1496.14	6.30211129162136e-08	ENSDARG00000040045.5		UP
30037	23778822	Citrate cycle (TCA cycle)	tnc	tenascin C	ENSDARG00000021948.10	1450.94	1.33405484823055e-09	ENSDARG00000021948.10		UP
796537		Energy-coupling factor transport system	kdrl	kinase insert domain receptor like	ENSDARG00000105215.1	1421.26	1.0878192163895e-08	ENSDARG00000105215.1		UP
563335		GlnK-GlnL (glutamine utilization) two-component regulatory system	zgc:163057	zgc:163057	ENSDARG00000045144.4	1394.33	1.89655080600233e-08	ENSDARG00000045144.4		UP
					ENSDARG00000057317.8	1389.35	3.4145715639706e-08	ENSDARG00000057317.8		UP
245950			ptk2bb	protein tyrosine kinase 2 beta b	ENSDARG00000039577.8	1372.97	8.73079931368538e-08	ENSDARG00000039577.8		UP
791822	11966702	Biosynthesis of amino acids	fmoda	fibromodulin a	ENSDARG00000044895.4	1322.43	2.04003913536029e-08	ENSDARG00000044895.4		UP
100332515			soga3	SOGA family member 3	ENSDARG00000097245.3	1309.7	3.07823538468461e-08	ENSDARG00000097245.3		UP
437022		Formaldehyde assimilation ribulose monophosphate pathway	tyrp1b	tyrosinase-related protein 1b	ENSDARG00000056151.3	1295.86	4.1279001913723e-08	ENSDARG00000056151.3		UP
100333996			efcc1	EF-hand and coiled-coil domain containing 1	ENSDARG00000077826.4	1290.33	3.3355043707963e-08	ENSDARG00000077826.4		UP
406391		Pentose phosphate pathway non-oxidative phase fructose 6P => ribose 5P	pcbp4	poly(rC) binding protein 4	ENSDARG00000024276.8	1250.38	4.92982708534104e-08	ENSDARG00000024276.8		UP
327325			clec14a	C-type lectin domain family 14 member A	ENSDARG00000103533.1	1223.32	6.13035391044236e-08	ENSDARG00000103533.1		UP
544654		fatty acid beta-oxidation IV (unsaturated even number)	phox2bb	paired-like homeobox 2bb	ENSDARG00000091029.3	1171.2	6.53189984497486e-08	ENSDARG00000091029.3		UP
30274		Aminobenzoate degradation	foxg1a	forkhead box G1a	ENSDARG00000070769.3	1145.89	8.56569512655644e-08	ENSDARG00000070769.3		UP
30697		Glyoxylate and dicarboxylate metabolism	nkx2.2a	NK2 homeobox 2a	ENSDARG00000053298.5	1137.61	7.61525151165957e-08	ENSDARG00000053298.5		UP
100151110			oplah	5-oxoprolinase (ATP-hydrolysing)	ENSDARG00000045123.7	1124.71	9.09723387234649e-08	ENSDARG00000045123.7		UP
30325		Nucleotide excision repair	hoxa2b	homeobox A2b	ENSDARG00000023031.6	1114.98	1.05992202459784e-07	ENSDARG00000023031.6		UP
64603			eomesa	eomesodermin homolog a	ENSDARG00000006640.7	1112.65	1.45761276892724e-07	ENSDARG00000006640.7		UP
100307070			s100a11	S100 calcium binding protein A11	ENSDARG00000093628.1	1110.4	2.30793232464172e-06	ENSDARG00000093628.1		UP
246275			myhz2	myosin heavy polypeptide 2 fast muscle specific	ENSDARG00000012944.11	1081.94	1.1318996080539e-07	ENSDARG00000012944.11		UP
325372			scrt2	scratch family zinc finger 2	ENSDARG00000056175.3	1066.82	5.12895438859034e-07	ENSDARG00000056175.3		UP
					ENSDARG00000101858.2	1057.47	5.54860096330514e-09	ENSDARG00000101858.2		UP
678640			egfl7	EGF-like-domain multiple 7	ENSDARG00000100657.2	1053.04	2.33803519629288e-07	ENSDARG00000100657.2		UP
					ENSDARG00000054616.6	1045.02	2.75399363214982e-12	ENSDARG00000054616.6		UP
30737	3868542	Nucleotide excision repair	elavl4	ELAV like neuron-specific RNA binding protein 4	ENSDARG00000045639.7	1043.97	2.46803722876648e-07	ENSDARG00000045639.7		UP
30712	3868354	Biotin metabolism	snap25a	synaptosomal-associated protein 25a	ENSDARG00000020609.11	1039.86	1.72220235817231e-07	ENSDARG00000020609.11		UP
405825	916776	Microcin C transport system	mfap4	microfibrillar-associated protein 4	ENSDARG00000090783.4	1014.75	2.52803380768122e-07	ENSDARG00000090783.4		UP
393488			myl13	myosin light chain 13	ENSDARG00000042245.5	1010.48	1.06493285726751e-07	ENSDARG00000042245.5		UP
541373	8825161	Sesquiterpenoid and triterpenoid biosynthesis	nbeaa	neurobeachin a	ENSDARG00000070080.5	1007.87	2.14859627939601e-07	ENSDARG00000070080.5		UP
58084	5590771	Pentose and glucuronate interconversions	tnnt3a	troponin T type 3a (skeletal fast)	ENSDARG00000030270.9	1006.4	2.30426992531364e-07	ENSDARG00000030270.9		UP
					ENSDARG00000090690.2	1006.09	2.53281844538258e-07	ENSDARG00000090690.2		UP
550435		Chlorocyclohexane and chlorobenzene degradation	rfesd	Rieske (Fe-S) domain containing	ENSDARG00000058725.5	1001.54	3.07393066189775e-07	ENSDARG00000058725.5		UP
					ENSDARG00000042646.8	995.425	2.33594726945544e-07	ENSDARG00000042646.8		UP
557935		DcuS-DcuR (C4-dicarboxylate metabolism) two-component regulatory system	zmp:0000001082	zmp:0000001082	ENSDARG00000098899.1	977.539	2.85609029355839e-07	ENSDARG00000098899.1		UP
555414		TctE-TctD (tricarboxylic acid transport) two-component regulatory system	hdlbpb	high density lipoprotein binding protein b	ENSDARG00000061864.9	958.822	4.38510026741146e-07	ENSDARG00000061864.9		UP
					ENSDARG00000102113.1	950.04	7.68187378196189e-09	ENSDARG00000102113.1		UP
558552		CreC-CreB (phosphate regulation) two-component regulatory system	tubb1	tubulin beta 1 class VI	ENSDARG00000053066.4	930.596	1.06114879902443e-06	ENSDARG00000053066.4		UP
30190	3836616	Flagellar assembly	egr2b	early growth response 2b	ENSDARG00000042826.4	924.909	4.40347088859408e-07	ENSDARG00000042826.4		UP
566086	106866037	Homologous recombination	kif5aa	kinesin family member 5A a	ENSDARG00000098936.1	909.801	2.14924577646584e-06	ENSDARG00000098936.1		UP
					ENSDARG00000059093.9	908.458	1.53195491510269e-06	ENSDARG00000059093.9		UP
					ENSDARG00000069692.5	907.023	3.2373152988528e-08	ENSDARG00000069692.5		UP
406496		PTS system N-acetylgalactosamine-specific II component	aldoab	aldolase a fructose-bisphosphate b	ENSDARG00000034470.3	897.035	3.59923871054506e-08	ENSDARG00000034470.3		UP
550571	2853099	Lysine biosynthesis acetyl-DAP pathway aspartate => lysine	fibinb	fin bud initiation factor b	ENSDARG00000087196.4	894.799	2.49623021829845e-06	ENSDARG00000087196.4		UP
100318854			comp	cartilage oligomeric matrix protein	ENSDARG00000098431.2	890.776	6.88672006886886e-06	ENSDARG00000098431.2		UP
30303		Sulfur metabolism	atoh1a	atonal bHLH transcription factor 1a	ENSDARG00000055294.5	887.082	3.45606620011706e-06	ENSDARG00000055294.5		UP
569931		Tryptophan biosynthesis chorismate => tryptophan	cadm1a	cell adhesion molecule 1a	ENSDARG00000031075.8	880.778	6.76330963551798e-07	ENSDARG00000031075.8		UP
541396		Sesquiterpenoid and triterpenoid biosynthesis	islr2	immunoglobulin superfamily containing leucine-rich repeat 2	ENSDARG00000051875.6	879.461	2.77941174307238e-06	ENSDARG00000051875.6		UP
724007			stra6	stimulated by retinoic acid 6	ENSDARG00000051874.7	870.743	7.58472674965505e-07	ENSDARG00000051874.7		UP
791144	5758493	Biosynthesis of amino acids	loxl2b	lysyl oxidase-like 2b	ENSDARG00000044074.6	831.261	4.78393738618349e-06	ENSDARG00000044074.6		UP
					ENSDARG00000105053.1	827.268	2.83453057793713e-06	ENSDARG00000105053.1		UP
553371		Nitrotoluene degradation	krtt1c19e	keratin type 1 c19e	ENSDARG00000090268.4	826.317	2.81454234388588e-06	ENSDARG00000090268.4		UP
565697		Sulfate transport system	pkd1b	polycystic kidney disease 1b	ENSDARG00000033029.8	822.105	2.37631969739353e-06	ENSDARG00000033029.8		UP
102725533			rasip1	Ras interacting protein 1	ENSDARG00000074829.4	815.714	1.29530303510381e-06	ENSDARG00000074829.4		UP
564658		Molybdate transport system	scrt1a	scratch family zinc finger 1a	ENSDARG00000100821.1	813.552	1.68943493326485e-06	ENSDARG00000100821.1		UP
553232	11700824	Fatty acid degradation	znf296	zinc finger protein 296	ENSDARG00000077897.3	801.429	1.54171809682114e-06	ENSDARG00000077897.3		UP
564485		DesK-DesR (membrane lipid fluidity regulation) two-component regulatory system	rassf7a	Ras association (RalGDS/AF-6) domain family (N-terminal) member 7a	ENSDARG00000079917.5	799.63	1.6628782302679e-06	ENSDARG00000079917.5		UP
569335		Cell division transport system	si:dkey-33i11.4	si:dkey-33i11.4	ENSDARG00000099117.1	798.063	6.83661509689685e-06	ENSDARG00000099117.1		UP
64265			aox5	aldehyde oxidase 5	ENSDARG00000071475.5	785.589	1.78196488157807e-06	ENSDARG00000071475.5		UP
544660		methionine degradation I (to homocysteine)	sema3gb	sema domain immunoglobulin domain (Ig) short basic domain secreted (semaphorin) 3Gb	ENSDARG00000013607.9	785.21	1.8418997364301e-06	ENSDARG00000013607.9		UP
565714		Branched-chain amino acid transport system	wnt7aa	wingless-type MMTV integration site family member 7Aa	ENSDARG00000044827.8	784.217	2.3330994725521e-06	ENSDARG00000044827.8		UP
406202		Branched-chain amino acid transport system	heg1	heart development protein with EGF-like domains 1	ENSDARG00000018441.10	781.341	1.91150600734802e-06	ENSDARG00000018441.10		UP
30568		Tyrosine metabolism	dlx1a	distal-less homeobox 1a	ENSDARG00000013125.7	764.488	3.96348224578222e-06	ENSDARG00000013125.7		UP
100002565			cd248b	CD248 molecule endosialin b	ENSDARG00000077938.4	762.311	2.44450697380359e-06	ENSDARG00000077938.4		UP
64607		Valine leucine and isoleucine degradation	alas2	aminolevulinate delta- synthase 2	ENSDARG00000038643.5	758.889	5.82934289299986e-22	ENSDARG00000038643.5		UP
407971		PTS system glucose-specific II component	he1b	hatching enzyme 1b	ENSDARG00000019122.10	757.057	3.2429945319041e-16	ENSDARG00000019122.10		UP
30324		Base excision repair	tpma	alpha-tropomyosin	ENSDARG00000033683.8	751.005	2.06205199187143e-15	ENSDARG00000033683.8		UP
406548		Adenine ribonucleotide biosynthesis IMP => ADPATP	col9a1b	collagen type IX alpha 1b	ENSDARG00000031483.8	750.45	9.94351893996985e-08	ENSDARG00000031483.8		UP
100005106			plekha7b	pleckstrin homology domain containing family A member 7b	ENSDARG00000062220.6	744.451	3.05758306098851e-06	ENSDARG00000062220.6		UP
30472	3856221	Pyruvate metabolism	rx1	retinal homeobox gene 1	ENSDARG00000071684.4	737.889	5.79235971179273e-08	ENSDARG00000071684.4		UP
64264	5967046	Aminobenzoate degradation	plp1a	proteolipid protein 1a	ENSDARG00000103732.1	736.23	1.28373767706875e-19	ENSDARG00000103732.1		UP
84703	100036595	D-Arginine and D-ornithine metabolism	slc4a1a	solute carrier family 4 (anion exchanger) member 1a (Diego blood group)	ENSDARG00000012881.10	735.917	4.07611655057182e-20	ENSDARG00000012881.10		UP
114462			gng3	guanine nucleotide binding protein (G protein) gamma 3	ENSDARG00000009553.6	732.427	3.33038959572739e-06	ENSDARG00000009553.6		UP
556471		KdpD-KdpE (potassium transport) two-component regulatory system	sema5ba	sema domain seven thrombospondin repeats (type 1 and type 1-like) transmembrane domain (TM) and short cytoplasmic domain (semaphorin) 5Ba	ENSDARG00000061471.6	720.887	3.92094159772391e-06	ENSDARG00000061471.6		UP
102467218			adamts3	ADAM metallopeptidase with thrombospondin type 1 motif 3	ENSDARG00000060127.6	718.382	3.69043398020711e-06	ENSDARG00000060127.6		UP
337514			mpx	myeloid-specific peroxidase	ENSDARG00000019521.10	702.555	4.48972211465752e-06	ENSDARG00000019521.10		UP
100001408			apcdd1l	adenomatosis polyposis coli down-regulated 1-like	ENSDARG00000075557.3	697.357	6.03473000802921e-06	ENSDARG00000075557.3		UP
799244			rin3	Ras and Rab interactor 3	ENSDARG00000077618.4	695.595	5.40744043264316e-06	ENSDARG00000077618.4		UP
436732		PRPP biosynthesis ribose 5P => PRPP	cplx2l	complexin 2 like	ENSDARG00000018997.10	681.07	6.053038089286e-06	ENSDARG00000018997.10		UP
					ENSDARG00000100642.1	661.067	8.57245432946321e-06	ENSDARG00000100642.1		UP
402865		Polyamine biosynthesis arginine => agmatine => putrescine => spermidine	si:dkey-4e7.3	si:dkey-4e7.3	ENSDARG00000042124.8	657.008	1.74677114678581e-05	ENSDARG00000042124.8		UP
561076	4222552	PrrB-PrrA (intracellular multiplication) two-component regulatory system	gsx2	GS homeobox 2	ENSDARG00000043322.7	642.3	8.95534297176901e-06	ENSDARG00000043322.7		UP
393930		Putative polar amino acid transport system	bhlhe22	basic helix-loop-helix family member e22	ENSDARG00000058039.5	637.169	2.26917170723113e-05	ENSDARG00000058039.5		UP
554272		Glycerophospholipid metabolism	rhd	Rh blood group D antigen	ENSDARG00000002194.10	632.993	1.13771122774361e-05	ENSDARG00000002194.10		UP
58142			myhz1.1	myosin heavy polypeptide 1.1 skeletal muscle	ENSDARG00000067990.6	624.384	2.78997908669416e-07	ENSDARG00000067990.6		UP
563394	10775583	CitA-CitB (citrate fermentation) two-component regulatory system	gtf3c2	general transcription factor IIIC polypeptide 2 beta	ENSDARG00000004574.9	604.449	1.47833776193359e-05	ENSDARG00000004574.9		UP
567798	11815652	Phosphotransferase system (PTS)	agla	amylo-alpha-1 6-glucosidase 4-alpha-glucanotransferase a	ENSDARG00000103811.2	603.02	1.83435049614417e-05	ENSDARG00000103811.2		UP
447906			kifap3a	kinesin-associated protein 3a	ENSDARG00000008639.9	601.428	2.0495174715402e-05	ENSDARG00000008639.9		UP
541445		Sesquiterpenoid and triterpenoid biosynthesis	ogn	osteoglycin	ENSDARG00000044132.5	600.699	2.64965745270119e-05	ENSDARG00000044132.5		UP
368241			egr2a	early growth response 2a	ENSDARG00000044098.6	594.703	2.16137961588592e-05	ENSDARG00000044098.6		UP
569485	25501162	Reductive pentose phosphate cycle ribulose-5P => glyceraldehyde-3P	susd1	sushi domain containing 1	ENSDARG00000058839.5	592.506	1.92424798444431e-07	ENSDARG00000058839.5		UP
100126122			zgc:173915	zgc:173915	ENSDARG00000088745.4	591.627	2.16137961588592e-05	ENSDARG00000088745.4		UP
100101649			amer2	APC membrane recruitment protein 2	ENSDARG00000075222.2	589.92	4.2608742197407e-05	ENSDARG00000075222.2		UP
404613		Uridine monophosphate biosynthesis glutamine (+ PRPP) => UMP	klhl21	kelch-like family member 21	ENSDARG00000039255.5	585.805	2.57310292830255e-05	ENSDARG00000039255.5		UP
30177			ikzf1	IKAROS family zinc finger 1 (Ikaros)	ENSDARG00000013539.9	583.953	2.0495174715402e-05	ENSDARG00000013539.9		UP
386723		Spermidine/putrescine transport system	fli1b	Fli-1 proto-oncogene ETS transcription factor b	ENSDARG00000040080.8	581.123	3.80366874519974e-05	ENSDARG00000040080.8		UP
30382	3851620	Inositol phosphate metabolism	hoxa11b	homeobox A11b	ENSDARG00000007009.5	579.458	5.20890479853857e-05	ENSDARG00000007009.5		UP
445164			tuba8l3	tubulin alpha 8 like 3	ENSDARG00000070155.5	574.011	6.9938879517413e-20	ENSDARG00000070155.5		UP
554360		Pyruvate metabolism	lmx1bb	LIM homeobox transcription factor 1 beta b	ENSDARG00000068365.7	572.209	2.30868065528355e-05	ENSDARG00000068365.7		UP
30686		Polyketide sugar unit biosynthesis	myca	v-myc avian myelocytomatosis viral oncogene homolog a	ENSDARG00000045695.6	562.117	1.84430357299749e-12	ENSDARG00000045695.6		UP
100037387			parvg	parvin gamma	ENSDARG00000067711.4	561.458	3.41908430481449e-05	ENSDARG00000067711.4		UP
100151531			gfi1b	growth factor independent 1B transcription repressor	ENSDARG00000079947.4	559.577	3.09968146354525e-05	ENSDARG00000079947.4		UP
564383		Sulfate transport system	frem3	Fras1 related extracellular matrix 3	ENSDARG00000074677.5	537.445	6.71924550791407e-11	ENSDARG00000074677.5		UP
550405	11604710	Homologous recombination	lhx9	LIM homeobox 9	ENSDARG00000056979.6	531.611	4.02215111181098e-05	ENSDARG00000056979.6		UP
492787	100619880	sodium:iodide symporter activity	cadm4	cell adhesion molecule 4	ENSDARG00000040291.8	525.31	4.80316405232295e-05	ENSDARG00000040291.8		UP
368424			snx9a	sorting nexin 9a	ENSDARG00000000837.10	523.107	7.72437631007178e-05	ENSDARG00000000837.10		UP
678542			rell2	RELT-like 2	ENSDARG00000071876.4	519.439	5.55175384989011e-05	ENSDARG00000071876.4		UP
574003			stxbp1a	syntaxin binding protein 1a	ENSDARG00000001994.8	518.769	7.83076654606631e-07	ENSDARG00000001994.8		UP
445374	934460	Spermidine/putrescine transport system	negr1	neuronal growth regulator 1	ENSDARG00000021607.7	515.978	5.7653261808552e-05	ENSDARG00000021607.7		UP
553293		Sulfur metabolism	pbxip1b	pre-B-cell leukemia homeobox interacting protein 1b	ENSDARG00000011824.11	504.414	9.41316293886935e-05	ENSDARG00000011824.11		UP
30473	3856249	Glyoxylate and dicarboxylate metabolism	rx2	retinal homeobox gene 2	ENSDARG00000040321.8	504.381	6.35896599039711e-05	ENSDARG00000040321.8		UP
					ENSDARG00000098124.1	501.987	6.23754931237337e-05	ENSDARG00000098124.1		UP
554722		Porphyrin and chlorophyll metabolism	rorab	RAR-related orphan receptor A paralog b	ENSDARG00000001910.12	500.934	6.62577979318365e-05	ENSDARG00000001910.12		UP
323641			gpr182	G protein-coupled receptor 182	ENSDARG00000036616.3	498.946	7.7176958082388e-05	ENSDARG00000036616.3		UP
58038	5558543	Butanoate metabolism	stx1b	syntaxin 1B	ENSDARG00000000503.14	498.392	1.4827085243167e-06	ENSDARG00000000503.14		UP
751654		envenomation resulting in modulation of signal transduction in other organism	hmx4	H6 family homeobox 4	ENSDARG00000007941.6	497.209	7.83896590234188e-05	ENSDARG00000007941.6		UP
					ENSDARG00000015876.11	496.273	0.000269923702765569	ENSDARG00000015876.11		UP
566148			chl1a	cell adhesion molecule L1-like a	ENSDARG00000077881.4	494.564	7.03160323904637e-05	ENSDARG00000077881.4		UP
368483			nsfa	N-ethylmaleimide-sensitive factor a	ENSDARG00000007654.10	493.114	7.89787647490421e-05	ENSDARG00000007654.10		UP
562273		NarQ-NarP (nitrate respiration) two-component regulatory system	plxnc1	plexin C1	ENSDARG00000015278.9	490.904	0.000136748083574132	ENSDARG00000015278.9		UP
321031			quo	quattro	ENSDARG00000073684.5	489.932	0.000105133785971182	ENSDARG00000073684.5		UP
493635	827996	plastoquinol--plastocyanin reductase activity	hapln1a	hyaluronan and proteoglycan link protein 1a	ENSDARG00000089769.3	487.846	2.60037028656916e-18	ENSDARG00000089769.3		UP
406458		L-Arabinose transport system	slc20a1a	solute carrier family 20 member 1a	ENSDARG00000020114.9	487.202	9.85565375227945e-05	ENSDARG00000020114.9		UP
30208		Galactose metabolism	cmn	calymmin	ENSDARG00000055527.6	485.537	0.000606099352315248	ENSDARG00000055527.6		UP
550545	11581085	Homologous recombination	tfap2b	transcription factor AP-2 beta	ENSDARG00000012667.10	482.201	8.41720165422927e-05	ENSDARG00000012667.10		UP
494164	837856	specification of organ axis polarity	tnni2a.4	troponin I type 2a (skeletal fast) tandem duplicate 4	ENSDARG00000029069.4	480.995	0.000181614807995202	ENSDARG00000029069.4		UP
565617		F-type ATPase prokaryotes and chloroplasts	cdh15	cadherin 15 type 1 M-cadherin (myotubule)	ENSDARG00000068191.5	476.058	0.000131258929278403	ENSDARG00000068191.5		UP
30391			hoxa10b	homeobox A10b	ENSDARG00000031337.4	474.558	0.000139289278449236	ENSDARG00000031337.4		UP
564734		Iron(III) transport system	adamts10	ADAM metallopeptidase with thrombospondin type 1 motif 10	ENSDARG00000075188.5	470.617	9.84564621274291e-05	ENSDARG00000075188.5		UP
					ENSDARG00000098798.1	468.02	0.000107258238822579	ENSDARG00000098798.1		UP
246091			mab21l1	mab-21-like 1	ENSDARG00000102047.1	464.774	6.71924550791407e-11	ENSDARG00000102047.1		UP
					ENSDARG00000015747.9	464.731	0.000189606487688747	ENSDARG00000015747.9		UP
797503		DNA polymerase III complex bacteria	hmx1	H6 family homeobox 1	ENSDARG00000095651.1	459.811	0.00011715023300634	ENSDARG00000095651.1		UP
553553		Riboflavin metabolism	cfd	complement factor D (adipsin)	ENSDARG00000039579.5	459.501	2.86529714031476e-05	ENSDARG00000039579.5		UP
795167	15073928	Nucleotide excision repair	rac3b	ras-related C3 botulinum toxin substrate 3b (rho family small GTP binding protein Rac3)	ENSDARG00000020795.7	458.832	0.000142549227818334	ENSDARG00000020795.7		UP
30301		Limonene and pinene degradation	her4.2	hairy-related 4.2	ENSDARG00000056729.4	458.287	1.40387059577549e-06	ENSDARG00000056729.4		UP
100329270			si:ch73-380l10.2	si:ch73-380l10.2	ENSDARG00000104297.1	456.967	0.000159217848557262	ENSDARG00000104297.1		UP
563056	1247198	KdpD-KdpE (potassium transport) two-component regulatory system	hcls1	hematopoietic cell-specific Lyn substrate 1	ENSDARG00000012729.11	453.334	0.00056812369819517	ENSDARG00000012729.11		UP
558011		BarA-UvrY (central carbon metabolism) two-component regulatory system	usp13	ubiquitin specific peptidase 13 (isopeptidase T-3)	ENSDARG00000079198.3	448.216	0.000196832069351245	ENSDARG00000079198.3		UP
795019	12909003	D-Alanine metabolism	stk11ip	serine/threonine kinase 11 interacting protein	ENSDARG00000070122.5	446.859	0.00019057401807699	ENSDARG00000070122.5		UP
30698			nkx2.3	NK2 homeobox 3	ENSDARG00000039095.5	444.273	0.000305461584936066	ENSDARG00000039095.5		UP
567758	11816018	Glycerophospholipid metabolism	rltpr	RGD motif leucine rich repeats tropomodulin domain and proline-rich containing	ENSDARG00000056639.6	433.138	0.00035112102612102	ENSDARG00000056639.6		UP
100005301			jam2b	junctional adhesion molecule 2b	ENSDARG00000079071.4	431.803	0.000264599867344744	ENSDARG00000079071.4		UP
557301	10791222	EnvZ-OmpR (osmotic stress response) two-component regulatory system	LOC557301	cocaine- and amphetamine-regulated transcript protein-like	ENSDARG00000035852.6	430.77	0.000201936228272678	ENSDARG00000035852.6		UP
					ENSDARG00000102501.1	427.736	0.000195678665180264	ENSDARG00000102501.1		UP
561925		PgtB-PgtA (phosphoglycerate transport) two-component regulatory system	ulk4	unc-51 like kinase 4	ENSDARG00000004176.11	427.367	0.000259443800485419	ENSDARG00000004176.11		UP
569232		Citrate cycle first carbon oxidation oxaloacetate => 2-oxoglutarate	si:ch73-147f11.1	si:ch73-147f11.1	ENSDARG00000061747.6	425.638	0.000206039969251529	ENSDARG00000061747.6		UP
					ENSDARG00000026166.7	419.715	8.95534297176901e-06	ENSDARG00000026166.7		UP
100148840			wnt7bb	wingless-type MMTV integration site family member 7Bb	ENSDARG00000071107.6	416.651	0.000631894152334358	ENSDARG00000071107.6		UP
436859	1014169	Putative ABC transport system	cryba1b	crystallin beta A1b	ENSDARG00000053875.6	411.932	0.000443124787681718	ENSDARG00000053875.6		UP
336695			samsn1a	SAM domain SH3 domain and nuclear localisation signals 1a	ENSDARG00000054543.7	405.098	0.000809718839869482	ENSDARG00000054543.7		UP
792024	12603002	Biosynthesis of amino acids	si:ch73-199e17.1	si:ch73-199e17.1	ENSDARG00000094466.2	403.651	0.000329493652949474	ENSDARG00000094466.2		UP
60310			hmx3a	H6 family homeobox 3a	ENSDARG00000070955.5	401.288	0.000366011555137445	ENSDARG00000070955.5		UP
					ENSDARG00000092064.1	400.784	0.000452178366944006	ENSDARG00000092064.1		UP
30619		Terpenoid backbone biosynthesis	fli1a	Fli-1 proto-oncogene ETS transcription factor a	ENSDARG00000054632.8	400.165	8.60811686440256e-10	ENSDARG00000054632.8		UP
436968		Glycolysis core module involving three-carbon compounds	cox6b1	cytochrome c oxidase subunit VIb polypeptide 1	ENSDARG00000045230.4	397.91	3.46440709062096e-06	ENSDARG00000045230.4		UP
100006888			gnai3	guanine nucleotide binding protein (G protein) alpha inhibiting activity polypeptide 3	ENSDARG00000030644.7	397.803	0.000330190529641212	ENSDARG00000030644.7		UP
474350			dmrta2	DMRT-like family A2	ENSDARG00000039412.4	396.305	3.51089075229283e-06	ENSDARG00000039412.4		UP
565439		Phenylalanine biosynthesis chorismate => phenylalanine	slc12a3	solute carrier family 12 (sodium/chloride transporter) member 3	ENSDARG00000013855.11	393.772	0.0005305321143654	ENSDARG00000013855.11		UP
554016		Aminobenzoate degradation	pcdh1g32	protocadherin 1 gamma 32	ENSDARG00000100829.1	391.026	7.04912587862781e-10	ENSDARG00000100829.1		UP
558540		KdpD-KdpE (potassium transport) two-component regulatory system	mybl1	v-myb avian myeloblastosis viral oncogene homolog-like 1	ENSDARG00000030999.9	388.548	0.000485279979184505	ENSDARG00000030999.9		UP
360208			pvalb8	parvalbumin 8	ENSDARG00000037790.4	384.562	4.31959032847579e-06	ENSDARG00000037790.4		UP
541494		Glyoxylate and dicarboxylate metabolism	sept9b	septin 9b	ENSDARG00000103900.1	384.091	7.34216267226431e-10	ENSDARG00000103900.1		UP
323364			cd248a	CD248 molecule endosialin a	ENSDARG00000103713.2	382.386	0.000616040124975941	ENSDARG00000103713.2		UP
559941		NarX-NarL (nitrate respiration) two-component regulatory system	arhgef28	Rho guanine nucleotide exchange factor (GEF) 28	ENSDARG00000060415.6	376.378	0.000474867542175871	ENSDARG00000060415.6		UP
393874			tmem38a	transmembrane protein 38A	ENSDARG00000024047.6	374.542	1.56351987892953e-05	ENSDARG00000024047.6		UP
394026		Manganese/zinc/iron transport system	bmp5	bone morphogenetic protein 5	ENSDARG00000101701.2	372.515	5.40744043264316e-06	ENSDARG00000101701.2		UP
405849	7153050	Threonine biosynthesis aspartate => homoserine => threonine	foxd1	forkhead box D1	ENSDARG00000029179.3	371.539	6.6652680939582e-10	ENSDARG00000029179.3		UP
58071	5556433	RNA polymerase	tnnt2a	troponin T type 2a (cardiac)	ENSDARG00000020610.10	367.355	0.000865438471550302	ENSDARG00000020610.10		UP
553239		Glycine serine and threonine metabolism	lrata	lecithin retinol acyltransferase a (phosphatidylcholine-retinol O-acyltransferase)	ENSDARG00000037278.5	366.053	0.00307991982176621	ENSDARG00000037278.5		UP
563345		CpxA-CpxR (envelope stress response) two-component regulatory system	cntnap2b	contactin associated protein-like 2b	ENSDARG00000074558.5	363.053	0.000602801210344697	ENSDARG00000074558.5		UP
					ENSDARG00000104937.1	361.314	0.000622765215106516	ENSDARG00000104937.1		UP
793810	14361165	beta-Alanine metabolism	lbx1b	ladybird homeobox 1b	ENSDARG00000018611.10	359.589	0.000643035174063891	ENSDARG00000018611.10		UP
566491	11874112	Flagellar assembly	bcl11ab	B-cell CLL/lymphoma 11Ab	ENSDARG00000063153.6	359.325	0.00144038663654273	ENSDARG00000063153.6		UP
794932		Polyketide sugar unit biosynthesis	dtna	dystrobrevin alpha	ENSDARG00000031015.7	358.989	0.000659038751372151	ENSDARG00000031015.7		UP
322056			sulf2b	sulfatase 2b	ENSDARG00000013838.9	357.387	3.72105735137466e-09	ENSDARG00000013838.9		UP
793804	14361157	Phenylalanine metabolism	ecrg4b	esophageal cancer related gene 4b	ENSDARG00000088717.3	356.787	2.44794895286078e-05	ENSDARG00000088717.3		UP
324790			ptprna	protein tyrosine phosphatase receptor type Na	ENSDARG00000058646.6	356.339	1.30287584553165e-11	ENSDARG00000058646.6		UP
					ENSDARG00000076858.2	355.535	1.79563114811333e-05	ENSDARG00000076858.2		UP
393594	6016819	Citrate cycle second carbon oxidation 2-oxoglutarate => oxaloacetate	bcas3	breast carcinoma amplified sequence 3	ENSDARG00000090764.4	353.731	0.000730710656304084	ENSDARG00000090764.4		UP
100538070			si:ch1073-110a20.2	si:ch1073-110a20.2	ENSDARG00000092806.3	353.539	0.00107287413613308	ENSDARG00000092806.3		UP
335407			mpeg1.1	macrophage expressed 1 tandem duplicate 1	ENSDARG00000055290.4	351.486	0.000882352086875319	ENSDARG00000055290.4		UP
436780		PTS system ascorbate-specific II component	nrn1a	neuritin 1a	ENSDARG00000071860.4	349.864	0.000769396564393584	ENSDARG00000071860.4		UP
560708		DesK-DesR (membrane lipid fluidity regulation) two-component regulatory system	si:dkey-52l18.4	si:dkey-52l18.4	ENSDARG00000075092.3	349.846	0.00114814862488739	ENSDARG00000075092.3		UP
449542		Tryptophan biosynthesis chorismate => tryptophan	chchd6a	coiled-coil-helix-coiled-coil-helix domain containing 6a	ENSDARG00000003206.11	344.919	0.000825454015947314	ENSDARG00000003206.11		UP
334269			myom2a	myomesin 2a	ENSDARG00000075433.4	344.527	0.00175121351026154	ENSDARG00000075433.4		UP
566028	100846863	Other glycan degradation	si:ch211-120j21.1	si:ch211-120j21.1	ENSDARG00000088816.2	343.016	0.00140998396410697	ENSDARG00000088816.2		UP
100006399			alx4a	ALX homeobox 4a	ENSDARG00000088332.3	340.459	0.00107805387497819	ENSDARG00000088332.3		UP
405860	7151695	Histidine degradation histidine => N-formiminoglutamate => glutamate	igfbp7	insulin-like growth factor binding protein 7	ENSDARG00000104138.2	337.25	0.00101456998666936	ENSDARG00000104138.2		UP
266721			trh	thyrotropin-releasing hormone	ENSDARG00000006868.8	335.796	0.00106036501589718	ENSDARG00000006868.8		UP
567500	11850349	DNA replication	ctnna2	catenin (cadherin-associated protein) alpha 2	ENSDARG00000024785.9	335.206	0.000977565931851503	ENSDARG00000024785.9		UP
799432		response to molybdenum starvation	esama	endothelial cell adhesion molecule a	ENSDARG00000077039.3	330.837	0.00122986455397298	ENSDARG00000077039.3		UP
407658			acta1b	actin alpha 1b skeletal muscle	ENSDARG00000055618.4	329.384	1.3517581645164e-16	ENSDARG00000055618.4		UP
64610		Arginine and proline metabolism	atp1a3a	ATPase Na+/K+ transporting alpha 3a polypeptide	ENSDARG00000018259.8	328.342	3.12022011948412e-09	ENSDARG00000018259.8		UP
100006448			ca6	carbonic anhydrase VI	ENSDARG00000056499.7	328.132	3.06499500865685e-05	ENSDARG00000056499.7		UP
436736		Cysteine biosynthesis serine => cysteine	syt1a	synaptotagmin Ia	ENSDARG00000030614.7	327.508	0.00132660148615253	ENSDARG00000030614.7		UP
570653		Glutathione transport system	fam117ba	family with sequence similarity 117 member Ba	ENSDARG00000074921.4	325.977	0.00115836534039123	ENSDARG00000074921.4		UP
					ENSDARG00000092755.1	325.841	0.0012261570142892	ENSDARG00000092755.1		UP
553543		Chloroalkane and chloroalkene degradation	cyp46a1.1	cytochrome P450 family 46 subfamily A polypeptide 1 tandem duplicate 1	ENSDARG00000012137.10	325.768	0.00121025580103518	ENSDARG00000012137.10		UP
557565		KdpD-KdpE (potassium transport) two-component regulatory system	nrd1b	nardilysin b (N-arginine dibasic convertase)	ENSDARG00000062372.7	321.946	0.00124600146482994	ENSDARG00000062372.7		UP
100000165			ap3b2	adaptor related protein complex 3 beta 2 subunit	ENSDARG00000105296.2	319.973	0.00157767498754841	ENSDARG00000105296.2		UP
337571			yrk	Yes-related kinase	ENSDARG00000004378.11	318.963	0.000139075044693543	ENSDARG00000004378.11		UP
					ENSDARG00000070351.4	318.853	0.0014603395825079	ENSDARG00000070351.4		UP
259303			caspb	caspase b	ENSDARG00000052039.8	316.255	0.00205265821077937	ENSDARG00000052039.8		UP
447930		Shikimate pathway phosphoenolpyruvate + erythrose-4P => chorismate	mylpfb	myosin light chain phosphorylatable fast skeletal muscle b	ENSDARG00000002589.10	316.251	0.00345229035337464	ENSDARG00000002589.10		UP
436979		Adenine ribonucleotide biosynthesis IMP => ADPATP	lygl1	lysozyme g-like 1	ENSDARG00000056874.4	315.644	0.00155517396207728	ENSDARG00000056874.4		UP
553019	11648190	Base excision repair	ptprz1b	protein tyrosine phosphatase receptor-type Z polypeptide 1b	ENSDARG00000020871.10	312.794	4.95331393726185e-09	ENSDARG00000020871.10		UP
114410			casq2	calsequestrin 2	ENSDARG00000008982.6	309.772	0.00199221658230093	ENSDARG00000008982.6		UP
368662			ptf1a	pancreas specific transcription factor 1a	ENSDARG00000014479.5	309.577	0.00215723436955535	ENSDARG00000014479.5		UP
321264			sp8a	sp8 transcription factor a	ENSDARG00000011870.9	306.728	3.40884132180297e-12	ENSDARG00000011870.9		UP
751645		envenomation resulting in negative regulation of blood pressure in other organism	rnd2	Rho family GTPase 2	ENSDARG00000070735.4	306.418	0.00184214045115853	ENSDARG00000070735.4		UP
556760		YesM-YesN two-component regulatory system	daw1	dynein assembly factor with WDR repeat domains 1	ENSDARG00000021462.10	305.134	0.00175121351026154	ENSDARG00000021462.10		UP
564351		Citrate cycle second carbon oxidation 2-oxoglutarate => oxaloacetate	ptprnb	protein tyrosine phosphatase receptor type Nb	ENSDARG00000077047.4	304.928	0.00174559150786498	ENSDARG00000077047.4		UP
30630		Biosynthesis of unsaturated fatty acids	anos1a	anosmin 1a	ENSDARG00000012896.9	304.544	0.00173837339231075	ENSDARG00000012896.9		UP
30156	3837258	Propanoate metabolism	tenm4	teneurin transmembrane protein 4	ENSDARG00000105088.2	303.468	1.16974928121689e-13	ENSDARG00000105088.2		UP
100330523			col5a3a	collagen type V alpha 3a	ENSDARG00000098294.1	303.252	3.88147360178178e-09	ENSDARG00000098294.1		UP
394239	260040	Citrate cycle second carbon oxidation 2-oxoglutarate => oxaloacetate	tal2	T-cell acute lymphocytic leukemia 2	ENSDARG00000042041.6	299.637	0.00234793079292647	ENSDARG00000042041.6		UP
100006598			hoxd12a	homeobox D12a	ENSDARG00000059263.6	299.447	0.00240869670102884	ENSDARG00000059263.6		UP
30499	3856144	Basal transcription factors	evx1	even-skipped homeobox 1	ENSDARG00000100087.1	297.594	0.00200213781685745	ENSDARG00000100087.1		UP
559103	4083743	VicK-VicR (cell wall metabolism) two-component regulatory system	inpp5d	inositol polyphosphate-5-phosphatase D	ENSDARG00000074283.5	296.231	0.00212603510715251	ENSDARG00000074283.5		UP
569445		Bacterial proteasome	mtbl	metallothionein-B-like	ENSDARG00000102051.2	296.008	0.00201994341011176	ENSDARG00000102051.2		UP
100331162			si:dkey-248g15.3	si:dkey-248g15.3	ENSDARG00000097959.1	295.678	4.66692344355957e-09	ENSDARG00000097959.1		UP
100322265			lygl2	lysozyme g-like 2	ENSDARG00000099562.1	295.637	0.00273285866457145	ENSDARG00000099562.1		UP
192309			tpi1a	triosephosphate isomerase 1a	ENSDARG00000025012.5	295.576	0.00265477029297651	ENSDARG00000025012.5		UP
796276	101233411	RNA polymerase I eukaryotes	prdm13	PR domain containing 13	ENSDARG00000078701.4	294.955	4.63050504728291e-05	ENSDARG00000078701.4		UP
100331505			si:cabz01074946.1	si:cabz01074946.1	ENSDARG00000090396.3	294.54	0.00217434165445634	ENSDARG00000090396.3		UP
559029		UhpB-UhpA (hexose phosphates uptake) two-component regulatory system	si:ch211-214j24.9	si:ch211-214j24.9	ENSDARG00000015931.11	290.043	0.00250635526103558	ENSDARG00000015931.11		UP
30315		Bacterial chemotaxis	foxn4	forkhead box N4	ENSDARG00000010591.10	286.95	3.92626371267368e-05	ENSDARG00000010591.10		UP
570276	11831102	Hemophore/metalloprotease transport system	vsg1	vessel-specific 1	ENSDARG00000045003.4	286.615	3.05154546575292e-05	ENSDARG00000045003.4		UP
405844	7154279	Citrate cycle second carbon oxidation 2-oxoglutarate => oxaloacetate	tox2	TOX high mobility group box family member 2	ENSDARG00000100055.1	286.38	0.00245250089148913	ENSDARG00000100055.1		UP
550445		Cyanoamino acid metabolism	acta1a	actin alpha 1a skeletal muscle	ENSDARG00000036371.4	283.629	1.80520477203798e-11	ENSDARG00000036371.4		UP
30725		ABC transporters	chrna1	cholinergic receptor nicotinic alpha 1 (muscle)	ENSDARG00000009021.7	283.533	0.0038705716117992	ENSDARG00000009021.7		UP
403009		Serine biosynthesis glycerate-3P => serine	ezra	ezrin a	ENSDARG00000020944.10	282.128	0.0027242887795707	ENSDARG00000020944.10		UP
30192	3837259	Ribosome	ntn1b	netrin 1b	ENSDARG00000022531.6	281.039	5.12751489550989e-05	ENSDARG00000022531.6		UP
797104		Glutamate/aspartate transport system	LOC797104	protein FAM171A2-like	ENSDARG00000079656.3	280.388	0.00314873931474852	ENSDARG00000079656.3		UP
102216267			si:ch73-281f12.4	si:ch73-281f12.4	ENSDARG00000059567.6	279.814	0.00337487667229662	ENSDARG00000059567.6		UP
79186	7263887	Biosynthesis of unsaturated fatty acids	sst2	somatostatin 2	ENSDARG00000014190.5	279.723	0.00286724779412419	ENSDARG00000014190.5		UP
368225			gpm6ba	glycoprotein M6Ba	ENSDARG00000005739.8	278.082	0.00285429326834553	ENSDARG00000005739.8		UP
559124		PhoR-PhoB (phosphate starvation response) two-component regulatory system	ppap2d	phosphatidic acid phosphatase type 2D	ENSDARG00000069940.5	276.755	0.00315931320439796	ENSDARG00000069940.5		UP
793796		Geraniol degradation	scg2a	secretogranin II (chromogranin C) a	ENSDARG00000103993.1	276.345	0.00294184122392182	ENSDARG00000103993.1		UP
393794	7331561	Phosphate transport system	tfap2e	transcription factor AP-2 epsilon	ENSDARG00000008861.6	274.675	0.00833647820151063	ENSDARG00000008861.6		UP
447923		Pentose phosphate pathway non-oxidative phase fructose 6P => ribose 5P	aqp8a.1	aquaporin 8a tandem duplicate 1	ENSDARG00000045141.5	273.514	3.8619265387115e-05	ENSDARG00000045141.5		UP
798575		Histidine biosynthesis PRPP => histidine	slc32a1	solute carrier family 32 (GABA vesicular transporter) member 1	ENSDARG00000059775.6	272.095	0.0034772372515184	ENSDARG00000059775.6		UP
336471			col1a2	collagen type I alpha 2	ENSDARG00000020007.8	271.598	9.1903994605822e-08	ENSDARG00000020007.8		UP
664755		Nucleotide sugar biosynthesis glucose => UDP-glucose	zgc:110045	zgc:110045	ENSDARG00000057141.4	271.308	0.00333633838172922	ENSDARG00000057141.4		UP
100004668			fsd1l	fibronectin type III and SPRY domain containing 1-like	ENSDARG00000059432.7	270.512	0.00413505546958971	ENSDARG00000059432.7		UP
30332	3852816	Fructose and mannose metabolism	lmo2	LIM domain only 2 (rhombotin-like 1)	ENSDARG00000095019.1	268.928	4.38383101214705e-11	ENSDARG00000095019.1		UP
556399		SenX3-RegX3 (phosphate starvation response) two-component regulatory system	cfp	complement factor properdin	ENSDARG00000094451.3	264.372	0.0042004423932469	ENSDARG00000094451.3		UP
570112	11847130	Putative thiamine transport system	serinc4	serine incorporator 4	ENSDARG00000044815.7	263.803	0.0038466794451571	ENSDARG00000044815.7		UP
449679		NAD(P)H:quinone oxidoreductase chloroplasts and cyanobacteria	cav3	caveolin 3	ENSDARG00000024141.3	263.647	0.0040434259038038	ENSDARG00000024141.3		UP
					ENSDARG00000074434.3	261.128	0.004646341207422	ENSDARG00000074434.3		UP
323481			bhlha9	basic helix-loop-helix family member a9	ENSDARG00000103981.1	259.977	0.00434077819579146	ENSDARG00000103981.1		UP
569018	100844483	Pentose phosphate pathway non-oxidative phase fructose 6P => ribose 5P	he1a	hatching enzyme 1a	ENSDARG00000023656.9	259.838	3.78813402617297e-64	ENSDARG00000023656.9		UP
550557		Lysine biosynthesis DAP aminotransferase pathway aspartate => lysine	palm1a	paralemmin 1a	ENSDARG00000026882.10	258.974	0.00424537071728945	ENSDARG00000026882.10		UP
404275		Glutathione transport system	helt	helt bHLH transcription factor	ENSDARG00000056400.3	258.965	6.20719977496047e-05	ENSDARG00000056400.3		UP
497283	511268	enzyme active site formation via L-cysteine sulfinic acid	hif1al2	hypoxia-inducible factor 1 alpha subunit like 2	ENSDARG00000044550.7	257.976	0.00520571298673348	ENSDARG00000044550.7		UP
555778		GlnL-GlnG (nitrogen regulation) two-component regulatory system	slc2a1a	solute carrier family 2 (facilitated glucose transporter) member 1a	ENSDARG00000001437.10	257.822	0.00446305151866272	ENSDARG00000001437.10		UP
570239			hoxa13a	homeobox A13a	ENSDARG00000100312.1	256.608	0.00510550890330526	ENSDARG00000100312.1		UP
664699		Putative polar amino acid transport system	as3mt	arsenite methyltransferase	ENSDARG00000027572.8	256.001	0.00549130448337267	ENSDARG00000027572.8		UP
559444		PhoR-PhoB (phosphate starvation response) two-component regulatory system	si:dkey-117n7.5	si:dkey-117n7.5	ENSDARG00000089640.2	254.025	0.00549130448337267	ENSDARG00000089640.2		UP
					ENSDARG00000061602.6	253.939	0.00464264196894646	ENSDARG00000061602.6		UP
406844		Putative thiamine transport system	krt15	keratin 15	ENSDARG00000036840.8	253.914	0.00500480298330039	ENSDARG00000036840.8		UP
58063	5558284	Biosynthesis of unsaturated fatty acids	hoxc13b	homeobox C13b	ENSDARG00000090023.3	252.446	0.00583914948131087	ENSDARG00000090023.3		UP
83415			six2a	SIX homeobox 2a	ENSDARG00000058004.4	251.856	0.00558184470285377	ENSDARG00000058004.4		UP
					ENSDARG00000074930.4	250.064	0.00700834793893859	ENSDARG00000074930.4		UP
64671	5954428	Fructose and mannose metabolism	cmlc1	cardiac myosin light chain-1	ENSDARG00000032976.4	250	0.0127591009799514	ENSDARG00000032976.4		UP
565269			her8.2	hairy-related 8.2	ENSDARG00000069675.3	249.978	0.00655389487687686	ENSDARG00000069675.3		UP
566279		Metabolic pathways	atf7a	activating transcription factor 7a	ENSDARG00000011298.10	248.593	0.00585445956321225	ENSDARG00000011298.10		UP
64274	5967108	Butanoate metabolism	csf1ra	colony stimulating factor 1 receptor a	ENSDARG00000102986.1	248.552	0.00766456898742576	ENSDARG00000102986.1		UP
30123	3837258	Tryptophan metabolism	wnt4a	wingless-type MMTV integration site family member 4a	ENSDARG00000071208.3	248.072	8.02353292929158e-05	ENSDARG00000071208.3		UP
558801		ArcB-ArcA (anoxic redox control) two-component regulatory system	fezf1	FEZ family zinc finger 1	ENSDARG00000010270.9	248.054	7.29171488221676e-05	ENSDARG00000010270.9		UP
101885883			arhgap31	Rho GTPase activating protein 31	ENSDARG00000059472.7	246.218	0.00549608911996106	ENSDARG00000059472.7		UP
570855		AI-2 transport system	foxe3	forkhead box E3	ENSDARG00000062892.4	245.818	0.00560811616489524	ENSDARG00000062892.4		UP
564166			txlnbb	taxilin beta b	ENSDARG00000076241.4	245.36	0.0110173892143891	ENSDARG00000076241.4		UP
					ENSDARG00000071437.5	245.267	0.00686254743551874	ENSDARG00000071437.5		UP
735291		Pimeloyl-ACP biosynthesis BioC-BioH pathway malonyl-ACP => pimeloyl-ACP	hspa12b	heat shock protein 12B	ENSDARG00000030307.8	244.872	0.00581747405281905	ENSDARG00000030307.8		UP
572518			oat	ornithine aminotransferase	ENSDARG00000078425.5	243.711	0.00575730605401583	ENSDARG00000078425.5		UP
494070	101258802	AMP metabolic process	tnni1b	troponin I type 1b (skeletal slow)	ENSDARG00000052708.6	243.172	0.0166209913813639	ENSDARG00000052708.6		UP
					ENSDARG00000097513.1	242.822	7.93889757856649e-05	ENSDARG00000097513.1		UP
558248		UhpB-UhpA (hexose phosphates uptake) two-component regulatory system	adrb3a	adrenoceptor beta 3a	ENSDARG00000053646.6	242.168	0.0059536830849718	ENSDARG00000053646.6		UP
30398	3852995	One carbon pool by folate	pou3f1	POU class 3 homeobox 1	ENSDARG00000009823.7	240.906	1.72555816729452e-09	ENSDARG00000009823.7		UP
335821			aqp1a.1	aquaporin 1a (Colton blood group) tandem duplicate 1	ENSDARG00000023713.8	240.437	1.85627722765477e-12	ENSDARG00000023713.8		UP
334100			ldb3b	LIM domain binding 3b	ENSDARG00000099974.2	240.433	0.00616752903976216	ENSDARG00000099974.2		UP
336281			vamp2	vesicle-associated membrane protein 2	ENSDARG00000056877.4	239.399	0.00665458739901322	ENSDARG00000056877.4		UP
192121			dacha	dachshund a	ENSDARG00000010132.8	239.031	3.06995272628463e-10	ENSDARG00000010132.8		UP
550288		Aminobenzoate degradation	dmbx1b	diencephalon/mesencephalon homeobox 1b	ENSDARG00000002510.8	235.983	0.00670058028768288	ENSDARG00000002510.8		UP
407079		Lysine biosynthesis succinyl-DAP pathway aspartate => lysine	klhl31	kelch-like family member 31	ENSDARG00000039066.7	234.622	3.64578709899647e-07	ENSDARG00000039066.7		UP
					ENSDARG00000086947.3	234.358	0.010876173777736	ENSDARG00000086947.3		UP
30405	3853152	Nicotinate and nicotinamide metabolism	hoxd11a	homeobox D11a	ENSDARG00000059267.5	233.686	0.00718434456429726	ENSDARG00000059267.5		UP
58057	5558668	Sulfur metabolism	pou4f1	POU class 4 homeobox 1	ENSDARG00000005559.9	233.663	0.00704344433961231	ENSDARG00000005559.9		UP
555479		VicK-VicR (cell wall metabolism) two-component regulatory system	triobpa	TRIO and F-actin binding protein a	ENSDARG00000075870.7	233.527	0.00811704415082713	ENSDARG00000075870.7		UP
100148055			si:ch73-265d7.2	si:ch73-265d7.2	ENSDARG00000039385.5	233.02	0.000103857960041394	ENSDARG00000039385.5		UP
					ENSDARG00000089078.3	232.927	0.00772673049270407	ENSDARG00000089078.3		UP
550249		Valine leucine and isoleucine degradation	tnni2b.1	troponin I type 2b (skeletal fast) tandem duplicate 1	ENSDARG00000035958.8	232.351	9.83364313279275e-14	ENSDARG00000035958.8		UP
573110			cbx4	chromobox homolog 4 (Pc class homolog Drosophila)	ENSDARG00000099441.1	231.51	0.000109355308884147	ENSDARG00000099441.1		UP
100006392			gulp1b	GULP engulfment adaptor PTB domain containing 1b	ENSDARG00000057833.4	230.552	0.00778645193839031	ENSDARG00000057833.4		UP
325686			parvb	parvin beta	ENSDARG00000019117.8	230.038	0.00871040277803045	ENSDARG00000019117.8		UP
58048	5558229	Pantothenate and CoA biosynthesis	hoxa9b	homeobox A9b	ENSDARG00000056819.4	229.907	0.000108916968027385	ENSDARG00000056819.4		UP
100294690			col28a1a	collagen type XXVIII alpha 1 a	ENSDARG00000076321.5	229.514	2.15379465410421e-38	ENSDARG00000076321.5		UP
565373		ArcB-ArcA (anoxic redox control) two-component regulatory system	agrn	agrin	ENSDARG00000079388.5	229.151	2.38037216571096e-11	ENSDARG00000079388.5		UP
30592		Arachidonic acid metabolism	myl7	myosin light chain 7 regulatory	ENSDARG00000019096.6	229.142	0.010919513635788	ENSDARG00000019096.6		UP
					ENSDARG00000096728.1	228.892	0.0123971476770719	ENSDARG00000096728.1		UP
					ENSDARG00000096905.1	228.546	0.0347149507987933	ENSDARG00000096905.1		UP
100318566			chl1b	cell adhesion molecule L1-like b	ENSDARG00000103109.2	228.34	6.91071199215449e-11	ENSDARG00000103109.2		UP
402968		Iron(III) transport system	nhlh2	nescient helix loop helix 2	ENSDARG00000025495.5	227.952	7.97970286967095e-10	ENSDARG00000025495.5		UP
793278	12929815	Biotin metabolism	bcl6b	B-cell CLL/lymphoma 6 member B	ENSDARG00000069335.5	226.353	0.000119003450679287	ENSDARG00000069335.5		UP
100000500			sost	sclerostin	ENSDARG00000061259.5	225.498	0.00012286158892797	ENSDARG00000061259.5		UP
317765			nfe2	nuclear factor erythroid 2	ENSDARG00000020606.7	225.46	0.016255399836609	ENSDARG00000020606.7		UP
560860		RegB-RegA (redox response) two-component regulatory system	wfdc1	WAP four-disulfide core domain 1	ENSDARG00000058003.6	225.276	0.00818995436054223	ENSDARG00000058003.6		UP
415102		Pyruvate oxidation pyruvate => acetyl-CoA	crabp1b	cellular retinoic acid binding protein 1b	ENSDARG00000035904.4	223.009	0.000137263652455408	ENSDARG00000035904.4		UP
101885142			si:ch73-248e21.7	si:ch73-248e21.7	ENSDARG00000096331.2	222.944	1.22144807994802e-07	ENSDARG00000096331.2		UP
					ENSDARG00000105040.1	222.679	0.0127513873812762	ENSDARG00000105040.1		UP
570244	11830395	Molybdate transport system	nppc	natriuretic peptide C	ENSDARG00000068126.4	222.196	0.00993776722112848	ENSDARG00000068126.4		UP
					ENSDARG00000105428.1	221.507	0.00892766247799182	ENSDARG00000105428.1		UP
436890		Guanine ribonucleotide biosynthesis IMP => GDPGTP	tspan33a	tetraspanin 33a	ENSDARG00000004497.7	221.461	0.019377068595551	ENSDARG00000004497.7		UP
436788		PRPP biosynthesis ribose 5P => PRPP	cdk5r1b	cyclin-dependent kinase 5 regulatory subunit 1b (p35)	ENSDARG00000045087.8	221.08	0.00966805821779361	ENSDARG00000045087.8		UP
436822	1013901	PRPP biosynthesis ribose 5P => PRPP	itm2ca	integral membrane protein 2Ca	ENSDARG00000043448.4	220.326	0.0104308291362297	ENSDARG00000043448.4		UP
252850			thbs4b	thrombospondin 4b	ENSDARG00000020072.8	218.355	7.96602938042086e-07	ENSDARG00000020072.8		UP
30283		Styrene degradation	wnt11r	wingless-type MMTV integration site family member 11 related	ENSDARG00000014796.7	217.352	5.11846237371529e-11	ENSDARG00000014796.7		UP
324188			cyp26b1	cytochrome P450 family 26 subfamily b polypeptide 1	ENSDARG00000077121.2	216.547	7.60584759058178e-09	ENSDARG00000077121.2		UP
767746			zgc:153426	zgc:153426	ENSDARG00000104436.1	216.372	1.39330252669039e-10	ENSDARG00000104436.1		UP
324948			adgrg1	adhesion G protein-coupled receptor G1	ENSDARG00000027222.8	215.961	6.2299125557531e-11	ENSDARG00000027222.8		UP
30117	3837053	Histidine metabolism	spi1b	Spi-1 proto-oncogene b	ENSDARG00000000767.11	215.888	4.82208396670689e-06	ENSDARG00000000767.11		UP
406246		Nucleotide sugar biosynthesis prokaryotes	sox21b	SRY (sex determining region Y)-box 21b	ENSDARG00000008540.7	214.685	1.80934118313247e-09	ENSDARG00000008540.7		UP
569308		Pyrimidine deoxyribonuleotide biosynthesis CDP/CTP => dCDP/dCTPdTDP/dTTP	rbp7b	retinol binding protein 7b cellular	ENSDARG00000070486.4	213.92	0.012674844611004	ENSDARG00000070486.4		UP
571852			lmf2a	lipase maturation factor 2a	ENSDARG00000078094.4	213.752	0.0134924666417704	ENSDARG00000078094.4		UP
570807		Serine biosynthesis glycerate-3P => serine	phldb2a	pleckstrin homology-like domain family B member 2a	ENSDARG00000079889.4	213.396	0.0122770303674211	ENSDARG00000079889.4		UP
449956	100229190	Glycosphingolipid biosynthesis ganglio series LacCer => GT3	tmco4	transmembrane and coiled-coil domains 4	ENSDARG00000078924.4	213.19	0.0107920936291189	ENSDARG00000078924.4		UP
					ENSDARG00000073931.5	212.806	0.0110017686776619	ENSDARG00000073931.5		UP
553646	11729421	One carbon pool by folate	sptlc2a	serine palmitoyltransferase long chain base subunit 2a	ENSDARG00000018976.11	212.369	0.000186455293798994	ENSDARG00000018976.11		UP
100144557			rap1gap	RAP1 GTPase activating protein	ENSDARG00000056554.6	212.042	0.0114075305214222	ENSDARG00000056554.6		UP
100330945			atp8b5a	ATPase class I type 8B member 5a	ENSDARG00000062040.5	212.038	0.0114075305214222	ENSDARG00000062040.5		UP
30543		Fructose and mannose metabolism	sox21a	SRY (sex determining region Y)-box 21a	ENSDARG00000031664.5	211.936	6.17595903881132e-11	ENSDARG00000031664.5		UP
503591	101099723	lipid particle organization	fbxl22	F-box and leucine-rich repeat protein 22	ENSDARG00000096995.1	210.922	0.0122290067485309	ENSDARG00000096995.1		UP
404039		Pyrimidine ribonucleotide biosynthesis UMP => UDP/UTPCDP/CTP	npsn	nephrosin	ENSDARG00000010423.8	210.782	0.0186409935752724	ENSDARG00000010423.8		UP
550399	11604710	DNA replication	grem2b	gremlin 2 DAN family BMP antagonist b	ENSDARG00000103092.1	209.981	0.0146045710214085	ENSDARG00000103092.1		UP
553607		Cysteine and methionine metabolism	camk2n1a	calcium/calmodulin-dependent protein kinase II inhibitor 1a	ENSDARG00000025855.5	208.936	0.0120864686906662	ENSDARG00000025855.5		UP
564103		GlnL-GlnG (nitrogen regulation) two-component regulatory system	lbx1a	ladybird homeobox 1a	ENSDARG00000018321.8	207.946	0.0131357458575007	ENSDARG00000018321.8		UP
436634			zgc:92518	zgc:92518	ENSDARG00000016343.9	207.023	0.00041280487761341	ENSDARG00000016343.9		UP
30498	3855341	RNA polymerase	egr1	early growth response 1	ENSDARG00000037421.5	205.545	5.62727673894726e-08	ENSDARG00000037421.5		UP
336257			nmnat2	nicotinamide nucleotide adenylyltransferase 2	ENSDARG00000004580.5	204.655	0.0161974438938837	ENSDARG00000004580.5		UP
64273	5964538	Styrene degradation	atp1b1b	ATPase Na+/K+ transporting beta 1b polypeptide	ENSDARG00000076833.4	203.784	1.0107120166212e-06	ENSDARG00000076833.4		UP
553691		Galactose metabolism	atp6v0a1b	ATPase H+ transporting lysosomal V0 subunit a1b	ENSDARG00000015174.9	201.797	0.0140147680576429	ENSDARG00000015174.9		UP
					ENSDARG00000100957.1	201.551	0.0140187126859033	ENSDARG00000100957.1		UP
548336		Chloroalkane and chloroalkene degradation	ak5l	adenylate kinase 5 like	ENSDARG00000017739.6	200.853	0.0143781650076444	ENSDARG00000017739.6		UP
337495			rnf41l	ring finger protein 41 like	ENSDARG00000073918.5	200.714	0.0201374177333308	ENSDARG00000073918.5		UP
553331		Purine metabolism	lnx2a	ligand of numb-protein X 2a	ENSDARG00000029177.8	200.446	0.0141631841823852	ENSDARG00000029177.8		UP
558224		RcsC-RcsD-RcsB (capsule synthesis) two-component regulatory system	ecm2	extracellular matrix protein 2 female organ and adipocyte specific	ENSDARG00000071549.6	197.359	0.0149880705372602	ENSDARG00000071549.6		UP
791167	8148312	Biosynthesis of amino acids	zgc:158222	zgc:158222	ENSDARG00000051873.8	195.443	0.0161624751283772	ENSDARG00000051873.8		UP
					ENSDARG00000051814.5	195.081	0.000503811403613763	ENSDARG00000051814.5		UP
777637		positive regulation of inward rectifier potassium channel activity	otud7b	OTU deubiquitinase 7B	ENSDARG00000017220.10	193.11	0.0164575821601819	ENSDARG00000017220.10		UP
797097		D-Xylose transport system	plac8l1	PLAC8-like 1	ENSDARG00000069031.5	193.051	0.0224605858995782	ENSDARG00000069031.5		UP
394244	190436	N-glycan precursor biosynthesis	ndel1a	nudE neurodevelopment protein 1-like 1a	ENSDARG00000010953.7	192.374	0.0211065224319097	ENSDARG00000010953.7		UP
393878		DNA polymerase III complex bacteria	fermt3b	fermitin family member 3b	ENSDARG00000030938.8	191.36	0.0187789249432149	ENSDARG00000030938.8		UP
450047		Citrate cycle (TCA cycle Krebs cycle)	syngr1a	synaptogyrin 1a	ENSDARG00000002564.6	190.999	0.0171454110592336	ENSDARG00000002564.6		UP
798510		ChpA-ChpB/PilGH (chemosensory) two-component regulatory system	uncx	UNC homeobox	ENSDARG00000102976.1	190.46	0.000421323664127698	ENSDARG00000102976.1		UP
100034412			pomcb	proopiomelanocortin b	ENSDARG00000069307.3	190.183	0.0183435650227892	ENSDARG00000069307.3		UP
30567		Histidine metabolism	pax6a	paired box 6a	ENSDARG00000103379.1	189.844	3.38469052650107e-09	ENSDARG00000103379.1		UP
566878		Toluene degradation	sfrp2	secreted frizzled-related protein 2	ENSDARG00000070050.4	189.3	0.0197738493550404	ENSDARG00000070050.4		UP
260351			sim1a	single-minded family bHLH transcription factor 1a	ENSDARG00000023316.7	189.244	0.0179466826299111	ENSDARG00000023316.7		UP
					ENSDARG00000042072.5	188.517	0.0189781884768462	ENSDARG00000042072.5		UP
100332843			mthfs	510-methenyltetrahydrofolate synthetase (5-formyltetrahydrofolate cyclo-ligase)	ENSDARG00000104487.2	186.544	0.0187164820426894	ENSDARG00000104487.2		UP
406247		Cytochrome o ubiquinol oxidase	gdf11	growth differentiation factor 11	ENSDARG00000044924.7	186.154	0.0189275903790791	ENSDARG00000044924.7		UP
58059			hoxc13a	homeobox C13a	ENSDARG00000070353.4	185.882	0.000394237012058622	ENSDARG00000070353.4		UP
30466	3856200	Amino sugar and nucleotide sugar metabolism	ascl1a	achaete-scute family bHLH transcription factor 1a	ENSDARG00000038386.4	184.14	1.30911083558902e-08	ENSDARG00000038386.4		UP
554123		Microbial metabolism in diverse environments	sept3	septin 3	ENSDARG00000030656.7	184.134	1.79194926769056e-06	ENSDARG00000030656.7		UP
568877	11852561	Protein export	hdac4	histone deacetylase 4	ENSDARG00000098349.2	183.649	0.0200956928415385	ENSDARG00000098349.2		UP
100170805			xpr1a	xenotropic and polytropic retrovirus receptor 1a	ENSDARG00000062449.5	183.241	0.0240984493111019	ENSDARG00000062449.5		UP
796417		Cobalt/nickel transport system	ccdc80l2	coiled-coil domain containing 80 like 2	ENSDARG00000044695.5	182.247	0.000455365011574159	ENSDARG00000044695.5		UP
567064	11785284	Glutathione metabolism	sema3b	sema domain immunoglobulin domain (Ig) short basic domain secreted (semaphorin) 3B	ENSDARG00000011672.11	181.607	7.37040070639475e-06	ENSDARG00000011672.11		UP
767735			tmem229b	transmembrane protein 229B	ENSDARG00000060569.6	181.31	0.0218407904041903	ENSDARG00000060569.6		UP
					ENSDARG00000104356.1	179.628	0.000500134512417177	ENSDARG00000104356.1		UP
449554		Cytochrome c oxidase cbb3-type	rbfox1	RNA binding protein fox-1 homolog (C. elegans) 1	ENSDARG00000014746.10	179.594	0.0217543072403963	ENSDARG00000014746.10		UP
30185			nog2	noggin 2	ENSDARG00000043066.6	179.054	0.000462130837920547	ENSDARG00000043066.6		UP
393558		Cysteine biosynthesis serine => cysteine	mb	myoglobin	ENSDARG00000031952.5	178.28	0.0236272565413295	ENSDARG00000031952.5		UP
					ENSDARG00000099118.1	178.244	0.0226117131594677	ENSDARG00000099118.1		UP
445059		PTS system fructose-specific II component	adprh	ADP-ribosylarginine hydrolase	ENSDARG00000040712.6	178.098	0.0298956734080531	ENSDARG00000040712.6		UP
751729		cellodextrin binding	hnrnpa3	heterogeneous nuclear ribonucleoprotein A3	ENSDARG00000059351.7	178.011	0.0204206869955806	ENSDARG00000059351.7		UP
569420		Pantothenate biosynthesis valine/L-aspartate => pantothenate	wnt3	wingless-type MMTV integration site family member 3	ENSDARG00000038990.9	177.444	0.0240659075349105	ENSDARG00000038990.9		UP
791180		Biosynthesis of amino acids	shisa3	shisa family member 3	ENSDARG00000075467.3	177.323	1.49285748968637e-09	ENSDARG00000075467.3		UP
566846		Histidine metabolism	dub	duboraya	ENSDARG00000059774.5	176.908	0.0236748894910456	ENSDARG00000059774.5		UP
555419		PhoR-PhoB (phosphate starvation response) two-component regulatory system	pcdh12	protocadherin 12	ENSDARG00000076594.3	175.894	0.00051666051552091	ENSDARG00000076594.3		UP
493612	100627803	glycolate metabolic process	zgc:101810	zgc:101810	ENSDARG00000004658.8	175.079	1.41722519189154e-06	ENSDARG00000004658.8		UP
503730		2-carboxy-2-hydroxy-8-carboxychromene isomerase activity	col2a1b	collagen type II alpha 1b	ENSDARG00000011407.10	174.353	3.22990116033875e-36	ENSDARG00000011407.10		UP
101884870			n4bp3	NEDD4 binding protein 3	ENSDARG00000060007.5	174.165	0.0251948720118629	ENSDARG00000060007.5		UP
566673	11859843	Peptidoglycan biosynthesis	frem2b	Fras1 related extracellular matrix protein 2b	ENSDARG00000102626.2	174.13	1.71795865657647e-06	ENSDARG00000102626.2		UP
555578		KdpD-KdpE (potassium transport) two-component regulatory system	rxraa	retinoid X receptor alpha a	ENSDARG00000057737.6	172.057	1.94650804235921e-06	ENSDARG00000057737.6		UP
					ENSDARG00000023694.9	170.865	1.02055419529239e-09	ENSDARG00000023694.9		UP
552960		Cysteine and methionine metabolism	cybrd1	cytochrome b reductase 1	ENSDARG00000095577.2	170.347	0.000769396564393584	ENSDARG00000095577.2		UP
373870	10777433	Bacterial chemotaxis	vax1	ventral anterior homeobox 1	ENSDARG00000021916.7	169.756	2.70709761855502e-06	ENSDARG00000021916.7		UP
64609	6020138	Lysine biosynthesis	atp1a2a	ATPase Na+/K+ transporting alpha 2a polypeptide	ENSDARG00000010472.8	169.55	1.808274035116e-05	ENSDARG00000010472.8		UP
					ENSDARG00000098380.1	167.811	0.0279494551302035	ENSDARG00000098380.1		UP
393174	5187733	Aminoacyl-tRNA biosynthesis prokaryotes	pex12	peroxisomal biogenesis factor 12	ENSDARG00000035149.6	167.218	0.0287223368744591	ENSDARG00000035149.6		UP
30277		Glyoxylate and dicarboxylate metabolism	mdka	midkine a	ENSDARG00000036036.7	167.065	3.19022141544848e-13	ENSDARG00000036036.7		UP
560765		NarX-NarL (nitrate respiration) two-component regulatory system	robo4	roundabout axon guidance receptor homolog 4 (Drosophila)	ENSDARG00000009387.9	166.86	5.94263255451317e-08	ENSDARG00000009387.9		UP
58062			hoxc12b	homeobox C12b	ENSDARG00000103133.2	166.811	0.0294868253964538	ENSDARG00000103133.2		UP
					ENSDARG00000092944.1	166.763	0.0285430504280189	ENSDARG00000092944.1		UP
100002342			cpa6	carboxypeptidase A6	ENSDARG00000012013.10	164.936	0.0319331343782547	ENSDARG00000012013.10		UP
560399		RegB-RegA (redox response) two-component regulatory system	drgx	dorsal root ganglia homeobox	ENSDARG00000069329.5	163.203	0.0334637906592422	ENSDARG00000069329.5		UP
100535682			si:dkey-178e17.3	si:dkey-178e17.3	ENSDARG00000058658.6	161.296	0.035037145393708	ENSDARG00000058658.6		UP
553611		Lysine degradation	six6b	SIX homeobox 6b	ENSDARG00000031316.8	160.439	0.000968645825735031	ENSDARG00000031316.8		UP
563531		CreC-CreB (phosphate regulation) two-component regulatory system	mllt11	myeloid/lymphoid or mixed-lineage leukemia; translocated to 11	ENSDARG00000071026.4	160.218	4.27139904799497e-06	ENSDARG00000071026.4		UP
387293			mmp13a	matrix metallopeptidase 13a	ENSDARG00000012395.9	159.849	0.00981478531100126	ENSDARG00000012395.9		UP
796618		Energy-coupling factor transport system	si:dkey-17m8.1	si:dkey-17m8.1	ENSDARG00000079530.5	159.704	0.0334637906592422	ENSDARG00000079530.5		UP
					ENSDARG00000070000.5	159.692	0.0342700917629931	ENSDARG00000070000.5		UP
100536033			LOC100536033	cathepsin L1-like	ENSDARG00000100833.2	158.343	0.000106272737485508	ENSDARG00000100833.2		UP
404273		Aminoacyl-tRNA biosynthesis prokaryotes	chrnd	cholinergic receptor nicotinic delta (muscle)	ENSDARG00000019342.9	157.985	0.0381597722379588	ENSDARG00000019342.9		UP
30424	3853186	Flagellar assembly	nr2f2	nuclear receptor subfamily 2 group F member 2	ENSDARG00000040926.7	157.931	2.6994962390859e-30	ENSDARG00000040926.7		UP
436903		Inosine monophosphate biosynthesis PRPP + glutamine => IMP	bpgm	23-bisphosphoglycerate mutase	ENSDARG00000070826.4	157.806	0.0458510457583462	ENSDARG00000070826.4		UP
30656	3868414	Oxidative phosphorylation	nadl1.1	neural adhesion molecule L1.1	ENSDARG00000015025.10	156.33	0.00150258753572523	ENSDARG00000015025.10		UP
393861		Cytochrome d ubiquinol oxidase	hhatla	hedgehog acyltransferase-like a	ENSDARG00000039051.7	155.064	0.036794507326863	ENSDARG00000039051.7		UP
415138		Phosphate transport system	akr1b1	aldo-keto reductase family 1 member B1 (aldose reductase)	ENSDARG00000006215.9	154.956	5.62560033381708e-06	ENSDARG00000006215.9		UP
436864	1014153	PTS system fructose-specific II component	rnd3b	Rho family GTPase 3b	ENSDARG00000007396.8	154.914	0.00116219231369822	ENSDARG00000007396.8		UP
30711	3868754	Pantothenate and CoA biosynthesis	snap25b	synaptosomal-associated protein 25b	ENSDARG00000058117.5	154.843	0.0409300386171237	ENSDARG00000058117.5		UP
					ENSDARG00000094587.2	154.6	0.0417876064974985	ENSDARG00000094587.2		UP
					ENSDARG00000098512.1	154.422	0.0413374175369406	ENSDARG00000098512.1		UP
100126123			hsp70.1		ENSDARG00000029688.8	154.105	0.0375395052648761	ENSDARG00000029688.8		UP
100149324			proca1	protein interacting with cyclin A1	ENSDARG00000069823.4	153.913	6.95746297137886e-06	ENSDARG00000069823.4		UP
30657		Arginine biosynthesis	arxa	aristaless related homeobox a	ENSDARG00000058011.5	153.264	6.45581480195369e-06	ENSDARG00000058011.5		UP
					ENSDARG00000099581.2	153.146	0.00144733117775159	ENSDARG00000099581.2		UP
557170		KdpD-KdpE (potassium transport) two-component regulatory system	sgca	sarcoglycan alpha	ENSDARG00000074156.3	152.369	0.0390825335624515	ENSDARG00000074156.3		UP
569254		Cytochrome bc1 complex respiratory unit	gkup	glucuronokinase with putative uridyl pyrophosphorylase	ENSDARG00000069409.6	151.382	0.0435281983200759	ENSDARG00000069409.6		UP
794188		Glycolysis / Gluconeogenesis	slc22a7a	solute carrier family 22 (organic anion transporter) member 7a	ENSDARG00000056028.3	151.185	0.0443534194760088	ENSDARG00000056028.3		UP
					ENSDARG00000011490.8	151.168	0.00129861004735082	ENSDARG00000011490.8		UP
562946		SenX3-RegX3 (phosphate starvation response) two-component regulatory system	col12a1b	collagen type XII alpha 1b	ENSDARG00000019601.11	149.304	2.58030033535708e-07	ENSDARG00000019601.11		UP
322013			cacng1a	calcium channel voltage-dependent gamma subunit 1a	ENSDARG00000008772.8	148.893	0.0424197831141417	ENSDARG00000008772.8		UP
541487		Inositol phosphate metabolism	plcxd3	phosphatidylinositol-specific phospholipase C X domain containing 3	ENSDARG00000054794.4	148.504	0.0424703579595755	ENSDARG00000054794.4		UP
30652		Ascorbate and aldarate metabolism	anos1b	anosmin 1b	ENSDARG00000004932.10	148.14	0.00153785153435317	ENSDARG00000004932.10		UP
544667		aspartate degradation	flt1	fms-related tyrosine kinase 1 (vascular endothelial growth factor/vascular permeability factor receptor)	ENSDARG00000019371.11	147.922	0.0429849839613031	ENSDARG00000019371.11		UP
560952		NtrY-NtrX (nitrogen regulation) two-component regulatory system	ccdc3a	coiled-coil domain containing 3a	ENSDARG00000026052.8	147.188	0.0488501444120899	ENSDARG00000026052.8		UP
573354			lim2.1	lens intrinsic membrane protein 2.1	ENSDARG00000068974.5	146.378	0.0443758532816253	ENSDARG00000068974.5		UP
550518		Pyrimidine metabolism	twist1b	twist family bHLH transcription factor 1b	ENSDARG00000076010.4	145.985	0.0448597826876373	ENSDARG00000076010.4		UP
449615			gcm2	glial cells missing homolog 2 (Drosophila)	ENSDARG00000045413.5	145.613	0.0461201248444902	ENSDARG00000045413.5		UP
567751		Streptomycin biosynthesis	ebf3a	early B-cell factor 3a	ENSDARG00000100244.2	145.233	9.07793142681334e-08	ENSDARG00000100244.2		UP
402874		Molybdate transport system	eno2	enolase 2	ENSDARG00000014287.8	144.823	0.047758919246512	ENSDARG00000014287.8		UP
					ENSDARG00000070479.6	144.818	0.047758919246512	ENSDARG00000070479.6		UP
100001785			si:dkey-239j18.3	si:dkey-239j18.3	ENSDARG00000089806.2	144.349	8.48821127421074e-05	ENSDARG00000089806.2		UP
445471		Coenzyme A biosynthesis pantothenate => CoA	cdh5	cadherin 5	ENSDARG00000075549.3	143.996	3.82372877642038e-08	ENSDARG00000075549.3		UP
553257		D-Arginine and D-ornithine metabolism	klhl40a	kelch-like family member 40a	ENSDARG00000039052.6	143.777	0.00338199286914683	ENSDARG00000039052.6		UP
449875	7900939	Sm core complex	gsx1	GS homeobox 1	ENSDARG00000035735.7	143.053	1.74096171664918e-08	ENSDARG00000035735.7		UP
563427	2614292	LuxQN/CqsS-LuxU-LuxO (quorum sensing) two-component regulatory system	wnt7ba	wingless-type MMTV integration site family member 7Ba	ENSDARG00000022858.9	142.902	0.0478463170196139	ENSDARG00000022858.9		UP
568178	11870621	Protein export	si:ch211-102c2.4	si:ch211-102c2.4	ENSDARG00000079387.4	142.634	0.0483309039180866	ENSDARG00000079387.4		UP
445065		PTS system lactose-specific II component	crhbp	corticotropin releasing hormone binding protein	ENSDARG00000024831.8	142.411	0.00255278358435472	ENSDARG00000024831.8		UP
402895		Lipopolysaccharide transport system	zgc:100846	zgc:100846	ENSDARG00000011837.8	140.971	0.0497722842246149	ENSDARG00000011837.8		UP
402820		Glycolysis core module involving three-carbon compounds	tmsb	thymosin beta	ENSDARG00000054911.5	140.216	2.34844416290313e-08	ENSDARG00000054911.5		UP
323269			zbtb16a	zinc finger and BTB domain containing 16a	ENSDARG00000007184.10	139.012	4.19209524856026e-36	ENSDARG00000007184.10		UP
554012		Arachidonic acid metabolism	pcdh1g26	protocadherin 1 gamma 26	ENSDARG00000099931.1	138.659	0.00197003220482637	ENSDARG00000099931.1		UP
768289			krt94	keratin 94	ENSDARG00000044975.5	137.226	0.00213102913649514	ENSDARG00000044975.5		UP
436803		Cytochrome bc1 complex respiratory unit	rab3c	RAB3C member RAS oncogene family	ENSDARG00000014462.8	137.205	0.00188694911332348	ENSDARG00000014462.8		UP
					ENSDARG00000076364.4	137.05	0.00190932749114984	ENSDARG00000076364.4		UP
					ENSDARG00000093135.1	136.691	0.00359172935383575	ENSDARG00000093135.1		UP
245948			gbx2	gastrulation brain homeobox 2	ENSDARG00000002933.7	135.067	2.68345640868044e-05	ENSDARG00000002933.7		UP
30397	3852903	C5-Branched dibasic acid metabolism	pou3f2b	POU class 3 homeobox 2b	ENSDARG00000076262.3	134.954	5.91254347941833e-07	ENSDARG00000076262.3		UP
569583	11794931	Cell division transport system	si:rp71-77l1.1	si:rp71-77l1.1	ENSDARG00000097746.1	134.653	0.00394984213716973	ENSDARG00000097746.1		UP
100149345			si:ch211-39k3.2	si:ch211-39k3.2	ENSDARG00000075881.3	132.096	0.00222832839111286	ENSDARG00000075881.3		UP
100006427			sv2bb	synaptic vesicle glycoprotein 2Bb	ENSDARG00000060711.6	131.741	0.00291994264004403	ENSDARG00000060711.6		UP
415190		beta-Oxidation acyl-CoA synthesis	zgc:86896	zgc:86896	ENSDARG00000090369.5	131.129	1.63433312368109e-05	ENSDARG00000090369.5		UP
114436			dusp5	dual specificity phosphatase 5	ENSDARG00000019307.8	130.715	3.20276657432689e-05	ENSDARG00000019307.8		UP
403039		Pyridoxal biosynthesis erythrose-4P => pyridoxal-5P	igfbp5b	insulin-like growth factor binding protein 5b	ENSDARG00000025348.9	130.1	7.91448381492774e-06	ENSDARG00000025348.9		UP
30349			hoxd3a	homeobox D3a	ENSDARG00000059280.6	129.98	1.60312897424497e-07	ENSDARG00000059280.6		UP
791973	12483518	Biosynthesis of amino acids	cxcr3.2	chemokine (C-X-C motif) receptor 3 tandem duplicate 2	ENSDARG00000041041.7	126.935	0.00294682601532186	ENSDARG00000041041.7		UP
64270	5967365	Propanoate metabolism	epha4b	eph receptor A4b	ENSDARG00000011600.11	123.333	4.47533333105367e-06	ENSDARG00000011600.11		UP
541438		Sesquiterpenoid and triterpenoid biosynthesis	slc35g2b	solute carrier family 35 member G2b	ENSDARG00000045447.5	123.301	0.00291682469144139	ENSDARG00000045447.5		UP
777758	4715948	Phosphonate and phosphinate metabolism	hps3	Hermansky-Pudlak syndrome 3	ENSDARG00000015749.9	122.691	0.00309570617918044	ENSDARG00000015749.9		UP
777641	103167900	negative regulation of protein acetylation	scg2b	secretogranin II (chromogranin C) b	ENSDARG00000038574.5	122.426	0.00333535460484335	ENSDARG00000038574.5		UP
326287			epb41b	erythrocyte membrane protein band 4.1b	ENSDARG00000029019.5	120.085	2.02946512879205e-18	ENSDARG00000029019.5		UP
321035			pabpc4	poly(A) binding protein cytoplasmic 4 (inducible form)	ENSDARG00000059259.7	119.334	3.46240357388163e-16	ENSDARG00000059259.7		UP
					ENSDARG00000099283.2	118.336	3.28641594650328e-06	ENSDARG00000099283.2		UP
415149		Pyruvate oxidation pyruvate => acetyl-CoA	lum	lumican	ENSDARG00000045580.5	116.23	4.35175997021002e-05	ENSDARG00000045580.5		UP
30243		Novobiocin biosynthesis	eng2a	engrailed homeobox 2a	ENSDARG00000026599.6	115.806	4.12632755140035e-06	ENSDARG00000026599.6		UP
570925		Pentose phosphate pathway non-oxidative phase fructose 6P => ribose 5P	hoxc11b	homeobox C11b	ENSDARG00000102631.2	112.226	0.00903450500126978	ENSDARG00000102631.2		UP
569561	11795586	Glycine betaine/proline transport system	arhgef25b	Rho guanine nucleotide exchange factor (GEF) 25b	ENSDARG00000014465.11	112.067	0.000256428674629044	ENSDARG00000014465.11		UP
100170785			col9a1a	collagen type IX alpha 1a	ENSDARG00000073699.3	111.409	0.00457049945671986	ENSDARG00000073699.3		UP
570147	11848871	PTS system trehalose-specific II component	add2	adducin 2 (beta)	ENSDARG00000074581.5	110.917	4.7368341406471e-10	ENSDARG00000074581.5		UP
					ENSDARG00000101809.1	110.299	0.00670869706607049	ENSDARG00000101809.1		UP
100332057			si:ch1073-429i10.1	si:ch1073-429i10.1	ENSDARG00000075664.4	109.89	7.80871879781263e-05	ENSDARG00000075664.4		UP
					ENSDARG00000095224.2	109.828	0.00488068250348925	ENSDARG00000095224.2		UP
30519	3865904	Selenocompound metabolism	myb	v-myb avian myeloblastosis viral oncogene homolog	ENSDARG00000053666.6	109.694	1.33433767008911e-06	ENSDARG00000053666.6		UP
325675			col1a1b	collagen type I alpha 1b	ENSDARG00000035809.5	109.576	2.84648513740231e-12	ENSDARG00000035809.5		UP
751785		envenomation resulting in positive regulation of complement activation lectin pathway in other organism	aldh1a3	aldehyde dehydrogenase 1 family member A3	ENSDARG00000076933.4	109.372	0.00509199653829825	ENSDARG00000076933.4		UP
30230		Lysine biosynthesis	inab	internexin neuronal intermediate filament protein alpha b	ENSDARG00000053248.5	106.983	0.000263253683130211	ENSDARG00000053248.5		UP
566327		Glyoxylate and dicarboxylate metabolism	enox2	ecto-NOX disulfide-thiol exchanger 2	ENSDARG00000078942.3	105.607	0.000153031607380429	ENSDARG00000078942.3		UP
100538330			rbfox3a	RNA binding protein fox-1 homolog (C. elegans) 3a	ENSDARG00000010083.11	104.576	0.00592888666858275	ENSDARG00000010083.11		UP
565980	28715038	Dissimilatory nitrate reduction nitrate => ammonia	ace	angiotensin I converting enzyme (peptidyl-dipeptidase A) 1	ENSDARG00000079166.3	103.986	0.00606244551891421	ENSDARG00000079166.3		UP
324096			slitrk6	SLIT and NTRK-like family member 6	ENSDARG00000098769.1	103.78	0.00760929043170377	ENSDARG00000098769.1		UP
562600		PhoR-PhoB (phosphate starvation response) two-component regulatory system	hoxc12a	homeobox C12a	ENSDARG00000070352.3	102.911	0.000231037406197816	ENSDARG00000070352.3		UP
565781		Lysine biosynthesis succinyl-DAP pathway aspartate => lysine	sst1.2	somatostatin 1 tandem duplicate 2	ENSDARG00000033161.4	102.483	0.000403946210118131	ENSDARG00000033161.4		UP
751761		modulation of relaxation of smooth muscle in other organism	fam168a	family with sequence similarity 168 member A	ENSDARG00000098832.1	101.636	0.000503811403613763	ENSDARG00000098832.1		UP
335357			syt4	synaptotagmin IV	ENSDARG00000036505.5	101.525	0.00757628888816941	ENSDARG00000036505.5		UP
30416	3851295	Caprolactam degradation	dbx1b	developing brain homeobox 1b	ENSDARG00000001859.6	101.288	2.86036333097657e-06	ENSDARG00000001859.6		UP
797252		Putative thiamine transport system	emid1	EMI domain containing 1	ENSDARG00000076119.5	101.245	1.20706002244269e-06	ENSDARG00000076119.5		UP
562682		LiaS-LiaR (cell wall stress response) two-component regulatory system	si:dkey-251i10.2	si:dkey-251i10.2	ENSDARG00000093957.1	100.282	0.00694174206334261	ENSDARG00000093957.1		UP
550524		Amino sugar and nucleotide sugar metabolism	cbsa	cystathionine-beta-synthase a	ENSDARG00000053500.6	99.8366	0.0071662796550655	ENSDARG00000053500.6		UP
794333		Arachidonic acid metabolism	bahcc1	BAH domain and coiled-coil containing 1	ENSDARG00000080009.4	98.7333	7.58040837722587e-05	ENSDARG00000080009.4		UP
402805		PTS system cellobiose-specific II component	pvalb1	parvalbumin 1	ENSDARG00000037789.8	97.7577	0.00810282972676046	ENSDARG00000037789.8		UP
796720		PTS system cellobiose-specific II component	si:ch211-263k4.2	si:ch211-263k4.2	ENSDARG00000078324.4	96.186	1.93570538366329e-05	ENSDARG00000078324.4		UP
335474			arpc1b	actin related protein 2/3 complex subunit 1B	ENSDARG00000027063.4	95.795	1.08177110637735e-05	ENSDARG00000027063.4		UP
558010		RcsC-RcsD-RcsB (capsule synthesis) two-component regulatory system	lix1	limb and CNS expressed 1	ENSDARG00000052154.6	95.4253	9.84932181491414e-06	ENSDARG00000052154.6		UP
797938		Energy-coupling factor transport system	hbegfa	heparin-binding EGF-like growth factor a	ENSDARG00000075121.3	94.1018	0.00977216414161962	ENSDARG00000075121.3		UP
100147851			znf385a	zinc finger protein 385A	ENSDARG00000009899.10	93.9438	0.00949825647089551	ENSDARG00000009899.10		UP
368419			ccdc80	coiled-coil domain containing 80	ENSDARG00000000002.7	93.1066	0.00947277610541	ENSDARG00000000002.7		UP
406431		Biotin biosynthesis pimeloyl-ACP/CoA => biotin	prrx1a	paired related homeobox 1a	ENSDARG00000033971.4	93.0889	5.94916082999322e-06	ENSDARG00000033971.4		UP
100126805			adam22	ADAM metallopeptidase domain 22	ENSDARG00000060532.7	92.8325	0.00041280487761341	ENSDARG00000060532.7		UP
563003	1254308	TctE-TctD (tricarboxylic acid transport) two-component regulatory system	gdf10a	growth differentiation factor 10a	ENSDARG00000095378.1	92.6531	0.00041280487761341	ENSDARG00000095378.1		UP
114463			mafbb	v-maf avian musculoaponeurotic fibrosarcoma oncogene homolog Bb	ENSDARG00000070542.5	92.0763	1.12184321609768e-05	ENSDARG00000070542.5		UP
170454		Phenylalanine tyrosine and tryptophan biosynthesis	meis2a	Meis homeobox 2a	ENSDARG00000098240.1	91.9565	3.23155728725587e-11	ENSDARG00000098240.1		UP
335836			slc1a2b	solute carrier family 1 (glial high affinity glutamate transporter) member 2b	ENSDARG00000102453.2	91.8063	2.54381291126097e-13	ENSDARG00000102453.2		UP
393897		F-type ATPase prokaryotes and chloroplasts	vldlr	very low density lipoprotein receptor	ENSDARG00000006257.9	91.6218	0.000417065725845771	ENSDARG00000006257.9		UP
562651		VicK-VicR (cell wall metabolism) two-component regulatory system	nmt1b	N-myristoyltransferase 1b	ENSDARG00000057206.4	91.5352	5.55175384989011e-05	ENSDARG00000057206.4		UP
100003563			stmn2b	stathmin 2b	ENSDARG00000070537.5	91.284	1.35006989466019e-05	ENSDARG00000070537.5		UP
					ENSDARG00000009131.12	91.0198	0.0011047146118029	ENSDARG00000009131.12		UP
322903			nanos1	nanos homolog 1	ENSDARG00000078976.3	90.7132	1.19782092386086e-05	ENSDARG00000078976.3		UP
541371		Sesquiterpenoid and triterpenoid biosynthesis	eng1b	engrailed homeobox 1b	ENSDARG00000098730.2	90.5833	8.7050452834183e-06	ENSDARG00000098730.2		UP
58028	5556919	Arachidonic acid metabolism	pvalb2	parvalbumin 2	ENSDARG00000002768.8	89.9936	0.00048850255268156	ENSDARG00000002768.8		UP
797939	13302016	Pentose phosphate pathway archaea fructose 6P => ribose 5P	fbxl16	F-box and leucine-rich repeat protein 16	ENSDARG00000060915.6	89.9238	0.0106204355228576	ENSDARG00000060915.6		UP
564669		D-Methionine transport system	arvcfb	armadillo repeat gene deleted in velocardiofacial syndrome b	ENSDARG00000061688.8	89.5613	1.46012170360913e-05	ENSDARG00000061688.8		UP
572313			fndc3ba	fibronectin type III domain containing 3Ba	ENSDARG00000078179.6	89.4783	4.15989233027757e-05	ENSDARG00000078179.6		UP
100317129			ndst3	N-deacetylase/N-sulfotransferase (heparan glucosaminyl) 3	ENSDARG00000041776.8	89.3549	2.06102108945853e-05	ENSDARG00000041776.8		UP
541514		Microbial metabolism in diverse environments	hhla2a.1	HERV-H LTR-associating 2a tandem duplicate 1	ENSDARG00000043182.7	89.1841	0.00166708351766049	ENSDARG00000043182.7		UP
					ENSDARG00000103590.1	88.9494	0.00281507578522165	ENSDARG00000103590.1		UP
450020		Ribose transport system	cd151	CD151 molecule	ENSDARG00000038288.4	88.8663	0.0132807114206362	ENSDARG00000038288.4		UP
30329	3853167	Citrate cycle (TCA cycle)	hoxd4a	homeobox D4a	ENSDARG00000059276.3	88.4606	8.89968367796761e-06	ENSDARG00000059276.3		UP
406276		Uridine monophosphate biosynthesis glutamine (+ PRPP) => UMP	s100a10b	S100 calcium binding protein A10b	ENSDARG00000025254.8	88.4133	3.90078118843705e-11	ENSDARG00000025254.8		UP
101887161			tet2	tet methylcytosine dioxygenase 2	ENSDARG00000076928.7	88.304	1.94837345661703e-05	ENSDARG00000076928.7		UP
393854		Fatty acid biosynthesis elongation	dusp8a	dual specificity phosphatase 8a	ENSDARG00000009299.10	87.987	3.65148723178322e-05	ENSDARG00000009299.10		UP
					ENSDARG00000017121.7	87.5252	1.16701540403828e-05	ENSDARG00000017121.7		UP
30418			nr2f1a	nuclear receptor subfamily 2 group F member 1a	ENSDARG00000052695.5	87.1822	0.000361534897322949	ENSDARG00000052695.5		UP
561414		ResE-ResD (aerobic and anaerobic respiration) two-component regulatory system	fam129ab	family with sequence similarity 129 member Ab	ENSDARG00000023053.9	86.95	0.0121711828370102	ENSDARG00000023053.9		UP
					ENSDARG00000099657.1	86.7848	0.000694660939739613	ENSDARG00000099657.1		UP
494477		non-classical arabinogalactan protein metabolic process	tfr1a	transferrin receptor 1a	ENSDARG00000101322.1	85.5469	9.7659225229881e-05	ENSDARG00000101322.1		UP
555766			etv2	ets variant 2	ENSDARG00000053868.4	84.8711	7.64336838318447e-11	ENSDARG00000053868.4		UP
100149391			tnrc6c2	trinucleotide repeat containing 6C2	ENSDARG00000103851.1	84.7006	4.29121346170057e-05	ENSDARG00000103851.1		UP
30732	3868606	DNA replication	elavl3	ELAV like neuron-specific RNA binding protein 3	ENSDARG00000014420.9	84.4213	0.000837869645690855	ENSDARG00000014420.9		UP
503736	751691	1-methylnaphthalene hydroxylase activity	apobec2a	apolipoprotein B mRNA editing enzyme catalytic polypeptide-like 2a	ENSDARG00000018881.8	84.0073	0.0189740007257347	ENSDARG00000018881.8		UP
767790			pdgfab	platelet-derived growth factor alpha polypeptide b	ENSDARG00000098578.1	83.2319	0.00729315325442892	ENSDARG00000098578.1		UP
557394		QseC-QseB (quorum sensing) two-component regulatory system	gpr78a	G protein-coupled receptor 78a	ENSDARG00000074600.4	83.1198	0.0166333643160736	ENSDARG00000074600.4		UP
30692		Inositol phosphate metabolism	ebf2	early B-cell factor 2	ENSDARG00000042525.6	83.091	0.000204423263590751	ENSDARG00000042525.6		UP
564266		KdpD-KdpE (potassium transport) two-component regulatory system	itgb3a	integrin beta 3a	ENSDARG00000056767.6	83.0271	0.0164084001681285	ENSDARG00000056767.6		UP
373872	10777478	Phosphotransferase system (PTS)	fyna	FYN proto-oncogene Src family tyrosine kinase a	ENSDARG00000011370.11	82.3952	5.59315028650935e-05	ENSDARG00000011370.11		UP
394198		Cytochrome bc1 complex respiratory unit	fosab	v-fos FBJ murine osteosarcoma viral oncogene homolog Ab	ENSDARG00000031683.7	82.2867	5.96504622118438e-23	ENSDARG00000031683.7		UP
114418			crybb1	crystallin beta B1	ENSDARG00000068507.4	82.2759	0.000159217848557262	ENSDARG00000068507.4		UP
794153		Pantothenate and CoA biosynthesis	nhsl2	NHS-like 2	ENSDARG00000089066.3	81.9734	0.000662297251013644	ENSDARG00000089066.3		UP
751665		envenomation resulting in positive regulation of vasoactive intestinal polypeptide receptor activity in other organism	tnni1c	troponin I skeletal slow c	ENSDARG00000042559.5	81.5559	0.0191297315873841	ENSDARG00000042559.5		UP
30586			dlx6a	distal-less homeobox 6a	ENSDARG00000042291.7	80.8797	0.0165947890896024	ENSDARG00000042291.7		UP
799142		KdpD-KdpE (potassium transport) two-component regulatory system	tmem186	transmembrane protein 186	ENSDARG00000074264.2	80.2378	0.0197705214117899	ENSDARG00000074264.2		UP
58151			cxcl14	chemokine (C-X-C motif) ligand 14	ENSDARG00000056627.6	80.0254	0.000185075859743194	ENSDARG00000056627.6		UP
565384		KdpD-KdpE (potassium transport) two-component regulatory system	snap91	synaptosomal-associated protein 91	ENSDARG00000098809.1	79.3458	0.00152139682351473	ENSDARG00000098809.1		UP
58032	5558848	Glyoxylate and dicarboxylate metabolism	edn1	endothelin 1	ENSDARG00000036912.5	79.28	0.0174577861283036	ENSDARG00000036912.5		UP
					ENSDARG00000088157.2	79.2465	8.04079878345972e-05	ENSDARG00000088157.2		UP
					ENSDARG00000004232.8	79.2418	0.000792721581746539	ENSDARG00000004232.8		UP
564667		General L-amino acid transport system	tmtc2a	transmembrane and tetratricopeptide repeat containing 2a	ENSDARG00000045753.5	78.6795	0.000115410590711984	ENSDARG00000045753.5		UP
323285			scinla	scinderin like a	ENSDARG00000102415.1	78.5955	8.84665872528694e-05	ENSDARG00000102415.1		UP
100005257			nptxrb	neuronal pentraxin receptor b	ENSDARG00000053375.5	78.5276	0.0177736835637771	ENSDARG00000053375.5		UP
403042		Thiamine biosynthesis AIR => thiamine-P/thiamine-2P	gli3	GLI family zinc finger 3	ENSDARG00000052131.7	77.6515	4.25813143153875e-05	ENSDARG00000052131.7		UP
407613			rbfox1l	RNA binding protein fox-1 homolog (C. elegans) 1-like	ENSDARG00000021184.7	76.8568	0.000296785854745826	ENSDARG00000021184.7		UP
30608			gap43	growth associated protein 43	ENSDARG00000099744.1	76.4283	2.9665164585044e-09	ENSDARG00000099744.1		UP
407086		Tyrosine biosynthesis prephanate => pretyrosine => tyrosine	junba	jun B proto-oncogene a	ENSDARG00000074378.4	75.3268	0.000289857507738007	ENSDARG00000074378.4		UP
415097		Putative ABC transport system	zic6	zic family member 6	ENSDARG00000071496.3	74.6004	7.36223283560571e-05	ENSDARG00000071496.3		UP
562861		PhoR-PhoB (phosphate starvation response) two-component regulatory system	plekhg5a	pleckstrin homology domain containing family G (with RhoGef domain) member 5a	ENSDARG00000025902.9	73.5405	0.00203300565767959	ENSDARG00000025902.9		UP
100320926			corin	corin serine peptidase	ENSDARG00000101281.1	73.329	0.00195587334152474	ENSDARG00000101281.1		UP
550444	11646135	Selenocompound metabolism	arl4ca	ADP-ribosylation factor-like 4Ca	ENSDARG00000057606.3	72.976	0.0278646133149124	ENSDARG00000057606.3		UP
100499533			itgb6	integrin beta 6	ENSDARG00000002494.8	72.8961	0.0254989695673012	ENSDARG00000002494.8		UP
30766	3896263	Valine leucine and isoleucine biosynthesis	tal1	T-cell acute lymphocytic leukemia 1	ENSDARG00000019930.9	72.8197	3.03155677230183e-09	ENSDARG00000019930.9		UP
359835			timp2a	TIMP metallopeptidase inhibitor 2a	ENSDARG00000061226.5	72.7899	0.00252441045616578	ENSDARG00000061226.5		UP
					ENSDARG00000063407.5	72.766	0.000503059864428506	ENSDARG00000063407.5		UP
100332862			tshz2	teashirt zinc finger homeobox 2	ENSDARG00000079201.3	72.4743	0.0243488796273063	ENSDARG00000079201.3		UP
563577		DctB-DctD (C4-dicarboxylate transport) two-component regulatory system	ppp1r13ba	protein phosphatase 1 regulatory subunit 13Ba	ENSDARG00000004377.10	72.0183	0.000472514841293907	ENSDARG00000004377.10		UP
565481		Glutamate/aspartate transport system	znf536	zinc finger protein 536	ENSDARG00000103648.2	71.9317	0.000606944051654136	ENSDARG00000103648.2		UP
100334431			col5a1	procollagen type V alpha 1	ENSDARG00000012593.12	71.8203	2.53262011410851e-20	ENSDARG00000012593.12		UP
554826	4490526	KdpD-KdpE (potassium transport) two-component regulatory system	crip2	cysteine-rich protein 2	ENSDARG00000070670.3	71.3466	0.000327364524064959	ENSDARG00000070670.3		UP
406570		RNA polymerase bacteria	wfikkn1	WAP follistatin/kazal immunoglobulin kunitz and netrin domain containing 1	ENSDARG00000101364.1	71.2033	1.52563144241052e-09	ENSDARG00000101364.1		UP
792915		Folate biosynthesis	zgc:194578	zgc:194578	ENSDARG00000079847.3	70.4711	0.026179613260563	ENSDARG00000079847.3		UP
450006		Histidine biosynthesis PRPP => histidine	myl9a	myosin light chain 9a regulatory	ENSDARG00000038123.5	69.9824	0.00279178430332472	ENSDARG00000038123.5		UP
393804	7333335	Lipoprotein-releasing system	amph	amphiphysin	ENSDARG00000007663.8	69.9359	0.00818141043242028	ENSDARG00000007663.8		UP
100037383			atp1b4	ATPase Na+/K+ transporting beta 4 polypeptide	ENSDARG00000053262.6	69.6772	0.000159433105787706	ENSDARG00000053262.6		UP
58040	5558846	One carbon pool by folate	sptb	spectrin beta erythrocytic	ENSDARG00000030490.8	69.4174	1.77033965110599e-07	ENSDARG00000030490.8		UP
324416			dpysl5a	dihydropyrimidinase-like 5a	ENSDARG00000011141.7	69.3472	0.000324705393166935	ENSDARG00000011141.7		UP
555224		MalK-MalR (malate transport) two-component regulatory system	si:dkey-91i10.2	si:dkey-91i10.2	ENSDARG00000074034.4	69.1414	0.00279178430332472	ENSDARG00000074034.4		UP
447829		Ribosome bacteria	cdc42ep3	CDC42 effector protein (Rho GTPase binding) 3	ENSDARG00000052783.4	68.5658	0.00277432134859581	ENSDARG00000052783.4		UP
378997		Glutamate/aspartate transport system	glcci1	glucocorticoid induced 1	ENSDARG00000008503.9	68.3885	0.000632031969862818	ENSDARG00000008503.9		UP
100000342			mapta	microtubule-associated protein tau a	ENSDARG00000089314.4	67.9626	0.026648230289162	ENSDARG00000089314.4		UP
58050	5555307	Lipoic acid metabolism	hoxa4a	homeobox A4a	ENSDARG00000103862.1	67.5507	0.000374129692184961	ENSDARG00000103862.1		UP
406204		Peptides/nickel transport system	per1b	period circadian clock 1b	ENSDARG00000012499.8	67.4065	0.000659738668593138	ENSDARG00000012499.8		UP
569631		Pyrimidine ribonucleotide biosynthesis UMP => UDP/UTPCDP/CTP	basp1	brain abundant membrane attached signal protein 1	ENSDARG00000053358.4	67.2517	0.000701680268078463	ENSDARG00000053358.4		UP
556515			crip3	cysteine-rich protein 3	ENSDARG00000043395.5	67.2483	0.00339824675360752	ENSDARG00000043395.5		UP
558829			si:ch211-67e16.11	si:ch211-67e16.11	ENSDARG00000095580.2	67.1345	0.000825302997838211	ENSDARG00000095580.2		UP
415223		Maltose/maltodextrin transport system	trim63a	tripartite motif containing 63a	ENSDARG00000028027.5	66.6771	0.0355532359650417	ENSDARG00000028027.5		UP
					ENSDARG00000079634.3	66.5007	0.0320312805633559	ENSDARG00000079634.3		UP
337730			capn8	calpain 8	ENSDARG00000055715.7	66.1212	0.00050218163609658	ENSDARG00000055715.7		UP
557693		CusS-CusR (copper tolerance) two-component regulatory system	rapgef2	Rap guanine nucleotide exchange factor (GEF) 2	ENSDARG00000005482.8	66.0412	0.000181614807995202	ENSDARG00000005482.8		UP
751634		negative regulation of voltage-gated sodium channel activity in other organism	hes2.2	hes family bHLH transcription factor 2 tandem duplicate 2	ENSDARG00000068168.4	65.8574	0.0323829653088709	ENSDARG00000068168.4		UP
447944		Succinate dehydrogenase prokaryotes	fabp11a	fatty acid binding protein 11a	ENSDARG00000017299.7	65.1829	3.97810854667438e-06	ENSDARG00000017299.7		UP
393769	7333140	Histidine degradation histidine => N-formiminoglutamate => glutamate	elovl4a	ELOVL fatty acid elongase 4a	ENSDARG00000006773.8	64.6355	0.000396420324139277	ENSDARG00000006773.8		UP
321294			cpox	coproporphyrinogen oxidase	ENSDARG00000062025.6	64.6332	0.00248422350141218	ENSDARG00000062025.6		UP
335798			zgc:65894	zgc:65894	ENSDARG00000016301.6	64.5027	0.000251571794782055	ENSDARG00000016301.6		UP
557797		QseC-QseB (quorum sensing) two-component regulatory system	itgb2	integrin beta 2	ENSDARG00000016939.10	64.1966	0.00121654395452942	ENSDARG00000016939.10		UP
573084			tbx2a	T-box 2a	ENSDARG00000018025.9	64.0409	0.000219463127169569	ENSDARG00000018025.9		UP
492708	8622964	4-hydroxybenzoate octaprenyltransferase activity	im:7151449	im:7151449	ENSDARG00000086724.2	63.8963	0.0341884257530748	ENSDARG00000086724.2		UP
333997			ampd3b	adenosine monophosphate deaminase 3b	ENSDARG00000032469.10	63.8833	7.25583842631036e-07	ENSDARG00000032469.10		UP
564979		Histidine biosynthesis PRPP => histidine	wu:fa26c03	wu:fa26c03	ENSDARG00000074306.4	63.8412	0.00740786629813478	ENSDARG00000074306.4		UP
541359		Sesquiterpenoid and triterpenoid biosynthesis	zgc:113531	zgc:113531	ENSDARG00000038794.4	63.1662	0.00542261377038361	ENSDARG00000038794.4		UP
321932			hfe2	hemochromatosis type 2	ENSDARG00000030494.7	63.1293	0.000899720837901401	ENSDARG00000030494.7		UP
30447	3856255	Arginine biosynthesis	ncam1a	neural cell adhesion molecule 1a	ENSDARG00000056181.7	62.4201	2.0481809814738e-08	ENSDARG00000056181.7		UP
324428			hmga2	high mobility group AT-hook 2	ENSDARG00000069912.6	62.1774	0.000456728924913829	ENSDARG00000069912.6		UP
335573			ptpn6	protein tyrosine phosphatase non-receptor type 6	ENSDARG00000089043.4	62.0711	0.00120653199153869	ENSDARG00000089043.4		UP
100149117			LOC100149117	forkhead box protein L2-like	ENSDARG00000068417.1	61.8973	0.0419869831613037	ENSDARG00000068417.1		UP
100149890			abi3bpb	ABI family member 3 (NESH) binding protein b	ENSDARG00000071095.6	61.8879	0.00961353713611657	ENSDARG00000071095.6		UP
493915		stilbene biosynthetic process	atoh1b	atonal bHLH transcription factor 1b	ENSDARG00000099564.1	61.7454	0.00135752032584289	ENSDARG00000099564.1		UP
450035		PTS system mannose-specific II component	dmrt3a	doublesex and mab-3 related transcription factor 3a	ENSDARG00000035290.1	61.6254	0.00512083207630082	ENSDARG00000035290.1		UP
58128		Amino sugar and nucleotide sugar metabolism	fabp7a	fatty acid binding protein 7 brain a	ENSDARG00000007697.8	61.4915	4.29351736796352e-18	ENSDARG00000007697.8		UP
767708			hs3st3b1a	heparan sulfate (glucosamine) 3-O-sulfotransferase 3B1a	ENSDARG00000099149.1	61.2508	0.00516700704843158	ENSDARG00000099149.1		UP
449818		Cytochrome c oxidase prokaryotes	zgc:103530	zgc:103530	ENSDARG00000044781.6	60.7693	0.0014603395825079	ENSDARG00000044781.6		UP
170781	9441201	Novobiocin biosynthesis	tlx2	T-cell leukemia homeobox 2	ENSDARG00000011273.9	60.5483	0.00557331589287043	ENSDARG00000011273.9		UP
30262		Glycerolipid metabolism	ins	preproinsulin	ENSDARG00000035350.5	60.4711	0.0463715193091007	ENSDARG00000035350.5		UP
103909035			ank3a	ankyrin 3a	ENSDARG00000061736.6	59.6235	0.00265066568444942	ENSDARG00000061736.6		UP
565914	28671823	MprB-MprA (maintenance of persistent infection) two-component regulatory system	plekhh1	pleckstrin homology domain containing family H (with MyTH4 domain) member 1	ENSDARG00000053835.4	59.5775	0.000532935411824825	ENSDARG00000053835.4		UP
					ENSDARG00000074740.3	59.1118	0.00630093003806504	ENSDARG00000074740.3		UP
386792	5435542	Sec61 complex	padi2	peptidyl arginine deiminase type II	ENSDARG00000044167.6	58.8318	0.00243867888637296	ENSDARG00000044167.6		UP
30574		Phenylalanine tyrosine and tryptophan biosynthesis	dlx2a	distal-less homeobox 2a	ENSDARG00000079964.3	58.4802	0.00047472949629977	ENSDARG00000079964.3		UP
					ENSDARG00000002026.9	58.4617	0.0448290144765767	ENSDARG00000002026.9		UP
566470		Methane metabolism	gdf6a	growth differentiation factor 6a	ENSDARG00000053479.4	58.3848	0.000777385976645003	ENSDARG00000053479.4		UP
553473	11705189	Nitrogen metabolism	crybb1l1	crystallin beta B1 like 1	ENSDARG00000007576.10	58.2225	0.00686653474917759	ENSDARG00000007576.10		UP
562710		BasS-BasR (antimicrobial peptide resistance) two-component regulatory system	sox1b	SRY (sex determining region Y)-box 1b	ENSDARG00000008131.7	57.7059	0.000508996867660641	ENSDARG00000008131.7		UP
337176			postnb	periostin osteoblast specific factor b	ENSDARG00000104267.2	57.2224	4.35886460003398e-19	ENSDARG00000104267.2		UP
563018	5059348	MprB-MprA (maintenance of persistent infection) two-component regulatory system	txlnba	taxilin beta a	ENSDARG00000020594.10	56.8842	0.00124600146482994	ENSDARG00000020594.10		UP
323465			vcanb	versican b	ENSDARG00000009401.9	56.8799	0.00121836196751747	ENSDARG00000009401.9		UP
563867	4713656	RstB-RstA two-component regulatory system	pcolcea	procollagen C-endopeptidase enhancer a	ENSDARG00000056913.6	56.6849	0.000910052952817631	ENSDARG00000056913.6		UP
393096		Putative polar amino acid transport system	lipg	lipase endothelial	ENSDARG00000031044.7	56.5301	0.000531371112800904	ENSDARG00000031044.7		UP
140819	3853859	heterolactic fermentation	ptprfa	protein tyrosine phosphatase receptor type f a	ENSDARG00000103479.1	56.5301	0.000666103304917744	ENSDARG00000103479.1		UP
560055	2932901	MprB-MprA (maintenance of persistent infection) two-component regulatory system	crybb1l2	crystallin beta B1 like 2	ENSDARG00000016793.9	56.4781	0.00225204137757465	ENSDARG00000016793.9		UP
562156		Dissimilatory nitrate reduction nitrate => ammonia	si:ch211-51a6.2	si:ch211-51a6.2	ENSDARG00000030967.8	55.4661	0.000774075583645005	ENSDARG00000030967.8		UP
100004613			tmeff2a	transmembrane protein with EGF-like and two follistatin-like domains 2a	ENSDARG00000051824.6	55.4345	0.016264755746915	ENSDARG00000051824.6		UP
100149066			her4.4	hairy-related 4 tandem duplicate 4	ENSDARG00000009822.10	55.2122	0.000724751935394628	ENSDARG00000009822.10		UP
450043		Glycolysis core module involving three-carbon compounds	ank2b	ankyrin 2b neuronal	ENSDARG00000043313.7	54.1389	0.00190111546524754	ENSDARG00000043313.7		UP
321064			klhl41b	kelch-like family member 41b	ENSDARG00000006757.6	54.0047	0.00160040773488081	ENSDARG00000006757.6		UP
171477		Glycolysis / Gluconeogenesis	rbp5	retinol binding protein 1a cellular	ENSDARG00000101481.1	53.7349	0.001249018675459	ENSDARG00000101481.1		UP
555504		CckA-CtrA/CpdR (cell cycle control) two-component regulatory system	pcdh7b	protocadherin 7b	ENSDARG00000060610.7	53.5503	0.00157832498758215	ENSDARG00000060610.7		UP
436834	1013103	RNA polymerase bacteria	clic2	chloride intracellular channel 2	ENSDARG00000010625.7	53.4366	0.00209217454456111	ENSDARG00000010625.7		UP
393961	4915223	Peptides/nickel transport system	tcea2	transcription elongation factor A (SII) 2	ENSDARG00000012927.8	52.8817	0.00201187531836858	ENSDARG00000012927.8		UP
797637		PTS system ascorbate-specific II component	tmem119b	transmembrane protein 119b	ENSDARG00000068036.3	52.8028	0.00120885765640647	ENSDARG00000068036.3		UP
555593			si:ch211-80h18.1	si:ch211-80h18.1	ENSDARG00000078522.6	52.573	0.00132660148615253	ENSDARG00000078522.6		UP
555294		EvgS-EvgA (acid and drug tolerance) two-component regulatory system	zmp:0000001168	zmp:0000001168	ENSDARG00000076697.3	52.4882	0.0117709967823446	ENSDARG00000076697.3		UP
562002		KdpD-KdpE (potassium transport) two-component regulatory system	spock3	sparc/osteonectin cwcv and kazal-like domains proteoglycan (testican) 3	ENSDARG00000070266.7	52.1856	0.00416152557333276	ENSDARG00000070266.7		UP
436705		ABC-2 type transport system	fam189a1	family with sequence similarity 189 member A1	ENSDARG00000053380.8	51.5649	0.0134818166685103	ENSDARG00000053380.8		UP
559698	2718706	MtrB-MtrA (osmotic stress response) two-component regulatory system	sypa	synaptophysin a	ENSDARG00000042974.7	51.4918	0.00465603114098192	ENSDARG00000042974.7		UP
100148329			LOC100148329	hairy-related 4.2-like	ENSDARG00000094426.3	51.3254	0.00319966763048434	ENSDARG00000094426.3		UP
556989	24946249	AlgZ-AlgR (alginate production) two-component regulatory system	LOC556989	myosin-IIIb	ENSDARG00000058946.6	51.3022	0.00144252245971336	ENSDARG00000058946.6		UP
321357			sparc	secreted protein acidic cysteine-rich (osteonectin)	ENSDARG00000019353.8	50.9091	2.65663560283941e-32	ENSDARG00000019353.8		UP
436730		Glycolysis core module involving three-carbon compounds	egfl6	EGF-like-domain multiple 6	ENSDARG00000045958.6	50.7687	3.54201790369155e-05	ENSDARG00000045958.6		UP
58046	5558772	Vitamin B6 metabolism	hoxc1a	homeo box C1a	ENSDARG00000070337.4	50.5915	0.00124600146482994	ENSDARG00000070337.4		UP
					ENSDARG00000078854.3	50.4721	0.00130436954335526	ENSDARG00000078854.3		UP
393390		Putative multiple sugar transport system	fam172a	family with sequence similarity 172 member A	ENSDARG00000052697.6	50.3281	0.00288851699397899	ENSDARG00000052697.6		UP
566771	11774603	Lipopolysaccharide biosynthesis	itgb1b.1	integrin beta 1b.1	ENSDARG00000053232.7	50.2852	3.1837147855659e-06	ENSDARG00000053232.7		UP
566533	11866631	Peptidoglycan biosynthesis	pax7b	paired box 7b	ENSDARG00000070818.4	50.1519	0.00180877494901138	ENSDARG00000070818.4		UP
335925			sept5a	septin 5a	ENSDARG00000013843.8	50.1231	0.00122966468976633	ENSDARG00000013843.8		UP
792755		Porphyrin and chlorophyll metabolism	bricd5	BRICHOS domain containing 5	ENSDARG00000056247.4	50.0061	0.0139267272806991	ENSDARG00000056247.4		UP
563752	1001494	PhoR-PhoB (phosphate starvation response) two-component regulatory system	myo16	myosin XVI	ENSDARG00000078582.4	49.9395	0.00173320237106264	ENSDARG00000078582.4		UP
445308		2-Aminoethylphosphonate transport system	cthrc1a	collagen triple helix repeat containing 1a	ENSDARG00000087198.4	49.8478	0.00481947268138312	ENSDARG00000087198.4		UP
556247		MprB-MprA (maintenance of persistent infection) two-component regulatory system	cttnbp2nlb	CTTNBP2 N-terminal like b	ENSDARG00000056091.7	49.8159	0.00169686219786517	ENSDARG00000056091.7		UP
567428	11850020	Lysine biosynthesis	vwa2	von Willebrand factor A domain containing 2	ENSDARG00000075441.4	49.799	0.0144496664742245	ENSDARG00000075441.4		UP
566596		Lipopolysaccharide biosynthesis	si:dkey-153k10.9	si:dkey-153k10.9	ENSDARG00000004386.8	49.5273	0.00184541759998183	ENSDARG00000004386.8		UP
80354	7159548	DNA replication	slit3	slit homolog 3 (Drosophila)	ENSDARG00000034268.9	49.3727	0.00288829386232929	ENSDARG00000034268.9		UP
553178		Aminobenzoate degradation	cryba4	crystallin beta A4	ENSDARG00000024548.8	49.0114	0.00297414015573639	ENSDARG00000024548.8		UP
723998			trim109	tripartite motif containing 109	ENSDARG00000062429.5	48.7169	0.0154996427853911	ENSDARG00000062429.5		UP
553622		Phosphonate and phosphinate metabolism	phlda2	pleckstrin homology-like domain family A member 2	ENSDARG00000042874.6	48.6768	0.00164755383023333	ENSDARG00000042874.6		UP
30557			dlx2b	distal-less homeobox 2b	ENSDARG00000017174.8	48.063	0.0164230035708512	ENSDARG00000017174.8		UP
60636		Glycerophospholipid metabolism	pax5	paired box 5	ENSDARG00000037383.7	48.0255	0.00632709487949865	ENSDARG00000037383.7		UP
100148604			fzr1b	fizzy/cell division cycle 20 related 1b	ENSDARG00000022810.8	48.0253	0.00683855743874805	ENSDARG00000022810.8		UP
436901			ccdc85cb	coiled-coil domain containing 85C b	ENSDARG00000079555.3	47.6763	0.0182844455958614	ENSDARG00000079555.3		UP
321202			lrrc17	leucine rich repeat containing 17	ENSDARG00000037960.7	47.4143	0.00427190649445939	ENSDARG00000037960.7		UP
562782		SaeS-SaeR (staphylococcal virulence regulation) two-component regulatory system	ano8b	anoctamin 8b	ENSDARG00000077229.3	47.405	0.0188549256685482	ENSDARG00000077229.3		UP
492802	101100556	sodium-dependent multivitamin transmembrane transporter activity	rhoua	ras homolog family member Ua	ENSDARG00000019709.8	46.882	0.00209333671283711	ENSDARG00000019709.8		UP
767809			runx1t1	runt-related transcription factor 1; translocated to 1 (cyclin D-related)	ENSDARG00000003680.11	46.8077	0.00257510032920044	ENSDARG00000003680.11		UP
337179			mmp2	matrix metallopeptidase 2	ENSDARG00000017676.7	46.4343	2.17121204518901e-13	ENSDARG00000017676.7		UP
541358		Sesquiterpenoid and triterpenoid biosynthesis	zgc:110782	zgc:110782	ENSDARG00000044544.3	46.1772	0.0205673736164452	ENSDARG00000044544.3		UP
30547	3871796	Fatty acid degradation	pou3f2a	POU class 3 homeobox 2a	ENSDARG00000070220.4	46.099	0.00362619697914415	ENSDARG00000070220.4		UP
558477	10564002	ArcB-ArcA (anoxic redox control) two-component regulatory system	f2r	coagulation factor II (thrombin) receptor	ENSDARG00000060012.3	45.7862	0.0214272789787919	ENSDARG00000060012.3		UP
100003928			si:dkey-150i13.2	si:dkey-150i13.2	ENSDARG00000071052.5	45.6486	0.0017160366675732	ENSDARG00000071052.5		UP
564608		Lysine biosynthesis DAP aminotransferase pathway aspartate => lysine	tmem198b	transmembrane protein 198b	ENSDARG00000034685.8	45.5942	0.0219348745808984	ENSDARG00000034685.8		UP
321212			col9a2	procollagen type IX alpha 2	ENSDARG00000024492.8	45.5525	9.01619854337391e-05	ENSDARG00000024492.8		UP
561336	3721717	QseC-QseB (quorum sensing) two-component regulatory system	pcdh17	protocadherin 17	ENSDARG00000027041.10	45.3283	0.00546325606385617	ENSDARG00000027041.10		UP
564147		RegB-RegA (redox response) two-component regulatory system	glsa	glutaminase a	ENSDARG00000062812.6	45.3123	0.0209108487215772	ENSDARG00000062812.6		UP
30478	3856107	One carbon pool by folate	ascl1b	achaete-scute family bHLH transcription factor 1b	ENSDARG00000101628.1	45.2915	0.00394305639261102	ENSDARG00000101628.1		UP
554127		Two-component system	tubb2	tubulin beta 2A class IIa	ENSDARG00000039522.6	45.063	0.00245119274138707	ENSDARG00000039522.6		UP
794892	15078855	Base excision repair	notch1b	notch 1b	ENSDARG00000052094.8	45.0283	6.06964915814306e-26	ENSDARG00000052094.8		UP
100149863			LOC100149863	hairy-related 4.1-like	ENSDARG00000056732.4	44.8789	0.00488068250348925	ENSDARG00000056732.4		UP
558206		GlrK-GlrR (amino sugar metabolism) two-component regulatory system	cspg5a	chondroitin sulfate proteoglycan 5a	ENSDARG00000069981.5	44.7303	1.15791033522157e-08	ENSDARG00000069981.5		UP
321053			mybphb	myosin binding protein Hb	ENSDARG00000003081.8	44.4477	0.00415531243860733	ENSDARG00000003081.8		UP
30104	3837242	Pyrimidine metabolism	klf1	Kruppel-like factor 1 (erythroid)	ENSDARG00000017400.6	44.2298	0.00797451367512305	ENSDARG00000017400.6		UP
					ENSDARG00000074869.4	44.0366	0.000155076750694755	ENSDARG00000074869.4		UP
566166	11874904	Mismatch repair	zgc:136564	zgc:136564	ENSDARG00000041372.5	43.8784	0.00286188448928519	ENSDARG00000041372.5		UP
552981		Arachidonic acid metabolism	gpx7	glutathione peroxidase 7	ENSDARG00000091511.3	43.8028	0.00648255400814968	ENSDARG00000091511.3		UP
561901		TtrS-TtrR (tetrathionate respiration) two-component regulatory system	thbs1b	thrombospondin 1b	ENSDARG00000010785.12	43.5853	1.16836273694914e-08	ENSDARG00000010785.12		UP
568465	11798973	Valine leucine and isoleucine biosynthesis	si:dkey-93h22.7	si:dkey-93h22.7	ENSDARG00000099600.1	43.4376	0.00505520098116598	ENSDARG00000099600.1		UP
567204		Biosynthesis of unsaturated fatty acids	alox5a	arachidonate 5-lipoxygenase a	ENSDARG00000057273.5	43.2179	0.0252749906984439	ENSDARG00000057273.5		UP
561682		HydH-HydG (metal tolerance) two-component regulatory system	nfatc4	nuclear factor of activated T-cells cytoplasmic calcineurin-dependent 4	ENSDARG00000054162.8	42.8947	0.0061695821695933	ENSDARG00000054162.8		UP
563644	2623415	ArcB-ArcA (anoxic redox control) two-component regulatory system	kdm6bb	lysine (K)-specific demethylase 6B b	ENSDARG00000056929.6	42.8539	0.00430349729787383	ENSDARG00000056929.6		UP
393910		Cobalt/nickel transport system	sulf2a	sulfatase 2a	ENSDARG00000018423.10	42.6488	0.00673209490641757	ENSDARG00000018423.10		UP
30129	3837187	Cyanoamino acid metabolism	dmrt2a	doublesex and mab-3 related transcription factor 2a	ENSDARG00000015072.5	42.6016	0.0100549435972946	ENSDARG00000015072.5		UP
					ENSDARG00000096375.3	42.4142	0.00329195060465882	ENSDARG00000096375.3		UP
					ENSDARG00000086057.2	42.1562	0.00520348494706441	ENSDARG00000086057.2		UP
565793		Inosine monophosphate biosynthesis PRPP + glutamine => IMP	mmp11b	matrix metallopeptidase 11b	ENSDARG00000016718.9	42.0705	0.0281971874852306	ENSDARG00000016718.9		UP
553403		Metabolic pathways	kctd12.2	potassium channel tetramerisation domain containing 12.2	ENSDARG00000053542.4	41.9901	0.00612849613064654	ENSDARG00000053542.4		UP
573122			tuba1c	tubulin alpha 1c	ENSDARG00000055216.5	41.891	2.30764087366163e-07	ENSDARG00000055216.5		UP
					ENSDARG00000098969.1	41.7615	0.000103104239298758	ENSDARG00000098969.1		UP
30350			hoxd9a	homeobox D9a	ENSDARG00000059274.4	41.7419	0.00836791260978812	ENSDARG00000059274.4		UP
					ENSDARG00000040442.5	41.5157	7.23371718081403e-06	ENSDARG00000040442.5		UP
338290			hmbsb	hydroxymethylbilane synthase b	ENSDARG00000055991.8	41.485	7.09990710541357e-10	ENSDARG00000055991.8		UP
550374	11604723	One carbon pool by folate	stard4	StAR-related lipid transfer (START) domain containing 4	ENSDARG00000102477.1	41.4668	0.0100548181334868	ENSDARG00000102477.1		UP
100000492			mafaa	v-maf avian musculoaponeurotic fibrosarcoma oncogene homolog Aa	ENSDARG00000044155.5	41.3314	0.0162745640160093	ENSDARG00000044155.5		UP
					ENSDARG00000014050.9	41.189	0.0325711454250398	ENSDARG00000014050.9		UP
335269			itgb4	integrin beta 4	ENSDARG00000028507.7	41.0519	0.00537541069935184	ENSDARG00000028507.7		UP
81587			cldnh	claudin h	ENSDARG00000069503.3	40.7233	0.0058514385468045	ENSDARG00000069503.3		UP
664741		Valine/isoleucine biosynthesis pyruvate => valine / 2-oxobutanoate => isoleucine	inpp4aa	inositol polyphosphate-4-phosphatase type I Aa	ENSDARG00000063352.7	40.6647	0.00425333073453352	ENSDARG00000063352.7		UP
553745		Chloroalkane and chloroalkene degradation	zgc:113184	zgc:113184	ENSDARG00000098181.2	40.454	0.00833935389096562	ENSDARG00000098181.2		UP
556641	8049801	SLN1-YPD1-SSK1/SKN7 (osmosensing) two-component regulatory system	pld1a	phospholipase D1a	ENSDARG00000056228.5	40.4012	0.0140854846297029	ENSDARG00000056228.5		UP
797016		AtoS-AtoC (cPHB biosynthesis) two-component regulatory system	si:dkeyp-110e4.11	si:dkeyp-110e4.11	ENSDARG00000071585.5	40.022	0.00964330257461975	ENSDARG00000071585.5		UP
445123	2541158	RPA complex	zgc:100906	zgc:100906	ENSDARG00000033599.6	39.8224	0.0467346766887555	ENSDARG00000033599.6		UP
100329907			arxb	aristaless related homeobox b	ENSDARG00000101523.1	39.7548	0.0170965109025124	ENSDARG00000101523.1		UP
559906		PhoR-PhoB (phosphate starvation response) two-component regulatory system	si:ch211-243g18.2	si:ch211-243g18.2	ENSDARG00000044261.7	39.736	9.21232026913565e-05	ENSDARG00000044261.7		UP
30591		Glycerophospholipid metabolism	hsp90aa1.1	heat shock protein 90 alpha (cytosolic) class A member 1 tandem duplicate 1	ENSDARG00000010478.11	39.5646	8.87441306110124e-18	ENSDARG00000010478.11		UP
100537878			ldlrad2	low density lipoprotein receptor class A domain containing 2	ENSDARG00000090297.2	39.5065	0.00653275811520625	ENSDARG00000090297.2		UP
64617			s1pr1	sphingosine-1-phosphate receptor 1	ENSDARG00000042690.3	39.1727	0.00788279845157116	ENSDARG00000042690.3		UP
792198	13113945	Biosynthesis of amino acids	her4.3	hairy-related 4.3	ENSDARG00000070770.6	38.7891	0.0372151323269616	ENSDARG00000070770.6		UP
492617	101882335	3'-5'-exodeoxyribonuclease activity	isoc2	isochorismatase domain containing 2	ENSDARG00000013371.9	38.7794	0.0197265188365713	ENSDARG00000013371.9		UP
563089		DesK-DesR (membrane lipid fluidity regulation) two-component regulatory system	tmem108	transmembrane protein 108	ENSDARG00000090230.2	38.5387	0.0062478857964793	ENSDARG00000090230.2		UP
565021		Proline biosynthesis glutamate => proline	lrrc4.1	leucine rich repeat containing 4.1	ENSDARG00000069402.5	38.3054	0.0186416672872464	ENSDARG00000069402.5		UP
					ENSDARG00000019566.6	38.2286	0.00827278743031578	ENSDARG00000019566.6		UP
100151439			rttn	rotatin	ENSDARG00000004131.12	38.2119	0.00620360420316754	ENSDARG00000004131.12		UP
406374		Glutathione transport system	hapln3	hyaluronan and proteoglycan link protein 3	ENSDARG00000045802.5	38.0362	0.0189740007257347	ENSDARG00000045802.5		UP
171478	9715691	Ascorbate and aldarate metabolism	fabp3	fatty acid binding protein 3 muscle and heart	ENSDARG00000023290.7	37.9839	2.67638983332829e-11	ENSDARG00000023290.7		UP
30541		Pentose phosphate pathway	foxa1	forkhead box A1	ENSDARG00000102138.1	37.8037	0.00611772858624628	ENSDARG00000102138.1		UP
567704	11768381	Sulfur relay system	cdh7	cadherin 7 type 2	ENSDARG00000023542.10	37.7177	0.00928299914656189	ENSDARG00000023542.10		UP
					ENSDARG00000099720.1	37.6052	0.0158366763175934	ENSDARG00000099720.1		UP
58146			hey2	hes-related family bHLH transcription factor with YRPW motif 2	ENSDARG00000013441.6	37.5162	0.00916455712511995	ENSDARG00000013441.6		UP
325033			ptprn2	protein tyrosine phosphatase receptor type N polypeptide 2	ENSDARG00000035970.9	37.4944	1.2522592387345e-09	ENSDARG00000035970.9		UP
559053		CckA-CtrA/CpdR (cell cycle control) two-component regulatory system	casz1	castor zinc finger 1	ENSDARG00000037030.7	37.3773	0.00873283739670264	ENSDARG00000037030.7		UP
559430		PhoR-PhoB (phosphate starvation response) two-component regulatory system	rassf10a	Ras association (RalGDS/AF-6) domain family (N-terminal) member 10a	ENSDARG00000077424.3	37.2359	0.0234278305173238	ENSDARG00000077424.3		UP
325276			cfap45	cilia and flagella associated protein 45	ENSDARG00000068103.6	37.2058	0.0210865699981965	ENSDARG00000068103.6		UP
					ENSDARG00000044676.6	37.0923	0.00712626052031116	ENSDARG00000044676.6		UP
58112		Phenylalanine metabolism	nkx2.4b	NK2 homeobox 4b	ENSDARG00000104107.1	37.0132	0.00989518055590134	ENSDARG00000104107.1		UP
100141338			cyth4b	cytohesin 4b	ENSDARG00000103984.1	36.9503	0.0139986274563589	ENSDARG00000103984.1		UP
					ENSDARG00000009499.12	36.9453	7.83454708362907e-13	ENSDARG00000009499.12		UP
767696			mbnl1	muscleblind-like splicing regulator 1	ENSDARG00000052978.7	36.7051	0.00767316928794075	ENSDARG00000052978.7		UP
798289		Multiple sugar transport system	pdzrn4	PDZ domain containing ring finger 4	ENSDARG00000045687.6	36.6332	0.0152951146788529	ENSDARG00000045687.6		UP
566605		Nicotinate and nicotinamide metabolism	srpk3	SRSF protein kinase 3	ENSDARG00000005916.10	36.6194	0.0142249272848555	ENSDARG00000005916.10		UP
436963	3474818	Hydroxypropionate-hydroxybutylate cycle	csdc2a	cold shock domain containing C2 RNA binding a	ENSDARG00000041323.5	36.5827	0.0219530375911224	ENSDARG00000041323.5		UP
541539		Ascorbate and aldarate metabolism	alpi.1	alkaline phosphatase intestinal tandem duplicate 1	ENSDARG00000015273.12	36.5381	0.0257917314542511	ENSDARG00000015273.12		UP
569202		Aminoacyl-tRNA biosynthesis prokaryotes	arhgef19	Rho guanine nucleotide exchange factor (GEF) 19	ENSDARG00000078853.5	36.0905	2.16226866535921e-06	ENSDARG00000078853.5		UP
393801	7333599	ABC-2 type transport system	gnao1b	guanine nucleotide binding protein (G protein) alpha activating activity polypeptide O b	ENSDARG00000036058.6	35.9893	0.0113247597519721	ENSDARG00000036058.6		UP
369193			aldocb	aldolase C fructose-bisphosphate b	ENSDARG00000019702.7	35.9406	1.70853713299324e-12	ENSDARG00000019702.7		UP
					ENSDARG00000079570.4	35.9099	0.0155428053075688	ENSDARG00000079570.4		UP
335176			pon2	paraoxonase 2	ENSDARG00000016856.7	35.828	0.0189740007257347	ENSDARG00000016856.7		UP
565145		D-Methionine transport system	adamts1	ADAM metallopeptidase with thrombospondin type 1 motif 1	ENSDARG00000103519.1	35.7473	0.015413439098538	ENSDARG00000103519.1		UP
553655		Folate biosynthesis	pygma	phosphorylase glycogen muscle A	ENSDARG00000055518.4	35.6546	0.0497646348191536	ENSDARG00000055518.4		UP
					ENSDARG00000099115.1	35.5272	0.0190494437475777	ENSDARG00000099115.1		UP
100333145			tyrp1a	tyrosinase-related protein 1a	ENSDARG00000029204.8	35.4857	5.76802744296573e-07	ENSDARG00000029204.8		UP
30345	3853204	Pyrimidine metabolism	hoxc4a	homeobox C4a	ENSDARG00000070338.2	35.1553	0.0108762808154337	ENSDARG00000070338.2		UP
					ENSDARG00000103727.1	35.151	0.0169487629450744	ENSDARG00000103727.1		UP
117510	7453217	RNA degradation	sfrp5	secreted frizzled-related protein 5	ENSDARG00000039041.6	35.1076	5.82671007192458e-12	ENSDARG00000039041.6		UP
563766		SenX3-RegX3 (phosphate starvation response) two-component regulatory system	npb	neuropeptide B	ENSDARG00000078828.3	34.9316	0.0129666734104816	ENSDARG00000078828.3		UP
570305		Pentose phosphate pathway non-oxidative phase fructose 6P => ribose 5P	pcsk1nl	proprotein convertase subtilisin/kexin type 1 inhibitor like	ENSDARG00000076170.4	34.8027	0.0308902319628142	ENSDARG00000076170.4		UP
565345		Zinc transport system	myo1f	myosin IF	ENSDARG00000078734.4	34.7166	0.0205986362907068	ENSDARG00000078734.4		UP
794479	15087754	Protein export	col8a2	collagen type VIII alpha 2	ENSDARG00000060893.6	34.7162	0.0178939171120575	ENSDARG00000060893.6		UP
324215			igf2b	insulin-like growth factor 2b	ENSDARG00000033307.4	34.6613	0.00900435852726328	ENSDARG00000033307.4		UP
792903		Propanoate metabolism	rcvrnb	recoverin b	ENSDARG00000059257.6	34.4747	0.0140018679373046	ENSDARG00000059257.6		UP
568210	11817703	One carbon pool by folate	ralgapa2	Ral GTPase activating protein alpha subunit 2 (catalytic)	ENSDARG00000005861.11	34.4645	0.0132604745119366	ENSDARG00000005861.11		UP
556453		RegB-RegA (redox response) two-component regulatory system	zfhx4	zinc finger homeobox 4	ENSDARG00000075542.5	34.4143	0.0129666734104816	ENSDARG00000075542.5		UP
393760	7332541	Proline biosynthesis glutamate => proline	gnao1a	guanine nucleotide binding protein (G protein) alpha activating activity polypeptide O a	ENSDARG00000016676.9	34.4133	0.000507468228279783	ENSDARG00000016676.9		UP
325423			fstl1a	follistatin-like 1a	ENSDARG00000015559.8	34.326	0.0147296222674051	ENSDARG00000015559.8		UP
767719			zgc:153720	zgc:153720	ENSDARG00000005479.12	33.9999	0.0147990882111631	ENSDARG00000005479.12		UP
798375		Pentose phosphate pathway oxidative phase glucose 6P => ribulose 5P	apln	apelin	ENSDARG00000053279.5	33.9098	0.0102409873604531	ENSDARG00000053279.5		UP
794574	12899216	Thiamine metabolism	ppp3ca	protein phosphatase 3 catalytic subunit alpha isozyme	ENSDARG00000004988.10	33.8397	0.0318695913617857	ENSDARG00000004988.10		UP
30151			isl2b	ISL LIM homeobox 2b	ENSDARG00000053499.3	33.5545	0.0206111283105825	ENSDARG00000053499.3		UP
30267			sema3ab	sema domain immunoglobulin domain (Ig) short basic domain secreted (semaphorin) 3Ab	ENSDARG00000042210.7	33.5314	0.0164575821601819	ENSDARG00000042210.7		UP
403079		Peptides/nickel transport system	igfbp3	insulin-like growth factor binding protein 3	ENSDARG00000099144.1	33.5305	0.0159304413521606	ENSDARG00000099144.1		UP
561694		GlnL-GlnG (nitrogen regulation) two-component regulatory system	si:ch211-225b11.1	si:ch211-225b11.1	ENSDARG00000002405.9	33.3682	0.000332352170713748	ENSDARG00000002405.9		UP
60309	5736914	Glycerophospholipid metabolism	robo2	roundabout axon guidance receptor homolog 2 (Drosophila)	ENSDARG00000014891.8	33.2122	0.0111099360364652	ENSDARG00000014891.8		UP
561493	3920306	LytS-LytR two-component regulatory system	she	Src homology 2 domain containing E	ENSDARG00000087956.3	33.1907	1.32827659942346e-05	ENSDARG00000087956.3		UP
436880		PRPP biosynthesis ribose 5P => PRPP	rnls	renalase FAD-dependent amine oxidase	ENSDARG00000012453.9	33.1893	0.021642745162884	ENSDARG00000012453.9		UP
566757	11775029	Phenylalanine tyrosine and tryptophan biosynthesis	afap1l1a	actin filament associated protein 1-like 1a	ENSDARG00000089162.4	33.1821	0.023681490843155	ENSDARG00000089162.4		UP
558137			col15a1b	collagen type XV alpha 1b	ENSDARG00000061848.7	32.9078	0.0161963479140697	ENSDARG00000061848.7		UP
564821		Pentose phosphate pathway oxidative phase glucose 6P => ribulose 5P	col5a2a	collagen type V alpha 2a	ENSDARG00000031678.7	32.859	7.35308300856847e-06	ENSDARG00000031678.7		UP
562116		VicK-VicR (cell wall metabolism) two-component regulatory system	tinagl1	tubulointerstitial nephritis antigen-like 1	ENSDARG00000061231.7	32.8107	0.0167116325871405	ENSDARG00000061231.7		UP
30300		Terpenoid backbone biosynthesis	her2	hairy-related 2	ENSDARG00000038205.6	32.718	0.0172703957843613	ENSDARG00000038205.6		UP
553768	11745417	Carotenoid biosynthesis	lin7b	lin-7 homolog B (C. elegans)	ENSDARG00000037932.7	32.7158	0.0228528868131138	ENSDARG00000037932.7		UP
100149571			brsk2b	BR serine/threonine kinase 2b	ENSDARG00000077791.4	32.5405	3.87985006645905e-05	ENSDARG00000077791.4		UP
445212		Citrate cycle (TCA cycle Krebs cycle)	fam49a	family with sequence similarity 49 member A	ENSDARG00000035907.6	32.4357	0.0121479697741094	ENSDARG00000035907.6		UP
100534706			cttnbp2nla	CTTNBP2 N-terminal like a	ENSDARG00000053179.2	32.0243	0.0218399451993716	ENSDARG00000053179.2		UP
					ENSDARG00000096257.1	31.9415	0.00594094514616896	ENSDARG00000096257.1		UP
30340			hoxb4a	homeobox B4a	ENSDARG00000013533.7	31.9378	0.0130727845117085	ENSDARG00000013533.7		UP
64263	5967018	Naphthalene degradation	gch2	GTP cyclohydrolase 2	ENSDARG00000099101.1	31.9216	9.89492360118961e-08	ENSDARG00000099101.1		UP
619269		Twin-arginine translocation (Tat) system	agxt2	alanine--glyoxylate aminotransferase 2	ENSDARG00000100709.1	31.6604	0.0392320872415962	ENSDARG00000100709.1		UP
64614		Tryptophan metabolism	atp1a1a.3	ATPase Na+/K+ transporting alpha 1a polypeptide tandem duplicate 3	ENSDARG00000039131.4	31.5543	0.00010806114580169	ENSDARG00000039131.4		UP
554836	4488750	FlrB-FlrC (polar flagellar synthesis) two-component regulatory system	cry1ab	cryptochrome circadian clock 1ab	ENSDARG00000011583.9	31.5368	0.0259466358657497	ENSDARG00000011583.9		UP
692273		Novobiocin biosynthesis	cadm3	cell adhesion molecule 3	ENSDARG00000057013.7	31.4897	0.0158529624240796	ENSDARG00000057013.7		UP
393564		CMP-KDO biosynthesis	nr2f1b	nuclear receptor subfamily 2 group F member 1b	ENSDARG00000017168.5	31.1896	0.000119918634239551	ENSDARG00000017168.5		UP
405771	916722	Osmoprotectant transport system	rhag	Rh-associated glycoprotein	ENSDARG00000019253.9	31.005	0.0165374797392028	ENSDARG00000019253.9		UP
100150917			madd	MAP-kinase activating death domain	ENSDARG00000003495.11	30.9692	0.0167510553645516	ENSDARG00000003495.11		UP
[truncated: 2,135 more rows]

## Sheet: I2 24 vs I2 ep
Enterz GeneID	Pathway ID	Pathway Name	Gene Name	Description	Ensemble GeneID	FoldChange	padj
[truncated: 6,237 more rows]
