# Supplementary material for: Zebrafish macroH2A variants have distinct embryo localization and function
Source: Sci Rep. 2019 Jun 14;9:8632. doi: 10.1038/s41598-019-45058-6 (PMC6570772; doi:10.1038/s41598-019-45058-6)
Supplement: Supplementary file 13 — Supplementary table S9 [file 41598_2019_45058_MOESM13_ESM.xlsx]

## Sheet: canonical pathw I124 vs I1ep.tx
¬© 2000-2018 QIAGEN. All rights reserved.
Ingenuity Canonical Pathways	-log(p-value)	Ratio	z-score	Molecules
Sirtuin Signaling Pathway	18.8	0.295	NaN	TIMM13,POLR2F,ATP5F1D,GTF3C2,NDUFB8,TOMM70,NDUFA1,LDHB,BPGM,NDUFB3,NDUFB10,VDAC2,MYC,NDUFS1,NDUFA5,TUBA1C,ATP5PB,NDUFA8,PGK1,ATP5PF,ATG5,CPT1A,SLC2A1,POLR1B,NDUFS7,ATG4B,ZIC2,HSF1,SMARCA5,TIMM8B,PGAM2,SDHC,PCK1,MAPK12,NDUFS5,ATP5F1C,ACADL,NDUFB11,ATP5F1B,NDUFA6,NDUFB7,UQCRC2,NDUFA12,IDH2,NDUFS3,VDAC1,H1f0,NDUFB2,GADD45B,NDUFA7,GADD45G,DUSP6,NDUFA2,SOD3,JUN,PCK2,MT-CYB,PGAM1,NDUFB6,NAMPT,NOS2,GOT2…
Oxidative Phosphorylation	17.9	0.431	NaN	ATP5PD,COX6A1,Cox6c,ATP5F1D,NDUFA7,UQCRH,ATP5MG,NDUFB8,NDUFA1,NDUFA2,NDUFB3,NDUFB10,NDUFS1,NDUFA5,MT-CYB,ATP5MF,NDUFB6,ATP5PB,COX4I1,NDUFS4,NDUFA8,ATP5PF,MT-CO1,NDUFV1,ATP5MC2,COX17,COX6B1,NDUFS7,ATP5PO,SDHC,NDUFS5,ATP5F1C,NDUFB11,ATP5F1B,NDUFA11,NDUFA6,UQCRC2,NDUFB7,COX7A2,COX5A,NDUFA12,SDHD,NDUFA3,NDUFS3,UQCRC1,NDUFB2,UQCRQ
Mitochondrial Dysfunction	16.6	0.345	NaN	ATP5F1D,ATP5MG,NDUFB8,NDUFA1,NDUFB3,NDUFB10,VDAC2,NDUFS1,NDUFA5,MAOB,ATP5PB,NDUFA8,ATP5PF,ATP5MC2,CPT1A,NDUFS7,ATP5PO,SDHC,MAPK12,GPX7,NDUFS5,ATP5F1C,PRDX3,NDUFB11,ATP5F1B,TXN2,NDUFA6,NDUFB7,UQCRC2,NDUFA12,BACE2,NDUFS3,VDAC1,NDUFB2,ATP5PD,Cox6c,NDUFA7,COX6A1,UQCRH,PRDX5,NDUFA2,MT-CYB,ATP5MF,NDUFB6,OGDH,COX4I1,NDUFS4,MT-CO1,NDUFV1,COX17,COX6B1,VDAC3,NDUFA11,COX5A,COX7A2,SDHD,NDUFA3,UQCRC1,UQCRQ
EIF2 Signaling	11.6	0.269	NaN	RPL11,RPS27,RPS23,RPL35A,CCND1,RPS11,MYC,RPS7,RPL13,EIF3D,FGFR4,EIF5,RPL19,RPS2,PPP1CA,AGO1,ACTA1,RPL32,ATF3,EIF4G3,FGFR2,RAP1A,EIF3M,RPL9,RPS6,RPL15,RPL8,ACTA2,CDK11A,RPL6,RPL13A,RPSA,RAP1B,RALA,RPL7A,EIF2S1,RPS4X,RPL7,RPL35,RPL18A,RPS9,RPL18,MAP2K1,ACTC1,RPS24,PIK3C2G,RPL30,FAU,RPL27,EIF3F,RRAS2,RPS16,SREBF1,RPS26,RPS27L,EIF4A1,EIF2B1,RPS27A,RPL5,RPL37,RPLP0
RhoGDI Signaling	9.43	0.271	NaN	MYL10,MYL6,ARPC1B,ARPC5,LIMK2,EP300,GNB1,ARHGEF19,RHOG,ACTR3,EZR,ARPC3,MYL4,ARHGEF2,ACTC1,ACTA1,MYL3,GNG12,PRKCA,RND2,SRC,ARHGEF12,PAK6,MYLPF,ITGA2,CREBBP,CDH6,ITGA5,CDH15,GNG3,ARHGDIB,MYL1,MYL7,MYL9,GNAI3,CDH2,ARPC1A,CDH5,ACTA2,RND3,GNAO1,PAK2,CDH17,CDH26,ARHGDIA,ARHGEF10,ACTG1,ARPC4
Epithelial Adherens Junction Signaling	9.34	0.287	NaN	RAP1B,MYH4,RALA,MYH9,MYL6,ARPC1B,ARPC5,IQGAP1,TUBB,TGFBR2,ACTR3,MYL4,ARPC3,TUBB4A,TUBA1C,ACTC1,ACTA1,MYL3,FARP2,ACTN1,SRC,DLL1,LMO7,TUBB4B,ACTN2,ACVR1,TUBA4A,MYH7,RAP1A,ACVR1B,MYL1,MYL7,MYL9,CDH2,MAGI1,ARPC1A,RRAS2,ACTA2,SSX2IP,LEF1,ACTG1,NOTCH1,ARPC4
Wnt/Œ≤-catenin Signaling	8.85	0.267	NaN	WNT10B,SFRP2,FRZB,WNT3,SOX10,MARK2,WNT16,GSK3A,KREMEN1,FZD1,CCND1,EP300,TGFBR2,MYC,JUN,WNT7A,SOX21,TGFB1,WNT7B,SMO,WNT4,SFRP5,SRC,SOX7,GJA1,AXIN2,WNT9B,WNT2B,CREBBP,ACVR1,CSNK1D,ACVR1B,FZD8,WNT8A,CDH2,DVL2,CDH5,WNT10A,GNAO1,TLE3,TGFB3,RPS27A,LEF1,SFRP1,WNT11,WNT5A
RAR Activation	8.31	0.253	NaN	RDH10,CYP26A1,BMP2,NR2F2,SMARCD2,ARID2,RPL7A,SMARCA4,EP300,NR2F1,LRAT,JUN,TGFB1,RBP2,NCOR1,SORBS3,NR2F6,NT5C1B,STAT5B,RDH13,ZBTB16,MAP2K1,CITED2,PRKCA,SRC,DHRS3,ADCY2,CREBBP,SMARCE1,PRKAR2A,SMAD6,SMARCD1,SNW1,MAPK12,ERCC2,SMARCD3,CRABP1,PRMT1,BRD7,RBP7,MAPK14,ALDH1A2,TGFB3,CRABP2,RXRA,CARM1,RBP4,PRKCB
Signaling by Rho Family GTPases	7.83	0.226	NaN	MYL10,MYL6,ARPC5,LIMK2,STMN1,GNB1,RHOG,EZR,FGFR4,MYL4,GFAP,GNG12,MYL3,ACTA1,RND2,ITGA5,FGFR2,GNG3,MAPK12,PLD1,MYL7,MYL9,CDH2,ARPC1A,RND3,ACTA2,CDH5,SEPT10,GNAO1,ARHGEF10,ACTG1,SEPT12,ARPC1B,SEPT3,IQGAP1,ARHGEF19,ACTR3,JUN,ARPC3,ARHGEF2,MAP2K1,ACTC1,ARHGEF12,PAK6,MYLPF,ITGA2,CDH6,PIK3C2G,CDC42EP3,VIM,CDH15,MYL1,GNAI3,PAK2,CDH17,CDH26,ARPC4
PCP pathway	7.74	0.377	NaN	CELSR1,WNT10B,WNT9B,WNT3,WNT2B,DAAM1,CTHRC1,WNT16,FZD1,MAPK12,FZD8,ROR2,DVL2,WNT8A,WNT7A,JUN,WNT10A,WNT7B,SMO,WNT4,PRICKLE1,WNT11,WNT5A
Gluconeogenesis I	7.28	0.538	NaN	PGK1,ME3,ENO2,PGAM2,MDH1,BPGM,GPI,PGAM1,ALDOA,FBP1,GAPDH,MDH2,GAPDHS,ALDOC
Axonal Guidance Signaling	7.01	0.186	NaN	SLIT3,WNT10B,MYL10,MYL6,WNT3,ARPC5,WNT16,LIMK2,TUBB,GNB1,SEMA6D,SEMA3D,WNT7B,FGFR4,WNT4,MYL4,TUBA1C,FARP2,GNG12,MYL3,ADAMTS1,ITGA5,FGFR2,MMP2,GNG3,RAC3,RAP1A,MYL7,MYL9,SRGAP3,ARPC1A,GNAO1,NRP1,RAP1B,RALA,ARPC1B,SLIT1,PDGFA,PDIA3,BMP2,NOTUM,FZD1,PITRM1,ROBO1,EFNB2,ACTR3,WNT7A,GLI3,MMP8,SMO,ARPC3,TUBB4A,MMP11,SEMA3B,MAP2K1,BMP1,PRKCA,ARHGEF12,WNT9B,NRP2,PAK6,CXCR4,TUBB4B,MYLPF,C9orf3,ITGA2,WNT2B,PI…
Aryl Hydrocarbon Receptor Signaling	6.53	0.255	NaN	ALDH4A1,CCND1,PTGES3,SMARCA4,EP300,TGM2,NR2F1,MYC,CCNA2,ALDH2,JUN,CCNA1,TGFB1,ALDH3A2,NFE2L2,ALDH5A1,ALDH6A1,GSTK1,SRC,MGST1,CYP1A1,CCNE2,GSTM3,ALDH8A1,CCNE1,CCND2,MGST2,ALDH1A2,TGFB3,HSP90AA1,HSPB7,DCT,RXRA,GSTP1,MGST3,HSPB1
Tight Junction Signaling	6.38	0.24	NaN	CPSF2,MYH4,MYH9,MYL6,MARK2,NAPG,CLDN7,CLDN6,SMURF1,TGFBR2,JUN,CLDN4,TGFB1,CGN,CSTF2,MYL4,ARHGEF2,SAFB,CLDN9,ACTC1,NAPA,ACTA1,MYL3,CSTF1,HSF1,PRKAR2A,MYH7,SNAP25,MYL1,MYL7,MYL9,F11R,CLDN5,ACTA2,CLDN1,TGFB3,SPTAN1,CSTF3,ACTG1,CLDN3
Glycolysis I	6.31	0.5	NaN	PGK1,GPI,PKLR,PGAM1,ENO2,PGAM2,GAPDH,FBP1,ALDOA,PFKP,GAPDHS,BPGM,ALDOC
Basal Cell Carcinoma Signaling	6.22	0.319	NaN	WNT10B,WNT9B,WNT3,BMP2,WNT2B,WNT16,FZD1,BMP5,FZD8,DVL2,WNT8A,WNT7A,WNT10A,GLI3,WNT7B,SMO,WNT4,BMP7,LEF1,BMP6,WNT11,BMP1,WNT5A
Regulation of Actin-based Motility by Rho	5.99	0.289	NaN	RND2,MYL10,PAK6,MYL6,ARPC1B,MYLPF,ITGA2,ARPC5,ITGA5,RAC3,MYL1,MYL7,MYL9,RHOG,ACTR3,ARPC1A,ACTA2,RND3,PAK2,ARPC3,MYL4,ARHGDIA,ACTC1,ACTA1,MYL3,ARPC4
Remodeling of Epithelial Adherens Junctions	5.96	0.319	NaN	SRC,NME1,RALA,ARPC1B,TUBB4B,ACTN2,MAPRE1,ARPC5,TUBA4A,IQGAP1,TUBB,ARPC1A,ACTR3,ACTA2,ARPC3,TUBB4A,TUBA1C,ACTG1,ACTC1,ACTA1,ARPC4,ACTN1
FXR/RXR Activation	5.83	0.254	NaN	APOA4,SLC4A2,APOB,PKLR,VTN,AMBP,SLC22A7,MTTP,PCK2,NR1I2,FGFR4,LPL,SERPINA1,HNF4A,PPARG,C3,CREBBP,MAPK12,SERPINF2,APOA1,TF,SREBF1,FOXA2,FBP1,G6PC,PLTP,RXRA,FGA,FOXA3,CLU,RBP4,APOD
Molecular Mechanisms of Cancer	5.75	0.183	NaN	WNT10B,WNT3,WNT16,GSK3A,CDK9,CCND1,MYC,TGFBR2,RHOG,CAMK2D,TGFB1,WNT7B,FGFR4,WNT4,CDC25A,RND2,CCNE2,E2F4,CREBBP,ITGA5,FGFR2,CDK14,MAPK12,RAC3,RAP1A,CCND2,RND3,CDK11A,GNAO1,TGFB3,LEF1,NOTCH1,ARHGEF10,RAP1B,RALA,BMP2,FZD1,EP300,ARHGEF19,JUN,WNT7A,FANCD2,SMO,ARHGEF2,MAP2K1,E2F8,BMP1,PRKCA,SRC,ADCY2,ARHGEF12,WNT9B,PAK6,WNT2B,ITGA2,PIK3C2G,PRKAR2A,SMAD6,BMP5,FZD8,GNAI3,WNT8A,CCNE1,RRAS2,MAPK14,WNT10A,P…
Adipogenesis pathway	5.67	0.246	NaN	WNT10B,SAP30L,BMP2,SIN3B,NR2F2,CEBPD,FZD1,EGR2,TGFB1,EZH2,FGFR4,LPL,SMO,STAT5B,PPARG,ATG5,RPS6KB1,SAP18,KAT7,HDAC4,HDAC2,TXNIP,SAP130,FGFR2,BSCL2,ERCC2,FZD8,SIRT2,SREBF1,KLF5,BMP7,RPS6KA1,WNT5A
NRF2-mediated Oxidative Stress Response	5.52	0.216	NaN	RAP1B,RALA,PPIB,PRDX1,HSPB8,DNAJC10,DNAJC15,DNAJA1,CLPP,SOD3,EP300,HMOX1,JUN,FGFR4,DNAJA2,TXN,DNAJB1,NFE2L2,MAP2K1,ACTC1,ACTA1,PRKCA,GSTK1,MGST1,GSTM3,CREBBP,PIK3C2G,FGFR2,SOD1,RAP1A,RRAS2,MAPK14,ACTA2,MGST2,RBX1,SQSTM1,CDC34,ABCC4,ACTG1,GSTP1,MGST3,EPHX1,PRKCB
Calcium Signaling	5.5	0.214	NaN	RAP1B,MYH4,CHRNA1,CACNG1,MYH9,MYL6,TNNI2,ATP2B1,TNNT3,TNNC1,TNNT2,Tpm1,TPM1,EP300,ATP2A1,CAMK2D,MYL4,TPM4,ACTC1,ACTA1,MYL3,CASQ2,CACNG6,CALR,HDAC4,HDAC2,TNNC2,CREBBP,PRKAR2A,TPM3,ATP2A3,MCU,MYH7,RAP1A,CHRND,MYL1,MYL7,MYL9,CHRNG,MICU1,Tpm4,ACTA2,RCAN3,TNNI1
Glioblastoma Multiforme Signaling	5.45	0.226	NaN	RAP1B,WNT10B,RALA,WNT3,PDGFA,PDIA3,NOTUM,WNT16,FZD1,CCND1,MYC,RHOG,WNT7A,FGFR4,WNT7B,SMO,WNT4,MAP2K1,E2F8,RND2,RPS6KB1,SRC,E2F4,WNT9B,WNT2B,PIK3C2G,FGFR2,RAP1A,FZD8,WNT8A,IGF2,CCNE1,RRAS2,WNT10A,RND3,LEF1,WNT11,WNT5A
Antiproliferative Role of TOB in T Cell Signaling	5.4	0.462	NaN	TGFBR2,CCNA2,CCNE1,CCNE2,CCNA1,PABPC4,TGFB1,TGFB3,TWSG1,RPS6KA1,CDC34,SKP2
Regulation of eIF4 and p70S6K Signaling	5.36	0.227	NaN	RAP1B,RALA,EIF4EBP2,RPS27,RPS23,EIF2S1,RPS4X,RPS11,RPS7,EIF3D,FGFR4,RPS9,RPS2,AGO1,MAP2K1,RPS24,RPS6KB1,ITGA2,PIK3C2G,ITGA5,EIF4G3,FGFR2,MAPK12,RAP1A,EIF3M,FAU,RPS6,EIF3F,RPS16,MAPK14,RRAS2,RPS26,RPS27L,EIF4A1,EIF2B1,RPS27A,RPSA
Estrogen Receptor Signaling	5.21	0.239	NaN	RAP1B,MED13,POLR2F,RALA,POLR2D,POLR2B,SMARCA4,EP300,DDX5,POLR2A,PCK2,MED16,NCOR1,MAP2K1,TAF2,SRC,TAF9,CREBBP,PHB2,MED30,POLR2H,GTF2F1,HNRNPD,PCK1,MED6,ERCC2,MED12,RAP1A,TAF1,RRAS2,G6PC,CARM1
Iron homeostasis signaling pathway	5	0.234	NaN	ATP6V1D,PDGFA,BMP2,CYBRD1,CP,HMOX1,HBE1,CIAO1,SLC40A1,ISCU,ATP6V1G1,FAM96B,STAT5B,BMP1,ATP6V0E2,NUBP1,HFE2,ATP6V1A,BMP5,SKP2,ATP6V1E1,ATP6V1F,ATP6V1H,TF,SLC48A1,HBZ,ATP6V0D1,NUBP2,ALAS2,BMP7,TWSG1,BMP6
Thrombin Signaling	4.9	0.205	NaN	RAP1B,GATA5,RALA,GATA1,MYL10,MYL6,PDIA3,NOTUM,GATA2,F2,GNB1,RHOG,CAMK2D,FGFR4,GATA6,MYL4,ARHGEF2,MAP2K1,MYL3,GNG12,PRKCA,RND2,SRC,RPS6KB1,ADCY2,ARHGEF12,MYLPF,PIK3C2G,FGFR2,GNG3,MAPK12,RAP1A,MYL1,MYL7,MYL9,GNAI3,RRAS2,MAPK14,RND3,GNAO1,GATA3,ARHGEF10,PRKCB
Sertoli Cell-Sertoli Cell Junction Signaling	4.87	0.212	NaN	RAP1B,NOS1,RALA,GSK3A,CLDN7,CLDN6,TUBB,JUN,CLDN4,CGN,TUBB4A,TUBA1C,CLDN9,NOS2,ACTC1,MAP2K1,ACTA1,ACTN1,SRC,TUBB4B,ACTN2,ITGA2,TUBA4A,PRKAR2A,ITGA5,MAPK12,RAP1A,F11R,PRKG1,MAPK14,CLDN5,RRAS2,ACTA2,CLDN1,TGFB3,SPTAN1,A2M,ACTG1,CLDN3
Actin Cytoskeleton Signaling	4.77	0.197	NaN	RAP1B,MYH4,RALA,MYL10,FN1,MYH9,MYL6,ARPC1B,PDGFA,ARPC5,FGF8,LIMK2,IQGAP1,F2,ACTR3,FGF10,EZR,FGFR4,ARPC3,MYL4,MAP2K1,ACTC1,ACTA1,MYL3,GNG12,ACTN1,ARHGEF12,PAK6,MYLPF,ACTN2,ITGA2,PIK3C2G,ITGA5,FGFR2,MYH7,RAP1A,RAC3,MYL1,MYL7,MYL9,RRAS2,ARPC1A,ACTA2,PAK2,ACTG1,ARPC4
Role of NANOG in Mammalian Embryonic Stem Cell Pluripotency	4.76	0.234	NaN	RAP1B,WNT10B,RALA,WNT3,TBXT,BMP2,WNT16,FZD1,WNT7A,FGFR4,WNT7B,SMO,WNT4,GATA6,MAP2K1,BMP1,WNT9B,WNT2B,PIK3C2G,FGFR2,RAP1A,BMP5,FZD8,WNT8A,RRAS2,WNT10A,BMP7,BMP6,WNT11,WNT5A
Agrin Interactions at Neuromuscular Junction	4.73	0.28	NaN	RAP1B,SRC,CHRNA1,RALA,PAK6,PKLR,ITGA2,ITGA5,MAPK12,RAC3,RAP1A,JUN,RRAS2,ACTA2,PAK2,LAMB1,GABPA,AGRN,ACTG1,ACTC1,ACTA1
mTOR Signaling	4.7	0.203	NaN	RAP1B,PLD2,NAPEPLD,RALA,RPS27,RPS23,RPS6KA3,FKBP1A,RPS4X,RPS11,RPS7,HMOX1,RHOG,EIF3D,FGFR4,RPS9,RPS2,PRKCA,RPS24,EIF4B,RND2,RPS6KB1,DDIT4,PIK3C2G,EIF4G3,FGFR2,RAP1A,PLD1,FAU,EIF3M,RPS6,EIF3F,RPS16,RRAS2,RND3,RPS26,RPS27L,EIF4A1,RPS27A,RPS6KA1,RPSA,PRKCB
FcŒ≥ Receptor-mediated Phagocytosis in Macrophages and Monocytes	4.66	0.258	NaN	RPS6KB1,SRC,PLD2,NAPEPLD,ARPC1B,ARPC5,PIK3C2G,RAC3,PLD1,PLA2G6,HMOX1,ARPC1A,ACTR3,ACTA2,EZR,ARPC3,ACTG1,ACTC1,ACTA1,ARPC4,LCP2,FGR,PRKCB,PRKCA
TGF-Œ≤ Signaling	4.66	0.258	NaN	RAP1B,RALA,BMP2,CREBBP,ACVR1,SMAD6,PITX2,MAPK12,RAP1A,TGIF1,ACVR1B,SMURF1,EP300,TGFBR2,GSC,PIAS4,JUN,MAPK14,RRAS2,TGFB1,TGFB3,BMP7,HNF4A,MAP2K1
RhoA Signaling	4.6	0.234	NaN	MYL10,MYL6,ARPC1B,SEPT3,ARPC5,LIMK2,ACTR3,EZR,MYL4,ARPC3,ACTC1,ACTA1,MYL3,ARHGEF12,NRP2,MYLPF,CDC42EP3,MYL1,PLD1,MYL7,MYL9,RAPGEF2,ARPC1A,ACTA2,RND3,SEPT10,ACTG1,SEPT12,ARPC4
Human Embryonic Stem Cell Pluripotency	4.6	0.224	NaN	WNT10B,WNT3,PDGFA,BMP2,WNT16,GSK3A,FZD1,TGFBR2,WNT7A,TGFB1,FGFR4,WNT7B,SMO,WNT4,BMP1,WNT9B,WNT2B,ACVR1,SMAD6,PIK3C2G,FGFR2,BMP5,FZD8,WNT8A,WNT10A,ZIC3,TGFB3,BMP7,LEF1,BMP6,WNT11,WNT5A
AMPK Signaling	4.59	0.199	NaN	CHRNA1,SMARCD2,ARID2,CCND1,ADRB3,SMARCA4,EP300,RAB22A,PPM1D,CCNA2,AK1,PCK2,FGFR4,EEF2K,HNF4A,RPS6KB1,SRC,RAB27A,ACACB,CPT1A,SLC2A1,CKM,AK3,CREBBP,SMARCE1,PIK3C2G,PRKAR2A,FGFR2,SMARCD1,PFKP,FOXG1,MAPK12,CHRND,SMARCD3,PPM1G,GYS2,CHRNG,BRD7,MAPK14,PFKFB4,PPM1B,AK2,PPAT
Hereditary Breast Cancer Signaling	4.56	0.22	NaN	RAP1B,NPM1,POLR2F,RALA,POLR2D,GADD45B,GADD45G,SMARCD2,ARID2,POLR2B,CCND1,SMARCA4,MLH1,EP300,POLR2A,FANCD2,FGFR4,BLM,HDAC4,HDAC2,WEE1,CREBBP,PIK3C2G,SMARCE1,FGFR2,POLR2H,SMARCD1,RAP1A,SMARCD3,CCNB1,BRD7,RRAS2,RPS27A
Coagulation System	4.55	0.371	NaN	PROC,F3,F2,FGG,SERPINF2,PLG,F10,SERPINC1,F9,FGB,SERPINA1,FGA,A2M
Integrin Signaling	4.44	0.196	NaN	RAP1B,RALA,ARPC1B,ARPC5,TSPAN3,PARVB,RHOG,ACTR3,ITGA9,FGFR4,CAV1,ARPC3,ITGB4,TSPAN4,MAP2K1,ACTC1,ACTA1,ACTN1,ITGB5,RND2,SRC,TSPAN5,PAK6,ACTN2,ITGA2,PIK3C2G,ITGA5,FGFR2,RAP1A,RAC3,MYL7,MYL9,CAPN8,RRAS2,CAPNS1,ARPC1A,ACTA2,RND3,TSPAN1,PAK2,ITGB6,ACTG1,ARPC4
Colorectal Cancer Metastasis Signaling	4.43	0.189	NaN	RAP1B,SIAH1,WNT10B,RALA,WNT3,MMP14,WNT16,FZD1,CCND1,MLH1,TGFBR2,MYC,GNB1,RHOG,JUN,WNT7A,TGFB1,MMP8,WNT7B,FGFR4,SMO,WNT4,MMP11,NOS2,MAP2K1,GNG12,RND2,SRC,E2F4,ADCY2,WNT9B,WNT2B,PIK3C2G,PRKAR2A,FGFR2,MMP2,GNG3,MAPK12,RAP1A,FZD8,WNT8A,RRAS2,WNT10A,RND3,TGFB3,LEF1,WNT11,WNT5A
Factors Promoting Cardiogenesis in Vertebrates	4.25	0.25	NaN	CCNE2,WNT3,BMP2,CDC6,ACVR1,MYH7,FZD1,BMP5,ACVR1B,TGFBR2,FZD8,CCNE1,MAPK14,TGFB1,TGFB3,SMO,BMP7,LEF1,BMP6,WNT11,PRKCB,BMP1,PRKCA
Ovarian Cancer Signaling	4.17	0.213	NaN	RAP1B,WNT10B,RALA,WNT3,WNT16,FZD1,CCND1,MLH1,WNT7A,FGFR4,WNT7B,SMO,WNT4,MAP2K1,RPS6KB1,SRC,GJA1,WNT9B,WNT2B,PIK3C2G,PRKAR2A,FGFR2,MMP2,RAP1A,FZD8,WNT8A,RRAS2,WNT10A,EDNRA,LEF1,WNT11,WNT5A
Glutathione Redox Reactions I	4.12	0.417	NaN	GSTZ1,MGST1,CLIC2,MGST2,GPX1,GPX8,GPX7,MGST3,GSTP1,GSTK1
CXCR4 Signaling	4.11	0.205	NaN	RAP1B,RALA,MYL10,MYL6,GNB1,ELMO3,RHOG,JUN,FGFR4,MYL4,MAP2K1,MYL3,GNG12,PRKCA,RND2,SRC,ADCY2,PAK6,CXCR4,MYLPF,EGR1,PIK3C2G,FGFR2,GNG3,MAPK12,RAP1A,MYL1,MYL7,MYL9,GNAI3,RRAS2,RND3,GNAO1,PAK2,PRKCB
Extrinsic Prothrombin Activation Pathway	4.07	0.5	NaN	F10,SERPINC1,PROC,FGB,FGA,F3,FGG,F2
Germ Cell-Sertoli Cell Junction Signaling	4.04	0.201	NaN	RAP1B,RALA,LIMK2,IQGAP1,TUBB,TGFBR2,RHOG,TGFB1,FGFR4,TUBB4A,TUBA1C,MAP2K1,ACTC1,ACTA1,ACTN1,RND2,SRC,PAK6,TUBB4B,ACTN2,ITGA2,TUBA4A,PIK3C2G,FGFR2,MAPK12,RAP1A,RAC3,CDH2,MAPK14,RRAS2,ACTA2,RND3,PAK2,TGFB3,A2M,ACTG1
Phospholipase C Signaling	3.94	0.184	NaN	RAP1B,PEBP1,PLD2,NAPEPLD,RALA,MYL10,MYL6,RPS6KA3,EP300,TGM2,GNB1,HMOX1,ARHGEF19,RHOG,AHNAK,MYL4,ARHGEF2,PLA2G12B,MAP2K1,MYL3,GNG12,PRKCA,RND2,SRC,ADCY2,ARHGEF12,HDAC4,HDAC2,MYLPF,ITGA2,CREBBP,ITGA5,GNG3,RAP1A,MYL1,PLD1,MYL7,MYL9,PLA2G6,PLA2G4A,RRAS2,RND3,ARHGEF10,LCP2,PRKCB
IL-8 Signaling	3.88	0.192	NaN	RAP1B,PLD2,NAPEPLD,RALA,LIMK2,IQGAP1,CCND1,GNB1,HMOX1,RHOG,JUN,FGFR4,MAP2K1,GNG12,LASP1,ITGB5,PRKCA,RND2,RPS6KB1,SRC,PIK3C2G,FGFR2,MMP2,IRAK3,GNG3,MAPK12,RAP1A,RAC3,CSTB,PLD1,MYL7,MYL9,GNAI3,ARRB2,RRAS2,CCND2,RND3,PAK2,PRKCB
ILK Signaling	3.83	0.193	NaN	MYH4,FN1,MYH9,MYL6,BMP2,GSK3A,CCND1,EP300,MYC,PARVB,RHOG,JUN,FGFR4,MYL4,ITGB4,NOS2,ACTC1,ACTA1,MYL3,ACTN1,ITGB5,RND2,ACTN2,CREBBP,PIK3C2G,VIM,FGFR2,MYH7,MAPK12,MYL1,MYL7,MYL9,ACTA2,RND3,KRT18,LEF1,ITGB6,ACTG1
Role of Tissue Factor in Cancer	3.8	0.215	NaN	RAP1B,CTGF,RALA,RPS6KA3,LIMK2,F2,FGG,FGFR4,FGB,STAT5B,FGR,ITGB5,PRKCA,RPS6KB1,SRC,EGR1,PIK3C2G,FGFR2,MAPK12,F3,RAP1A,F10,ARRB2,MAPK14,RRAS2,RPS6KA1,CYR61,FGA
Estrogen-mediated S-phase Entry	3.77	0.385	NaN	MYC,CCNA2,CCNE1,CCNE2,E2F4,CCNA1,CCND1,E2F8,CDC25A,SKP2
HIF1Œ± Signaling	3.77	0.218	NaN	NOS1,RAP1B,RALA,MMP14,ELOC,LDHB,SLC2A3,EP300,JUN,FGFR4,SLC2A2,MMP8,MMP11,NOS2,SLC2A1,CREBBP,PIK3C2G,FGFR2,MMP2,MAPK12,RAP1A,SLC2A8,MAPK14,RRAS2,RBX1,HSP90AA1,LDHA
Clathrin-mediated Endocytosis Signaling	3.69	0.188	NaN	APOB,APOA4,ARPC1B,PDGFA,CLTB,ARPC5,FGF8,F2,ACTR3,FGF10,FGFR4,ARPC3,SERPINA1,ITGB4,SH3GLB2,ACTC1,ACTA1,ITGB5,SRC,AP2M1,AP3M1,AP1S2,SH3GL3,PIK3C2G,ITGA5,FGFR2,HIP1,ARRB2,APOA1,ARPC1A,ACTA2,TF,RPS27A,ITGB6,ACTG1,CLU,ARPC4,RBP4,APOD
Hepatic Fibrosis / Hepatic Stellate Cell Activation	3.65	0.193	NaN	MYH4,FN1,MYH9,CTGF,MYL6,COL4A6,PDGFA,COL9A3,TGFBR2,COL1A2,COL5A1,TGFB1,LAMA1,MYL4,KLF12,MYL3,TIMP2,COL5A2,COL9A1,COL2A1,FGFR2,BAMBI,MMP2,MYH7,IGFBP5,MYL1,MYL7,MYL9,IGF2,ACTA2,TGFB3,EDNRA,COL11A1,COL9A2,A2M,COL7A1
Regulation of the Epithelial-Mesenchymal Transition Pathway	3.6	0.19	NaN	RAP1B,WNT10B,RALA,WNT3,FGF8,WNT16,FZD1,SMURF1,TGFBR2,FGF10,WNT7A,TGFB1,WNT7B,FGFR4,SMO,WNT4,MAP2K1,WNT9B,EGR1,WNT2B,PIK3C2G,FGFR2,MMP2,RAP1A,FZD8,WNT8A,CDH2,GSC,DVL2,RRAS2,WNT10A,TGFB3,LEF1,NOTCH1,WNT11,CLDN3,WNT5A
Role of Wnt/GSK-3Œ≤ Signaling in the Pathogenesis of Influenza	3.54	0.247	NaN	SIAH1,WNT10B,WNT9B,WNT3,WNT2B,CSNK1D,WNT16,FZD1,FZD8,DVL2,WNT8A,WNT7A,WNT10A,WNT7B,SMO,WNT4,LEF1,WNT11,WNT5A
Transcriptional Regulatory Network in Embryonic Stem Cells	3.51	0.278	NaN	GBX2,LHX5,SET,ZIC3,ISL1,HIST4H4,HESX1,PAX6,GATA6,EOMES,OTX1,HNF4A,FOXC1,GSX2,ZFHX3
Role of Osteoblasts, Osteoclasts and Chondrocytes in Rheumatoid Arthritis	3.5	0.18	NaN	WNT10B,SFRP2,FRZB,WNT3,MMP14,BMP2,WNT16,ACP5,FZD1,SMURF1,JUN,WNT7A,TGFB1,MMP8,WNT7B,FGFR4,SMO,WNT4,SFRP5,BMP1,SRC,WNT9B,ITGA2,DLX5,WNT2B,PIK3C2G,SMAD6,ITGA5,FGFR2,MAPK12,BMP5,FZD8,WNT8A,MAPK14,WNT10A,LEF1,BMP7,SFRP1,BMP6,SOST,WNT11,WNT5A
Virus Entry via Endocytic Pathways	3.46	0.216	NaN	RAP1B,SRC,AP2M1,RALA,AP3M1,AP1S2,CLTB,ITGA2,PIK3C2G,ITGA5,FGFR2,RAP1A,RAC3,RRAS2,ACTA2,FGFR4,CAV1,ITGB4,ITGB6,ACTC1,ACTG1,ACTA1,ITGB5,PRKCA,PRKCB
Cell Cycle: G1/S Checkpoint Regulation	3.38	0.254	NaN	RPL11,CCNE2,E2F4,HDAC4,HDAC2,BMI1,CCND1,SKP2,MYC,CCNE1,CCND2,TGFB1,TGFB3,RPL5,GNL3,E2F8,CDC25A
Role of Macrophages, Fibroblasts and Endothelial Cells in Rheumatoid Arthritis	3.29	0.166	NaN	WNT10B,WNT3,WNT16,CCND1,CEBPG,MYC,CAMK2D,TGFB1,FGFR4,WNT7B,WNT4,MIF,CREBBP,FGFR2,RAP1A,C5,GNAO1,LEF1,SFRP1,RAP1B,FN1,SFRP2,RALA,FRZB,PDGFA,PDIA3,NOTUM,CEBPD,FZD1,EP300,ROR2,JUN,WNT7A,SMO,SFRP5,NOS2,MAP2K1,PRKCA,SRC,WNT9B,WNT2B,DAAM1,PIK3C2G,IRAK3,FZD8,WNT8A,MAPK14,RRAS2,WNT10A,SOST,WNT11,PRKCB,WNT5A
Regulation of Cellular Mechanics by Calpain Protease	3.22	0.254	NaN	RAP1B,SRC,RALA,ACTN2,ITGA2,ITGA5,RAP1A,CCND1,CCNA2,CAPN8,CCNE1,CAPNS1,CCNA1,RRAS2,EZR,ACTN1
PAK Signaling	3.22	0.215	NaN	RAP1B,RALA,MYL10,PAK6,MYL6,PDGFA,MYLPF,ITGA2,PIK3C2G,ITGA5,FGFR2,LIMK2,MAPK12,RAP1A,MYL1,MYL7,MYL9,RRAS2,FGFR4,PAK2,MYL4,MAP2K1,MYL3
Leukocyte Extravasation Signaling	3.21	0.18	NaN	RAP1B,MYL6,MMP14,CLDN7,CLDN6,CLDN4,CYBA,MMP8,FGFR4,EZR,MMP11,CLDN9,ACTC1,ACTA1,ACTN1,PRKCA,TIMP2,SRC,CXCR4,ACTN2,ITGA2,PIK3C2G,ITGA5,FGFR2,MMP2,MAPK12,RAP1A,F11R,GNAI3,MAPK14,CLDN5,CDH5,ACTA2,RAP1GAP,CLDN1,ACTG1,CLDN3,PRKCB
GP6 Signaling Pathway	3.2	0.201	NaN	RAP1B,COL4A6,COL9A3,GSK3A,FGG,COL1A2,COL5A1,RHOG,FGFR4,LAMB1,LAMA1,FGB,KLF12,PRKCA,LAMA5,COL5A2,COL9A1,COL2A1,PIK3C2G,FGFR2,LAMB2,COL11A1,FGA,COL9A2,LCP2,PRKCB,COL7A1
Acute Phase Response Signaling	3.18	0.188	NaN	RAP1B,SERPING1,ITIH3,RALA,FN1,AMBP,CP,FGG,F2,HMOX1,JUN,MBL2,RBP2,CFB,SERPINA1,FGB,MAP2K1,C3,MAPK12,RAP1A,CRABP1,SERPINF2,C5,PLG,APOA1,RBP7,MAPK14,RRAS2,TF,FGA,CRABP2,A2M,RBP4
Cardiac Hypertrophy Signaling	3.18	0.174	NaN	RAP1B,RALA,MYL10,MYL6,PDIA3,NOTUM,ADRB3,EP300,TGFBR2,GNB1,RHOG,JUN,TGFB1,FGFR4,MYL4,MAP2K1,MYL3,GNG12,RND2,RPS6KB1,ADCY2,MAPKAPK3,MYLPF,CREBBP,PIK3C2G,PRKAR2A,FGFR2,GNG3,MAPK12,RAP1A,MYL1,MYL7,MYL9,GNAI3,MAPK14,RRAS2,RND3,GNAO1,EIF2B1,TGFB3,RPS6KA1,HSPB1
BMP signaling pathway	3.17	0.232	NaN	RAP1B,RALA,BMP2,CREBBP,PRKAR2A,SMAD6,PITX2,MAPK12,BMP5,RAP1A,SMURF1,CHRD,JUN,MAPK14,RRAS2,BMP7,BMP6,MAP2K1,BMP1
Xenobiotic Metabolism Signaling	3.09	0.166	NaN	MAOB,CAMK2D,NR1I2,ALDH3A2,FGFR4,ALDH6A1,GSTK1,MGST1,HDAC4,GSTM3,CREBBP,ALDH8A1,FGFR2,SNW1,MAPK12,RAP1A,UGT1A1,ANKRA2,RBX1,ALDH1A2,HSP90AA1,RXRA,MGST3,GSTP1,RAP1B,ALDH4A1,RALA,PTGES3,SOD3,EP300,ALDH2,HMOX1,CES1,HS6ST2,NOS2,NFE2L2,MAP2K1,ALDH5A1,CITED2,PRKCA,CYP1A1,PIK3C2G,ESD,SULT2B1,MAPK14,RRAS2,MGST2,SULT1A1,PRKCB
Androgen Signaling	3.05	0.197	NaN	POLR2F,CACNG1,POLR2D,POLR2B,CCND1,EP300,GNB1,POLR2A,JUN,DNAJB1,TAF2,GNG12,PRKCA,CACNG6,SRC,CALR,KAT7,CREBBP,PRKAR2A,POLR2H,GTF2F1,GNG3,ERCC2,GNAI3,GNAO1,HSP90AA1,PRKCB
Complement System	2.98	0.297	NaN	CFD,SERPING1,C3,MBL2,CFB,C8B,C8A,CFH,C6,C8G,C5
Heme Biosynthesis II	2.96	0.556	NaN	UROD,PPOX,ALAS2,ALAD,HMBS
Protein Kinase A Signaling	2.95	0.155	NaN	MYH4,MYL10,DUSP8,MYL6,ACP1,GSK3A,TGFBR2,GNB1,CAMK2D,TGFB1,PPP1R7,GDE1,MYL4,SMPDL3B,PPP1CA,GNG12,MYL3,CDC25A,PTPRE,YWHAE,CREBBP,PTPN3,PDE4B,GNG3,RAP1A,MYL7,GYS2,MYL9,PYGM,EYA3,CREM,TGFB3,LEF1,H1f0,KDELR2,RAP1B,NAPEPLD,TNNI2,PDIA3,DUSP6,PPP1R3C,NOTUM,ANAPC10,CDC23,PTPRF,EP300,DUSP5,GLI3,PPP1R10,SMO,PTPRZ1,MAP2K1,PTPRN,PRKCA,ADCY2,MYLPF,PRKAR2A,MYL1,GNAI3,TNNI1,DUSP16,PRKCB
4-hydroxyproline Degradation I	2.94	1	NaN	ALDH4A1,HOGA1,GOT2
Paxillin Signaling	2.92	0.202	NaN	RAP1B,SRC,RALA,PAK6,ACTN2,ITGA2,PIK3C2G,ITGA5,FGFR2,MAPK12,RAP1A,MAPK14,RRAS2,ACTA2,ITGA9,FGFR4,PAK2,ITGB4,ITGB6,ACTG1,ACTC1,ACTA1,ITGB5,ACTN1
Actin Nucleation by ARP-WASP Complex	2.82	0.242	NaN	RND2,RAP1B,RALA,ARPC1B,ITGA2,ARPC5,ITGA5,RAP1A,ARPC1A,RRAS2,ACTR3,RHOG,RND3,ARPC3,ARPC4
Cyclins and Cell Cycle Regulation	2.82	0.222	NaN	CCNE2,E2F4,HDAC4,HDAC2,WEE1,CCNB2,CCND1,CCNB1,SKP2,CCNA2,MYT1,CCNE1,CCNA1,CCND2,TGFB1,TGFB3,E2F8,CDC25A
Pyrimidine Deoxyribonucleotides De Novo Biosynthesis I	2.78	0.348	NaN	NME3,AK1,NME1,RRM2B,NME2,CMPK1,PCK1,RRM1
Agranulocyte Adhesion and Diapedesis	2.77	0.176	NaN	AOC3,MYH4,FN1,MYH9,MYL6,MMP14,CLDN7,CLDN6,CLDN4,MMP8,EZR,CXCL14,MYL4,MMP11,CLDN9,ACTC1,ACTA1,MYL3,CXCR4,ITGA2,ITGA5,MMP2,MYH7,MYL1,MYL7,C5,MYL9,GNAI3,CLDN5,ACTA2,CDH5,CLDN1,ACTG1,CLDN3
PPARŒ±/RXRŒ± Activation	2.76	0.177	NaN	RAP1B,RALA,PDIA3,CD36,NOTUM,ADIPOR1,EP300,NR2F1,TGFBR2,JUN,TGFB1,LPL,NCOR1,STAT5B,GOT2,MAP2K1,ITGB5,PRKCA,ADCY2,CREBBP,ACVR1,PRKAR2A,MED12,RAP1A,ACVR1B,ACADL,APOA1,MAPK14,RRAS2,TGFB3,HSP90AA1,RXRA,PRKCB
Ephrin Receptor Signaling	2.75	0.179	NaN	RAP1B,RALA,ARPC1B,PDGFA,ARPC5,ACP1,LIMK2,EP300,GNB1,EFNB2,ACTR3,ARPC3,MAP2K1,GNG12,SRC,PAK6,CXCR4,ITGA2,SH2D3C,CREBBP,PIK3C2G,ITGA5,GNG3,RAP1A,RAC3,EFNA4,GNAI3,ARPC1A,RRAS2,GNAO1,PAK2,ARPC4
Rac Signaling	2.71	0.195	NaN	RAP1B,RPS6KB1,RALA,PAK6,ARPC1B,ARPC5,ITGA2,PIK3C2G,ITGA5,FGFR2,LIMK2,IQGAP1,RAP1A,PLD1,MCF2L,ARPC1A,ACTR3,JUN,RRAS2,FGFR4,PAK2,ARPC3,MAP2K1,ARPC4
Cellular Effects of Sildenafil (Viagra)	2.66	0.191	NaN	CACNG6,MYH4,CACNG1,ADCY2,MYL10,MYH9,MYL6,PDIA3,MYLPF,NOTUM,PRKAR2A,MYH7,PDE4B,MYL1,MYL7,MYL9,PRKG1,ACTA2,PABPC4,MYL4,ACTC1,ACTG1,ACTA1,MYL3,SLC4A10
GADD45 Signaling	2.66	0.368	NaN	CCNE1,CCNE2,GADD45B,CCND2,GADD45G,CCND1,CCNB1
Breast Cancer Regulation by Stathmin1	2.65	0.171	NaN	RAP1B,RALA,PPP1R3C,LIMK2,TUBB,STMN1,GNB1,ARHGEF19,CAMK2D,PPP1R10,PPP1R7,FGFR4,ARHGEF2,TUBB4A,TUBA1C,PPP1CA,MAP2K1,GNG12,E2F8,PRKCA,E2F4,ADCY2,CCNE2,ARHGEF12,TUBB4B,TUBA4A,PIK3C2G,PRKAR2A,FGFR2,GNG3,RAP1A,GNAI3,CCNE1,RRAS2,ARHGEF10,PRKCB
Caveolar-mediated Endocytosis Signaling	2.63	0.225	NaN	SRC,ITGA2,COPE,ITGA5,DYRK3,ACTA2,ITGA9,CAV1,ITGB4,ITGB6,CAVIN1,ACTC1,ACTG1,ACTA1,ITGB5,PRKCA
Mitotic Roles of Polo-Like Kinase	2.54	0.227	NaN	KIF23,ESPL1,WEE1,CDC7,CCNB2,ANAPC10,CDC23,CCNB1,PLK4,TGFB1,FBXO5,HSP90AA1,KIF11,STAG2,CDC25A
GŒ±12/13 Signaling	2.53	0.184	NaN	RAP1B,SRC,RALA,MYL10,MYL6,MYLPF,CDH6,PIK3C2G,FGFR2,CDH15,MAPK12,RAP1A,MYL1,F2,MYL7,MYL9,CDH2,RRAS2,JUN,CDH5,FGFR4,CDH17,CDH26,MYL4,MAP2K1,MYL3
The Visual Cycle	2.51	0.35	NaN	LRAT,DHRS3,RBP7,RDH10,RBP2,RDH13,RPE65
Retinol Biosynthesis	2.49	0.262	NaN	DDHD2,LRAT,DHRS3,CES1,RBP7,RDH10,LPL,RBP2,LIPG,RDH13,ESD
Aspartate Degradation II	2.49	0.571	NaN	GOT1,MDH1,MDH2,GOT2
UDP-N-acetyl-D-galactosamine Biosynthesis II	2.47	0.455	NaN	GPI,GNPDA1,GALE,GNPDA2,UAP1
Glutathione-mediated Detoxification	2.45	0.29	NaN	Gstt3,GSTZ1,MGST1,MGST2,GSTM3,Gsta4,MGST3,GSTP1,GSTK1
Superpathway of Methionine Degradation	2.42	0.27	NaN	AHCYL1,BHMT,MAT1A,PRMT3,DLD,PRMT5,GOT1,GOT2,AHCY,PRMT1
UVC-Induced MAPK Signaling	2.41	0.245	NaN	RAP1B,SRC,RALA,RRAS2,MAPK14,JUN,SMPD4,MAPK12,RAP1A,MAP2K1,PRKCB,PRKCA
Renal Cell Carcinoma Signaling	2.4	0.205	NaN	RAP1B,RALA,SLC2A1,PAK6,CREBBP,PIK3C2G,FGFR2,RAP1A,ELOC,EP300,JUN,RRAS2,TGFB1,RBX1,FGFR4,PAK2,RPS27A,MAP2K1
14-3-3-mediated Signaling	2.39	0.182	NaN	RAP1B,RALA,PDIA3,NOTUM,GSK3A,TUBB,JUN,FGFR4,TUBA1C,GFAP,TUBB4A,MAP2K1,PRKCA,SRC,YWHAE,TUBB4B,PIK3C2G,TUBA4A,VIM,FGFR2,MAPK12,RAP1A,RRAS2,RPS6KA1,PRKCB
Maturity Onset Diabetes of Young (MODY) Signaling	2.38	0.333	NaN	NEUROD1,FABP2,PKLR,FOXA2,SLC2A2,GAPDH,HNF4A
Phenylethylamine Degradation I	2.37	0.75	NaN	AOC3,ALDH2,ALDH3A2
ERK/MAPK Signaling	2.37	0.167	NaN	RAP1B,RALA,DUSP6,PPP1R3C,EP300,MYC,ELF3,PPP1R10,PPP1R7,FGFR4,PLA2G12B,PPP1CA,MAP2K1,PRKCA,PPARG,SRC,PAK6,ITGA2,CREBBP,PIK3C2G,PRKAR2A,ITGA5,FGFR2,RAP1A,RAC3,PLA2G6,PLA2G4A,ELF2,RRAS2,PAK2,HSPB7,RPS6KA1,HSPB1,PRKCB
Huntington's Disease Signaling	2.36	0.16	NaN	POLR2F,POLR2D,ATP5F1D,CLTB,NAPG,RCOR2,POLR2B,EP300,TGM2,GNB1,POLR2A,JUN,CPLX2,FGFR4,CASP1,TCERG1,NCOR1,DNAJB1,NAPA,ATP5PB,GNG12,PRKCA,ATP5PF,NEUROD1,HDAC4,HDAC2,SH3GL3,CREBBP,PIK3C2G,POLR2H,FGFR2,GNG3,HIP1,SNAP25,CAPN8,ATP5F1C,CAPNS1,ATP5F1B,RPS27A,PRKCB
Sumoylation Pathway	2.33	0.198	NaN	RND2,SUMO3,HDAC2,CREBBP,MAPK12,UBA2,ARHGDIB,EP300,SAE1,JUN,RHOG,PIAS4,RND3,RCC1,SENP6,MYB,ARHGDIA,CBX4,ZNF217
Chemokine Signaling	2.26	0.208	NaN	RAP1B,SRC,RALA,CXCR4,PIK3C2G,LIMK2,MAPK12,RAP1A,GNAI3,JUN,MAPK14,RRAS2,CAMK2D,MAP2K1,PRKCB,PRKCA
Pyrimidine Ribonucleotides Interconversion	2.25	0.244	NaN	NUDT5,NME3,AK1,NME1,ENTPD1,ENTPD6,NME2,CMPK1,PCK1,BLM,CTPS1
Phagosome Maturation	2.24	0.176	NaN	NOS1,ATP6V1D,PRDX1,PRDX5,NAPG,VPS33B,TUBB,CTSZ,CTSH,LAMP1,TUBA1C,TUBB4A,ATP6V1G1,NAPA,ATP6V0E2,CALR,TUBB4B,TUBA4A,ATP6V1A,SNAP25,ATP6V1E1,ATP6V1F,ATP6V1H,ATP6V0D1,CTSC,PRDX2
RAN Signaling	2.23	0.353	NaN	KPNB1,KPNA3,KPNA4,RCC1,XPO1,IPO5
Superoxide Radicals Degradation	2.23	0.5	NaN	TYRP1,SOD1,GPX7,SOD3
Retinoate Biosynthesis I	2.16	0.265	NaN	DHRS3,RBP7,RDH10,BMP2,ALDH1A2,ALDH8A1,RBP2,NT5C1B,RDH13
Endothelin-1 Signaling	2.13	0.163	NaN	RAP1B,NOS1,PLD2,NAPEPLD,RALA,PDIA3,NOTUM,SHE,MYC,HMOX1,JUN,FGFR4,CASP1,PLA2G12B,NOS2,PRKCA,SRC,ADCY2,PIK3C2G,FGFR2,MAPK12,RAP1A,PLD1,GNAI3,PLA2G6,PLA2G4A,MAPK14,RRAS2,GNAO1,EDNRA,PRKCB,PAFAH1B3
Choline Biosynthesis III	2.11	0.385	NaN	HMOX1,PLD2,NAPEPLD,CHPT1,PLD1
Pyrimidine Ribonucleotides De Novo Biosynthesis	2.1	0.234	NaN	NUDT5,NME3,AK1,NME1,ENTPD1,ENTPD6,NME2,CMPK1,PCK1,BLM,CTPS1
Macropinocytosis Signaling	2.09	0.195	NaN	MRC1,RAP1B,SRC,RALA,PDGFA,PIK3C2G,ITGA5,FGFR2,RAB34,RAP1A,RRAS2,FGFR4,ITGB4,ITGB6,ITGB5,PRKCA,PRKCB
Neuregulin Signaling	2.09	0.191	NaN	RAP1B,RPS6KB1,SRC,RALA,BTC,DCN,ITGA2,ITGA5,TMEFF2,RAP1A,RPS6,MYC,RRAS2,HSP90AA1,STAT5B,MAP2K1,PRKCB,PRKCA
VEGF Signaling	2.05	0.183	NaN	RAP1B,SRC,RALA,YWHAE,ACTN2,PIK3C2G,FGFR2,EIF2S1,RAP1A,RRAS2,ACTA2,FGFR4,EIF2B1,ACTC1,MAP2K1,ACTG1,ACTA1,ACTN1,PRKCB,PRKCA
TCA Cycle II (Eukaryotic)	2.02	0.292	NaN	SUCLG1,DLD,SDHD,SDHC,MDH1,MDH2,OGDH
Tetrapyrrole Biosynthesis II	2.01	0.6	NaN	ALAS2,ALAD,HMBS
Sucrose Degradation V (Mammalian)	2.01	0.444	NaN	KHK,ALDOA,GALM,ALDOC
Intrinsic Prothrombin Activation Pathway	2	0.238	NaN	COL1A2,F10,SERPINC1,F9,PROC,COL2A1,FGB,FGA,FGG,F2
p53 Signaling	1.96	0.18	NaN	WT1,TP53INP1,GADD45B,GADD45G,TOPBP1,RRM2B,PIK3C2G,CSNK1D,FGFR2,RPRM,CCND1,EP300,SERPINE2,CCNG1,JUN,MAPK14,CCND2,THBS1,FGFR4,GNL3
Glycine Degradation (Creatine Biosynthesis)	1.96	1	NaN	GAMT,GATM
Melanocyte Development and Pigmentation Signaling	1.96	0.183	NaN	RAP1B,RPS6KB1,SRC,ADCY2,RALA,SOX10,CREBBP,PRKAR2A,PIK3C2G,RPS6KA3,FGFR2,RAP1A,EP300,TYRP1,RRAS2,FGFR4,DCT,RPS6KA1,MAP2K1
Phenylalanine Degradation IV (Mammalian, via Side Chain)	1.95	0.357	NaN	ALDH2,MAOB,ALDH3A2,GOT1,GOT2
Glioma Invasiveness Signaling	1.94	0.197	NaN	RND2,RAP1B,RALA,VTN,PIK3C2G,FGFR2,MMP2,RAP1A,PLG,RRAS2,RHOG,RND3,FGFR4,ITGB5,TIMP2
Ethanol Degradation IV	1.92	0.28	NaN	TYRP1,ALDH4A1,ALDH2,ALDH3A2,ALDH1A2,ACSS1,GPX7
FAK Signaling	1.91	0.181	NaN	RAP1B,SRC,RALA,PAK6,ITGA2,PIK3C2G,ITGA5,FGFR2,RAP1A,CAPN8,CAPNS1,RRAS2,ACTA2,FGFR4,PAK2,ACTC1,MAP2K1,ACTG1,ACTA1
LXR/RXR Activation	1.86	0.174	NaN	APOA4,C3,APOB,CD36,VTN,AMBP,SERPINF2,APOA1,TF,SREBF1,LPL,NCOR1,SERPINA1,PLTP,RXRA,FGA,NOS2,CLU,HADH,APOD,RBP4
Ketogenesis	1.82	0.4	NaN	BDH2,ACAT2,ACAT1,HMGCL
Ketolysis	1.82	0.4	NaN	BDH2,ACAT2,ACAT1,OXCT1
Glycine Betaine Degradation	1.82	0.4	NaN	SARDH,BHMT,DMGDH,SHMT1
Antioxidant Action of Vitamin C	1.79	0.176	NaN	PLD2,NAPEPLD,SLC2A1,PDIA3,NOTUM,MAPK12,SLC2A3,PLD1,PLA2G4A,PLA2G6,HMOX1,MAPK14,SLC2A8,SLC2A2,TXN,STAT5B,PLA2G12B,NXN,PAFAH1B3
HER-2 Signaling in Breast Cancer	1.76	0.181	NaN	RAP1B,CCNE2,RALA,PIK3C2G,FGFR2,MMP2,GSK3A,RAP1A,CCND1,CCNE1,RRAS2,FGFR4,ITGB4,ITGB6,ITGB5,PRKCB,PRKCA
Glycine Cleavage Complex	1.75	0.5	NaN	TBXT,GCSH,DLD
Rapoport-Luebering Glycolytic Shunt	1.75	0.5	NaN	PGAM1,PGAM2,BPGM
GDP-mannose Biosynthesis	1.75	0.5	NaN	GMPPB,GPI,PMM2
Gap Junction Signaling	1.75	0.154	NaN	RAP1B,GJB6,RALA,PDIA3,NOTUM,GJA9,TUBB,FGFR4,CAV1,TUBA1C,TUBB4A,MAP2K1,ACTC1,ACTA1,PRKCA,SRC,GJA1,ADCY2,TUBB4B,TUBA4A,CSNK1D,PIK3C2G,PRKAR2A,FGFR2,RAP1A,GNAI3,RRAS2,PRKG1,ACTA2,ACTG1,PRKCB
Thyroid Cancer Signaling	1.73	0.217	NaN	PPARG,RAP1B,MYC,RALA,RRAS2,LEF1,RXRA,RAP1A,MAP2K1,CCND1
Glutaryl-CoA Degradation	1.69	0.312	NaN	ACAT2,HACD1,ACAT1,HACD2,HADH
PDGF Signaling	1.68	0.177	NaN	RAP1B,SRC,RALA,PDGFA,PIK3C2G,FGFR2,ACP1,RAP1A,MYC,JUN,RRAS2,FGFR4,CAV1,CAV3,MAP2K1,PRKCB,PRKCA
Pentose Phosphate Pathway	1.67	0.364	NaN	RPE,G6PD,TKTL2,RPIA
Osteoarthritis Pathway	1.66	0.151	NaN	FN1,FRZB,BMP2,FGF8,WNT16,FZD1,EP300,TGFBR2,ELF3,GLI3,TGFB1,CNMD,SMO,CASP1,NAMPT,NOS2,PPARG,HDAC4,DDIT4,DCN,ITGA2,DLX5,CREBBP,COL2A1,SMAD6,ITGA5,ANXA2,FZD8,WNT8A,LEF1,NOTCH1,RBP4
Methionine Degradation I (to Homocysteine)	1.65	0.273	NaN	AHCYL1,MAT1A,PRMT3,PRMT5,AHCY,PRMT1
ErbB2-ErbB3 Signaling	1.65	0.187	NaN	RAP1B,MYC,RALA,RRAS2,JUN,FGFR4,ETV4,PIK3C2G,FGFR2,GSK3A,STAT5B,CCND1,RAP1A,MAP2K1
Atherosclerosis Signaling	1.64	0.165	NaN	APOA4,APOB,PDGFA,CXCR4,CD36,COL2A1,ALOX12,F3,COL1A2,PLA2G4A,PLA2G6,APOA1,TGFB1,LPL,SERPINA1,PLA2G12B,ALOX5,CLU,PAFAH1B3,APOD,RBP4
Mechanisms of Viral Exit from Host Cells	1.63	0.22	NaN	ACTA2,SH3GL3,XPO1,SH3GLB2,ACTC1,ACTG1,ACTA1,PRKCB,PRKCA
CDK5 Signaling	1.62	0.171	NaN	RAP1B,LAMA5,ADCY2,RALA,PPP1R3C,EGR1,ITGA2,PRKAR2A,MAPK12,RAP1A,MAPK14,RRAS2,PPP1R10,PPP1R7,LAMA1,LAMB1,PPP1CA,MAP2K1
TR/RXR Activation	1.6	0.173	NaN	SLC2A1,PIK3C2G,FGFR2,PCK1,PFKP,EP300,ATP2A1,F10,UCP3,SLC16A3,SREBF1,FGFR4,NCOR1,G6PC,THRB,FGA,RXRA
Phospholipases	1.59	0.194	NaN	PLA2G4A,HMOX1,PLA2G6,PLD2,NAPEPLD,PDIA3,NOTUM,LIPG,PLA2G12B,PLA1A,PLD1,PAFAH1B3
CCR3 Signaling in Eosinophils	1.59	0.162	NaN	RAP1B,RALA,PAK6,PIK3C2G,FGFR2,LIMK2,GNG3,MAPK12,RAP1A,GNB1,PLA2G4A,PLA2G6,GNAI3,MAPK14,RRAS2,FGFR4,PAK2,PLA2G12B,MAP2K1,GNG12,PRKCB,PRKCA
Putrescine Degradation III	1.56	0.261	NaN	ALDH4A1,ALDH2,MAOB,ALDH3A2,ALDH1A2,SAT1
Superpathway of Serine and Glycine Biosynthesis I	1.54	0.429	NaN	PSPH,PHGDH,SHMT1
Pentose Phosphate Pathway (Non-oxidative Branch)	1.54	0.429	NaN	RPE,TKTL2,RPIA
Cleavage and Polyadenylation of Pre-mRNA	1.53	0.333	NaN	CPSF2,CSTF1,CSTF2,CSTF3
IL-12 Signaling and Production in Macrophages	1.52	0.158	NaN	PPARG,APOB,APOA4,PIK3C2G,FGFR2,ALOX12,MAPK12,EP300,APOA1,JUN,MAPK14,TGFB1,FGFR4,TGFB3,SERPINA1,RXRA,NOS2,MAP2K1,CLU,PRKCB,PRKCA,APOD,RBP4
Glutamate Degradation II	1.51	0.667	NaN	GOT1,GOT2
4-aminobutyrate Degradation I	1.51	0.667	NaN	SUCLG2,ALDH5A1
N-acetylglucosamine Degradation I	1.51	0.667	NaN	GNPDA1,GNPDA2
Aspartate Biosynthesis	1.51	0.667	NaN	GOT1,GOT2
Tec Kinase Signaling	1.51	0.153	NaN	TNFSF10,GNB1,RHOG,FGFR4,STAT5B,ACTC1,FGR,GNG12,ACTA1,PRKCA,RND2,SRC,PAK6,ITGA2,PIK3C2G,ITGA5,FGFR2,GNG3,MAPK12,GNAI3,ACTA2,RND3,GNAO1,PAK2,ACTG1,PRKCB
Production of Nitric Oxide and Reactive Oxygen Species in Macrophages	1.5	0.149	NaN	RAP1B,APOA4,APOB,PPP1R3C,JUN,RHOG,PPP1R10,PPP1R7,CYBA,FGFR4,HOXA10,SERPINA1,PPP1CA,NOS2,MAP2K1,PRKCA,RND2,CREBBP,PIK3C2G,FGFR2,MAPK12,RAP1A,APOA1,MAPK14,RND3,CLU,PRKCB,RBP4,APOD
FLT3 Signaling in Hematopoietic Progenitor Cells	1.5	0.172	NaN	RAP1B,RPS6KB1,RALA,CREBBP,PIK3C2G,RPS6KA3,FGFR2,MAPK12,RAP1A,EP300,MAPK14,RRAS2,FGFR4,RPS6KA1,STAT5B,MAP2K1
Thrombopoietin Signaling	1.5	0.183	NaN	RAP1B,MYC,RALA,RRAS2,JUN,FGFR4,PIK3C2G,FGFR2,STAT5B,RAP1A,MAP2K1,PRKCB,PRKCA
Corticotropin Releasing Hormone Signaling	1.5	0.158	NaN	RAP1B,NOS1,CACNG6,ADCY2,CACNG1,CREBBP,ARPC5,PRKAR2A,MAPK12,RAP1A,EP300,GNAI3,JUN,MAPK14,GLI3,GNAO1,NR4A1,SMO,NOS2,MAP2K1,PRKCB,PRKCA
Assembly of RNA Polymerase II Complex	1.49	0.2	NaN	TAF9,POLR2F,TAF1,POLR2D,POLR2A,POLR2H,GTF2F1,POLR2B,ERCC2,TAF2
Cell Cycle: G2/M DNA Damage Checkpoint Regulation	1.49	0.2	NaN	YWHAE,WEE1,CKS1B,CCNB2,RPRM,RPS6KA1,CCNB1,EP300,SKP2,PPM1D
Estrogen-Dependent Breast Cancer Signaling	1.49	0.174	NaN	RAP1B,SRC,RALA,CREBBP,PIK3C2G,HSD17B7,FGFR2,RAP1A,CCND1,EP300,JUN,RRAS2,FGFR4,HSD17B12,STAT5B
PPAR Signaling	1.48	0.168	NaN	PPARG,RAP1B,RALA,PDGFA,CREBBP,SNW1,RAP1A,EP300,NR2F1,JUN,RRAS2,HSP90AA1,NCOR1,STAT5B,RXRA,MAP2K1,CITED2
Cysteine Biosynthesis III (mammalia)	1.47	0.25	NaN	AHCYL1,MAT1A,PRMT3,PRMT5,AHCY,PRMT1
P2Y Purigenic Receptor Signaling Pathway	1.46	0.157	NaN	RAP1B,ADCY2,RALA,PDIA3,CREBBP,PRKAR2A,PIK3C2G,NOTUM,FGFR2,GNG3,RAP1A,EP300,GNB1,MYC,GNAI3,JUN,RRAS2,FGFR4,MAP2K1,GNG12,PRKCB,PRKCA
Glucocorticoid Receptor Signaling	1.44	0.136	NaN	RAP1B,POLR2F,RALA,POLR2D,SMARCD2,ARID2,POLR2B,PTGES3,SMARCA4,FGG,EP300,TGFBR2,POLR2A,JUN,PCK2,TGFB1,FGFR4,NCOR1,STAT5B,NOS2,TAF2,MAP2K1,TAF9,KRT17,CREBBP,SMARCE1,PIK3C2G,POLR2H,FGFR2,SMARCD1,GTF2F1,PCK1,MAPK12,ERCC2,RAP1A,SMARCD3,BRD7,RRAS2,MAPK14,KRT8,TAF1,KRT222,TGFB3,HSP90AA1,KRT18,KRT15,A2M
Role of BRCA1 in DNA Damage Response	1.43	0.175	NaN	E2F4,ABRAXAS1,TOPBP1,SMARCE1,SMARCD2,SMARCD1,ARID2,SMARCD3,MLH1,SMARCA4,BRD7,FANCD2,BLM,E2F8
Prostate Cancer Signaling	1.41	0.165	NaN	RAP1B,CCNE2,RALA,CREBBP,PIK3C2G,FGFR2,RAP1A,CCND1,EP300,CCNE1,RRAS2,FGFR4,NKX3-1,HSP90AA1,LEF1,MAP2K1,GSTP1
ErbB Signaling	1.38	0.163	NaN	RAP1B,RPS6KB1,RALA,BTC,PAK6,PIK3C2G,FGFR2,MAPK12,RAP1A,JUN,MAPK14,RRAS2,FGFR4,PAK2,MAP2K1,PRKCB,PRKCA
Prolactin Signaling	1.37	0.169	NaN	RAP1B,MYC,RALA,RRAS2,JUN,FGFR4,CREBBP,PIK3C2G,FGFR2,STAT5B,RAP1A,MAP2K1,PRKCB,PRKCA,EP300
Chronic Myeloid Leukemia Signaling	1.37	0.161	NaN	RAP1B,E2F4,HDAC4,RALA,HDAC2,PIK3C2G,FGFR2,RAP1A,CCND1,MYC,TGFBR2,RRAS2,TGFB1,FGFR4,TGFB3,STAT5B,MAP2K1,E2F8
Mouse Embryonic Stem Cell Pluripotency	1.37	0.161	NaN	RAP1B,RALA,TBXT,CREBBP,PIK3C2G,FGFR2,FZD1,MAPK12,RAP1A,MYC,FZD8,DVL2,MAPK14,RRAS2,FGFR4,SMO,LEF1,MAP2K1
UVA-Induced MAPK Signaling	1.37	0.161	NaN	RAP1B,RPS6KB1,RALA,PDIA3,PARP4,PIK3C2G,NOTUM,RPS6KA3,FGFR2,MAPK12,RAP1A,JUN,MAPK14,RRAS2,SMPD4,FGFR4,RPS6KA1,PRKCA
G Beta Gamma Signaling	1.36	0.158	NaN	RAP1B,CACNG6,SRC,ADCY2,CACNG1,RALA,CAV2,PRKAR2A,GNG3,RAP1A,GNB1,GNAI3,RRAS2,GNAO1,CAV1,CAV3,GNG12,PRKCB,PRKCA
p38 MAPK Signaling	1.36	0.158	NaN	RPS6KB1,MAPKAPK3,CREBBP,RPS6KA3,IRAK3,MAPK12,EP300,TGFBR2,MYC,PLA2G4A,PLA2G6,MAPK14,TGFB1,TGFB3,HSPB7,RPS6KA1,EEF2K,PLA2G12B,HSPB1
Salvage Pathways of Pyrimidine Ribonucleotides	1.36	0.165	NaN	UPRT,GRK4,NME1,APOBEC2,NME2,CSNK1D,LIMK2,PCK1,TTK,NME3,AK1,PAK2,G6PC,CMPK1,NEK2,MAP2K1
fMLP Signaling in Neutrophils	1.32	0.155	NaN	RAP1B,RALA,ARPC1B,ARPC5,PIK3C2G,FGFR2,GNG3,RAP1A,GNB1,GNAI3,ARPC1A,RRAS2,ACTR3,FGFR4,ARPC3,MAP2K1,GNG12,ARPC4,PRKCB,PRKCA
ATM Signaling	1.32	0.163	NaN	GADD45B,GADD45G,TOPBP1,CREBBP,CCNB2,MAPK12,CCNB1,PPM1D,EP300,USP7,JUN,MAPK14,FANCD2,TLK2,BLM,CDC25A
Colanic Acid Building Blocks Biosynthesis	1.29	0.286	NaN	GMPPB,GPI,GALE,PMM2
Cardiomyocyte Differentiation via BMP Receptors	1.29	0.25	NaN	BMP2,SMAD6,BMP7,MYH7,BMP5
Granzyme A Signaling	1.29	0.25	NaN	SET,NME1,CREBBP,H1f0,EP300
p70S6K Signaling	1.29	0.152	NaN	RAP1B,RPS6KB1,SRC,RALA,YWHAE,PDIA3,PIK3C2G,NOTUM,FGFR2,RAP1A,F2,PLD1,RPS6,GNAI3,RRAS2,FGFR4,EEF2K,BCAP31,MAP2K1,PRKCB,PRKCA
Acute Myeloid Leukemia Signaling	1.29	0.162	NaN	RAP1B,RPS6KB1,RALA,PIK3C2G,FGFR2,RAP1A,CCND1,MYC,CCNA1,RRAS2,FGFR4,IDH2,LEF1,STAT5B,MAP2K1,PIM2
Uracil Degradation II (Reductive)	1.24	0.5	NaN	DPYD,UPB1
Retinoate Biosynthesis II	1.24	0.5	NaN	RBP7,RBP2
Heme Degradation	1.24	0.5	NaN	HMOX1,BLVRB
Branched-chain Œ±-keto acid Dehydrogenase Complex	1.24	0.5	NaN	DLD,DBT
Heme Biosynthesis from Uroporphyrinogen-III I	1.24	0.5	NaN	UROD,PPOX
Thymine Degradation	1.24	0.5	NaN	DPYD,UPB1
Arginine Degradation I (Arginase Pathway)	1.24	0.5	NaN	ALDH4A1,OAT
L-cysteine Degradation I	1.24	0.5	NaN	GOT1,GOT2
N-acetylglucosamine Degradation II	1.24	0.5	NaN	GNPDA1,GNPDA2
Endometrial Cancer Signaling	1.23	0.171	NaN	RAP1B,MYC,RALA,RRAS2,FGFR4,PIK3C2G,FGFR2,LEF1,RAP1A,MAP2K1,CCND1,MLH1
DNA Methylation and Transcriptional Repression Signaling	1.23	0.206	NaN	SAP18,HDAC2,MTA1,CHD4,HIST4H4,MBD3,SAP130
Inhibition of Angiogenesis by TSP1	1.23	0.206	NaN	TGFBR2,MAPK14,JUN,THBS1,TGFB1,CD36,MAPK12
Œ±-Adrenergic Signaling	1.23	0.161	NaN	RAP1B,GNB1,GNAI3,ADCY2,RALA,RRAS2,PYGM,PRKAR2A,GNG3,RAP1A,MAP2K1,GNG12,PRKCB,PRKCA,GYS2
Oxidative Ethanol Degradation III	1.21	0.238	NaN	ALDH4A1,ALDH2,ALDH3A2,ALDH1A2,ACSS1
Histidine Degradation VI	1.2	0.267	NaN	CYP11A1,CYP26B1,CYP26A1,AMDHD1
VEGF Family Ligand-Receptor Interactions	1.2	0.16	NaN	RAP1B,RALA,NRP2,PIK3C2G,FGFR2,RAP1A,PLA2G4A,PLA2G6,RRAS2,FGFR4,PLA2G12B,MAP2K1,PRKCA,NRP1,PRKCB
Nucleotide Excision Repair Pathway	1.17	0.2	NaN	POLR2F,POLR2D,POLR2A,ERCC8,POLR2H,POLR2B,ERCC2
Erythropoietin Signaling	1.17	0.161	NaN	RAP1B,RPS6KB1,SRC,RALA,PIK3C2G,FGFR2,RAP1A,JUN,RRAS2,FGFR4,STAT5B,MAP2K1,PRKCA,PRKCB
Cdc42 Signaling	1.17	0.144	NaN	SRC,RALA,MYL10,MYL6,ARPC1B,MYLPF,ARPC5,ITGA2,ITGA5,LIMK2,IQGAP1,MAPK12,MYL1,MYL7,MYL9,ARPC1A,ACTR3,JUN,MAPK14,PAK2,MYL4,ARPC3,MYL3,ARPC4
Role of NFAT in Cardiac Hypertrophy	1.17	0.138	NaN	RAP1B,CACNG1,RALA,PDIA3,NOTUM,EP300,TGFBR2,GNB1,CAMK2D,TGFB1,FGFR4,MAP2K1,GNG12,PRKCA,CACNG6,SRC,ADCY2,HDAC4,HDAC2,PIK3C2G,PRKAR2A,FGFR2,GNG3,MAPK12,RAP1A,GNAI3,MAPK14,RRAS2,TGFB3,RCAN3,PRKCB
ERK5 Signaling	1.16	0.167	NaN	RAP1B,MYC,RPS6KB1,SRC,RALA,RRAS2,YWHAE,CREBBP,RPS6KA3,RPS6KA1,RAP1A,EP300
CREB Signaling in Neurons	1.14	0.138	NaN	RAP1B,POLR2F,CACNG1,RALA,POLR2D,PDIA3,NOTUM,POLR2B,EP300,GNB1,CAMK2D,POLR2A,FGFR4,MAP2K1,GNG12,PRKCA,CACNG6,ADCY2,CREBBP,PIK3C2G,PRKAR2A,FGFR2,POLR2H,GNG3,RAP1A,GNAI3,RRAS2,GNAO1,RPS6KA1,PRKCB
Polyamine Regulation in Colon Cancer	1.14	0.227	NaN	PPARG,MYC,MXD1,SAT1,ODC1
IGF-1 Signaling	1.13	0.152	NaN	RAP1B,RPS6KB1,CTGF,RALA,YWHAE,PRKAR2A,PIK3C2G,FGFR2,IGFBP5,IGFBP7,RAP1A,IGFBP2,JUN,RRAS2,FGFR4,CYR61,MAP2K1
Pancreatic Adenocarcinoma Signaling	1.13	0.15	NaN	PLD2,E2F4,NAPEPLD,RALA,PIK3C2G,FGFR2,MAPK12,CCND1,PLD1,TGFBR2,HMOX1,CCNE1,TGFB1,FGFR4,TGFB3,NOTCH1,MAP2K1,E2F8
Antiproliferative Role of Somatostatin Receptor 2	1.11	0.16	NaN	RAP1B,NOS1,GNB1,SRC,RALA,RRAS2,FGFR4,PIK3C2G,FGFR2,GNG3,RAP1A,MAP2K1,GNG12
Vitamin-C Transport	1.11	0.25	NaN	SLC2A1,TXN,NXN,SLC2A3
Calcium Transport I	1.11	0.3	NaN	ATP2B1,ATP2A3,ATP2A1
UVB-Induced MAPK Signaling	1.1	0.167	NaN	RPS6KB1,MAPK14,JUN,FGFR4,PIK3C2G,RPS6KA3,FGFR2,MAPK12,MAP2K1,PRKCB,PRKCA
GNRH Signaling	1.08	0.14	NaN	RAP1B,CACNG6,SRC,ADCY2,CACNG1,RALA,PAK6,EGR1,CREBBP,PRKAR2A,MMP2,MAPK12,RAP1A,EP300,GNB1,GNAI3,JUN,MAPK14,RRAS2,CAMK2D,PAK2,MAP2K1,PRKCB,PRKCA
Opioid Signaling Pathway	1.07	0.134	NaN	RAP1B,NOS1,PLD2,CACNG1,RALA,CLTB,RPS6KA3,EP300,MYC,GNB1,CAMK2D,MAP2K1,FGR,PRKCA,CACNG6,RPS6KB1,SRC,GRK4,AP2M1,ADCY2,CREBBP,PIK3C2G,PRKAR2A,RGS6,MAPK12,RAC3,RAP1A,GNAI3,ARRB2,RRAS2,GNAO1,RPS6KA1,PRKCB
Dopamine Degradation	1.07	0.189	NaN	ALDH4A1,ALDH2,MAOB,SULT1A1,ALDH3A2,ALDH1A2,SULT6B1
Creatine-phosphate Biosynthesis	1.05	0.4	NaN	CKB,CKM
2-ketoglutarate Dehydrogenase Complex	1.05	0.4	NaN	DLD,OGDH
Serine Biosynthesis	1.05	0.4	NaN	PSPH,PHGDH
Eumelanin Biosynthesis	1.05	0.4	NaN	MIF,DCT
Citrulline-Nitric Oxide Cycle	1.05	0.4	NaN	NOS1,NOS2
Galactose Degradation I (Leloir Pathway)	1.05	0.4	NaN	GALE,GALM
Glutamate Degradation III (via 4-aminobutyrate)	1.05	0.4	NaN	SUCLG2,ALDH5A1
Protein Ubiquitination Pathway	1.05	0.132	NaN	UBR2,DNAJC12,HSPB8,ANAPC10,USP54,CDC23,DNAJC10,DNAJC15,DNAJA1,USP39,ELOC,SMURF1,USP7,PSMD10,USP13,HSPA12B,HSPE1,USP10,DNAJB1,NEDD4L,PSMB4,USP19,DNAJC2,SKP2,UBE2G2,PSMC1,RBX1,PSMA5,BAP1,RPS27A,HSP90AA1,HSPB7,USP37,CDC34,HSPB1
IL-7 Signaling Pathway	1.04	0.154	NaN	SLC2A1,PIK3C2G,FGFR2,GSK3A,MAPK12,FOXG1,CCND1,PAX5,MYC,JUN,MAPK14,FGFR4,STAT5B,CDC25A
CDP-diacylglycerol Biosynthesis I	1	0.208	NaN	GPAM,LPCAT4,TAZ,LPGAT1,GPAT4
Glucose and Glucose-1-phosphate Degradation	1	0.273	NaN	PGM1,RGN,PGM2
Triacylglycerol Biosynthesis	0.989	0.174	NaN	GPAM,LPCAT4,DBT,TAZ,ELOVL1,Plpp1,LPGAT1,GPAT4
Thiamin Salvage III	0.98	1	NaN	TPK1
Glutamine Biosynthesis I	0.98	1	NaN	GLUL
Sorbitol Degradation I	0.98	1	NaN	SORD
Asparagine Biosynthesis I	0.98	1	NaN	ASNS
Adenine and Adenosine Salvage VI	0.98	1	NaN	ADK
UDP-N-acetyl-D-galactosamine Biosynthesis I	0.98	1	NaN	GALE
Synaptic Long Term Potentiation	0.97	0.143	NaN	RAP1B,RALA,PDIA3,PPP1R3C,CREBBP,PRKAR2A,NOTUM,RAP1A,EP300,RRAS2,CAMK2D,PPP1R10,PPP1R7,RPS6KA1,PPP1CA,MAP2K1,PRKCA,PRKCB
Inhibition of Matrix Metalloproteases	0.969	0.179	NaN	MMP14,MMP8,THBS2,MMP2,MMP11,A2M,TIMP2
autophagy	0.961	0.161	NaN	CTSZ,ATG5,CTSH,ATG4B,WIPI1,ATG3,LAMP1,VPS33B,SQSTM1,CTSC
CNTF Signaling	0.955	0.157	NaN	RAP1B,RPS6KB1,RALA,RRAS2,FGFR4,PIK3C2G,RPS6KA3,FGFR2,RPS6KA1,RAP1A,MAP2K1
Bladder Cancer Signaling	0.953	0.149	NaN	RAP1B,RALA,MMP14,FGF8,MMP2,RAP1A,CCND1,MYC,RRAS2,FGF10,THBS1,MMP8,MMP11,MAP2K1
VDR/RXR Activation	0.953	0.154	NaN	WT1,SERPINB1,PDGFA,MXD1,HOXA10,NCOR1,IGFBP5,SEMA3B,RXRA,PRKCB,EP300,PRKCA
Role of MAPK Signaling in the Pathogenesis of Influenza	0.953	0.154	NaN	RAP1B,PLA2G4A,PLA2G6,RALA,RRAS2,MAPK14,PLA2G12B,MAPK12,RAP1A,MAP2K1,PAFAH1B3,PRKCA
Valine Degradation I	0.952	0.222	NaN	HIBADH,DLD,DBT,ALDH6A1
Tryptophan Degradation X (Mammalian, via Tryptamine)	0.945	0.2	NaN	ALDH4A1,ALDH2,MAOB,ALDH3A2,ALDH1A2
Tryptophan Degradation III (Eukaryotic)	0.945	0.2	NaN	ACAT2,HACD1,ACAT1,HACD2,HADH
HGF Signaling	0.94	0.143	NaN	RAP1B,RALA,ITGA2,PIK3C2G,ITGA5,FGFR2,MAPK12,RAP1A,CCND1,ELF2,JUN,RRAS2,ELF3,FGFR4,MAP2K1,PRKCB,PRKCA
STAT3 Pathway	0.93	0.146	NaN	RAP1B,SRC,RALA,FGFR2,MAPK12,RAP1A,MYC,TGFBR2,MAPK14,RRAS2,TGFB1,FGFR4,BMP6,MAP2K1,CDC25A
Wnt/Ca+ pathway	0.926	0.159	NaN	FZD8,DVL2,PDIA3,CREBBP,NOTUM,SMO,FZD1,EP300,WNT5A,PRKCA
Renin-Angiotensin Signaling	0.922	0.141	NaN	RAP1B,ADCY2,RALA,PAK6,PRKAR2A,PIK3C2G,FGFR2,MAPK12,SHE,RAP1A,JUN,MAPK14,RRAS2,FGFR4,PAK2,MAP2K1,PRKCB,PRKCA
GM-CSF Signaling	0.922	0.152	NaN	RAP1B,CAMK2D,RALA,RRAS2,FGFR4,PIK3C2G,FGFR2,STAT5B,RAP1A,MAP2K1,CCND1,PRKCB
Glioma Signaling	0.915	0.142	NaN	RAP1B,E2F4,IGF2,RALA,CAMK2D,RRAS2,PDGFA,FGFR4,PIK3C2G,FGFR2,IDH2,CCND1,RAP1A,MAP2K1,E2F8,PRKCB,PRKCA
Guanosine Nucleotides Degradation III	0.91	0.25	NaN	NT5C3A,GDA,NT5C1B
Pregnenolone Biosynthesis	0.91	0.25	NaN	CYP11A1,CYP26B1,CYP26A1
Pyruvate Fermentation to Lactate	0.908	0.333	NaN	LDHA,LDHB
Glycogen Biosynthesis II (from UDP-D-Glucose)	0.908	0.333	NaN	GYG1,GYS2
Cell Cycle Control of Chromosomal Replication	0.898	0.161	NaN	CDT1,CDC6,CDK11A,ORC5,CDC7,CDK14,CDK9,ORC4,MCM4
NAD Salvage Pathway II	0.889	0.192	NaN	NT5C3A,ACP2,ACP1,NT5C1B,ACP5
Phosphatidylglycerol Biosynthesis II (Non-plastidic)	0.889	0.192	NaN	GPAM,LPCAT4,TAZ,LPGAT1,GPAT4
Purine Nucleotides Degradation II (Aerobic)	0.885	0.211	NaN	ADA2,NT5C3A,GDA,NT5C1B
Histamine Degradation	0.885	0.211	NaN	ALDH4A1,ALDH2,ALDH3A2,ALDH1A2
DNA damage-induced 14-3-3œÉ Signaling	0.885	0.211	NaN	CCNE1,CCNE2,CCNB2,CCNB1
Systemic Lupus Erythematosus Signaling	0.865	0.129	NaN	RAP1B,RALA,PRPF3,PRPF39,PRPF4,C8A,SART1,RNPC3,JUN,FGFR4,PRPF40A,SNRPD3,SNU13,PRPF31,SNRPA1,LSM4,PRPF38A,PIK3C2G,FGFR2,PRPF38B,RAP1A,C5,RRAS2,CREM,SNRPB2,SNRNP200,C8B,C6,C8G,PIM2
IL-15 Signaling	0.835	0.146	NaN	RAP1B,RALA,RRAS2,MAPK14,FGFR4,PIK3C2G,FGFR2,STAT5B,MAPK12,RAP1A,MAP2K1,RAC3
Leukotriene Biosynthesis	0.83	0.231	NaN	MGST2,ALOX5,MGST3
NAD Phosphorylation and Dephosphorylation	0.83	0.231	NaN	ACP2,ACP1,ACP5
Glycogen Degradation II	0.83	0.231	NaN	PYGM,PGM1,PGM2
Cholecystokinin/Gastrin-mediated Signaling	0.829	0.14	NaN	RND2,RAP1B,SRC,RALA,MAPK12,RAP1A,JUN,MAPK14,RRAS2,RHOG,RND3,CREM,MAP2K1,PRKCA,PRKCB
Non-Small Cell Lung Cancer Signaling	0.808	0.145	NaN	RAP1B,FHIT,RALA,RRAS2,FGFR4,PIK3C2G,FGFR2,RXRA,RAP1A,MAP2K1,CCND1,PRKCA
Neurotrophin/TRK Signaling	0.808	0.145	NaN	RAP1B,RALA,RRAS2,JUN,FGFR4,CREBBP,PIK3C2G,FGFR2,RPS6KA1,RAP1A,MAP2K1,EP300
Fc Epsilon RI Signaling	0.802	0.136	NaN	RAP1B,RALA,PIK3C2G,FGFR2,MAPK12,RAP1A,RAC3,PLA2G4A,PLA2G6,MAPK14,RRAS2,FGFR4,PLA2G12B,MAP2K1,LCP2,PRKCA,PRKCB
MIF Regulation of Innate Immunity	0.802	0.163	NaN	PLA2G4A,PLA2G6,MIF,JUN,PLA2G12B,MAPK12,NOS2
Thioredoxin Pathway	0.792	0.286	NaN	TXN,NXN
Acetyl-CoA Biosynthesis I (Pyruvate Dehydrogenase Complex)	0.792	0.286	NaN	DLD,DBT
Telomerase Signaling	0.792	0.137	NaN	RAP1B,HDAC4,RALA,HDAC2,DKC1,PIK3C2G,FGFR2,RAP1A,PTGES3,MYC,ELF2,RRAS2,ELF3,FGFR4,HSP90AA1,MAP2K1
Reelin Signaling in Neurons	0.789	0.141	NaN	SRC,ARHGEF12,NDEL1,FGFR4,ITGA2,PIK3C2G,ITGA5,FGFR2,ARHGEF2,MAPK12,ARHGEF10,FGR,PAFAH1B3
Superpathway of Cholesterol Biosynthesis	0.788	0.179	NaN	FDPS,SQLE,ACAT2,ACAT1,HSD17B7
EGF Signaling	0.77	0.147	NaN	RPS6KB1,SRC,MAPK14,JUN,FGFR4,PIK3C2G,FGFR2,MAPK12,MAP2K1,PRKCA
LPS-stimulated MAPK Signaling	0.765	0.14	NaN	RAP1B,RALA,RRAS2,MAPK14,JUN,FGFR4,PIK3C2G,FGFR2,MAPK12,RAP1A,MAP2K1,PRKCB,PRKCA
NF-Œ∫B Activation by Viruses	0.765	0.14	NaN	RAP1B,RALA,RRAS2,FGFR4,ITGA2,PIK3C2G,ITGA5,FGFR2,ELP1,RAP1A,ITGB5,PRKCB,PRKCA
LPS/IL-1 Mediated Inhibition of RXR Function	0.763	0.126	NaN	ALDH4A1,SOD3,ALDH2,MAOB,JUN,NR1I2,ALDH3A2,HS6ST2,XPO1,FABP3,ALDH6A1,ALDH5A1,GSTK1,MGST1,CPT1A,GSTM3,ALDH8A1,SULT2B1,FABP2,MGST2,SREBF1,SULT1A1,ALDH1A2,PLTP,RXRA,ABCC4,GSTP1,MGST3
D-myo-inositol (1,4,5,6)-Tetrakisphosphate Biosynthesis	0.762	0.132	NaN	DUSP8,MDP1,ACP1,ACP5,HACD2,PTPRF,MTMR8,NUDT5,SET,DUSP5,ATP1A1,PPP1R7,PPM1H,TPTE2,DUSP23,PPP1CA,PTPRN,DUSP16,CDC25A
D-myo-inositol (3,4,5,6)-tetrakisphosphate Biosynthesis	0.762	0.132	NaN	DUSP8,MDP1,ACP1,ACP5,HACD2,PTPRF,MTMR8,NUDT5,SET,DUSP5,ATP1A1,PPP1R7,PPM1H,TPTE2,DUSP23,PPP1CA,PTPRN,DUSP16,CDC25A
Isoleucine Degradation I	0.758	0.214	NaN	ACAT2,ACAT1,DLD
Small Cell Lung Cancer Signaling	0.756	0.141	NaN	NOS1,MYC,CCNE1,FHIT,CCNE2,FGFR4,PIK3C2G,CKS1B,FGFR2,RXRA,CCND1,SKP2
Melanoma Signaling	0.735	0.148	NaN	RAP1B,RALA,RRAS2,FGFR4,PIK3C2G,FGFR2,RAP1A,MAP2K1,CCND1
Cell Cycle Regulation by BTG Family Proteins	0.732	0.162	NaN	CCNE1,CCNE2,E2F4,CCND1,E2F8,PRMT1
Semaphorin Signaling in Neurons	0.731	0.151	NaN	RND2,ARHGEF12,RHOG,RND3,PAK6,PAK2,LIMK2,NRP1
Fatty Acid Œ±-oxidation	0.715	0.182	NaN	ALDH4A1,ALDH2,ALDH3A2,ALDH1A2
IL-2 Signaling	0.714	0.143	NaN	RAP1B,RALA,RRAS2,JUN,FGFR4,PIK3C2G,FGFR2,STAT5B,RAP1A,MAP2K1
Spliceosomal Cycle	0.703	0.5	NaN	U2AF2
Epoxysqualene Biosynthesis	0.703	0.5	NaN	SQLE
Œ≤-alanine Degradation I	0.703	0.5	NaN	ALDH6A1
Spermine Biosynthesis	0.703	0.5	NaN	AMD1
Glycine Biosynthesis III	0.703	0.5	NaN	AGXT2
Palmitate Biosynthesis I (Animals)	0.703	0.5	NaN	OXSM
L-cysteine Degradation III	0.703	0.5	NaN	GOT1
Spermidine Biosynthesis I	0.703	0.5	NaN	AMD1
Fatty Acid Biosynthesis Initiation II	0.703	0.5	NaN	OXSM
Putrescine Biosynthesis III	0.703	0.5	NaN	ODC1
Formaldehyde Oxidation II (Glutathione-dependent)	0.703	0.5	NaN	ESD
Glycine Biosynthesis I	0.703	0.5	NaN	SHMT1
Triacylglycerol Degradation	0.7	0.148	NaN	DDHD2,CES1,LPL,NOTUM,LIPG,PLA1A,RPE65,AARSD1
Sonic Hedgehog Signaling	0.699	0.167	NaN	ARRB2,GLI3,PRKAR2A,SMO,CCNB1
Airway Pathology in Chronic Obstructive Pulmonary Disease	0.697	0.25	NaN	MMP8,MMP2
Histidine Degradation III	0.697	0.25	NaN	FTCD,AMDHD1
Purine Ribonucleosides Degradation to Ribose-1-phosphate	0.697	0.25	NaN	ADA2,PGM2
Role of Oct4 in Mammalian Embryonic Stem Cell Pluripotency	0.696	0.152	NaN	NR2F1,FAM208A,AQR,FOXA2,BMI1,NR2F2,NR2F6
Superpathway of Citrulline Metabolism	0.694	0.2	NaN	NOS1,OAT,NOS2
Glycogen Degradation III	0.694	0.2	NaN	PYGM,PGM1,PGM2
IL-3 Signaling	0.661	0.135	NaN	RAP1B,RALA,RRAS2,JUN,FGFR4,PIK3C2G,FGFR2,STAT5B,RAP1A,MAP2K1,PRKCB,PRKCA
JAK/Stat Signaling	0.661	0.135	NaN	RAP1B,RALA,PIAS2,RRAS2,PIAS4,JUN,FGFR4,PIK3C2G,FGFR2,STAT5B,RAP1A,MAP2K1
Aldosterone Signaling in Epithelial Cells	0.647	0.125	NaN	PDIA3,DNAJC12,PIK3C2G,NOTUM,HSPB8,FGFR2,DNAJC10,DNAJC2,DNAJC15,DNAJA1,HSPA12B,FGFR4,HSPE1,HSP90AA1,HSPB7,DNAJB1,MAP2K1,AHCY,PRKCB,HSPB1,PRKCA
Unfolded protein response	0.642	0.143	NaN	PPARG,CALR,SREBF1,CEBPD,DNAJA2,OS9,NFE2L2,CEBPG
Adenosine Nucleotides Degradation II	0.637	0.188	NaN	ADA2,NT5C3A,NT5C1B
NGF Signaling	0.632	0.128	NaN	RAP1B,RPS6KB1,RALA,CREBBP,PIK3C2G,RPS6KA3,FGFR2,MAPK12,RAP1A,EP300,RRAS2,RHOG,SMPD4,FGFR4,RPS6KA1,MAP2K1
PTEN Signaling	0.632	0.128	NaN	RAP1B,RPS6KB1,RALA,ITGA2,ITGA5,FGFR2,GSK3A,FOXG1,RAP1A,RAC3,CCND1,TGFBR2,MAGI1,RRAS2,FGFR4,MAP2K1
GDNF Family Ligand-Receptor Interactions	0.626	0.134	NaN	RAP1B,RALA,PDLIM7,RRAS2,JUN,FGFR4,PIK3C2G,FGFR2,MAPK12,RAP1A,MAP2K1
PXR/RXR Activation	0.626	0.138	NaN	CPT1A,PCK2,NR1I2,ALDH3A2,PRKAR2A,G6PC,HNF4A,RXRA,UGT1A1
Oncostatin M Signaling	0.626	0.15	NaN	RAP1B,RALA,RRAS2,STAT5B,RAP1A,MAP2K1
4-1BB Signaling in T Lymphocytes	0.621	0.156	NaN	MAPK14,JUN,ELP1,MAPK12,MAP2K1
IL-17 Signaling	0.618	0.132	NaN	RAP1B,RALA,RRAS2,MAPK14,JUN,FGFR4,PIK3C2G,FGFR2,MAPK12,NOS2,RAP1A,MAP2K1
Estrogen Biosynthesis	0.594	0.146	NaN	POR,CYP1A1,CYP4B1,HSD17B7,HSD17B12,CYP2J2
Superpathway of Geranylgeranyldiphosphate Biosynthesis I (via Mevalonate)	0.585	0.176	NaN	FDPS,ACAT2,ACAT1
Angiopoietin Signaling	0.583	0.131	NaN	RAP1B,RALA,RRAS2,PAK6,FGFR4,PAK2,PIK3C2G,FGFR2,ELP1,STAT5B,RAP1A
Bupropion Degradation	0.581	0.16	NaN	POR,CYP1A1,CYP4B1,CYP2J2
Death Receptor Signaling	0.577	0.129	NaN	ACIN1,ACTA2,PARP4,TNFSF10,TBK1,HSPB7,SPTAN1,ACTC1,ACTG1,ARHGDIB,ACTA1,HSPB1
Adrenomedullin signaling pathway	0.57	0.12	NaN	RAP1B,PPARG,ADCY2,RALA,C3,PDIA3,PRKAR2A,PIK3C2G,NOTUM,FGFR2,MMP2,GSK3A,MAPK12,SHE,RAP1A,GPR182,MAPK14,RRAS2,PRKG1,TFAP2A,FGFR4,CFH,RXRA,MAP2K1
Myc Mediated Apoptosis Signaling	0.569	0.132	NaN	RAP1B,MYC,RALA,RRAS2,YWHAE,FGFR4,PIK3C2G,FGFR2,MAPK12,RAP1A
Growth Hormone Signaling	0.562	0.129	NaN	RPS6KB1,IGF2,FGFR4,PIK3C2G,RPS6KA3,FGFR2,RPS6KA1,STAT5B,A2M,PRKCB,PRKCA
Insulin Receptor Signaling	0.559	0.122	NaN	RAP1B,RPS6KB1,RALA,PPP1R3C,PRKAR2A,PIK3C2G,FGFR2,GSK3A,RAP1A,PTPRF,GYS2,RRAS2,PPP1R10,PPP1R7,FGFR4,EIF2B1,PPP1CA,MAP2K1
3-phosphoinositide Biosynthesis	0.557	0.119	NaN	SRC,DUSP8,PIK3C2G,MDP1,ACP1,FGFR2,ACP5,HACD2,PTPRF,MTMR8,NUDT5,SET,DUSP5,ATP1A1,PPP1R7,FGFR4,PPM1H,DUSP23,TPTE2,PPP1CA,PTPRN,PI4KB,DUSP16,CDC25A
Embryonic Stem Cell Differentiation into Cardiac Lineages	0.55	0.2	NaN	TBXT,ISL1
GDP-glucose Biosynthesis	0.55	0.2	NaN	PGM1,PGM2
NADH Repair	0.549	0.333	NaN	GAPDH
Methylglyoxal Degradation I	0.549	0.333	NaN	HAGH
5-aminoimidazole Ribonucleotide Biosynthesis I	0.549	0.333	NaN	PPAT
Proline Degradation	0.549	0.333	NaN	ALDH4A1
1,25-dihydroxyvitamin D3 Biosynthesis	0.549	0.333	NaN	POR
Tetrahydrobiopterin Biosynthesis I	0.549	0.333	NaN	PTS
D-glucuronate Degradation I	0.549	0.333	NaN	DCXR
Methionine Salvage II (Mammalian)	0.549	0.333	NaN	BHMT
Biotin-carboxyl Carrier Protein Assembly	0.549	0.333	NaN	ACACB
Thiosulfate Disproportionation III (Rhodanese)	0.549	0.333	NaN	MOCS3
Tetrahydrobiopterin Biosynthesis II	0.549	0.333	NaN	PTS
S-adenosyl-L-methionine Biosynthesis	0.549	0.333	NaN	MAT1A
Amyloid Processing	0.549	0.137	NaN	CAPN8,CAPNS1,MAPK14,PRKAR2A,CSNK1D,BACE2,MAPK12
HMGB1 Signaling	0.545	0.122	NaN	RND2,RAP1B,KAT7,RALA,PIK3C2G,FGFR2,MAPK12,RAP1A,JUN,MAPK14,RRAS2,RHOG,RND3,TGFB1,FGFR4,TGFB3,MAP2K1
Regulation of IL-2 Expression in Activated and Anergic T Lymphocytes	0.542	0.128	NaN	RAP1B,TGFBR2,RALA,RRAS2,JUN,BCL10,TGFB1,TGFB3,MAPK12,RAP1A,MAP2K1
Phagosome Formation	0.531	0.122	NaN	RND2,MRC1,FN1,PDIA3,VTN,ITGA2,PIK3C2G,NOTUM,FGFR2,ITGA5,MBL2,RHOG,RND3,FGFR4,PRKCA,PRKCB
Relaxin Signaling	0.529	0.12	NaN	RAP1B,ADCY2,NAPEPLD,PRKAR2A,PIK3C2G,FGFR2,PDE4B,GNG3,RAP1A,GNB1,GNAI3,JUN,FGFR4,GDE1,GNAO1,SMPDL3B,NOS2,MAP2K1,GNG12
3-phosphoinositide Degradation	0.529	0.12	NaN	DUSP8,MDP1,ACP1,ACP5,HACD2,PTPRF,MTMR8,NUDT5,SET,DUSP5,ATP1A1,PPP1R7,PPM1H,TPTE2,DUSP23,PPP1CA,PTPRN,DUSP16,CDC25A
ErbB4 Signaling	0.527	0.128	NaN	RAP1B,RALA,RRAS2,FGFR4,PIK3C2G,FGFR2,RAP1A,MAP2K1,PRKCB,PRKCA
Apoptosis Signaling	0.52	0.125	NaN	ACIN1,RAP1B,ENDOG,CAPN8,CAPNS1,RALA,RRAS2,SPTAN1,RPS6KA1,RAP1A,MAP2K1,PRKCA
Ubiquinol-10 Biosynthesis (Eukaryotic)	0.495	0.158	NaN	CYP11A1,CYP26B1,CYP26A1
Dolichyl-diphosphooligosaccharide Biosynthesis	0.491	0.182	NaN	DPM1,ALG1
iNOS Signaling	0.481	0.133	NaN	MAPK14,JUN,CREBBP,IRAK3,MAPK12,NOS2
D-myo-inositol-5-phosphate Metabolism	0.475	0.117	NaN	DUSP8,MDP1,ACP1,ACP5,HACD2,PTPRF,MTMR8,NUDT5,SET,DUSP5,ATP1A1,PPP1R7,PPM1H,TPTE2,DUSP23,PPP1CA,PTPRN,DUSP16,CDC25A
Activation of IRF by Cytosolic Pattern Recognition Receptors	0.472	0.127	NaN	JUN,PPIB,CREBBP,TBK1,ELP1,IRF9,ADAR,MAPK12
Melatonin Signaling	0.47	0.125	NaN	GNAI3,CAMK2D,PDIA3,GNAO1,PRKAR2A,NOTUM,MAP2K1,PRKCB,PRKCA
Ethanol Degradation II	0.463	0.135	NaN	ALDH4A1,ALDH2,ALDH3A2,ALDH1A2,ACSS1
Cancer Drug Resistance By Drug Efflux	0.453	0.127	NaN	RAP1B,RALA,RRAS2,YBX1,FOXG1,RAP1A,MAP2K1
FGF Signaling	0.451	0.121	NaN	FGF10,MAPK14,FGFR4,CREBBP,PIK3C2G,FGF8,FGFR2,MAPK12,MAP2K1,EP300,PRKCA
Ephrin B Signaling	0.451	0.123	NaN	GNB1,GNAI3,EFNB2,CXCR4,GNAO1,ACP1,GNG3,RAC3,GNG12
Dopamine-DARPP32 Feedback in cAMP Signaling	0.449	0.116	NaN	NOS1,ADCY2,PDIA3,PPP1R3C,CREBBP,PRKAR2A,NOTUM,CSNK1D,ATP2A3,EP300,ATP2A1,GNAI3,PRKG1,PPP1R10,PPP1R7,CREM,PPP1CA,PRKCB,PRKCA
Arsenate Detoxification I (Glutaredoxin)	0.447	0.25	NaN	AS3MT
Pentose Phosphate Pathway (Oxidative Branch)	0.447	0.25	NaN	G6PD
Spermine and Spermidine Degradation I	0.447	0.25	NaN	SAT1
Glutathione Redox Reactions II	0.447	0.25	NaN	PDIA3
Geranylgeranyldiphosphate Biosynthesis	0.447	0.25	NaN	FDPS
Melatonin Degradation II	0.447	0.25	NaN	MAOB
Molybdenum Cofactor Biosynthesis	0.447	0.25	NaN	MOCS3
Acetate Conversion to Acetyl-CoA	0.447	0.25	NaN	ACSS1
Assembly of RNA Polymerase I Complex	0.441	0.167	NaN	POLR2F,POLR1B
GŒ±s Signaling	0.438	0.118	NaN	GNB1,SRC,ADCY2,RAPGEF2,CREBBP,PRKAR2A,GNG3,RAP1A,MAP2K1,ADORA2A,GNG12,ADRB3,EP300
IL-1 Signaling	0.434	0.12	NaN	GNB1,GNAI3,ADCY2,MAPK14,JUN,GNAO1,PRKAR2A,IRAK3,GNG3,MAPK12,GNG12
Pyridoxal 5'-phosphate Salvage Pathway	0.432	0.123	NaN	GRK4,PAK2,CSNK1D,G6PC,LIMK2,TTK,NEK2,MAP2K1
Acetone Degradation I (to Methylglyoxal)	0.414	0.133	NaN	POR,CYP1A1,CYP4B1,CYP2J2
FcŒ≥RIIB Signaling in B Lymphocytes	0.4	0.118	NaN	RAP1B,CACNG6,CACNG1,RALA,RRAS2,FGFR4,PIK3C2G,FGFR2,MAPK12,RAP1A
Assembly of RNA Polymerase III Complex	0.396	0.154	NaN	GTF3C2,SF3A1
Oleate Biosynthesis II (Animals)	0.396	0.154	NaN	UFSP2,ALDH6A1
Cholesterol Biosynthesis I	0.396	0.154	NaN	SQLE,HSD17B7
Urate Biosynthesis/Inosine 5'-phosphate Degradation	0.396	0.154	NaN	NT5C3A,NT5C1B
Mevalonate Pathway I	0.396	0.154	NaN	ACAT2,ACAT1
Cholesterol Biosynthesis II (via 24,25-dihydrolanosterol)	0.396	0.154	NaN	SQLE,HSD17B7
Cholesterol Biosynthesis III (via Desmosterol)	0.396	0.154	NaN	SQLE,HSD17B7
Nitric Oxide Signaling in the Cardiovascular System	0.395	0.115	NaN	PRKAR2A,PIK3C2G,FGFR2,ATP2A3,ADRB3,ATP2A1,PRKG1,FGFR4,CAV1,HSP90AA1,MAP2K1,PRKCA,PRKCB
CCR5 Signaling in Macrophages	0.388	0.116	NaN	GNB1,GNAI3,CACNG6,CACNG1,MAPK14,JUN,GNG3,MAPK12,GNG12,PRKCB,PRKCA
Noradrenaline and Adrenaline Degradation	0.388	0.125	NaN	ALDH4A1,ALDH2,MAOB,ALDH3A2,ALDH1A2
Hepatic Cholestasis	0.387	0.112	NaN	ADCY2,GCGR,SLC4A2,PRKAR2A,SLC22A7,IRAK3,MAPK12,HSD3B7,JUN,NR1I2,SREBF1,TGFB1,FGFR4,TGFB3,HNF4A,RXRA,PRKCA,PRKCB
Synaptic Long Term Depression	0.373	0.111	NaN	RAP1B,NOS1,CACNG6,CACNG1,RALA,PDIA3,NOTUM,RAP1A,PLA2G4A,PLA2G6,GNAI3,RRAS2,PRKG1,GNAO1,PLA2G12B,NOS2,MAP2K1,PAFAH1B3,PRKCB,PRKCA
Protein Citrullination	0.372	0.2	NaN	PADI2
2-oxobutanoate Degradation I	0.372	0.2	NaN	DLD
Trans, trans-farnesyl Diphosphate Biosynthesis	0.372	0.2	NaN	FDPS
dTMP De Novo Biosynthesis	0.372	0.2	NaN	SHMT1
Tyrosine Degradation I	0.372	0.2	NaN	GSTZ1
Folate Polyglutamylation	0.372	0.2	NaN	SHMT1
HIPPO signaling	0.369	0.115	NaN	YWHAE,PPP1R10,PPP1R7,RASSF6,PPP1R3C,CSNK1D,TAZ,PPP1CA,AMOT,SKP2
Granulocyte Adhesion and Diapedesis	0.363	0.11	NaN	CXCR4,MMP14,ITGA2,ITGA5,MMP2,CLDN7,CLDN6,C5,GNAI3,CLDN5,CLDN4,CDH5,CLDN1,MMP8,EZR,CXCL14,MMP11,CLDN9,CLDN3,HSPB1
Role of IL-17A in Arthritis	0.361	0.116	NaN	MAPK14,FGFR4,PIK3C2G,FGFR2,RPS6KA1,MAPK12,NOS2,MAP2K1
Sphingosine-1-phosphate Signaling	0.36	0.112	NaN	RND2,ADCY2,PDIA3,PDGFA,PIK3C2G,NOTUM,FGFR2,GNAI3,RHOG,SMPD4,RND3,ACER1,FGFR4,CASP1
eNOS Signaling	0.359	0.11	NaN	ADCY2,CHRNA1,AQP11,PRKAR2A,PIK3C2G,FGFR2,AQP1,AQP8,CHRND,CCNA2,AQP3,CHRNG,CCNA1,PRKG1,FGFR4,CAV1,HSP90AA1,PRKCA,PRKCB
Superpathway of Melatonin Degradation	0.344	0.114	NaN	POR,MAOB,CYP1A1,SULT1A1,CYP4B1,SULT6B1,CYP2J2,UGT1A1
Sperm Motility	0.337	0.11	NaN	SLC16A10,TWF1,ZP3,PDIA3,PRKAR2A,NOTUM,PDE4B,PLA2G4A,PLA2G6,PRKG1,PLA2G12B,PRKCA,PRKCB,PAFAH1B3
IL-22 Signaling	0.331	0.125	NaN	MAPK14,STAT5B,MAPK12
Natural Killer Cell Signaling	0.325	0.109	NaN	RAP1B,RALA,RRAS2,PAK6,FGFR4,PAK2,PIK3C2G,FGFR2,RAC3,RAP1A,MAP2K1,LCP2,PRKCB,PRKCA
Role of p14/p19ARF in Tumor Suppression	0.325	0.116	NaN	NPM1,FGFR4,PIK3C2G,SF3A1,FGFR2
Circadian Rhythm Signaling	0.316	0.118	NaN	BHLHE40,CREBBP,CSNK1D,EP300
Arginine Biosynthesis IV	0.314	0.167	NaN	OAT
Proline Biosynthesis II (from Arginine)	0.314	0.167	NaN	OAT
Chondroitin and Dermatan Biosynthesis	0.314	0.167	NaN	CHPF2
Arginine Degradation VI (Arginase 2 Pathway)	0.314	0.167	NaN	OAT
Glycerol Degradation I	0.314	0.167	NaN	GK5
UDP-N-acetyl-D-glucosamine Biosynthesis II	0.314	0.167	NaN	UAP1
Zymosterol Biosynthesis	0.314	0.167	NaN	HSD17B7
NAD Biosynthesis III	0.314	0.167	NaN	NAMPT
MSP-RON Signaling Pathway	0.314	0.111	NaN	ACTA2,FGFR4,PIK3C2G,FGFR2,NOS2,ACTC1,ACTG1,ACTA1
SAPK/JNK Signaling	0.314	0.109	NaN	RAP1B,GNB1,RALA,RRAS2,DUSP8,JUN,FGFR4,PIK3C2G,FGFR2,MAPK12,RAP1A,RAC3
Stearate Biosynthesis I (Animals)	0.306	0.114	NaN	BDH2,LPCAT4,DBT,ELOVL1,HNF4A
IL-17A Signaling in Gastric Cells	0.306	0.12	NaN	MAPK14,JUN,MAPK12
Role of JAK family kinases in IL-6-type Cytokine Signaling	0.306	0.12	NaN	MAPK14,STAT5B,MAPK12
Amyotrophic Lateral Sclerosis Signaling	0.303	0.108	NaN	NOS1,CAPN8,CAPNS1,FGFR4,GPX1,PIK3C2G,CASP1,GLUL,FGFR2,SOD1,RNF19A,SSR4
GPCR-Mediated Integration of Enteroendocrine Signaling Exemplified by an L Cell	0.3	0.11	NaN	GNAI3,CCKAR,ADCY2,PDIA3,SSTR5,PRKAR2A,NOTUM,ADRB3
MIF-mediated Glucocorticoid Regulation	0.296	0.114	NaN	PLA2G4A,PLA2G6,MIF,PLA2G12B
IL-17A Signaling in Fibroblasts	0.296	0.114	NaN	MAPK14,JUN,CEBPD,MAPK12
Mismatch Repair in Eukaryotes	0.292	0.125	NaN	MLH1,EXO1
Chondroitin Sulfate Degradation (Metazoa)	0.292	0.125	NaN	GALNS,SPAM1
Parkinson's Signaling	0.292	0.125	NaN	MAPK14,MAPK12
GPCR-Mediated Nutrient Sensing in Enteroendocrine Cells	0.291	0.107	NaN	GNAI3,CACNG6,ADCY2,CACNG1,TRPM5,PDIA3,PRKAR2A,NOTUM,GNG3,GNG12,PRKCB,PRKCA
PEDF Signaling	0.289	0.108	NaN	PPARG,RAP1B,RALA,RRAS2,MAPK14,FGFR4,PIK3C2G,FGFR2,MAPK12,RAP1A
Cardiac Œ≤-adrenergic Signaling	0.289	0.106	NaN	ADCY2,NAPEPLD,PPP1R3C,PRKAR2A,ATP2A3,PDE4B,GNG3,ATP2A1,GNB1,PPP1R10,PPP1R7,GDE1,SMPDL3B,PPP1CA,GNG12
CD28 Signaling in T Helper Cells	0.283	0.106	NaN	ARPC1B,ARPC5,PIK3C2G,FGFR2,MAPK12,ARPC1A,JUN,ACTR3,BCL10,FGFR4,ARPC3,MAP2K1,LCP2,ARPC4
Lipid Antigen Presentation by CD1	0.283	0.115	NaN	CALR,AP2M1,PDIA3
GŒ±q Signaling	0.282	0.106	NaN	RND2,NAPEPLD,PLD2,PIK3C2G,FGFR2,GNG3,PLD1,GYS2,GNB1,HMOX1,RHOG,RND3,FGFR4,MAP2K1,GNG12,PRKCA,PRKCB
Melatonin Degradation I	0.278	0.108	NaN	POR,CYP1A1,SULT1A1,CYP4B1,SULT6B1,CYP2J2,UGT1A1
GŒ±i Signaling	0.277	0.106	NaN	RAP1B,SRC,ADCY2,RALA,PRKAR2A,GNG3,RAP1A,GNB1,GNAI3,RRAS2,RAP1GAP,CAV1,GNG12
Hypoxia Signaling in the Cardiovascular System	0.273	0.107	NaN	UBE2G2,JUN,CREBBP,CSNK1D,HSP90AA1,CDC34,LDHA,EP300
Role of IL-17F in Allergic Inflammatory Airway Diseases	0.272	0.109	NaN	CREBBP,RPS6KA3,RPS6KA1,MAP2K1,EP300
Ceramide Biosynthesis	0.269	0.143	NaN	SPTLC2
Phosphatidylcholine Biosynthesis I	0.269	0.143	NaN	CHPT1
Adenine and Adenosine Salvage III	0.269	0.143	NaN	ADA2
Ceramide Degradation	0.269	0.143	NaN	ACER1
Nicotine Degradation III	0.268	0.107	NaN	POR,CYP1A1,CYP4B1,CYP2J2,Aox2,UGT1A1
Calcium-induced T Lymphocyte Apoptosis	0.264	0.106	NaN	HDAC2,NR4A1,ATP2A3,PRKCB,ATP2A1,EP300,PRKCA
nNOS Signaling in Neurons	0.256	0.106	NaN	NOS1,CAPN8,CAPNS1,PRKCB,PRKCA
Sphingomyelin Metabolism	0.231	0.125	NaN	SMPD4
Sphingosine and Sphingosine-1-phosphate Metabolism	0.2	0.111	NaN	ACER1
Prostanoid Biosynthesis	0.2	0.111	NaN	PTGES3
Citrulline Biosynthesis	0.2	0.111	NaN	OAT
Leucine Degradation I	0.2	0.111	NaN	HMGCL
Folate Transformations I	0.2	0.111	NaN	SHMT1
IL-10 Signaling	0	0.0725	NaN	HMOX1,MAPK14,JUN,BLVRB,MAPK12
Ceramide Signaling	0	0.101	NaN	RAP1B,RALA,RRAS2,JUN,SMPD4,FGFR4,PIK3C2G,FGFR2,RAP1A,MAP2K1
Role of RIG1-like Receptors in Antiviral Innate Immunity	0	0.0682	NaN	CREBBP,TBK1,EP300
Role of Pattern Recognition Receptors in Recognition of Bacteria and Viruses	0	0.102	NaN	PTX3,C3,PIK3C2G,FGFR2,EIF2S1,MAPK12,C5,MBL2,TGFB1,FGFR4,TGFB3,CASP1,PRKCA,PRKCB
Role of PKR in Interferon Induction and Antiviral Response	0	0.0488	NaN	MAPK14,EIF2S1
TREM1 Signaling	0	0.04	NaN	CASP1,ITGA5,STAT5B
Role of NFAT in Regulation of the Immune Response	0	0.104	NaN	RAP1B,RALA,PIK3C2G,CSNK1D,FGFR2,GSK3A,GNG3,RAP1A,GNB1,GNAI3,JUN,RRAS2,FGFR4,GNAO1,XPO1,RCAN3,ELP1,MAP2K1,GNG12,LCP2
CD40 Signaling	0	0.101	NaN	MAPK14,JUN,FGFR4,PIK3C2G,FGFR2,ELP1,MAPK12,MAP2K1
CD27 Signaling in Lymphocytes	0	0.0755	NaN	JUN,ELP1,MAPK12,MAP2K1
Lymphotoxin Œ≤ Receptor Signaling	0	0.0896	NaN	FGFR4,CREBBP,PIK3C2G,FGFR2,ELP1,EP300
CTLA4 Signaling in Cytotoxic T Lymphocytes	0	0.0808	NaN	AP2M1,FGFR4,AP1S2,CLTB,AP1S3,PIK3C2G,FGFR2,LCP2
Induction of Apoptosis by HIV1	0	0.082	NaN	SLC25A4,CXCR4,ELP1,MAPK12,SLC25A5
B Cell Activating Factor Signaling	0	0.0976	NaN	MAPK14,JUN,ELP1,MAPK12
IL-15 Production	0	0.0357	NaN	TWF1
T Helper Cell Differentiation	0	0.0411	NaN	TGFBR2,TGFB1,GATA3
IL-9 Signaling	0	0.0889	NaN	FGFR4,PIK3C2G,FGFR2,STAT5B
Role of Cytokines in Mediating Communication between Immune Cells	0	0.0185	NaN	TGFB1
Dendritic Cell Maturation	0	0.0619	NaN	COL1A2,MAPK14,PDIA3,FSCN1,FGFR4,CREBBP,PIK3C2G,NOTUM,COL2A1,FGFR2,MAPK12,EP300
Neuropathic Pain Signaling In Dorsal Horn Neurons	0	0.087	NaN	SRC,CAMK2D,PDIA3,FGFR4,PRKAR2A,PIK3C2G,NOTUM,FGFR2,PRKCB,PRKCA
Docosahexaenoic Acid (DHA) Signaling	0	0.0769	NaN	FGFR4,PIK3C2G,FGFR2,GSK3A
iCOS-iCOSL Signaling in T Helper Cells	0	0.0407	NaN	CAMK2D,FGFR4,PIK3C2G,FGFR2,LCP2
Role of CHK Proteins in Cell Cycle Checkpoint Control	0	0.0702	NaN	E2F4,TLK2,E2F8,CDC25A
Type I Diabetes Mellitus Signaling	0	0.036	NaN	MAPK14,MAPK12,NOS2,PTPRN
Type II Diabetes Mellitus Signaling	0	0.0909	NaN	PPARG,CACNG6,CACNG1,PKLR,CD36,PIK3C2G,FGFR2,MAPK12,ADIPOR1,SMPD4,SLC2A2,FGFR4,PRKCA,PRKCB
G Protein Signaling Mediated by Tubby	0	0.0938	NaN	GNB1,GNG3,GNG12
Crosstalk between Dendritic Cells and Natural Killer Cells	0	0.0787	NaN	CAMK2D,ACTA2,FSCN1,TNFSF10,ACTC1,ACTG1,ACTA1
April Mediated Signaling	0	0.0769	NaN	MAPK14,JUN,MAPK12
Retinoic acid Mediated Apoptosis Signaling	0	0.0806	NaN	PARP4,TNFSF10,CRABP2,RXRA,CRABP1
Altered T Cell and B Cell Signaling in Rheumatoid Arthritis	0	0.0111	NaN	TGFB1
Leptin Signaling in Obesity	0	0.093	NaN	ADCY2,PDIA3,FGFR4,PRKAR2A,PIK3C2G,NOTUM,FGFR2,MAP2K1
Granzyme B Signaling	0	0.0625	NaN	ENDOG
RANK Signaling in Osteoclasts	0	0.0784	NaN	SRC,MAPK14,JUN,FGFR4,PIK3C2G,FGFR2,MAPK12,MAP2K1
Neuroprotective Role of THOP1 in Alzheimer's Disease	0	0.0667	NaN	PLG,CFD,YWHAE,TMPRSS2,NFYA,TMPRSS9,PRKAR2A,LONP1
Nur77 Signaling in T Lymphocytes	0	0.0847	NaN	HDAC2,SIN3B,NR4A1,RXRA,EP300
PKCŒ∏ Signaling in T Lymphocytes	0	0.0848	NaN	RAP1B,CACNG6,CACNG1,RALA,CAMK2D,RRAS2,JUN,BCL10,FGFR4,PIK3C2G,FGFR2,RAC3,RAP1A,LCP2
Role of Lipids/Lipid Rafts in the Pathogenesis of Influenza	0	0.0435	NaN	FDPS
TNFR1 Signaling	0	0.06	NaN	JUN,PAK6,PAK2
TNFR2 Signaling	0	0.0667	NaN	JUN,TBK1
Role of PI3K/AKT Signaling in the Pathogenesis of Influenza	0	0.101	NaN	KPNA3,GNAI3,FGFR4,PIK3C2G,ZNF346,FGFR2,MAP2K1,MLH1
OX40 Signaling Pathway	0	0.022	NaN	JUN,MAPK12
PI3K Signaling in B Lymphocytes	0	0.103	NaN	CD81,RAP1B,C3,ATF3,RALA,PDIA3,NOTUM,RAP1A,JUN,RRAS2,CAMK2D,BCL10,MAP2K1,PRKCB
Tumoricidal Function of Hepatic Natural Killer Cells	0	0.0417	NaN	ENDOG
DNA Double-Strand Break Repair by Homologous Recombination	0	0.0714	NaN	ATRX
DNA Double-Strand Break Repair by Non-Homologous End Joining	0	0.0714	NaN	LIG3
IL-17A Signaling in Airway Cells	0	0.0769	NaN	MAPK14,FGFR4,PIK3C2G,FGFR2,MAPK12,MAP2K1
Role of JAK2 in Hormone-like Cytokine Signaling	0	0.0294	NaN	STAT5B
Role of JAK1 and JAK3 in Œ≥c Cytokine Signaling	0	0.104	NaN	RAP1B,RALA,RRAS2,FGFR4,PIK3C2G,FGFR2,STAT5B,RAP1A
nNOS Signaling in Skeletal Muscle Cells	0	0.0976	NaN	NOS1,CACNG6,CACNG1,CHRNA1
Ephrin A Signaling	0	0.0667	NaN	FGFR4,PIK3C2G,FGFR2,EFNA4
Netrin Signaling	0	0.0769	NaN	CACNG6,CACNG1,PRKG1,PRKAR2A,RAC3
Heparan Sulfate Biosynthesis	0	0.0843	NaN	SULT1A1,NOTUM,HS6ST2,PLA1A,RPE65,SULT2B1,AARSD1
Thyroid Hormone Metabolism II (via Conjugation and/or Degradation)	0	0.0698	NaN	SULT1A1,SULT6B1,UGT1A1
Heparan Sulfate Biosynthesis (Late Stages)	0	0.0921	NaN	SULT1A1,NOTUM,HS6ST2,PLA1A,RPE65,SULT2B1,AARSD1
Androgen Biosynthesis	0	0.0714	NaN	HSD3B7
Acyl-CoA Hydrolysis	0	0.0833	NaN	HNF4A
tRNA Splicing	0	0.0952	NaN	NAPEPLD,GDE1,SMPDL3B,PDE4B
D-myo-inositol (1,4,5)-Trisphosphate Biosynthesis	0	0.037	NaN	PI4KB
Chondroitin Sulfate Biosynthesis	0	0.0702	NaN	SULT1A1,HS6ST2,CHPF2,SULT2B1
Dermatan Sulfate Biosynthesis	0	0.0678	NaN	SULT1A1,HS6ST2,CHPF2,SULT2B1
tRNA Charging	0	0.0256	NaN	MARS
Dermatan Sulfate Biosynthesis (Late Stages)	0	0.0652	NaN	SULT1A1,HS6ST2,SULT2B1
Dermatan Sulfate Degradation (Metazoa)	0	0.0588	NaN	SPAM1
Nicotine Degradation II	0	0.0923	NaN	POR,CYP1A1,CYP4B1,CYP2J2,Aox2,UGT1A1
Superpathway of Inositol Phosphate Compounds	0	0.102	NaN	SRC,DUSP8,PIK3C2G,MDP1,ACP1,FGFR2,ACP5,HACD2,PTPRF,MTMR8,NUDT5,SET,DUSP5,ATP1A1,PPP1R7,FGFR4,PPM1H,DUSP23,TPTE2,PPP1CA,PTPRN,PI4KB,DUSP16,CDC25A
Mitochondrial L-carnitine Shuttle Pathway	0	0.0588	NaN	CPT1A
Serotonin Degradation	0	0.104	NaN	ALDH4A1,ALDH2,MAOB,SULT1A1,ALDH3A2,ALDH1A2,SULT6B1,UGT1A1
Bile Acid Biosynthesis, Neutral Pathway	0	0.0769	NaN	HSD3B7
Purine Nucleotides De Novo Biosynthesis II	0	0.0909	NaN	PPAT
Methylglyoxal Degradation III	0	0.0526	NaN	AKR1B1
Chondroitin Sulfate Biosynthesis (Late Stages)	0	0.0612	NaN	SULT1A1,HS6ST2,SULT2B1
Glucocorticoid Biosynthesis	0	0.0833	NaN	HSD3B7
Mineralocorticoid Biosynthesis	0	0.0909	NaN	HSD3B7
Fatty Acid Œ≤-oxidation I	0	0.0312	NaN	HADH
BER pathway	0	0.0833	NaN	LIG3
Toll-like Receptor Signaling	0	0.0658	NaN	MAPK14,JUN,RPS27A,IRAK3,MAPK12
PI3K/AKT Signaling	0	0.0992	NaN	RAP1B,RPS6KB1,RALA,RRAS2,YWHAE,ITGA2,ITGA5,HSP90AA1,GSK3A,CCND1,RAP1A,MAP2K1,GYS2
Interferon Signaling	0	0.0278	NaN	IRF9
Endoplasmic Reticulum Stress Pathway	0	0.0952	NaN	CALR,EIF2S1
GABA Receptor Signaling	0	0.0842	NaN	CACNG6,AP2M1,ADCY2,CACNG1,RPS27A,GABARAP,ALDH5A1,GABRP
IL-4 Signaling	0	0.0842	NaN	RAP1B,RPS6KB1,RALA,RRAS2,FGFR4,PIK3C2G,FGFR2,RAP1A
Antigen Presentation Pathway	0	0.0526	NaN	CALR,PDIA3
B Cell Receptor Signaling	0	0.103	NaN	RAP1B,RPS6KB1,RALA,EGR1,CREBBP,PIK3C2G,FGFR2,GSK3A,MAPK12,RAP1A,EP300,PAX5,JUN,MAPK14,RRAS2,CAMK2D,BCL10,FGFR4,MAP2K1,PRKCB
Serotonin Receptor Signaling	0	0.0698	NaN	MAOB,ADCY2,PTS
Phototransduction Pathway	0	0.0566	NaN	GNB1,PRKAR2A,GNGT2
Dopamine Receptor Signaling	0	0.104	NaN	MAOB,ADCY2,PPP1R10,PPP1R7,PTS,PPP1R3C,PRKAR2A,PPP1CA
cAMP-mediated signaling	0	0.0921	NaN	SRC,GRK4,ADCY2,NAPEPLD,DUSP6,CREBBP,PRKAR2A,PDE4B,RAP1A,ADRB3,EP300,GNAI3,CAMK2D,RAP1GAP,GDE1,CREM,GNAO1,SMPDL3B,RPS6KA1,ADORA2A,MAP2K1
Glutamate Receptor Signaling	0	0.0526	NaN	GNB1,SLC1A4,GLUL
Notch Signaling	0	0.0789	NaN	DLL1,HES5,NOTCH1
NF-Œ∫B Signaling	0	0.0856	NaN	RAP1B,RALA,HDAC2,BMP2,CREBBP,PIK3C2G,FGFR2,TBK1,IRAK3,RAP1A,EP300,TGFBR2,RRAS2,BCL10,FGFR4,PRKCB
T Cell Receptor Signaling	0	0.0957	NaN	RAP1B,RALA,RRAS2,JUN,BCL10,FGFR4,PIK3C2G,FGFR2,RAP1A,MAP2K1,LCP2
G-Protein Coupled Receptor Signaling	0	0.0993	NaN	RAP1B,NAPEPLD,RALA,DUSP6,ADRB3,EP300,CAMK2D,GDE1,FGFR4,SMPDL3B,MAP2K1,PRKCA,SRC,GRK4,ADCY2,CREBBP,PIK3C2G,PRKAR2A,FGFR2,PDE4B,RAP1A,GNAI3,RRAS2,RAP1GAP,GNAO1,RPS6KA1,ADORA2A,PRKCB
IL-6 Signaling	0	0.104	NaN	RAP1B,RALA,RRAS2,MAPK14,JUN,FGFR4,PIK3C2G,FGFR2,HSPB7,MAPK12,A2M,RAP1A,MAP2K1,HSPB1
Gustation Pathway	0	0.0649	NaN	GNB1,CACNG6,ADCY2,CACNG1,NAPEPLD,TRPM5,GDE1,PRKAR2A,SMPDL3B,PDE4B
Inflammasome pathway	0	0.05	NaN	CASP1
Th1 and Th2 Activation Pathway	0	0.0757	NaN	DLL1,CXCR4,CHD4,PIK3C2G,ACVR1,FGFR2,ACVR1B,TGFBR2,JUN,TGFB1,FGFR4,GATA3,STAT5B,NOTCH1
Th1 Pathway	0	0.0444	NaN	DLL1,FGFR4,PIK3C2G,FGFR2,GATA3,NOTCH1
Th2 Pathway	0	0.0933	NaN	DLL1,CXCR4,CHD4,PIK3C2G,ACVR1,FGFR2,ACVR1B,TGFBR2,JUN,TGFB1,FGFR4,GATA3,STAT5B,NOTCH1
Neuroinflammation Signaling Pathway	0	0.0868	NaN	MFGE8,FZD1,EP300,TGFBR2,HMOX1,JUN,TGFB1,FGFR4,CASP1,PLA2G12B,NOS2,NFE2L2,CREBBP,ACVR1,PIK3C2G,FGFR2,TBK1,IRAK3,MAPK12,ACVR1B,GABRP,PLA2G6,PLA2G4A,MAPK14,TGFB3,GLUL,BACE2
Eicosanoid Signaling	0	0.0896	NaN	PLA2G4A,PLA2G6,ALOX12,ALOX5,PLA2G12B,PAFAH1B3

## Sheet: canonica pathway I1ep vs I2ep
© 2000-2018 QIAGEN. All rights reserved.
Ingenuity Canonical Pathways	-log(p-value)	Ratio	z-score	Molecules
FXR/RXR Activation	4,71E00	4,76E-02	#NUM!	TF,PCK2,ABCC2,FBP1,HNF4A,MTTP
Unfolded protein response	3,97E00	7,14E-02	#NUM!	HSP90B1,HSPA9,CEBPA,HSPA1L
Glucocorticoid Receptor Signaling	3,85E00	2,32E-02	#NUM!	HSP90B1,PCK2,ANXA1,HSPA9,CEBPA,HSP90AA1,A2M,HSPA1L
Glycolysis I	3,7E00	1,15E-01	#NUM!	ENO1,FBP1,GAPDHS
Gluconeogenesis I	3,7E00	1,15E-01	#NUM!	ENO1,FBP1,GAPDHS
LXR/RXR Activation	2,7E00	3,31E-02	#NUM!	RXRG,TF,CD36,ABCA1
PXR/RXR Activation	2,53E00	4,62E-02	#NUM!	PCK2,ABCC2,HNF4A
Maturity Onset Diabetes of Young (MODY) Signaling	2,42E00	9,52E-02	#NUM!	FABP2,HNF4A
Aldosterone Signaling in Epithelial Cells	2,19E00	2,38E-02	#NUM!	HSP90B1,HSPA9,HSP90AA1,HSPA1L
eNOS Signaling	2,16E00	2,33E-02	#NUM!	HSP90B1,HSPA9,HSP90AA1,HSPA1L
Glycine Degradation (Creatine Biosynthesis)	2,06E00	0.5	#NUM!	GATM
PPARα/RXRα Activation	2,04E00	2,15E-02	#NUM!	HSP90B1,CD36,HSP90AA1,ABCA1
Methionine Salvage II (Mammalian)	1,88E00	3,33E-01	#NUM!	BHMT
Telomerase Signaling	1,83E00	2,56E-02	#NUM!	HSP90B1,TEP1,HSP90AA1
Stearate Biosynthesis I (Animals)	1,8E00	4,55E-02	#NUM!	ACSL4,HNF4A
LPS/IL-1 Mediated Inhibition of RXR Function	1,78E00	1,8E-02	#NUM!	FABP2,ABCC2,ACSL4,ABCA1
Pyrimidine Ribonucleotides Interconversion	1,78E00	4,44E-02	#NUM!	ENTPD1,ANXA1
Pyrimidine Ribonucleotides De Novo Biosynthesis	1,74E00	4,26E-02	#NUM!	ENTPD1,ANXA1
Transcriptional Regulatory Network in Embryonic Stem Cells	1,63E00	3,7E-02	#NUM!	GATA6,HNF4A
Aryl Hydrocarbon Receptor Signaling	1,62E00	2,13E-02	#NUM!	RXRG,HSP90B1,HSP90AA1
Protein Ubiquitination Pathway	1,53E00	1,51E-02	#NUM!	HSP90B1,HSPA9,HSP90AA1,HSPA1L
Retinoic acid Mediated Apoptosis Signaling	1,52E00	3,23E-02	#NUM!	RXRG,PARP4
autophagy	1,52E00	3,23E-02	#NUM!	CTSS,CTSC
Mitotic Roles of Polo-Like Kinase	1,47E00	3,03E-02	#NUM!	HSP90B1,HSP90AA1
Sphingomyelin Metabolism	1,46E00	1,25E-01	#NUM!	SGMS1
Hypoxia Signaling in the Cardiovascular System	1,37E00	2,67E-02	#NUM!	HSP90B1,HSP90AA1
Calcium Transport I	1,37E00	0.1	#NUM!	ATP2B1
Glycine Betaine Degradation	1,37E00	0.1	#NUM!	BHMT
VDR/RXR Activation	1,34E00	2,56E-02	#NUM!	RXRG,CEBPA
Purine Nucleotides De Novo Biosynthesis II	1,33E00	9,09E-02	#NUM!	ADSSL1
Acyl-CoA Hydrolysis	1,29E00	8,33E-02	#NUM!	HNF4A
Guanosine Nucleotides Degradation III	1,29E00	8,33E-02	#NUM!	NT5C2
Pregnenolone Biosynthesis	1,29E00	8,33E-02	#NUM!	CYP11A1
Growth Hormone Signaling	1,27E00	2,35E-02	#NUM!	CEBPA,A2M
Fatty Acid Activation	1,26E00	7,69E-02	#NUM!	ACSL4
Urate Biosynthesis/Inosine 5'-phosphate Degradation	1,26E00	7,69E-02	#NUM!	NT5C2
Histidine Degradation VI	1,19E00	6,67E-02	#NUM!	CYP11A1
Neuregulin Signaling	1,19E00	2,13E-02	#NUM!	HSP90B1,HSP90AA1
Adenosine Nucleotides Degradation II	1,17E00	6,25E-02	#NUM!	NT5C2
TR/RXR Activation	1,16E00	2,04E-02	#NUM!	ENO1,RXRG
AMPK Signaling	1,16E00	1,39E-02	#NUM!	PCK2,AK3,HNF4A
γ-linolenate Biosynthesis II (Animals)	1,14E00	5,88E-02	#NUM!	ACSL4
Mitochondrial L-carnitine Shuttle Pathway	1,14E00	5,88E-02	#NUM!	ACSL4
PPAR Signaling	1,14E00	1,98E-02	#NUM!	HSP90B1,HSP90AA1
Prostate Cancer Signaling	1,12E00	1,94E-02	#NUM!	HSP90B1,HSP90AA1
Ubiquinol-10 Biosynthesis (Eukaryotic)	1,1E00	5,26E-02	#NUM!	CYP11A1
Purine Nucleotides Degradation II (Aerobic)	1,1E00	5,26E-02	#NUM!	NT5C2
Nitric Oxide Signaling in the Cardiovascular System	1,05E00	1,77E-02	#NUM!	HSP90B1,HSP90AA1
Endoplasmic Reticulum Stress Pathway	1,05E00	4,76E-02	#NUM!	HSP90B1
Atherosclerosis Signaling	9,69E-01	1,57E-02	#NUM!	CD36,PLA2G12B
NAD Salvage Pathway II	9,66E-01	3,85E-02	#NUM!	NT5C2
PI3K/AKT Signaling	9,47E-01	1,53E-02	#NUM!	HSP90B1,HSP90AA1
Iron homeostasis signaling pathway	9,15E-01	1,46E-02	#NUM!	TF,HSPA9
Fatty Acid β-oxidation I	8,82E-01	3,12E-02	#NUM!	ACSL4
D-myo-inositol (1,4,5,6)-Tetrakisphosphate Biosynthesis	8,8E-01	1,39E-02	#NUM!	NUDT4,PTPRF
D-myo-inositol (3,4,5,6)-tetrakisphosphate Biosynthesis	8,8E-01	1,39E-02	#NUM!	NUDT4,PTPRF
Insulin Receptor Signaling	8,66E-01	1,36E-02	#NUM!	PPP1R3C,PTPRF
Phagosome Maturation	8,61E-01	1,35E-02	#NUM!	CTSS,CTSC
Inhibition of Angiogenesis by TSP1	8,57E-01	2,94E-02	#NUM!	CD36
Xenobiotic Metabolism Signaling	8,5E-01	1,01E-02	#NUM!	HSP90B1,ABCC2,HSP90AA1
Coagulation System	8,45E-01	2,86E-02	#NUM!	A2M
MIF-mediated Glucocorticoid Regulation	8,45E-01	2,86E-02	#NUM!	PLA2G12B
Type II Diabetes Mellitus Signaling	8,33E-01	1,3E-02	#NUM!	CD36,ACSL4
Superpathway of Methionine Degradation	8,23E-01	2,7E-02	#NUM!	BHMT
3-phosphoinositide Degradation	8,16E-01	1,27E-02	#NUM!	NUDT4,PTPRF
Hepatic Cholestasis	8,07E-01	1,25E-02	#NUM!	ABCC2,HNF4A
Inhibition of Matrix Metalloproteases	8,02E-01	2,56E-02	#NUM!	A2M
D-myo-inositol-5-phosphate Metabolism	7,99E-01	1,23E-02	#NUM!	NUDT4,PTPRF
MIF Regulation of Innate Immunity	7,63E-01	2,33E-02	#NUM!	PLA2G12B
Acute Phase Response Signaling	7,43E-01	1,14E-02	#NUM!	TF,A2M
Thyroid Cancer Signaling	7,37E-01	2,17E-02	#NUM!	RXRG
nNOS Signaling in Neurons	7,28E-01	2,13E-02	#NUM!	RASD1
Phototransduction Pathway	6,82E-01	1,89E-02	#NUM!	GNGT2
Triacylglycerol Degradation	6,74E-01	1,85E-02	#NUM!	PNPLA7
Cancer Drug Resistance By Drug Efflux	6,67E-01	1,82E-02	#NUM!	ABCC2
3-phosphoinositide Biosynthesis	6,56E-01	9,95E-03	#NUM!	NUDT4,PTPRF
ERK/MAPK Signaling	6,47E-01	9,8E-03	#NUM!	PPP1R3C,PLA2G12B
Phospholipases	6,22E-01	1,61E-02	#NUM!	PLA2G12B
Eicosanoid Signaling	5,93E-01	1,49E-02	#NUM!	PLA2G12B
Superpathway of Inositol Phosphate Compounds	5,57E-01	8,47E-03	#NUM!	NUDT4,PTPRF
Heparan Sulfate Biosynthesis (Late Stages)	5,46E-01	1,32E-02	#NUM!	PNPLA7
Dopamine Receptor Signaling	5,41E-01	1,3E-02	#NUM!	PPP1R3C
Role of MAPK Signaling in the Pathogenesis of Influenza	5,36E-01	1,28E-02	#NUM!	PLA2G12B
Huntington's Disease Signaling	5,23E-01	0.008	#NUM!	HSPA9,HSPA1L
Non-Small Cell Lung Cancer Signaling	5,14E-01	1,2E-02	#NUM!	RXRG
Heparan Sulfate Biosynthesis	5,14E-01	1,2E-02	#NUM!	PNPLA7
Small Cell Lung Cancer Signaling	5,05E-01	1,18E-02	#NUM!	RXRG
HIPPO signaling	4,97E-01	1,15E-02	#NUM!	PPP1R3C
Death Receptor Signaling	4,73E-01	1,08E-02	#NUM!	PARP4
TGF-β Signaling	4,73E-01	1,08E-02	#NUM!	HNF4A
VEGF Family Ligand-Receptor Interactions	4,7E-01	1,06E-02	#NUM!	PLA2G12B
Sumoylation Pathway	4,62E-01	1,04E-02	#NUM!	CEBPA
Acute Myeloid Leukemia Signaling	4,51E-01	1,01E-02	#NUM!	CEBPA
Sirtuin Signaling Pathway	4,35E-01	6,85E-03	#NUM!	PCK2,ABCA1
CDK5 Signaling	4,31E-01	9,52E-03	#NUM!	PPP1R3C
Antioxidant Action of Vitamin C	4,22E-01	9,26E-03	#NUM!	PLA2G12B
UVA-Induced MAPK Signaling	4,09E-01	8,93E-03	#NUM!	PARP4
p38 MAPK Signaling	3,86E-01	8,33E-03	#NUM!	PLA2G12B
HIF1α Signaling	3,75E-01	8,06E-03	#NUM!	HSP90AA1
Fc Epsilon RI Signaling	3,73E-01	0.008	#NUM!	PLA2G12B
Synaptic Long Term Potentiation	3,7E-01	7,94E-03	#NUM!	PPP1R3C
Sperm Motility	3,68E-01	7,87E-03	#NUM!	PLA2G12B
Role of NANOG in Mammalian Embryonic Stem Cell Pluripotency	3,65E-01	7,81E-03	#NUM!	GATA6
Adipogenesis pathway	3,5E-01	7,46E-03	#NUM!	CEBPA
Estrogen Receptor Signaling	3,5E-01	7,46E-03	#NUM!	PCK2
IL-6 Signaling	3,5E-01	7,46E-03	#NUM!	A2M
CCR3 Signaling in Eosinophils	3,46E-01	7,35E-03	#NUM!	PLA2G12B
Androgen Signaling	3,43E-01	7,3E-03	#NUM!	HSP90AA1
Cardiac β-adrenergic Signaling	3,34E-01	7,09E-03	#NUM!	PPP1R3C
Dopamine-DARPP32 Feedback in cAMP Signaling	2,88E-01	6,1E-03	#NUM!	PPP1R3C
Tight Junction Signaling	2,83E-01	5,99E-03	#NUM!	CEBPA
Protein Kinase A Signaling	2,78E-01	4,99E-03	#NUM!	PPP1R3C,PTPRF
Germ Cell-Sertoli Cell Junction Signaling	2,63E-01	5,59E-03	#NUM!	A2M
Synaptic Long Term Depression	2,61E-01	5,56E-03	#NUM!	PLA2G12B
Sertoli Cell-Sertoli Cell Junction Signaling	2,55E-01	5,43E-03	#NUM!	A2M
Hepatic Fibrosis / Hepatic Stellate Cell Activation	2,5E-01	5,35E-03	#NUM!	A2M
RAR Activation	2,46E-01	5,26E-03	#NUM!	RXRG
Production of Nitric Oxide and Reactive Oxygen Species in Macrophages	2,4E-01	5,15E-03	#NUM!	PPP1R3C
Endothelin-1 Signaling	2,37E-01	5,1E-03	#NUM!	PLA2G12B
NRF2-mediated Oxidative Stress Response	2,33E-01	5,03E-03	#NUM!	ABCC2
Adrenomedullin signaling pathway	2,32E-01	0.005	#NUM!	RXRG
IL-8 Signaling	2,28E-01	4,93E-03	#NUM!	CSTB
Calcium Signaling	2,24E-01	4,85E-03	#NUM!	ATP2B1
Clathrin-mediated Endocytosis Signaling	2,22E-01	4,83E-03	#NUM!	TF
Thrombin Signaling	2,19E-01	4,76E-03	#NUM!	GATA6
Breast Cancer Regulation by Stathmin1	2,17E-01	4,74E-03	#NUM!	PPP1R3C
Osteoarthritis Pathway	2,16E-01	4,72E-03	#NUM!	ANXA2
Phospholipase C Signaling	0	4,1E-03	#NUM!	PLA2G12B
Role of Macrophages, Fibroblasts and Endothelial Cells in Rheumatoid Arthritis	0	3,12E-03	#NUM!	CEBPA
Neuroinflammation Signaling Pathway	0	3,22E-03	#NUM!	PLA2G12B

## Sheet: canonical pathway I224 vs I124
© 2000-2018 QIAGEN. All rights reserved.
Ingenuity Canonical Pathways	-log(p-value)	Ratio	z-score	Molecules
Axonal Guidance Signaling	1,25E01	1,82E-01	#NUM!	SLIT3,MYL10,WNT3,FZD3,ARPC5,TUBB,NTN1,FGFR3,GNB1,ROCK2,PTK2,SEMA3D,GNA15,WNT7B,FGFR4,WNT4,IRS2,TUBA1C,FARP2,MYL3,EPHA7,EFNA2,ADAMTS1,TUBB2A,ADAM22,ITGA5,FGFR2,MMP2,L1CAM,GNG3,DPYSL5,RAC3,PDGFB,MYL7,HERC2,SRGAP3,PLCG2,GNAO1,PRKACA,FZD5,RAP1B,ARPC1B,PDGFA,PDIA3,BMP2,NOTUM,EPHA4,FZD1,PITRM1,ROBO1,EFNB2,WNT7A,GLI3,TUBA8,MMP8,PLXNB1,ARPC3,TUBB4A,MMP11,SEMA3B,ROBO2,PPP3CA,ACE,TUBB1,PLXNC1,NRP2,CXCR4,TU…
Mitochondrial Dysfunction	9,65E00	2,34E-01	#NUM!	ATP5PD,COX6A1,ATP5F1D,ATP5MG,NDUFA1,NDUFA2,NDUFB3,VDAC2,NDUFB10,MAOB,NDUFS1,NDUFB9,ATP5MF,OGDH,ATP5PB,COX4I1,AIFM1,NDUFS4,SDHA,ATP5PF,NDUFV1,ATP5MC2,COX6B1,UCP2,ATP5F1A,ATP5PO,VDAC3,GPX7,VPS9D1,ATP5F1C,PRDX3,ATP5F1B,NDUFA6,NDUFB7,NDUFA12,SDHD,BACE2,VDAC1,UQCRC1,NDUFB2
Sirtuin Signaling Pathway	9,59E00	1,92E-01	#NUM!	TIMM13,ATP5F1D,GTF3C2,ARG2,NDUFA1,BPGM,NDUFB3,ABCA1,NDUFB10,VDAC2,MYC,NDUFS1,TUBA1C,ATP5PB,ATP5PF,PGK1,PPID,NDRG1,POLR1B,SLC2A1,ATP5F1A,ATP5F1C,CDH1,ATP5F1B,NDUFA6,NDUFB7,NDUFA12,IDH2,H1f0,VDAC1,NDUFB2,MAP1LC3C,GADD45B,GADD45G,DUSP6,NDUFA2,NDUFB9,MTOR,JUN,PCK2,TUBA8,NAMPT,GOT2,NDUFS4,SDHA,NDUFV1,UCP2,GLS,NQO1,TUBA4A,VDAC3,TUBA1A,SREBF1,TSPO,SDHD,LDHA
Oxidative Phosphorylation	9,2E00	2,75E-01	#NUM!	ATP5PD,COX6A1,ATP5F1D,ATP5MG,NDUFA1,NDUFB3,NDUFA2,NDUFB10,NDUFB9,NDUFS1,ATP5MF,ATP5PB,COX4I1,NDUFS4,ATP5PF,SDHA,ATP5MC2,NDUFV1,COX6B1,ATP5F1A,ATP5PO,VPS9D1,ATP5F1C,ATP5F1B,NDUFA6,NDUFB7,SDHD,NDUFA12,UQCRC1,NDUFB2
Signaling by Rho Family GTPases	9,16E00	1,98E-01	#NUM!	MYL10,ARPC1B,SEPT3,ARPC5,IQGAP1,PARD6A,NOX1,STMN1,FGFR3,ROCK2,GNB1,PTK2,ARHGEF19,CDH7,JUN,GNA15,FGFR4,EZR,RHOU,ARPC3,GFAP,IRS2,ARHGEF2,ACTC1,MYL3,ACTA1,RND2,ARHGEF4,SEPT4,MYLPF,CDH6,VIM,FGFR2,ITGA5,CDC42EP3,GNG3,CDH15,PKN1,MYL1,PLD1,MYL7,FOS,GNAI3,CDH1,RHOV,ACTA2,CDH5,PAK2,GNAO1,ARHGEF10
Remodeling of Epithelial Adherens Junctions	8,99E00	3,33E-01	#NUM!	TUBB1,ARPC1B,TUBB4B,ARPC5,TUBB2A,TUBG1,TUBA4A,IQGAP1,TUBB,CDH1,CTNNA2,TUBA1A,TUBA8,ACTA2,ARPC3,TUBB4A,TUBA1C,DNM1L,ACTC1,ACTA1,DNM2,ACTN1,CTNND1
Hepatic Fibrosis / Hepatic Stellate Cell Activation	8,96E00	2,19E-01	#NUM!	MYH10,MYH4,COL8A2,CTGF,FN1,COL4A6,LHX2,PDGFA,COL9A3,COL10A1,COL4A2,COL15A1,COL5A1,COL1A2,EDN1,TGFB1,MYL3,TIMP2,COL5A2,COL9A1,COL6A2,FLT1,COL12A1,COL2A1,FGFR2,BAMBI,IGFBP5,MMP2,MYH7,PDGFB,MYL1,MYL7,IGF2,ACTA2,IGFBP3,TGFB3,EDNRA,COL11A1,COL9A2,A2M,COL7A1
Clathrin-mediated Endocytosis Signaling	8,1E00	2,03E-01	#NUM!	AP2A1,APOA4,ARPC1B,F2R,PDGFA,AP2B1,ARPC5,AP1B1,F2,FGFR3,FGFR4,INS,AMPH,DAB2,ARPC3,SERPINA1,IRS2,ITGB4,SH3GLB2,ACTC1,ACTA1,DNM2,PPP3CA,SNAP91,ITGB5,AP2M1,AP1M1,AP1S2,SH3GL3,CLTC,ITGA5,FGFR2,HIP1,PDGFB,ITGB2,APOA1,ACTA2,TF,TFRC,DNM1L,ITGB6,HIP1R
Heme Biosynthesis II	7,95E00	8,89E-01	#NUM!	UROD,PPOX,UROS,FECH,ALAS2,ALAD,CPOX,HMBS
Epithelial Adherens Junction Signaling	7,94E00	2,27E-01	#NUM!	RAP1B,MYH4,MYH10,ARPC1B,ARPC5,IQGAP1,TUBB,CTNNA2,TUBA8,ARPC3,TUBB4A,TUBA1C,ACTC1,ACTA1,MYL3,ACTN1,FARP2,TUBB1,LMO7,TUBB4B,TUBB2A,TUBG1,ACVR1,TUBA4A,MYH7,ACVR1B,MYL1,MYL7,CDH1,MAGI1,TUBA1A,ACTA2,NOTCH1,CTNND1
Gluconeogenesis I	7,83E00	0.5	#NUM!	PGK1,ME3,ENO2,MDH1,BPGM,ENO1,ALDOB,ALDOA,FBP1,GAPDH,MDH2,GAPDHS,ALDOC
Phagosome Maturation	7,54E00	2,23E-01	#NUM!	ATP6V1D,HLA-A,PRDX1,DYNC1I1,DYNLT1,TUBB,ATP6AP1,NOX1,CTSF,CTSV,NSF,TUBA8,CTSH,CTSS,LAMP1,TUBA1C,TUBB4A,ACE,TUBB1,CALR,DCTN4,TUBB4B,TUBG1,TUBB2A,TUBA4A,ATP6V1A,SNAP25,DYNC1H1,TUBA1A,ATP6V0A2,CTSB,CTSC,PRDX2
Glycolysis I	6,78E00	4,62E-01	#NUM!	PGK1,ENO1,ALDOB,TPI1,PKM,ENO2,GAPDH,ALDOA,FBP1,GAPDHS,BPGM,ALDOC
Virus Entry via Endocytic Pathways	6,69E00	2,33E-01	#NUM!	RAP1B,AP2A1,HLA-A,AP2B1,AP1B1,FGFR3,FGFR4,IRS2,ITGB4,ACTC1,ITGB5,DNM2,ACTA1,AP2M1,AP1S2,AP1M1,CLTC,ITGA6,ITGA5,FGFR2,RAC3,ITGAL,ITGB2,ACTA2,PLCG2,TFRC,ITGB6
Germ Cell-Sertoli Cell Junction Signaling	6,46E00	1,96E-01	#NUM!	RAP1B,IQGAP1,TUBB,PTK2,FGFR3,CTNNA2,TUBA8,TGFB1,FGFR4,RHOU,TUBB4A,TUBA1C,IRS2,ACTC1,ACTA1,ACTN1,RND2,TUBB1,TUBB4B,TJP1,MAP3K1,TUBG1,TUBB2A,TUBA4A,ITGA6,FGFR2,RAC3,RHOV,CDH1,TUBA1A,ACTA2,PAK2,TGFB3,A2M,CTNND1
RhoGDI Signaling	6,1E00	1,92E-01	#NUM!	MYL10,ARPC1B,ARPC5,ROCK2,GNB1,ARHGEF19,CDH7,GNA15,EZR,RHOU,ARHGAP12,ARPC3,ARHGEF2,ACTC1,ACTA1,MYL3,RND2,ARHGEF4,MYLPF,CDH6,ITGA5,GNG3,CDH15,MYL1,MYL7,GNAI3,RHOV,CDH1,ACTA2,CDH5,GNAO1,PAK2,ARHGDIA,ARHGEF10
Leukocyte Extravasation Signaling	6,01E00	1,8E-01	#NUM!	RAP1B,MMP14,CLDN6,NOX1,PTK2,ROCK2,FGFR3,CTNNA2,CYBA,MMP8,FGFR4,EZR,ARHGAP12,IRS2,MMP11,ACTC1,ACTA1,ACTN1,TIMP2,CXCR4,ITGA6,ITGA5,FGFR2,MMP2,ITGAL,BTK,ITGB2,GNAI3,NCF1,CLDN23,CLDN5,CDH5,ACTA2,CLDN8,CLDN1,PLCG2,CLDN3,CTNND1
Aryl Hydrocarbon Receptor Signaling	5,93E00	2,06E-01	#NUM!	PTGES3,CHEK1,NR2F1,MYC,ALDH2,JUN,CCNA1,NR0B2,ALDH1A3,TGFB1,ALDH6A1,ALDH7A1,CCNE2,MGST1,TYR,NQO1,APAF1,ALDH9A1,FOS,CCNE1,MGST2,ALDH1A2,TGFB3,HSP90AA1,ALDH3B1,DCT,NCOR2,RXRA,HSPB1
GP6 Signaling Pathway	5,89E00	2,09E-01	#NUM!	RAP1B,COL8A2,COL4A6,COL9A3,COL10A1,TLN1,COL4A2,NOX1,COL15A1,FGFR3,COL1A2,PTK2,COL5A1,FGFR4,IRS2,LAMA5,COL5A2,COL9A1,COL6A2,COL12A1,COL2A1,FGFR2,BTK,PLCG2,COL11A1,COL9A2,LCP2,COL7A1
Sertoli Cell-Sertoli Cell Junction Signaling	5,7E00	1,85E-01	#NUM!	RAP1B,SPTBN1,TUBB,CLDN6,OCLN,CTNNA2,JUN,TUBA8,CGN,TUBB4A,TUBA1C,ACTC1,ACTA1,ACTN1,TUBB1,TUBB4B,TJP1,MAP3K1,TUBG1,TUBB2A,TUBA4A,ITGA5,CDH1,CLDN23,TUBA1A,CLDN5,PRKG1,ACTA2,CLDN8,CLDN1,PRKACA,TGFB3,A2M,CLDN3
Transcriptional Regulatory Network in Embryonic Stem Cells	5,67E00	2,96E-01	#NUM!	GBX2,HESX1,L1CAM,OTX1,EOMES,FOXC1,GSX2,SOX2,RFX4,ISL1,ZIC3,GATA6,PAX6,NEUROG1,HNF4A,ZFHX3
RhoA Signaling	5,04E00	2,02E-01	#NUM!	MYL10,NRP2,ARPC1B,SEPT4,SEPT3,MYLPF,ARPC5,CDC42EP3,PKN1,PLD1,MYL1,MYL7,PTK2,ROCK2,RHPN2,RAPGEF2,ACTA2,PLEKHG5,EZR,ARHGAP12,ARPC3,ACTC1,ACTA1,MYL3,KTN1
Wnt/β-catenin Signaling	5,03E00	1,8E-01	#NUM!	SFRP2,FRZB,WNT3,SOX1,FZD3,SOX10,FZD1,MYC,SOX2,WNT7A,JUN,SOX21,TGFB1,WNT7B,WNT4,SFRP5,SOX4,SOX7,GJA1,ACVR1,CSNK1D,ACVR1B,WNT8A,CDH1,SOX6,CDH5,GNAO1,TGFB3,FZD5,WNT11,SOX3
ILK Signaling	5,03E00	1,73E-01	#NUM!	MYH4,MYH10,FN1,BMP2,MYC,FGFR3,PTK2,PARVB,MTOR,JUN,FGFR4,RHOU,IRS2,ITGB4,ACTC1,ACTA1,MYL3,DSP,ITGB5,ACTN1,RND2,VIM,FGFR2,MYH7,MYL1,MYL7,FOS,ITGB2,RHOV,CDH1,ACTA2,KRT18,PTGS2,ITGB6
PCP pathway	4,92E00	2,62E-01	#NUM!	CELSR1,WNT3,FZD3,DAAM1,CTHRC1,FZD1,ROCK2,ROR2,WNT8A,WNT7A,JUN,WNT7B,WNT4,FZD5,PRICKLE1,WNT11
EIF2 Signaling	4,83E00	1,63E-01	#NUM!	RAP1B,RPL35A,RPL7A,EIF2S1,RPS4X,RPL7,MYC,FGFR3,RPL35,RPL13,RPL18A,FGFR4,RPS9,INS,RPL19,EIF3A,IRS2,RPS2,AGO1,ACTC1,ACTA1,RPS24,EIF3H,EIF4G3,EIF2B3,FGFR2,EIF3E,FAU,RPS6,RPL8,RPS16,ACTA2,RPS26,SREBF1,EIF4A1,RPL6,RPSA
Heme Biosynthesis from Uroporphyrinogen-III I	4,43E00	1	#NUM!	UROD,PPOX,FECH,CPOX
Integrin Signaling	4,42E00	1,6E-01	#NUM!	RAP1B,ARPC1B,ARPC5,TLN1,FGFR3,PTK2,TSPAN3,PARVB,FGFR4,RHOU,ARPC3,IRS2,ITGB4,ACTC1,ACTA1,ITGB5,ACTN1,RND2,ASAP1,ITGA6,ITGA5,FGFR2,BCAR3,ITGAL,RAC3,PDGFB,MYL7,CAPN8,ITGB2,RHOV,ACTA2,PLCG2,PAK2,CAPN9,ITGB6
Human Embryonic Stem Cell Pluripotency	4,39E00	1,82E-01	#NUM!	WNT3,PDGFA,FZD3,BMP2,FZD1,SOX2,FGFR3,WNT7A,TGFB1,FGFR4,WNT7B,WNT4,IRS2,SMAD1,ACVR1,FGFR2,BMP5,PDGFB,WNT8A,ZIC3,S1PR1,TGFB3,FZD5,BMP7,BMP6,WNT11
TCA Cycle II (Eukaryotic)	4,33E00	3,75E-01	#NUM!	SDHA,IDH3G,SUCLG1,DLST,DLD,SDHD,MDH1,MDH2,OGDH
Actin Cytoskeleton Signaling	4,21E00	1,55E-01	#NUM!	RAP1B,MYH10,MYH4,FGD3,MYL10,FN1,F2R,ARPC1B,PDGFA,ARPC5,TLN1,IQGAP1,F2,PTK2,ROCK2,FGFR3,FGFR4,EZR,INS,ARPC3,IRS2,ACTC1,ACTA1,MYL3,ACTN1,ARHGEF4,MYLPF,ITGA5,FGFR2,MYH7,RAC3,MYL1,PDGFB,MYL7,ACTA2,PAK2
Thrombin Signaling	4,06E00	1,57E-01	#NUM!	RAP1B,GATA5,MYL10,GATA1,F2R,PDIA3,NOTUM,GATA2,F2,ROCK2,GNB1,FGFR3,PTK2,GNA15,FGFR4,RHOU,GATA6,IRS2,ARHGEF2,MYL3,RND2,ARHGEF4,MYLPF,FGFR2,GNG3,MYL1,MYL7,GNAI3,RHOV,PLCG2,GNAO1,GATA3,ARHGEF10
14-3-3-mediated Signaling	3,84E00	1,75E-01	#NUM!	RAP1B,TUBB1,YWHAH,PDIA3,TUBB4B,TUBB2A,TUBG1,NOTUM,TUBA4A,VIM,FGFR2,TUBB,FGFR3,SRPK2,FOS,TUBA1A,JUN,TUBA8,FGFR4,PLCG2,TUBB4A,IRS2,TUBA1C,GFAP
Fatty Acid α-oxidation	3,8E00	3,64E-01	#NUM!	ALDH2,ALDH1A3,ALDH1A2,BCO2,ALDH3B1,PTGS2,ALDH9A1,ALDH7A1
Tetrapyrrole Biosynthesis II	3,76E00	0.8	#NUM!	UROS,ALAS2,ALAD,HMBS
Regulation of Actin-based Motility by Rho	3,76E00	0.2	#NUM!	RND2,MYL10,ARPC1B,MYLPF,ARPC5,ITGA5,RAC3,MYL1,MYL7,RHOV,ACTA2,PAK2,RHOU,ARPC3,ARHGDIA,ACTC1,ACTA1,MYL3
Triacylglycerol Degradation	3,7E00	2,41E-01	#NUM!	PPME1,NOTUM,NDST4,PLA1A,AARSD1,PNPLA7,CES1,LPL,MGLL,LIPG,AARS,NDST1,RPE65
Tight Junction Signaling	3,64E00	1,62E-01	#NUM!	MYH4,MYH10,CLDN6,PARD6A,OCLN,NSF,JUN,TGFB1,CGN,ARHGEF2,ACTC1,ACTA1,MYL3,TJP1,MYH7,SNAP25,MYL1,MYL7,FOS,CLDN5,CLDN23,ACTA2,CLDN8,CLDN1,PRKACA,TGFB3,CLDN3
Molecular Mechanisms of Cancer	3,61E00	1,29E-01	#NUM!	WNT3,FZD3,MYC,PTK2,FGFR3,CTNNA2,GNA15,TGFB1,FGFR4,WNT7B,WNT4,IRS2,SMAD1,RND2,CCNE2,ARHGEF4,ITGA5,FGFR2,RAC3,CDH1,GNAO1,PRKACA,TGFB3,FZD5,ARHGEF10,NOTCH1,RAP1B,PA2G4,BMP2,FZD1,CHEK1,ARHGEF19,JUN,WNT7A,FANCD2,RHOU,ARHGEF2,HAT1,APAF1,BMP5,GNAI3,FOS,RHOV,CCNE1,WNT8A,PAK2,BMP7,BMP6,WNT11,BIRC2,CTNND1
Cardiac Hypertrophy Signaling	3,58E00	1,45E-01	#NUM!	RAP1B,MYL10,PDIA3,NOTUM,ADRB3,ROCK2,GNB1,FGFR3,MTOR,JUN,GNA15,TGFB1,FGFR4,RHOU,IRS2,MYL3,PPP3CA,RND2,MAPKAPK3,MYLPF,MAP3K1,EIF2B3,FGFR2,GNG3,NFATC4,MYL1,MYL7,GNAI3,RHOV,MEF2D,PLCG2,GNAO1,PRKACA,TGFB3,HSPB1
Adipogenesis pathway	3,57E00	1,72E-01	#NUM!	HDAC4,FZD3,TXNIP,HAT1,BMP2,NR2F2,FGFR2,FZD1,NFATC4,FGFR3,CTBP1,EBF1,KAT6B,EGR2,RUNX1T1,SREBF1,TGFB1,FGFR4,LPL,CTBP2,BMP7,FZD5,SMAD1
Sucrose Degradation V (Mammalian)	3,56E00	5,56E-01	#NUM!	ALDOB,KHK,TPI1,ALDOA,ALDOC
Role of Osteoblasts, Osteoclasts and Chondrocytes in Rheumatoid Arthritis	3,53E00	1,46E-01	#NUM!	SFRP2,FRZB,WNT3,FZD3,MMP14,BMP2,ACP5,FZD1,FGFR3,JUN,WNT7A,TGFB1,MMP8,WNT7B,FGFR4,WNT4,SFRP5,IRS2,SMAD1,PPP3CA,DLX5,ITGA5,FGFR2,NFATC4,CSF1R,BMP5,FOS,WNT8A,FZD5,BMP7,BMP6,SOST,WNT11,BIRC2
Calcium Signaling	3,51E00	1,5E-01	#NUM!	RAP1B,MYH4,MYH10,CHRNA1,CACNG1,TNNI2,TNNT3,ATP2B1,TNNT2,SLC8B1,ATP2A1,TPM4,ACTC1,ACTA1,MYL3,CASQ2,PPP3CA,CALR,HDAC4,TNNC2,ATP2A3,MYH7,NFATC4,CHRND,MYL1,MYL7,MICU1,ACTA2,MEF2D,PRKACA,TNNI1
Macropinocytosis Signaling	3,46E00	1,95E-01	#NUM!	RAP1B,MRC1,PDGFA,ITGA5,FGFR2,RAB34,CSF1R,PDGFB,FGFR3,ITGB2,FGFR4,PLCG2,INS,IRS2,ITGB4,ITGB6,ITGB5
Role of NANOG in Mammalian Embryonic Stem Cell Pluripotency	3,45E00	1,72E-01	#NUM!	RAP1B,WNT3,TBXT,FZD3,BMP2,FGFR2,FZD1,BMP5,SOX2,FGFR3,WNT8A,WNT7A,FGFR4,WNT7B,WNT4,GATA6,BMP7,IRS2,FZD5,BMP6,SMAD1,WNT11
Regulation of eIF4 and p70S6K Signaling	3,43E00	1,6E-01	#NUM!	RAP1B,EIF4EBP2,EIF2S1,RPS4X,FGFR3,MTOR,EIF4EBP3,FGFR4,RPS9,EIF3A,IRS2,RPS2,AGO1,RPS24,EIF3H,ITGA5,EIF2B3,FGFR2,EIF4G3,EIF3E,FAU,RPS6,RPS16,RPS26,EIF4A1,RPSA
Iron homeostasis signaling pathway	3,43E00	1,68E-01	#NUM!	ATP6V1D,PDGFA,BMP2,CYBRD1,HFE2,ATP6V1A,BMP5,ATP6AP1,PDGFB,HBE1,CIAO1,TF,HBZ,ATP6V0A2,NUBP2,TFRC,FECH,BMP7,SLC40A1,ALAS2,BMP6,SMAD1,STEAP3
Tryptophan Degradation X (Mammalian, via Tryptamine)	3,36E00	3,2E-01	#NUM!	ALDH2,MAOB,AKR1A1,ALDH1A3,ALDH1A2,ALDH3B1,ALDH9A1,ALDH7A1
Ethanol Degradation IV	3,36E00	3,2E-01	#NUM!	TYRP1,ALDH2,ALDH1A3,ALDH1A2,ALDH3B1,GPX7,ALDH9A1,ALDH7A1
Agranulocyte Adhesion and Diapedesis	3,31E00	1,5E-01	#NUM!	AOC3,MYH4,MYH10,FN1,MMP14,CLDN6,EZR,MMP8,CXCL14,MMP11,ACTC1,ACTA1,MYL3,CXCR4,ITGA6,ITGA5,MMP2,MYH7,MYL1,MYL7,GNAI3,ITGB2,CLDN5,CLDN23,ACTA2,CLDN8,CDH5,CLDN1,CLDN3
IL-8 Signaling	3,28E00	1,48E-01	#NUM!	RAP1B,IQGAP1,NOX1,ROCK2,GNB1,FGFR3,PTK2,MTOR,JUN,FGFR4,RHOU,IRS2,ITGB5,RND2,FLT1,FGFR2,MMP2,IRAK3,GNG3,RAC3,PLD1,CSTB,MYL7,FOS,GNAI3,ITGB2,RHOV,CDH1,PAK2,PTGS2
Huntington's Disease Signaling	3,27E00	1,4E-01	#NUM!	ATP5F1D,CDK5R1,HSPA1L,GNB1,FGFR3,NSF,MTOR,JUN,GNA15,CPLX2,FGFR4,IRS2,ATP5PB,DNM2,SDHA,ATP5PF,NEUROD1,HDAC4,GLS,SH3GL3,ATP5F1A,CLTC,APAF1,FGFR2,GNG3,HIP1,SNAP25,PSMA8,CAPN8,ATP5F1C,PSME1,ATP5F1B,CAPN9,NCOR2,DNM1L
Gα12/13 Signaling	3,25E00	1,63E-01	#NUM!	RAP1B,MYL10,F2R,MYLPF,MAP3K1,CDH6,FGFR2,CDH15,F2,MYL1,MYL7,FGFR3,BTK,ROCK2,PTK2,CDH1,CDH7,JUN,CDH5,MEF2D,FGFR4,IRS2,MYL3
Ovarian Cancer Signaling	3,24E00	1,6E-01	#NUM!	RAP1B,GJA1,PA2G4,WNT3,FZD3,FGFR2,MMP2,FZD1,FGFR3,MTOR,WNT8A,WNT7A,MSH2,EDN1,FGFR4,WNT7B,PRKACA,MSH6,WNT4,EDNRA,IRS2,FZD5,PTGS2,WNT11
Glioblastoma Multiforme Signaling	3,23E00	1,55E-01	#NUM!	RAP1B,WNT3,FZD3,PDIA3,PDGFA,NOTUM,FZD1,FGFR3,MYC,MTOR,WNT7A,FGFR4,WNT7B,RHOU,WNT4,IRS2,RND2,FGFR2,PDGFB,CCNE1,IGF2,WNT8A,RHOV,PLCG2,FZD5,WNT11
Reelin Signaling in Neurons	3,16E00	1,85E-01	#NUM!	ARHGEF4,ITGA6,ITGA5,FGFR2,RELN,VLDLR,ITGAL,FRK,CDK5R1,FGFR3,ITGB2,NDEL1,FGFR4,ARHGEF2,IRS2,ARHGEF10,FGR
Factors Promoting Cardiogenesis in Vertebrates	3,16E00	1,85E-01	#NUM!	CCNE2,WNT3,FZD3,BMP2,ACVR1,MYH7,FZD1,BMP5,ACVR1B,CCNE1,TGFB1,TGFB3,BMP7,FZD5,BMP6,SMAD1,WNT11
Maturity Onset Diabetes of Young (MODY) Signaling	3,12E00	3,33E-01	#NUM!	NEUROD1,FABP2,ALDOB,FOXA2,INS,GAPDH,HNF4A
CXCR4 Signaling	3,11E00	1,52E-01	#NUM!	RAP1B,MYL10,ROCK2,GNB1,FGFR3,PTK2,JUN,GNA15,FGFR4,RHOU,IRS2,MYL3,RND2,CXCR4,EGR1,MYLPF,FGFR2,GNG3,MYL1,MYL7,FOS,GNAI3,RHOV,GNAO1,PAK2,ELMO1
Mismatch Repair in Eukaryotes	3,05E00	3,75E-01	#NUM!	MSH2,MSH6,RPA1,RFC1,POLD1,RFC3
Gap Junction Signaling	3,02E00	1,44E-01	#NUM!	RAP1B,PDIA3,NOTUM,TUBB,FGFR3,TUBA8,FGFR4,TUBA1C,IRS2,TUBB4A,ACTC1,ACTA1,PPP3CA,TUBB1,GJA1,TJP1,TUBB4B,TUBB2A,TUBG1,TUBA4A,CSNK1D,FGFR2,GNAI3,TUBA1A,PRKG1,ACTA2,NPR1,PLCG2,PRKACA
Caveolar-mediated Endocytosis Signaling	2,99E00	1,97E-01	#NUM!	ITGB2,ACTA2,HLA-A,INS,ITGA6,ITGA5,ITGB4,ITGB6,ACTC1,ITGAL,ACTA1,DNM2,ITGB5,DYRK3
Basal Cell Carcinoma Signaling	2,93E00	1,94E-01	#NUM!	WNT3,FZD3,BMP2,FZD1,BMP5,WNT8A,WNT7A,GLI3,WNT7B,WNT4,BMP7,FZD5,BMP6,WNT11
Putrescine Degradation III	2,86E00	3,04E-01	#NUM!	ALDH2,MAOB,ALDH1A3,ALDH1A2,ALDH3B1,ALDH9A1,ALDH7A1
Tec Kinase Signaling	2,8E00	1,47E-01	#NUM!	FGFR3,GNB1,PTK2,GNA15,FGFR4,RHOU,IRS2,ACTC1,FGR,ACTA1,RND2,TNFRSF21,STAT6,FGFR2,ITGA5,GNG3,FRK,BTK,FOS,GNAI3,RHOV,ACTA2,PLCG2,GNAO1,PAK2
FXR/RXR Activation	2,75E00	1,59E-01	#NUM!	APOA4,FOXA1,ABCC2,SLC22A7,VLDLR,MTTP,APOA1,PCK2,TF,NR0B2,SREBF1,FOXA2,FGFR4,LPL,INS,FBP1,SERPINA1,HNF4A,RXRA,FOXA3
Agrin Interactions at Neuromuscular Junction	2,75E00	1,87E-01	#NUM!	RAP1B,PTK2,ITGB2,CHRNA1,JUN,ACTA2,PAK2,ITGA6,ITGA5,AGRN,RAC3,ACTC1,ITGAL,ACTA1
Breast Cancer Regulation by Stathmin1	2,69E00	1,37E-01	#NUM!	RAP1B,PPP1R3C,TUBB,ROCK2,GNB1,FGFR3,STMN1,ARHGEF19,TUBA8,PPP1R7,FGFR4,ARHGEF2,TUBB4A,TUBA1C,IRS2,TUBB1,ARHGEF4,CCNE2,TUBB4B,TUBB2A,TUBG1,TUBA4A,FGFR2,GNG3,GNAI3,CCNE1,TUBA1A,PRKACA,ARHGEF10
Paxillin Signaling	2,67E00	1,6E-01	#NUM!	RAP1B,ITGA6,ITGA5,FGFR2,TLN1,ITGAL,PTK2,FGFR3,ITGB2,ACTA2,FGFR4,PAK2,IRS2,ITGB4,ITGB6,ACTC1,ACTA1,ITGB5,ACTN1
Glycogen Degradation II	2,66E00	3,85E-01	#NUM!	GDPGP1,PYGM,AGL,MTAP,PGM2
Histamine Degradation	2,6E00	3,16E-01	#NUM!	ALDH2,ALDH1A3,ALDH1A2,ALDH3B1,ALDH9A1,ALDH7A1
Colorectal Cancer Metastasis Signaling	2,58E00	1,3E-01	#NUM!	RAP1B,WNT3,FZD3,MMP14,FZD1,GNB1,FGFR3,MYC,WNT7A,JUN,TGFB1,MMP8,FGFR4,WNT7B,RHOU,WNT4,IRS2,MMP11,RND2,FGFR2,MMP2,GNG3,FOS,RHOV,CDH1,WNT8A,MSH2,PRKACA,MSH6,TGFB3,FZD5,PTGS2,WNT11
PPARα/RXRα Activation	2,58E00	1,4E-01	#NUM!	RAP1B,GPD1,PDIA3,CD36,NOTUM,ADIPOR1,ABCA1,NR2F1,JUN,GNA15,NR0B2,TGFB1,INS,LPL,GOT2,ITGB5,ACVR1,ACVR1B,APOA1,PLCG2,TGFB3,PRKACA,HSP90AA1,NCOR2,ADIPOR2,RXRA
Cellular Effects of Sildenafil (Viagra)	2,55E00	1,53E-01	#NUM!	MYH4,MYH10,CACNG1,MYL10,PDIA3,MYLPF,NOTUM,MYH7,MYL1,MYL7,PRKG1,ACTA2,PDE3B,PABPC4,PLCG2,PRKACA,ACTC1,ACTA1,MYL3,SLC4A10
Lipid Antigen Presentation by CD1	2,52E00	2,69E-01	#NUM!	CALR,AP2M1,AP2A1,PDIA3,AP2B1,PSAP,AP1B1
Antiproliferative Role of TOB in T Cell Signaling	2,52E00	2,69E-01	#NUM!	CCNE1,CCNE2,CCNA1,PABPC4,TGFB1,TGFB3,TOB1
RAR Activation	2,45E00	1,37E-01	#NUM!	RDH10,BMP2,CYP26A1,NR2F2,RPL7A,NR2F1,LRAT,JUN,ALDH1A3,TGFB1,NR2F6,ZBTB16,SMAD1,DHRS3,MAP3K1,CRABP1,FOS,RBP7,SMARCA2,ALDH1A2,IGFBP3,TGFB3,PRKACA,NCOR2,CRABP2,RXRA
2-ketoglutarate Dehydrogenase Complex	2,38E00	0.6	#NUM!	DLST,DLD,OGDH
Oxidative Ethanol Degradation III	2,36E00	2,86E-01	#NUM!	ALDH2,ALDH1A3,ALDH1A2,ALDH3B1,ALDH9A1,ALDH7A1
Glycogen Degradation III	2,35E00	3,33E-01	#NUM!	GDPGP1,PYGM,AGL,MTAP,PGM2
Fcγ Receptor-mediated Phagocytosis in Macrophages and Monocytes	2,27E00	1,61E-01	#NUM!	ARPC1B,ARPC5,TLN1,RAC3,INPP5D,PLD1,PLA2G6,NCF1,ACTA2,EZR,ARPC3,ACTC1,ACTA1,FGR,LCP2
Glioma Invasiveness Signaling	2,25E00	1,71E-01	#NUM!	RND2,RAP1B,F2R,FGFR2,MMP2,FGFR3,PTK2,RHOV,FGFR4,RHOU,IRS2,ITGB5,TIMP2
Vitamin-C Transport	2,22E00	3,12E-01	#NUM!	SLC23A1,SLC2A1,TXN,NXN,TXNRD3
GDP-L-fucose Biosynthesis I (from GDP-D-mannose)	2,22E00	1	#NUM!	TSTA3,GMDS
Hereditary Breast Cancer Signaling	2,2E00	1,4E-01	#NUM!	RAP1B,NPM1,HDAC4,GADD45B,GADD45G,WEE1,TUBG1,FGFR2,RPA1,RFC1,RAD50,CHEK1,FGFR3,MSH2,FANCD2,SMARCA2,FGFR4,MRE11,MSH6,IRS2,RFC3
Dopamine Degradation	2,17E00	2,16E-01	#NUM!	ALDH2,MAOB,ALDH1A3,ALDH1A2,SULT6B1,ALDH3B1,ALDH9A1,ALDH7A1
Rac Signaling	2,16E00	1,46E-01	#NUM!	RAP1B,ARPC1B,MAP3K1,ARPC5,ITGA5,FGFR2,IQGAP1,PARD6A,CDK5R1,NOX1,PLD1,FGFR3,PTK2,JUN,FGFR4,PAK2,ARPC3,IRS2
Semaphorin Signaling in Neurons	2,15E00	1,89E-01	#NUM!	RND2,PTK2,ROCK2,SEMA3A,RHOV,DPYSL3,PAK2,RHOU,PLXNB1,DPYSL5
FAK Signaling	2,14E00	1,52E-01	#NUM!	RAP1B,ASAP1,ITGA5,FGFR2,TLN1,FGFR3,PTK2,CAPN8,ACTA2,FGFR4,PLCG2,PAK2,CAPN9,IRS2,ACTC1,ACTA1
autophagy	2,1E00	1,77E-01	#NUM!	CTSV,MTOR,CTSH,CTSS,CTSB,LAMP1,NBR1,CTSC,ACE,MAP1LC3C,CTSF
Glycine Cleavage Complex	2,1E00	0.5	#NUM!	TBXT,GCSH,DLD
Role of Oct4 in Mammalian Embryonic Stem Cell Pluripotency	2,08E00	1,96E-01	#NUM!	SOX2,NR2F1,NR6A1,FOXA1,FOXA2,BMI1,NR2F2,NR2F6,FBXO15
Protein Kinase A Signaling	2,06E00	1,12E-01	#NUM!	RAP1B,MYH10,MYH4,MYL10,DUSP8,YWHAH,TNNI2,PDIA3,DUSP6,PPP1R3C,NOTUM,PTPRF,NTN1,PTPRC,PTK2,ROCK2,GNB1,DUSP5,GLI3,PTPRO,PPP1R7,PDE3B,TGFB1,PTPRZ1,PTPRN,MYL3,PPP3CA,PTPN6,ADD2,MYLPF,MAP3K1,GNG3,NFATC4,PTP4A1,MYL1,MYL7,GNAI3,PYGM,PLCG2,PRKACA,TGFB3,PTGS2,TNNI1,H1f0,KDELR2
Regulation of the Epithelial-Mesenchymal Transition Pathway	2,02E00	1,28E-01	#NUM!	RAP1B,ESRP2,WNT3,FZD3,EGR1,TWIST1,FGFR2,MMP2,FZD1,PARD6A,FGFR3,WNT8A,GSC,CDH1,WNT7A,TGFB1,WNT7B,FGFR4,TGFB3,WNT4,IRS2,FZD5,NOTCH1,CLDN3,WNT11
VEGF Signaling	1,99E00	1,47E-01	#NUM!	RAP1B,PTPN6,FLT1,FGFR2,EIF2B3,EIF2S1,FGFR3,ROCK2,PTK2,ACTA2,FGFR4,PLCG2,IRS2,ACTC1,ACTA1,ACTN1
mTOR Signaling	1,97E00	1,26E-01	#NUM!	RAP1B,FKBP1A,RPS4X,FGFR3,MTOR,FGFR4,INS,RPS9,RHOU,EIF3A,IRS2,RPS2,RPS24,RND2,EIF3H,FGFR2,EIF4G3,EIF3E,PLD1,FAU,RPS6,RHOV,RPS16,RPS26,EIF4A1,RPSA
Noradrenaline and Adrenaline Degradation	1,96E00	0.2	#NUM!	ALDH2,MAOB,AKR1A1,ALDH1A3,ALDH1A2,ALDH3B1,ALDH9A1,ALDH7A1
Ceramide Biosynthesis	1,88E00	4,29E-01	#NUM!	SPTLC2,DEGS2,SPTLC3
Thioredoxin Pathway	1,88E00	4,29E-01	#NUM!	TXN,NXN,TXNRD3
Aspartate Degradation II	1,88E00	4,29E-01	#NUM!	MDH1,MDH2,GOT2
Small Cell Lung Cancer Signaling	1,85E00	1,53E-01	#NUM!	MYC,PTK2,FGFR3,CCNE1,CCNE2,PA2G4,FGFR4,APAF1,FGFR2,IRS2,PTGS2,RXRA,BIRC2
Retinol Biosynthesis	1,84E00	1,9E-01	#NUM!	LRAT,DHRS3,CES1,RBP7,RDH10,LPL,LIPG,ESD
The Visual Cycle	1,78E00	2,5E-01	#NUM!	LRAT,DHRS3,RBP7,RDH10,RPE65
PDGF Signaling	1,78E00	1,46E-01	#NUM!	RAP1B,PDGFA,MAP3K1,FGFR2,PDGFB,INPP5D,FGFR3,MYC,FOS,JUN,FGFR4,PLCG2,IRS2,CAV3
Sumoylation Pathway	1,78E00	1,46E-01	#NUM!	RND2,RFC1,RPA1,CTBP1,FOS,CDH1,RHOV,JUN,CTBP2,RHOU,MYB,CBX4,ARHGDIA,RFC3
Coagulation System	1,77E00	0.2	#NUM!	F10,SERPINC1,F2R,F13A1,SERPINA1,A2M,F2
Sphingosine-1-phosphate Signaling	1,76E00	1,36E-01	#NUM!	RND2,PDGFA,PDIA3,NOTUM,FGFR2,SMPD2,PDGFB,FGFR3,PTK2,GNAI3,RHOV,ACER1,PLCG2,FGFR4,S1PR1,RHOU,IRS2
5-aminoimidazole Ribonucleotide Biosynthesis I	1,76E00	6,67E-01	#NUM!	PFAS,PPAT
PAK Signaling	1,72E00	1,4E-01	#NUM!	RAP1B,MYL10,PDGFA,MYLPF,ITGA5,FGFR2,PDGFB,MYL1,MYL7,FGFR3,PTK2,FGFR4,PAK2,IRS2,MYL3
TR/RXR Activation	1,71E00	1,43E-01	#NUM!	UCP2,SLC2A1,FGFR2,ATP2A1,FGFR3,ENO1,F10,MTOR,SREBF1,PDE3B,FGFR4,IRS2,NCOR2,RXRA
Superoxide Radicals Degradation	1,71E00	3,75E-01	#NUM!	TYRP1,NQO1,GPX7
Atherosclerosis Signaling	1,7E00	1,34E-01	#NUM!	APOA4,PDGFA,CXCR4,CD36,COL2A1,COL10A1,PDGFB,PLBD1,COL1A2,ITGB2,PLA2G6,APOA1,TGFB1,LPL,SERPINA1,PLA2G12B,ALOX5
CTLA4 Signaling in Cytotoxic T Lymphocytes	1,67E00	1,41E-01	#NUM!	AP2M1,AP2A1,PTPN6,HLA-A,AP2B1,AP1S2,AP1M1,CLTC,FGFR2,AP1B1,FGFR3,FGFR4,IRS2,LCP2
Acute Myeloid Leukemia Signaling	1,67E00	1,41E-01	#NUM!	RAP1B,IDH3G,FGFR2,SPI1,CSF1R,IDH1,FGFR3,MYC,MTOR,CCNA1,FGFR4,IDH2,IRS2,PIM2
Ephrin Receptor Signaling	1,65E00	1,23E-01	#NUM!	EFNA2,RAP1B,EPHA7,ARPC1B,PDGFA,CXCR4,ARPC5,SH2D3C,ITGA5,EPHA4,GNG3,RAC3,PDGFB,GNB1,ROCK2,PTK2,GNAI3,EFNB2,GNA15,PAK2,GNAO1,ARPC3
Ethanol Degradation II	1,65E00	1,89E-01	#NUM!	ALDH2,AKR1A1,ALDH1A3,ALDH1A2,ALDH3B1,ALDH9A1,ALDH7A1
Superpathway of Methionine Degradation	1,65E00	1,89E-01	#NUM!	BHMT,PRMT3,DLD,PCCB,CTH,GOT2,AHCY
Regulation of Cellular Mechanics by Calpain Protease	1,63E00	1,59E-01	#NUM!	PTK2,RAP1B,CAPN8,CCNE1,CCNA1,EZR,ITGA5,TLN1,CAPN9,ACTN1
Phospholipase C Signaling	1,59E00	1,15E-01	#NUM!	PEBP1,RAP1B,MYL10,GNB1,ARHGEF19,AHNAK,RHOU,ARHGEF2,PLA2G12B,PPP3CA,MYL3,RND2,ARHGEF4,HDAC4,MYLPF,ITGA5,NFATC4,GNG3,MYL1,PLD1,MYL7,BTK,PLA2G6,RHOV,MEF2D,PLCG2,ARHGEF10,LCP2
Role of Macrophages, Fibroblasts and Endothelial Cells in Rheumatoid Arthritis	1,58E00	1,09E-01	#NUM!	RAP1B,FN1,SFRP2,FRZB,WNT3,PDGFA,PDIA3,FZD3,NOTUM,FZD1,MYC,ROCK2,FGFR3,ROR2,JUN,WNT7A,TGFB1,FGFR4,WNT7B,WNT4,SFRP5,IRS2,PPP3CA,DAAM1,FGFR2,IRAK3,NFATC4,PDGFB,FOS,WNT8A,PLCG2,GNAO1,FZD5,SOST,WNT11
IGF-1 Signaling	1,56E00	1,34E-01	#NUM!	RAP1B,CTGF,YWHAH,FGFR2,IGFBP5,IGFBP7,FGFR3,PTK2,FOS,JUN,FGFR4,PRKACA,IGFBP3,IRS2,CYR61
Citrulline Biosynthesis	1,56E00	3,33E-01	#NUM!	GLS,OAT,ARG2
TGF-β Signaling	1,55E00	1,4E-01	#NUM!	RAP1B,FOS,GSC,JUN,TGFB1,BMP2,ACVR1,TGFB3,BMP7,HNF4A,PITX2,SMAD1,ACVR1B
Production of Nitric Oxide and Reactive Oxygen Species in Macrophages	1,54E00	1,19E-01	#NUM!	RND2,RAP1B,PTPN6,APOA4,PPP1R3C,MAP3K1,FGFR2,ARG2,SPI1,FGFR3,FOS,RHOV,NCF1,APOA1,JUN,PPP1R7,CYBA,FGFR4,PLCG2,HOXA10,RHOU,SERPINA1,IRS2
HER-2 Signaling in Breast Cancer	1,52E00	1,38E-01	#NUM!	RAP1B,FGFR3,ITGB2,CCNE1,CCNE2,FGFR4,FGFR2,MMP2,IRS2,ITGB4,ITGB6,PARD6A,ITGB5
Extrinsic Prothrombin Activation Pathway	1,5E00	2,5E-01	#NUM!	F10,SERPINC1,F13A1,F2
Phenylethylamine Degradation I	1,48E00	0.5	#NUM!	AOC3,ALDH2
Arginine Degradation I (Arginase Pathway)	1,48E00	0.5	#NUM!	OAT,ARG2
Embryonic Stem Cell Differentiation into Cardiac Lineages	1,43E00	0.3	#NUM!	SOX2,TBXT,ISL1
Calcium Transport I	1,43E00	0.3	#NUM!	ATP2B1,ATP2A3,ATP2A1
p70S6K Signaling	1,4E00	1,23E-01	#NUM!	RAP1B,YWHAH,F2R,PDIA3,EEF2,NOTUM,FGFR2,F2,PLD1,FGFR3,RPS6,BTK,GNAI3,MTOR,FGFR4,PLCG2,IRS2
Renin-Angiotensin Signaling	1,39E00	1,25E-01	#NUM!	RAP1B,PTPN6,MAP3K1,FGFR2,SHE,NOX1,FGFR3,PTK2,FOS,JUN,FGFR4,PLCG2,PAK2,PRKACA,IRS2,ACE
Osteoarthritis Pathway	1,38E00	1,13E-01	#NUM!	HDAC4,FN1,FRZB,FZD3,DCN,BMP2,DLX5,COL2A1,ITGA5,COL10A1,ANXA2,FZD1,FGFR3,WNT8A,MTOR,CTNNA2,GLI3,TGFB1,ANKH,NAMPT,FZD5,PTGS2,SMAD1,NOTCH1
Ephrin A Signaling	1,38E00	1,5E-01	#NUM!	EFNA2,PTK2,ROCK2,EPHA7,FGFR3,FGFR4,FGFR2,EPHA4,IRS2
Intrinsic Prothrombin Activation Pathway	1,38E00	1,67E-01	#NUM!	COL1A2,F10,SERPINC1,COL2A1,F13A1,COL10A1,F2
Retinoate Biosynthesis I	1,34E00	1,76E-01	#NUM!	DHRS3,RBP7,RDH10,ALDH1A3,BMP2,ALDH1A2
Role of Tissue Factor in Cancer	1,34E00	1,23E-01	#NUM!	RAP1B,CTGF,EGR1,ITGA6,FGFR2,FRK,F2,FGFR3,F10,MTOR,GNA15,FGFR4,IRS2,CYR61,ITGB5,FGR
Purine Nucleotides De Novo Biosynthesis II	1,31E00	2,73E-01	#NUM!	ADSSL1,PFAS,PPAT
Phagosome Formation	1,31E00	1,22E-01	#NUM!	RND2,MRC1,FN1,PDIA3,NOTUM,ITGA5,FGFR2,INPP5D,FGFR3,ITGB2,RHOV,MBL2,PLCG2,FGFR4,RHOU,IRS2
p53 Signaling	1,3E00	1,26E-01	#NUM!	TP53INP1,GADD45B,GADD45G,APAF1,PERP,CSNK1D,FGFR2,CHEK1,FGFR3,JUN,THBS1,FGFR4,IRS2,GNL3
Actin Nucleation by ARP-WASP Complex	1,3E00	1,45E-01	#NUM!	RND2,ROCK2,RAP1B,RHOV,ARPC1B,ARPC5,RHOU,ITGA5,ARPC3
Phospholipases	1,3E00	1,45E-01	#NUM!	PLBD1,PLA2G6,PDIA3,PLCG2,NOTUM,LIPG,PLA2G12B,PLA1A,PLD1
CD28 Signaling in T Helper Cells	1,29E00	1,21E-01	#NUM!	PTPN6,ARPC1B,HLA-A,MAP3K1,ARPC5,FGFR2,NFATC4,PTPRC,FGFR3,FOS,JUN,FGFR4,ARPC3,IRS2,PPP3CA,LCP2
Eumelanin Biosynthesis	1,29E00	0.4	#NUM!	TYR,DCT
2-oxobutanoate Degradation I	1,29E00	0.4	#NUM!	DLD,PCCB
UVA-Induced MAPK Signaling	1,27E00	1,25E-01	#NUM!	RAP1B,PDIA3,PARP2,PARP4,NOTUM,FGFR2,SMPD2,FGFR3,FOS,MTOR,JUN,PLCG2,FGFR4,IRS2
Endothelin-1 Signaling	1,27E00	1,12E-01	#NUM!	RAP1B,PDIA3,NOTUM,FGFR2,SHE,PLD1,PLBD1,MYC,FGFR3,PLA2G6,GNAI3,FOS,JUN,GNA15,EDN1,FGFR4,PLCG2,GNAO1,EDNRA,IRS2,PTGS2,PLA2G12B
GADD45 Signaling	1,26E00	2,11E-01	#NUM!	CCNE1,CCNE2,GADD45B,GADD45G
Ephrin B Signaling	1,25E00	1,37E-01	#NUM!	PTK2,ROCK2,GNB1,GNAI3,EFNB2,GNA15,CXCR4,GNAO1,GNG3,RAC3
HIF1α Signaling	1,23E00	1,21E-01	#NUM!	RAP1B,SLC2A1,MMP14,FGFR2,MMP2,FGFR3,JUN,SLC2A8,EDN1,FGFR4,MMP8,HSP90AA1,IRS2,MMP11,LDHA
Pregnenolone Biosynthesis	1,21E00	2,5E-01	#NUM!	CYP11A1,CYP26B1,CYP26A1
LPS/IL-1 Mediated Inhibition of RXR Function	1,19E00	1,08E-01	#NUM!	MGST1,ABCC2,MAP3K1,NDST4,ALDH9A1,ABCA1,ALDH2,FABP2,MAOB,JUN,MGST2,NR0B2,ALDH1A3,SREBF1,ACSL5,ALDH1A2,HS6ST2,ACSL4,ALDH3B1,FABP3,RXRA,NDST1,ALDH6A1,ALDH7A1
Cardiomyocyte Differentiation via BMP Receptors	1,18E00	0.2	#NUM!	BMP2,BMP7,MYH7,BMP5
Sperm Motility	1,16E00	1,18E-01	#NUM!	TWF1,ZP3,PDIA3,NPPC,NOTUM,FRK,PLBD1,PTK2,PLA2G6,PRKG1,NPR1,PLCG2,PRKACA,PTK6,PLA2G12B
Heparan Sulfate Biosynthesis (Late Stages)	1,15E00	1,32E-01	#NUM!	PNPLA7,PPME1,NOTUM,HS6ST2,NDST4,AARS,NDST1,PLA1A,RPE65,AARSD1
Granulocyte Adhesion and Diapedesis	1,14E00	1,1E-01	#NUM!	CXCR4,MMP14,ITGA6,ITGA5,MMP2,CLDN6,ITGAL,ITGB2,GNAI3,CLDN5,CLDN23,CLDN8,CDH5,CLDN1,MMP8,EZR,CXCL14,MMP11,CLDN3,HSPB1
Arginine Degradation VI (Arginase 2 Pathway)	1,13E00	3,33E-01	#NUM!	OAT,ARG2
NAD Biosynthesis III	1,13E00	3,33E-01	#NUM!	NMNAT2,NAMPT
Cell Cycle: G1/S Checkpoint Regulation	1,12E00	1,34E-01	#NUM!	MYC,CCNE1,CCNE2,HDAC4,PA2G4,TGFB1,BMI1,TGFB3,GNL3
Leukotriene Biosynthesis	1,12E00	2,31E-01	#NUM!	LTA4H,MGST2,ALOX5
NAD Phosphorylation and Dephosphorylation	1,12E00	2,31E-01	#NUM!	NNT,ACP5,NADK
Role of Wnt/GSK-3β Signaling in the Pathogenesis of Influenza	1,12E00	1,3E-01	#NUM!	WNT8A,WNT7A,WNT3,FZD3,WNT7B,CSNK1D,WNT4,FZD5,FZD1,WNT11
Serotonin Degradation	1,12E00	1,3E-01	#NUM!	ALDH2,MAOB,AKR1A1,ALDH1A3,ALDH1A2,SULT6B1,ALDH3B1,UGT1A1,ALDH9A1,ALDH7A1
ERK/MAPK Signaling	1,12E00	1,08E-01	#NUM!	RAP1B,YWHAH,DUSP6,PPP1R3C,ITGA5,FGFR2,TLN1,RAC3,MYC,FGFR3,PTK2,PLA2G6,FOS,PPP1R7,FGFR4,PLCG2,PAK2,PRKACA,IRS2,PLA2G12B,ELK3,HSPB1
Th2 Pathway	1,12E00	1,13E-01	#NUM!	STAT6,HLA-A,CXCR4,IKZF1,ACVR1,FGFR2,SPI1,ACVR1B,FGFR3,ITGB2,JUN,TGFB1,FGFR4,S1PR1,IRS2,GATA3,NOTCH1
Antioxidant Action of Vitamin C	1,11E00	1,2E-01	#NUM!	PLBD1,PLA2G6,SLC23A1,SLC2A8,SLC2A1,PDIA3,PLCG2,NOTUM,TXN,PLA2G12B,NXN,PLD1,TXNRD3
fMLP Signaling in Neutrophils	1,11E00	1,16E-01	#NUM!	RAP1B,ARPC1B,ARPC5,FGFR2,GNG3,NFATC4,NOX1,FGFR3,GNB1,GNAI3,NCF1,FGFR4,ARPC3,IRS2,PPP3CA
L-dopachrome Biosynthesis	1,11E00	1	#NUM!	TYR
L-cysteine Degradation II	1,11E00	1	#NUM!	CTH
Asparagine Biosynthesis I	1,11E00	1	#NUM!	ASNS
Phosphatidylethanolamine Biosynthesis III	1,11E00	1	#NUM!	PTDSS2
Inhibition of Matrix Metalloproteases	1,1E00	1,54E-01	#NUM!	MMP14,MMP8,MMP2,MMP11,A2M,TIMP2
TNFR2 Signaling	1,1E00	1,67E-01	#NUM!	FOS,JUN,MAP3K1,TBK1,BIRC2
Renal Cell Carcinoma Signaling	1,1E00	1,25E-01	#NUM!	RAP1B,FGFR3,FOS,JUN,SLC2A1,TGFB1,FGFR4,PAK2,FGFR2,IRS2,PDGFB
Glioma Signaling	1,08E00	1,17E-01	#NUM!	RAP1B,PA2G4,PDGFA,IDH3G,FGFR2,PDGFB,IDH1,FGFR3,MTOR,IGF2,PLCG2,FGFR4,IDH2,IRS2
IL-3 Signaling	1,07E00	1,24E-01	#NUM!	RAP1B,FGFR3,STAT6,FOS,PTPN6,JUN,FGFR4,FGFR2,IRS2,PPP3CA,INPP5D
DNA Double-Strand Break Repair by Homologous Recombination	1,04E00	2,14E-01	#NUM!	MRE11,RPA1,RAD50
Phenylalanine Degradation IV (Mammalian, via Side Chain)	1,04E00	2,14E-01	#NUM!	ALDH2,MAOB,GOT2
TNFR1 Signaling	1,04E00	1,4E-01	#NUM!	FOS,MADD,JUN,MAP3K1,PAK2,APAF1,BIRC2
Role of BRCA1 in DNA Damage Response	1,04E00	1,25E-01	#NUM!	MSH2,FANCD2,SMARCA2,MRE11,MSH6,RPA1,RFC1,RAD50,CHEK1,RFC3
PPAR Signaling	1,03E00	1,19E-01	#NUM!	RAP1B,NR2F1,FOS,JUN,NR0B2,PDGFA,INS,HSP90AA1,PTGS2,NCOR2,RXRA,PDGFB
IL-7 Signaling Pathway	1,02E00	1,21E-01	#NUM!	PTK2,PAX5,MYC,FGFR3,EBF1,JUN,SLC2A1,FGFR4,FGFR2,IRS2,FOXG1
Mechanisms of Viral Exit from Host Cells	1,02E00	1,46E-01	#NUM!	ACTA2,CHMP2B,SH3GL3,SH3GLB2,ACTC1,ACTA1
NRF2-mediated Oxidative Stress Response	1,02E00	1,06E-01	#NUM!	RAP1B,MGST1,PRDX1,ABCC2,MAP3K1,NQO1,FGFR2,CLPP,FGFR3,FOS,AKR1A1,JUN,MGST2,ACTA2,FGFR4,STIP1,IRS2,TXN,UBE2E3,ACTC1,ACTA1
Cyclins and Cell Cycle Regulation	1,01E00	1,23E-01	#NUM!	MYT1,CCNE1,CCNE2,HDAC4,CCNA1,PA2G4,TGFB1,WEE1,TGFB3,CCNB2
Thrombopoietin Signaling	1	1,27E-01	#NUM!	RAP1B,MYC,FGFR3,FOS,JUN,PLCG2,FGFR4,FGFR2,IRS2
Adrenomedullin signaling pathway	9,99E-01	1,05E-01	#NUM!	RAP1B,TFAP2E,PDIA3,TFAP2B,NOTUM,FGFR2,MMP2,SHE,GPR182,FGFR3,PTK2,FOS,PRKG1,GNA15,TFAP2A,FGFR4,NPR1,PLCG2,PRKACA,IRS2,RXRA
Nitric Oxide Signaling in the Cardiovascular System	9,94E-01	1,15E-01	#NUM!	FLT1,FGFR2,ATP2A3,ARG2,ADRB3,ATP2A1,FGFR3,PRKG1,PDE3B,FGFR4,PRKACA,HSP90AA1,IRS2
BMP signaling pathway	9,81E-01	1,22E-01	#NUM!	RAP1B,JUN,BMP2,PRKACA,BMP7,BMP6,PITX2,SMAD1,BMP5,CHRD
MSP-RON Signaling Pathway	9,73E-01	1,25E-01	#NUM!	FGFR3,ITGB2,ACTA2,FGFR4,MST1,FGFR2,IRS2,ACTC1,ACTA1
Superpathway of Citrulline Metabolism	9,73E-01	0.2	#NUM!	GLS,OAT,ARG2
Histidine Degradation VI	9,73E-01	0.2	#NUM!	CYP11A1,CYP26B1,CYP26A1
NF-κB Activation by Viruses	9,67E-01	1,18E-01	#NUM!	RAP1B,FGFR3,ITGB2,FGFR4,MAP3K1,ITGA6,ITGA5,FGFR2,IRS2,ITGAL,ITGB5
PI3K Signaling in B Lymphocytes	9,63E-01	1,1E-01	#NUM!	CD81,RAP1B,ATF7,PDIA3,NOTUM,NFATC4,INPP5D,BTK,PTPRC,FOS,JUN,PLCG2,ATF6B,IRS2,PPP3CA
Melanocyte Development and Pigmentation Signaling	9,57E-01	1,15E-01	#NUM!	TYRP1,RAP1B,FGFR3,PTPN6,PLCG2,FGFR4,TYR,SOX10,PRKACA,FGFR2,IRS2,DCT
Heparan Sulfate Biosynthesis	9,55E-01	1,2E-01	#NUM!	PNPLA7,PPME1,NOTUM,HS6ST2,NDST4,AARS,NDST1,PLA1A,RPE65,AARSD1
T Cell Receptor Signaling	9,5E-01	1,13E-01	#NUM!	PTPRC,RAP1B,BTK,FGFR3,FOS,JUN,FGFR4,MAP3K1,FGFR2,IRS2,NFATC4,LCP2,PPP3CA
Tumoricidal Function of Hepatic Natural Killer Cells	9,49E-01	1,67E-01	#NUM!	ENDOG,APAF1,ITGAL,AIFM1
Glutathione Redox Reactions I	9,49E-01	1,67E-01	#NUM!	MGST1,CLIC2,MGST2,GPX7
Role of NFAT in Regulation of the Immune Response	9,47E-01	1,04E-01	#NUM!	RAP1B,HLA-A,CSNK1D,FGFR2,GNG3,NFATC4,FGFR3,BTK,GNB1,GNAI3,FOS,JUN,GNA15,MEF2D,FGFR4,PLCG2,GNAO1,IRS2,LCP2,PPP3CA
VEGF Family Ligand-Receptor Interactions	9,43E-01	1,17E-01	#NUM!	RAP1B,FGFR3,PLA2G6,FOS,FLT1,NRP2,PLCG2,FGFR4,FGFR2,IRS2,PLA2G12B
Wnt/Ca+ pathway	9,38E-01	1,27E-01	#NUM!	FZD3,PDIA3,PLCG2,NOTUM,FZD5,FZD1,NFATC4,PPP3CA
AMPK Signaling	9,23E-01	1,02E-01	#NUM!	CHRNA1,CKM,SLC2A1,EEF2,AK3,FGFR2,FOXG1,CHRND,ADRB3,FGFR3,AK1,MTOR,PCK2,PFKFB4,PPM1B,SMARCA2,FGFR4,INS,PRKACA,IRS2,HNF4A,PPAT
Xenobiotic Metabolism Signaling	9,2E-01	9,8E-02	#NUM!	RAP1B,ABCC2,PTGES3,FGFR3,ALDH2,MAOB,CES1,ALDH1A3,FGFR4,HS6ST2,IRS2,ALDH6A1,ALDH7A1,MGST1,HDAC4,NQO1,MAP3K1,FGFR2,NDST4,UGT1A1,ALDH9A1,ESD,MGST2,ALDH1A2,HSP90AA1,ALDH3B1,NCOR2,RXRA,NDST1
IL-4 Signaling	9,19E-01	1,16E-01	#NUM!	RAP1B,FGFR3,STAT6,PTPN6,MTOR,HLA-A,FGFR4,FGFR2,IRS2,NFATC4,INPP5D
Airway Pathology in Chronic Obstructive Pulmonary Disease	9,06E-01	2,5E-01	#NUM!	MMP8,MMP2
Growth Hormone Signaling	9,05E-01	1,18E-01	#NUM!	FGFR3,FOS,IGF2,PTPN6,PLCG2,FGFR4,IGFBP3,FGFR2,IRS2,A2M
P2Y Purigenic Receptor Signaling Pathway	8,86E-01	1,07E-01	#NUM!	RAP1B,PDIA3,NOTUM,FGFR2,GNG3,FGFR3,GNB1,MYC,GNAI3,FOS,JUN,FGFR4,PLCG2,PRKACA,IRS2
PXR/RXR Activation	8,81E-01	1,23E-01	#NUM!	NR0B2,PCK2,ABCC2,INS,PRKACA,HNF4A,RXRA,UGT1A1
Estrogen-Dependent Breast Cancer Signaling	8,8E-01	1,16E-01	#NUM!	RAP1B,FGFR3,FOS,JUN,FGFR4,HSD17B12,FGFR2,IRS2,HSD17B2,HSD17B14
Leptin Signaling in Obesity	8,8E-01	1,16E-01	#NUM!	FGFR3,PDIA3,PDE3B,PLCG2,FGFR4,INS,NOTUM,PRKACA,FGFR2,IRS2
Regulation of IL-2 Expression in Activated and Anergic T Lymphocytes	8,8E-01	1,16E-01	#NUM!	RAP1B,FOS,JUN,TGFB1,PLCG2,MAP3K1,TGFB3,TOB1,NFATC4,PPP3CA
Pyrimidine Ribonucleotides Interconversion	8,69E-01	1,33E-01	#NUM!	AK1,ENTPD1,ANXA1,RECQL4,NUDT9,CTPS1
HGF Signaling	8,67E-01	1,09E-01	#NUM!	RAP1B,MAP3K1,ITGA5,FGFR2,FGFR3,PTK2,FOS,JUN,PLCG2,FGFR4,IRS2,PTGS2,ELK3
Estrogen-mediated S-phase Entry	8,53E-01	1,54E-01	#NUM!	MYC,CCNE1,CCNE2,CCNA1
Cell Cycle Control of Chromosomal Replication	8,43E-01	1,25E-01	#NUM!	CDT1,POLA2,RPA1,ORC4,POLD1,MCM4,RPA2
Chemokine Signaling	8,41E-01	1,17E-01	#NUM!	PTK2,ROCK2,RAP1B,GNAI3,FOS,JUN,CXCR4,PLCG2,NOX1
Triacylglycerol Biosynthesis	8,36E-01	1,3E-01	#NUM!	PLPPR3,GPAM,LPCAT4,MBOAT1,ELOVL1,Plpp1
Type II Diabetes Mellitus Signaling	8,35E-01	1,04E-01	#NUM!	CACNG1,CD36,MAP3K1,PKM,FGFR2,SMPD2,ADIPOR1,FGFR3,MTOR,FGFR4,ACSL5,INS,ACSL4,IRS2,MAFA,ADIPOR2
β-alanine Degradation I	8,24E-01	0.5	#NUM!	ALDH6A1
Glycine Biosynthesis III	8,24E-01	0.5	#NUM!	AGXT2
S-methyl-5'-thioadenosine Degradation II	8,24E-01	0.5	#NUM!	MTAP
Choline Degradation I	8,24E-01	0.5	#NUM!	ALDH7A1
GDP-L-fucose Biosynthesis II (from L-fucose)	8,24E-01	0.5	#NUM!	FPGT
Glycine Degradation (Creatine Biosynthesis)	8,24E-01	0.5	#NUM!	GATM
Cysteine Biosynthesis/Homocysteine Degradation	8,24E-01	0.5	#NUM!	CTH
Formaldehyde Oxidation II (Glutathione-dependent)	8,24E-01	0.5	#NUM!	ESD
Glutamine Degradation I	8,24E-01	0.5	#NUM!	GLS
Prostanoid Biosynthesis	8,19E-01	2,22E-01	#NUM!	PTGS2,PTGES3
Folate Transformations I	8,19E-01	2,22E-01	#NUM!	MTHFS,MTHFD1
JAK/Stat Signaling	8,11E-01	1,12E-01	#NUM!	RAP1B,FGFR3,STAT6,FOS,PTPN6,MTOR,JUN,FGFR4,FGFR2,IRS2
Pyrimidine Ribonucleotides De Novo Biosynthesis	8,05E-01	1,28E-01	#NUM!	AK1,ENTPD1,ANXA1,RECQL4,NUDT9,CTPS1
EGF Signaling	8,01E-01	1,18E-01	#NUM!	FGFR3,FOS,MTOR,JUN,FGFR4,MAP3K1,FGFR2,IRS2
Valine Degradation I	7,93E-01	1,67E-01	#NUM!	HIBADH,DLD,ALDH6A1
Chronic Myeloid Leukemia Signaling	7,89E-01	1,07E-01	#NUM!	RAP1B,MYC,CTBP1,FGFR3,HDAC4,PA2G4,TGFB1,FGFR4,CTBP2,TGFB3,FGFR2,IRS2
Mouse Embryonic Stem Cell Pluripotency	7,89E-01	1,07E-01	#NUM!	SOX2,RAP1B,MYC,FGFR3,TBXT,FZD3,FGFR4,FGFR2,FZD5,IRS2,FZD1,SMAD1
IL-12 Signaling and Production in Macrophages	7,8E-01	1,03E-01	#NUM!	STAT6,APOA4,MST1,FGFR2,SPI1,FGFR3,FOS,JUN,APOA1,TGFB1,FGFR4,TGFB3,SERPINA1,IRS2,RXRA
3-phosphoinositide Degradation	7,69E-01	1,01E-01	#NUM!	PTPN6,DUSP8,NUDT9,ACP5,PTPRF,INPP5D,PTPRC,INPP4A,ATP1A1,DUSP5,PHOSPHO1,PPP1R7,PTPRO,NUDT4,PTPRN,PPP3CA
IL-15 Production	7,68E-01	1,43E-01	#NUM!	PTK2,TWF1,PTK6,FRK
Insulin Receptor Signaling	7,64E-01	1,02E-01	#NUM!	RAP1B,PPP1R3C,FGFR2,EIF2B3,VAMP2,PTPRF,INPP5D,FGFR3,MTOR,PDE3B,PPP1R7,FGFR4,INS,PRKACA,IRS2
PTEN Signaling	7,55E-01	1,04E-01	#NUM!	RAP1B,YWHAH,FLT1,ITGA5,FGFR2,FOXG1,RAC3,DDR1,INPP5D,FGFR3,PTK2,MAGI1,FGFR4
Endometrial Cancer Signaling	7,52E-01	1,14E-01	#NUM!	RAP1B,MYC,FGFR3,CDH1,CTNNA2,FGFR4,FGFR2,IRS2
STAT3 Pathway	7,48E-01	1,07E-01	#NUM!	RAP1B,MYC,FGFR3,PTPN6,FLT1,TGFB1,FGFR4,FGFR2,BMP6,PDGFB,DDR1
Antiproliferative Role of Somatostatin Receptor 2	7,48E-01	1,11E-01	#NUM!	RAP1B,GNB1,FGFR3,PTPN6,FGFR4,NPR1,FGFR2,IRS2,GNG3
IL-1 Signaling	7,47E-01	1,09E-01	#NUM!	GNB1,GNAI3,FOS,JUN,GNA15,MAP3K1,GNAO1,PRKACA,IRAK3,GNG3
B Cell Receptor Signaling	7,45E-01	9,79E-02	#NUM!	RAP1B,PTPN6,EGR1,MAP3K1,FGFR2,NFATC4,INPP5D,PTPRC,FGFR3,BTK,PAX5,PTK2,EBF1,MTOR,JUN,FGFR4,PLCG2,IRS2,PPP3CA
Glycine Betaine Degradation	7,44E-01	0.2	#NUM!	BHMT,DMGDH
Neuroinflammation Signaling Pathway	7,43E-01	9,32E-02	#NUM!	HLA-A,SLC1A3,MFGE8,FZD1,NOX1,FGFR3,JUN,TGFB1,FGFR4,IRS2,PLA2G12B,PPP3CA,GLS,ACVR1,FGFR2,TBK1,IRAK3,NFATC4,CSF1R,ACVR1B,GABRP,FOS,PLA2G6,PLCG2,TGFB3,SLC1A2,PTGS2,BACE2,BIRC2
Ubiquinol-10 Biosynthesis (Eukaryotic)	7,43E-01	1,58E-01	#NUM!	CYP11A1,CYP26B1,CYP26A1
DNA damage-induced 14-3-3σ Signaling	7,43E-01	1,58E-01	#NUM!	CCNE1,CCNE2,CCNB2
Death Receptor Signaling	7,27E-01	1,08E-01	#NUM!	TNFRSF21,ACTA2,PARP2,PARP4,APAF1,TBK1,ACTC1,ACTA1,BIRC2,HSPB1
GDNF Family Ligand-Receptor Interactions	7,26E-01	1,1E-01	#NUM!	RAP1B,FGFR3,FOS,JUN,PLCG2,FGFR4,FGFR2,IRS2,RET
Gαq Signaling	7,23E-01	9,94E-02	#NUM!	RND2,FGFR2,NFATC4,GNG3,PLD1,FGFR3,BTK,GNB1,ROCK2,RHOV,GNA15,PLCG2,FGFR4,RHOU,IRS2,PPP3CA
HMGB1 Signaling	7,1E-01	1,01E-01	#NUM!	RND2,RAP1B,HAT1,FGFR2,FGFR3,FOS,RHOV,JUN,KAT6B,TGFB1,FGFR4,RHOU,TGFB3,IRS2
Th1 and Th2 Activation Pathway	7,1E-01	9,73E-02	#NUM!	STAT6,HLA-A,CXCR4,IKZF1,ACVR1,FGFR2,NFATC4,SPI1,ACVR1B,FGFR3,ITGB2,JUN,TGFB1,FGFR4,S1PR1,IRS2,GATA3,NOTCH1
Neuregulin Signaling	7,07E-01	1,06E-01	#NUM!	RAP1B,MYC,RPS6,MTOR,PLCG2,DCN,ITGA5,HSP90AA1,TMEFF2,CDK5R1
Bladder Cancer Signaling	7,07E-01	1,06E-01	#NUM!	RAP1B,MYC,FGFR3,CDH1,PA2G4,THBS1,MMP14,MMP8,MMP2,MMP11
Telomerase Signaling	6,98E-01	1,03E-01	#NUM!	RAP1B,MYC,FGFR3,HDAC4,FGFR4,DKC1,TEP1,HSP90AA1,FGFR2,IRS2,ELK3,PTGES3
Amyloid Processing	6,9E-01	1,18E-01	#NUM!	CAPN8,PRKACA,CSNK1D,CAPN9,BACE2,CDK5R1
Cholecystokinin/Gastrin-mediated Signaling	6,74E-01	1,03E-01	#NUM!	RND2,PTK2,ROCK2,RAP1B,FOS,RHOV,JUN,MEF2D,RHOU,EPHA4,PTGS2
Estrogen Biosynthesis	6,72E-01	1,22E-01	#NUM!	POR,HSD17B12,CYP2J2,HSD17B2,HSD17B14
L-carnitine Biosynthesis	6,65E-01	3,33E-01	#NUM!	ALDH9A1
Diphthamide Biosynthesis	6,65E-01	3,33E-01	#NUM!	EEF2
NADH Repair	6,65E-01	3,33E-01	#NUM!	GAPDH
1,25-dihydroxyvitamin D3 Biosynthesis	6,65E-01	3,33E-01	#NUM!	POR
Tetrahydrobiopterin Biosynthesis I	6,65E-01	3,33E-01	#NUM!	PTS
D-glucuronate Degradation I	6,65E-01	3,33E-01	#NUM!	AKR1A1
Methionine Salvage II (Mammalian)	6,65E-01	3,33E-01	#NUM!	BHMT
4-hydroxyproline Degradation I	6,65E-01	3,33E-01	#NUM!	GOT2
Tetrahydrobiopterin Biosynthesis II	6,65E-01	3,33E-01	#NUM!	PTS
Glutamate Degradation II	6,65E-01	3,33E-01	#NUM!	GOT2
Aspartate Biosynthesis	6,65E-01	3,33E-01	#NUM!	GOT2
FcγRIIB Signaling in B Lymphocytes	6,65E-01	1,06E-01	#NUM!	RAP1B,BTK,FGFR3,CACNG1,PLCG2,FGFR4,FGFR2,IRS2,INPP5D
Endoplasmic Reticulum Stress Pathway	6,53E-01	1,43E-01	#NUM!	CALR,EIF2S1,TAOK3
3-phosphoinositide Biosynthesis	6,53E-01	9,45E-02	#NUM!	PTPN6,DUSP8,NUDT9,FGFR2,ACP5,PTPRF,PTPRC,FGFR3,ATP1A1,DUSP5,PI4K2A,PHOSPHO1,PPP1R7,PTPRO,FGFR4,IRS2,NUDT4,PTPRN,PPP3CA
G Beta Gamma Signaling	6,48E-01	0.1	#NUM!	RAP1B,GNB1,BTK,GNAI3,CACNG1,GNA15,PLCG2,GNAO1,PRKACA,GNG3,CAV3,DNM2
Hypoxia Signaling in the Cardiovascular System	6,41E-01	1,07E-01	#NUM!	JUN,EDN1,NQO1,UBE2V1,CSNK1D,HSP90AA1,UBE2E3,LDHA
Cdc42 Signaling	6,38E-01	9,58E-02	#NUM!	FGD3,MYL10,ARPC1B,HLA-A,MYLPF,ARPC5,ITGA5,IQGAP1,PARD6A,MYL1,MYL7,FOS,JUN,PAK2,ARPC3,MYL3
D-myo-inositol (1,4,5,6)-Tetrakisphosphate Biosynthesis	6,34E-01	9,72E-02	#NUM!	PTPN6,DUSP8,NUDT9,ACP5,PTPRF,PTPRC,ATP1A1,DUSP5,PHOSPHO1,PPP1R7,PTPRO,NUDT4,PTPRN,PPP3CA
D-myo-inositol (3,4,5,6)-tetrakisphosphate Biosynthesis	6,34E-01	9,72E-02	#NUM!	PTPN6,DUSP8,NUDT9,ACP5,PTPRF,PTPRC,ATP1A1,DUSP5,PHOSPHO1,PPP1R7,PTPRO,NUDT4,PTPRN,PPP3CA
ATM Signaling	6,33E-01	1,02E-01	#NUM!	HERC2,GADD45B,JUN,FANCD2,GADD45G,MRE11,CCNB2,TDP1,RAD50,CHEK1
LXR/RXR Activation	6,32E-01	9,92E-02	#NUM!	APOA1,APOA4,TF,SREBF1,CD36,LPL,SERPINA1,ARG2,PTGS2,NCOR2,RXRA,ABCA1
Erythropoietin Signaling	6,26E-01	1,03E-01	#NUM!	RAP1B,FGFR3,FOS,PTPN6,JUN,PLCG2,FGFR4,FGFR2,IRS2
G Protein Signaling Mediated by Tubby	6,26E-01	1,25E-01	#NUM!	GNB1,PLCG2,INS,GNG3
Myc Mediated Apoptosis Signaling	6,21E-01	1,05E-01	#NUM!	RAP1B,MYC,FGFR3,YWHAH,FGFR4,APAF1,FGFR2,IRS2
Netrin Signaling	6,17E-01	1,08E-01	#NUM!	CACNG1,PRKG1,PRKACA,NFATC4,RAC3,PPP3CA,NTN1
MIF Regulation of Innate Immunity	6,16E-01	1,16E-01	#NUM!	PLA2G6,FOS,JUN,PTGS2,PLA2G12B
Role of p14/p19ARF in Tumor Suppression	6,16E-01	1,16E-01	#NUM!	FGFR3,NPM1,FGFR4,FGFR2,IRS2
Ceramide Signaling	6,16E-01	1,01E-01	#NUM!	RAP1B,FGFR3,FOS,JUN,FGFR4,MAP3K1,S1PR1,FGFR2,IRS2,SMPD2
Polyamine Regulation in Colon Cancer	6,14E-01	1,36E-01	#NUM!	MYC,PSMA8,PSME1
Amyotrophic Lateral Sclerosis Signaling	6,07E-01	9,91E-02	#NUM!	FGFR3,CAPN8,FGFR4,APAF1,SLC1A2,FGFR2,IRS2,CAPN9,RNF19A,PPP3CA,BIRC2
Relaxin Signaling	6,02E-01	9,49E-02	#NUM!	RAP1B,FGFR2,GNG3,FGFR3,GNB1,GNAI3,FOS,JUN,GNA15,PDE3B,FGFR4,NPR1,GNAO1,PRKACA,IRS2
UVB-Induced MAPK Signaling	5,96E-01	1,06E-01	#NUM!	FGFR3,FOS,MTOR,JUN,FGFR4,FGFR2,IRS2
Stearate Biosynthesis I (Animals)	5,9E-01	1,14E-01	#NUM!	LPCAT4,ACSL5,ACSL4,ELOVL1,HNF4A
Prolactin Signaling	5,9E-01	1,01E-01	#NUM!	RAP1B,MYC,FGFR3,FOS,JUN,PLCG2,FGFR4,FGFR2,IRS2
VDR/RXR Activation	5,82E-01	1,03E-01	#NUM!	PDGFA,HOXA10,IGFBP3,IGFBP5,SEMA3B,NCOR2,RXRA,HSD17B2
Pyrimidine Deoxyribonucleotides De Novo Biosynthesis I	5,77E-01	1,3E-01	#NUM!	TYMS,AK1,RRM2
Eicosanoid Signaling	5,75E-01	1,04E-01	#NUM!	PLBD1,PLA2G6,LTA4H,LTB4R2,PTGS2,ALOX5,PLA2G12B
eNOS Signaling	5,74E-01	9,3E-02	#NUM!	CHRNA1,FLT1,FGFR2,AQP1,AQP8,CHRND,HSPA1L,FGFR3,CCNA1,PRKG1,FGFR4,PLCG2,PRKACA,HSP90AA1,IRS2,DNM2
Fc Epsilon RI Signaling	5,71E-01	9,6E-02	#NUM!	RAP1B,BTK,FGFR3,PLA2G6,PLCG2,FGFR4,FGFR2,IRS2,PLA2G12B,RAC3,INPP5D,LCP2
Fatty Acid Activation	5,7E-01	1,54E-01	#NUM!	ACSL5,ACSL4
Inhibition of Angiogenesis by TSP1	5,66E-01	1,18E-01	#NUM!	JUN,THBS1,TGFB1,CD36
Arsenate Detoxification I (Glutaredoxin)	5,57E-01	2,5E-01	#NUM!	AS3MT
Retinoate Biosynthesis II	5,57E-01	2,5E-01	#NUM!	RBP7
Pentose Phosphate Pathway (Oxidative Branch)	5,57E-01	2,5E-01	#NUM!	H6PD
Heme Degradation	5,57E-01	2,5E-01	#NUM!	BLVRB
Branched-chain α-keto acid Dehydrogenase Complex	5,57E-01	2,5E-01	#NUM!	DLD
Methylmalonyl Pathway	5,57E-01	2,5E-01	#NUM!	PCCB
Glutathione Redox Reactions II	5,57E-01	2,5E-01	#NUM!	PDIA3
Glycerol-3-phosphate Shuttle	5,57E-01	2,5E-01	#NUM!	GPD1
Melatonin Degradation II	5,57E-01	2,5E-01	#NUM!	MAOB
L-cysteine Degradation I	5,57E-01	2,5E-01	#NUM!	GOT2
D-myo-inositol-5-phosphate Metabolism	5,5E-01	9,26E-02	#NUM!	PTPN6,DUSP8,NUDT9,ACP5,PTPRF,PTPRC,ATP1A1,DUSP5,PHOSPHO1,PPP1R7,PTPRO,PLCG2,NUDT4,PTPRN,PPP3CA
Prostate Cancer Signaling	5,5E-01	9,71E-02	#NUM!	RAP1B,FGFR3,CCNE1,MTOR,CCNE2,PA2G4,FGFR4,HSP90AA1,FGFR2,IRS2
Role of CHK Proteins in Cell Cycle Checkpoint Control	5,48E-01	1,05E-01	#NUM!	MRE11,RPA1,RFC1,RAD50,CHEK1,RFC3
CDP-diacylglycerol Biosynthesis I	5,42E-01	1,25E-01	#NUM!	GPAM,LPCAT4,MBOAT1
Cysteine Biosynthesis III (mammalia)	5,42E-01	1,25E-01	#NUM!	PRMT3,CTH,AHCY
Thyroid Cancer Signaling	5,41E-01	1,09E-01	#NUM!	RAP1B,MYC,CDH1,RXRA,RET
Corticotropin Releasing Hormone Signaling	5,41E-01	9,35E-02	#NUM!	RAP1B,FOS,GNAI3,CACNG1,JUN,GLI3,MEF2D,PLCG2,NPR1,ARPC5,GNAO1,PRKACA,PTGS2
ErbB Signaling	5,35E-01	9,62E-02	#NUM!	RAP1B,FGFR3,FOS,MTOR,JUN,PLCG2,FGFR4,PAK2,FGFR2,IRS2
Superpathway of Inositol Phosphate Compounds	5,29E-01	8,9E-02	#NUM!	PTPN6,DUSP8,NUDT9,FGFR2,ACP5,PTPRF,INPP5D,PTPRC,FGFR3,DUSP5,ATP1A1,PI4K2A,PHOSPHO1,PPP1R7,PTPRO,FGFR4,PLCG2,IRS2,NUDT4,PTPRN,PPP3CA
DNA Double-Strand Break Repair by Non-Homologous End Joining	5,24E-01	1,43E-01	#NUM!	MRE11,RAD50
Isoleucine Degradation I	5,24E-01	1,43E-01	#NUM!	ACAT1,DLD
Androgen Biosynthesis	5,24E-01	1,43E-01	#NUM!	EBP,HSD17B14
Colanic Acid Building Blocks Biosynthesis	5,24E-01	1,43E-01	#NUM!	TSTA3,GMDS
Role of NFAT in Cardiac Hypertrophy	5,18E-01	8,89E-02	#NUM!	RAP1B,CACNG1,HDAC4,PDIA3,MAP3K1,NOTUM,FGFR2,NFATC4,GNG3,FGFR3,GNB1,GNAI3,TGFB1,MEF2D,FGFR4,PLCG2,PRKACA,TGFB3,IRS2,PPP3CA
IL-2 Signaling	5,18E-01	0.1	#NUM!	RAP1B,FGFR3,FOS,JUN,FGFR4,FGFR2,IRS2
PKCθ Signaling in T Lymphocytes	5,15E-01	9,09E-02	#NUM!	RAP1B,CACNG1,HLA-A,MAP3K1,FGFR2,NFATC4,RAC3,FGFR3,FOS,JUN,FGFR4,PLCG2,IRS2,PPP3CA,LCP2
IL-15 Signaling	5,12E-01	9,76E-02	#NUM!	PTK2,RAP1B,FGFR3,STAT6,FGFR4,FGFR2,IRS2,RAC3
GABA Receptor Signaling	4,93E-01	9,47E-02	#NUM!	NSF,SLC32A1,AP2M1,AP2A1,CACNG1,AP2B1,AP1B1,ALDH9A1,GABRP
Complement System	4,87E-01	1,08E-01	#NUM!	CFD,ITGB2,MBL2,C7
Telomere Extension by Telomerase	4,83E-01	1,33E-01	#NUM!	MRE11,RAD50
NAD Salvage Pathway II	4,8E-01	1,15E-01	#NUM!	NMNAT2,NT5C2,ACP5
Phosphatidylglycerol Biosynthesis II (Non-plastidic)	4,8E-01	1,15E-01	#NUM!	GPAM,LPCAT4,MBOAT1
Angiopoietin Signaling	4,8E-01	9,52E-02	#NUM!	PTK2,RAP1B,FGFR3,FGFR4,PAK2,FGFR2,IRS2,TIE1
Pancreatic Adenocarcinoma Signaling	4,77E-01	9,17E-02	#NUM!	FGFR3,CCNE1,PA2G4,TGFB1,FGFR4,TGFB3,FGFR2,IRS2,PTGS2,NOTCH1,PLD1
Protein Citrullination	4,77E-01	0.2	#NUM!	PADI2
Creatine-phosphate Biosynthesis	4,77E-01	0.2	#NUM!	CKM
Tetrahydrofolate Salvage from 5,10-methenyltetrahydrofolate	4,77E-01	0.2	#NUM!	MTHFD1
Serine Biosynthesis	4,77E-01	0.2	#NUM!	PHGDH
Lysine Degradation II	4,77E-01	0.2	#NUM!	ALDH7A1
Lysine Degradation V	4,77E-01	0.2	#NUM!	ALDH7A1
dTMP De Novo Biosynthesis	4,77E-01	0.2	#NUM!	TYMS
Folate Polyglutamylation	4,77E-01	0.2	#NUM!	MTHFD1
Melanoma Signaling	4,69E-01	9,84E-02	#NUM!	RAP1B,FGFR3,CDH1,FGFR4,FGFR2,IRS2
GPCR-Mediated Integration of Enteroendocrine Signaling Exemplified by an L Cell	4,66E-01	9,59E-02	#NUM!	GNAI3,GNA15,PDIA3,PLCG2,NOTUM,PRKACA,ADRB3
Notch Signaling	4,64E-01	1,05E-01	#NUM!	DTX4,HES5,HEY2,NOTCH1
Retinoic acid Mediated Apoptosis Signaling	4,52E-01	9,68E-02	#NUM!	PARP2,PARP4,APAF1,CRABP2,RXRA,CRABP1
SAPK/JNK Signaling	4,51E-01	9,09E-02	#NUM!	RAP1B,GNB1,FGFR3,DUSP8,JUN,FGFR4,MAP3K1,FGFR2,IRS2,RAC3
Granzyme B Signaling	4,46E-01	1,25E-01	#NUM!	ENDOG,APAF1
April Mediated Signaling	4,41E-01	1,03E-01	#NUM!	FOS,JUN,MAP3K1,NFATC4
tRNA Charging	4,41E-01	1,03E-01	#NUM!	LARS,GARS,AARS,IARS
ErbB2-ErbB3 Signaling	4,34E-01	9,33E-02	#NUM!	RAP1B,MYC,FGFR3,JUN,FGFR4,FGFR2,IRS2
CCR3 Signaling in Eosinophils	4,3E-01	8,82E-02	#NUM!	ROCK2,RAP1B,GNB1,FGFR3,GNAI3,PLA2G6,FGFR4,PAK2,FGFR2,IRS2,GNG3,PLA2G12B
Docosahexaenoic Acid (DHA) Signaling	4,18E-01	9,62E-02	#NUM!	FGFR3,FGFR4,APAF1,FGFR2,IRS2
Arginine Biosynthesis IV	4,14E-01	1,67E-01	#NUM!	OAT
Proline Biosynthesis II (from Arginine)	4,14E-01	1,67E-01	#NUM!	OAT
Pyruvate Fermentation to Lactate	4,14E-01	1,67E-01	#NUM!	LDHA
Urea Cycle	4,14E-01	1,67E-01	#NUM!	ARG2
Glycerol Degradation I	4,14E-01	1,67E-01	#NUM!	GPD1
Glycogen Biosynthesis II (from UDP-D-Glucose)	4,14E-01	1,67E-01	#NUM!	GYG1
Rapoport-Luebering Glycolytic Shunt	4,14E-01	1,67E-01	#NUM!	BPGM
Lactose Degradation III	4,14E-01	1,67E-01	#NUM!	PSAP
γ-linolenate Biosynthesis II (Animals)	4,13E-01	1,18E-01	#NUM!	ACSL5,ACSL4
Mitochondrial L-carnitine Shuttle Pathway	4,13E-01	1,18E-01	#NUM!	ACSL5,ACSL4
B Cell Activating Factor Signaling	0.4	9,76E-02	#NUM!	FOS,JUN,MAP3K1,NFATC4
Acute Phase Response Signaling	3,99E-01	8,52E-02	#NUM!	RAP1B,FN1,MAP3K1,F2,CRABP1,FOS,MTOR,APOA1,MBL2,JUN,RBP7,TF,SERPINA1,CRABP2,A2M
RANK Signaling in Osteoclasts	3,98E-01	8,82E-02	#NUM!	FGFR3,FOS,JUN,FGFR4,MAP3K1,FGFR2,IRS2,PPP3CA,BIRC2
Natural Killer Cell Signaling	3,83E-01	8,59E-02	#NUM!	RAP1B,FGFR3,PTPN6,PLCG2,FGFR4,PAK2,FGFR2,IRS2,RAC3,INPP5D,LCP2
CD40 Signaling	3,77E-01	8,86E-02	#NUM!	FGFR3,FOS,JUN,FGFR4,FGFR2,IRS2,PTGS2
Lymphotoxin β Receptor Signaling	3,72E-01	8,96E-02	#NUM!	FGFR3,FGFR4,APAF1,FGFR2,IRS2,BIRC2
NAD Biosynthesis from 2-amino-3-carboxymuconate Semialdehyde	3,63E-01	1,43E-01	#NUM!	NMNAT2
Superpathway of Serine and Glycine Biosynthesis I	3,63E-01	1,43E-01	#NUM!	PHGDH
Acetyl-CoA Biosynthesis I (Pyruvate Dehydrogenase Complex)	3,63E-01	1,43E-01	#NUM!	DLD
NAD Salvage Pathway III	3,63E-01	1,43E-01	#NUM!	NMNAT2
Ceramide Degradation	3,63E-01	1,43E-01	#NUM!	ACER1
FLT3 Signaling in Hematopoietic Progenitor Cells	3,56E-01	8,6E-02	#NUM!	RAP1B,FGFR3,STAT6,MTOR,FGFR4,FGFR2,IRS2,INPP5D
Glucocorticoid Receptor Signaling	3,56E-01	8,12E-02	#NUM!	RAP1B,YWHAH,HSPA1L,PTGES3,FGFR3,JUN,PCK2,TGFB1,FGFR4,ANXA1,IRS2,PPP3CA,KRT17,MAP3K1,FGFR2,NFATC4,FOS,KRT8,SMARCA2,PRKACA,FKBP4,TGFB3,HSP90AA1,KRT18,NCOR2,PTGS2,KRT15,A2M
Methylglyoxal Degradation III	3,54E-01	1,05E-01	#NUM!	AKR1A1,AKR1B1
Systemic Lupus Erythematosus Signaling	3,43E-01	8,15E-02	#NUM!	RAP1B,PTPN6,HLA-A,FGFR2,NFATC4,INPP5D,PTPRC,FGFR3,FOS,MTOR,JUN,FGFR4,PLCG2,C7,IRS2,SNU13,PRPF31,LSM4,PIM2
Glutamate Receptor Signaling	3,37E-01	8,77E-02	#NUM!	GNB1,SLC1A4,GLS,SLC1A3,SLC1A2
CNTF Signaling	3,31E-01	8,57E-02	#NUM!	RAP1B,FGFR3,MTOR,FGFR4,FGFR2,IRS2
IL-9 Signaling	3,28E-01	8,89E-02	#NUM!	FGFR3,FGFR4,FGFR2,IRS2
Non-Small Cell Lung Cancer Signaling	3,26E-01	8,43E-02	#NUM!	RAP1B,FGFR3,PA2G4,FGFR4,FGFR2,IRS2,RXRA
Neurotrophin/TRK Signaling	3,26E-01	8,43E-02	#NUM!	RAP1B,FGFR3,FOS,JUN,FGFR4,FGFR2,IRS2
Apoptosis Signaling	3,22E-01	8,33E-02	#NUM!	RAP1B,ENDOG,CAPN8,PLCG2,APAF1,CAPN9,AIFM1,BIRC2
Histidine Degradation III	3,21E-01	1,25E-01	#NUM!	MTHFD1
Purine Ribonucleosides Degradation to Ribose-1-phosphate	3,21E-01	1,25E-01	#NUM!	PGM2
Sphingomyelin Metabolism	3,21E-01	1,25E-01	#NUM!	SMPD2
Hepatic Cholestasis	3,18E-01	8,12E-02	#NUM!	ABCC2,SLC22A7,IRAK3,JUN,NR0B2,SREBF1,TGFB1,FGFR4,INS,PRKACA,TGFB3,RXRA,HNF4A
Nur77 Signaling in T Lymphocytes	3,09E-01	8,47E-02	#NUM!	HLA-A,MEF2D,APAF1,RXRA,PPP3CA
iCOS-iCOSL Signaling in T Helper Cells	3,07E-01	8,13E-02	#NUM!	PTPRC,FGFR3,HLA-A,FGFR4,FGFR2,IRS2,NFATC4,PPP3CA,INPP5D,LCP2
NF-κB Signaling	3,07E-01	8,02E-02	#NUM!	RAP1B,FLT1,BMP2,MAP3K1,FGFR2,TBK1,IRAK3,DDR1,FGFR3,FGFR4,PLCG2,UBE2V1,INS,PRKACA,IRS2
Melatonin Signaling	3,06E-01	8,33E-02	#NUM!	GNAI3,PDIA3,PLCG2,GNAO1,NOTUM,PRKACA
nNOS Signaling in Neurons	2,97E-01	8,51E-02	#NUM!	CAPN8,CAPN9,PPP3CA,RASD1
GPCR-Mediated Nutrient Sensing in Enteroendocrine Cells	2,9E-01	8,04E-02	#NUM!	GNAI3,CACNG1,GNA15,TRPM5,PDIA3,PLCG2,NOTUM,PRKACA,GNG3
Sphingosine and Sphingosine-1-phosphate Metabolism	2,85E-01	1,11E-01	#NUM!	ACER1
Leucine Degradation I	2,85E-01	1,11E-01	#NUM!	MCCC1
Methionine Degradation I (to Homocysteine)	2,84E-01	9,09E-02	#NUM!	PRMT3,AHCY
MIF-mediated Glucocorticoid Regulation	2,83E-01	8,57E-02	#NUM!	PLA2G6,PTGS2,PLA2G12B
UVC-Induced MAPK Signaling	2,7E-01	8,16E-02	#NUM!	RAP1B,FOS,JUN,SMPD2
Neuropathic Pain Signaling In Dorsal Horn Neurons	2,63E-01	7,83E-02	#NUM!	FGFR3,FOS,PDIA3,PLCG2,FGFR4,NOTUM,PRKACA,FGFR2,IRS2
Cell Cycle: G2/M DNA Damage Checkpoint Regulation	2,57E-01	0.08	#NUM!	YWHAH,WEE1,CCNB2,CHEK1
Ketogenesis	2,55E-01	0.1	#NUM!	ACAT1
Ketolysis	2,55E-01	0.1	#NUM!	ACAT1
GDP-glucose Biosynthesis	2,55E-01	0.1	#NUM!	PGM2
Cell Cycle Regulation by BTG Family Proteins	2,53E-01	8,11E-02	#NUM!	CCNE1,CCNE2,BTG2
Antigen Presentation Pathway	2,38E-01	7,89E-02	#NUM!	CALR,PDIA3,HLA-A
Glucose and Glucose-1-phosphate Degradation	2,29E-01	9,09E-02	#NUM!	PGM2
Pentose Phosphate Pathway	2,29E-01	9,09E-02	#NUM!	H6PD
Mineralocorticoid Biosynthesis	2,29E-01	9,09E-02	#NUM!	EBP
IL-17A Signaling in Gastric Cells	2,28E-01	0.08	#NUM!	FOS,JUN
Bupropion Degradation	2,28E-01	0.08	#NUM!	POR,CYP2J2
Cleavage and Polyadenylation of Pre-mRNA	2,06E-01	8,33E-02	#NUM!	PAPOLA
Assembly of RNA Polymerase I Complex	2,06E-01	8,33E-02	#NUM!	POLR1B
Acyl-CoA Hydrolysis	2,06E-01	8,33E-02	#NUM!	HNF4A
Guanosine Nucleotides Degradation III	2,06E-01	8,33E-02	#NUM!	NT5C2
Glucocorticoid Biosynthesis	2,06E-01	8,33E-02	#NUM!	EBP
IL-10 Signaling	0	5,8E-02	#NUM!	FOS,JUN,BLVRB,ARG2
Circadian Rhythm Signaling	0	5,88E-02	#NUM!	CSNK1D,CRY1
Synaptic Long Term Potentiation	0	7,14E-02	#NUM!	RAP1B,GNA15,PDIA3,PPP1R7,PLCG2,PPP1R3C,NOTUM,PRKACA,PPP3CA
Synaptic Long Term Depression	0	7,22E-02	#NUM!	PLBD1,RAP1B,GNAI3,PLA2G6,CACNG1,PRKG1,GNA15,PDIA3,PLCG2,NPR1,GNAO1,NOTUM,PLA2G12B
α-Adrenergic Signaling	0	7,53E-02	#NUM!	RAP1B,GNB1,GNAI3,PYGM,PLCG2,PRKACA,GNG3
Activation of IRF by Cytosolic Pattern Recognition Receptors	0	3,17E-02	#NUM!	JUN,TBK1
Role of RIG1-like Receptors in Antiviral Innate Immunity	0	2,27E-02	#NUM!	TBK1
Role of Pattern Recognition Receptors in Recognition of Bacteria and Viruses	0	6,57E-02	#NUM!	FGFR3,MBL2,TGFB1,PLCG2,FGFR4,TGFB3,FGFR2,IRS2,EIF2S1
Role of PKR in Interferon Induction and Antiviral Response	0	4,88E-02	#NUM!	APAF1,EIF2S1
TREM1 Signaling	0	2,67E-02	#NUM!	PLCG2,ITGA5
LPS-stimulated MAPK Signaling	0	7,53E-02	#NUM!	RAP1B,FGFR3,FOS,JUN,FGFR4,FGFR2,IRS2
CCR5 Signaling in Macrophages	0	7,37E-02	#NUM!	GNB1,GNAI3,FOS,CACNG1,JUN,PLCG2,GNG3
Calcium-induced T Lymphocyte Apoptosis	0	7,58E-02	#NUM!	HLA-A,MEF2D,ATP2A3,PPP3CA,ATP2A1
Cytotoxic T Lymphocyte-mediated Apoptosis of Target Cells	0	6,25E-02	#NUM!	HLA-A,APAF1
CD27 Signaling in Lymphocytes	0	7,55E-02	#NUM!	FOS,JUN,MAP3K1,APAF1
IL-17 Signaling	0	7,69E-02	#NUM!	RAP1B,FGFR3,JUN,FGFR4,FGFR2,IRS2,PTGS2
4-1BB Signaling in T Lymphocytes	0	3,12E-02	#NUM!	JUN
Induction of Apoptosis by HIV1	0	4,92E-02	#NUM!	CXCR4,APAF1,BIRC2
T Helper Cell Differentiation	0	5,48E-02	#NUM!	STAT6,TGFB1,HLA-A,GATA3
Oncostatin M Signaling	0	2,5E-02	#NUM!	RAP1B
Role of Cytokines in Mediating Communication between Immune Cells	0	1,85E-02	#NUM!	TGFB1
Dendritic Cell Maturation	0	5,67E-02	#NUM!	COL1A2,FGFR3,PDIA3,HLA-A,PLCG2,FGFR4,NOTUM,COL2A1,COL10A1,FGFR2,IRS2
CDK5 Signaling	0	7,62E-02	#NUM!	RAP1B,LAMA5,PPP1R7,EGR1,PPP1R3C,PRKACA,ITGA6,CDK5R1
Mitotic Roles of Polo-Like Kinase	0	6,06E-02	#NUM!	TGFB1,WEE1,HSP90AA1,CCNB2
GNRH Signaling	0	7,6E-02	#NUM!	RAP1B,PTK2,GNB1,FOS,GNAI3,CACNG1,JUN,GNA15,EGR1,MAP3K1,PAK2,PRKACA,MMP2
RAN Signaling	0	5,88E-02	#NUM!	KPNA2
DNA Methylation and Transcriptional Repression Signaling	0	2,94E-02	#NUM!	DNMT1
Androgen Signaling	0	7,3E-02	#NUM!	GNB1,GNAI3,CALR,CACNG1,JUN,GNA15,GNAO1,PRKACA,HSP90AA1,GNG3
Aldosterone Signaling in Epithelial Cells	0	7,74E-02	#NUM!	CRYAB,PDIA3,NOTUM,FGFR2,HSPA1L,FGFR3,HSPA12B,PLCG2,FGFR4,HSP90AA1,IRS2,AHCY,HSPB1
CREB Signaling in Neurons	0	6,88E-02	#NUM!	RAP1B,CACNG1,PDIA3,NOTUM,FGFR2,GNG3,FGFR3,GNB1,GNAI3,GNA15,PLCG2,FGFR4,GNAO1,PRKACA,IRS2
Type I Diabetes Mellitus Signaling	0	3,6E-02	#NUM!	HLA-A,INS,APAF1,PTPRN
Primary Immunodeficiency Signaling	0	4,08E-02	#NUM!	PTPRC,BTK
Allograft Rejection Signaling	0	1,18E-02	#NUM!	HLA-A
Autoimmune Thyroid Disease Signaling	0	2,08E-02	#NUM!	HLA-A
Graft-versus-Host Disease Signaling	0	2,08E-02	#NUM!	HLA-A
ERK5 Signaling	0	6,94E-02	#NUM!	RAP1B,MYC,FOS,YWHAH,MEF2D
Communication between Innate and Adaptive Immune Cells	0	1,05E-02	#NUM!	HLA-A
Crosstalk between Dendritic Cells and Natural Killer Cells	0	6,74E-02	#NUM!	ACTA2,HLA-A,TLN1,ACTC1,ITGAL,ACTA1
Altered T Cell and B Cell Signaling in Rheumatoid Arthritis	0	2,22E-02	#NUM!	TGFB1,HLA-A
B Cell Development	0	5,56E-02	#NUM!	PTPRC,HLA-A
Neuroprotective Role of THOP1 in Alzheimer's Disease	0	7,5E-02	#NUM!	CFD,DPP4,NFYA,HLA-A,PRSS48,PRKACA,THOP1,LONP1,ACE
Granzyme A Signaling	0	0.05	#NUM!	H1f0
TWEAK Signaling	0	5,71E-02	#NUM!	APAF1,BIRC2
Role of MAPK Signaling in the Pathogenesis of Influenza	0	6,41E-02	#NUM!	PLBD1,RAP1B,PLA2G6,PTGS2,PLA2G12B
Role of PI3K/AKT Signaling in the Pathogenesis of Influenza	0	6,33E-02	#NUM!	FGFR3,GNAI3,FGFR4,FGFR2,IRS2
OX40 Signaling Pathway	0	2,2E-02	#NUM!	JUN,HLA-A
Assembly of RNA Polymerase III Complex	0	7,69E-02	#NUM!	GTF3C2
IL-17A Signaling in Airway Cells	0	5,13E-02	#NUM!	FGFR3,FGFR4,FGFR2,IRS2
Role of IL-17A in Arthritis	0	7,25E-02	#NUM!	FGFR3,FGFR4,FGFR2,IRS2,PTGS2
IL-17A Signaling in Fibroblasts	0	5,71E-02	#NUM!	FOS,JUN
Role of JAK1, JAK2 and TYK2 in Interferon Signaling	0	4,17E-02	#NUM!	PTPN6
Role of JAK2 in Hormone-like Cytokine Signaling	0	5,88E-02	#NUM!	PTPN6,IRS2
Role of JAK1 and JAK3 in γc Cytokine Signaling	0	7,79E-02	#NUM!	RAP1B,FGFR3,STAT6,FGFR4,FGFR2,IRS2
Dopamine-DARPP32 Feedback in cAMP Signaling	0	7,32E-02	#NUM!	GNAI3,PRKG1,PDIA3,PPP1R7,PLCG2,PPP1R3C,NOTUM,PRKACA,CSNK1D,ATP2A3,PPP3CA,ATP2A1
NGF Signaling	0	7,2E-02	#NUM!	ROCK2,RAP1B,FGFR3,PLCG2,FGFR4,MAP3K1,FGFR2,IRS2,SMPD2
iNOS Signaling	0	6,67E-02	#NUM!	FOS,JUN,IRAK3
nNOS Signaling in Skeletal Muscle Cells	0	4,88E-02	#NUM!	CACNG1,CHRNA1
ErbB4 Signaling	0	7,69E-02	#NUM!	RAP1B,FGFR3,PLCG2,FGFR4,FGFR2,IRS2
Thyroid Hormone Metabolism II (via Conjugation and/or Degradation)	0	4,65E-02	#NUM!	SULT6B1,UGT1A1
NAD biosynthesis II (from tryptophan)	0	6,67E-02	#NUM!	NMNAT2
Nicotine Degradation III	0	7,14E-02	#NUM!	POR,CYP2J2,Aox2,UGT1A1
Chondroitin Sulfate Degradation (Metazoa)	0	6,25E-02	#NUM!	GM2A
Glutaryl-CoA Degradation	0	6,25E-02	#NUM!	ACAT1
tRNA Splicing	0	2,38E-02	#NUM!	PDE3B
Melatonin Degradation I	0	6,15E-02	#NUM!	POR,SULT6B1,CYP2J2,UGT1A1
Pyridoxal 5'-phosphate Salvage Pathway	0	4,62E-02	#NUM!	PAK2,CSNK1D,PKN1
D-myo-inositol (1,4,5)-Trisphosphate Biosynthesis	0	7,41E-02	#NUM!	PI4K2A,PLCG2
Choline Biosynthesis III	0	7,69E-02	#NUM!	PLD1
Oleate Biosynthesis II (Animals)	0	7,69E-02	#NUM!	ALDH6A1
Chondroitin Sulfate Biosynthesis	0	5,26E-02	#NUM!	HS6ST2,NDST4,NDST1
Dermatan Sulfate Biosynthesis	0	5,08E-02	#NUM!	HS6ST2,NDST4,NDST1
Cholesterol Biosynthesis I	0	7,69E-02	#NUM!	EBP
Glutathione-mediated Detoxification	0	6,45E-02	#NUM!	MGST1,MGST2
1D-myo-inositol Hexakisphosphate Biosynthesis II (Mammalian)	0	5,26E-02	#NUM!	INPP5D
Urate Biosynthesis/Inosine 5'-phosphate Degradation	0	7,69E-02	#NUM!	NT5C2
Dermatan Sulfate Biosynthesis (Late Stages)	0	6,52E-02	#NUM!	HS6ST2,NDST4,NDST1
Dermatan Sulfate Degradation (Metazoa)	0	5,88E-02	#NUM!	GM2A
Nicotine Degradation II	0	6,15E-02	#NUM!	POR,CYP2J2,Aox2,UGT1A1
Mevalonate Pathway I	0	7,69E-02	#NUM!	ACAT1
Superpathway of D-myo-inositol (1,4,5)-trisphosphate Metabolism	0	4,17E-02	#NUM!	INPP5D
Purine Nucleotides Degradation II (Aerobic)	0	5,26E-02	#NUM!	NT5C2
D-myo-inositol (1,3,4)-trisphosphate Biosynthesis	0	5,26E-02	#NUM!	INPP5D
D-myo-inositol (1,4,5)-trisphosphate Degradation	0	5,56E-02	#NUM!	INPP5D
γ-glutamyl Cycle	0	7,14E-02	#NUM!	OPLAH
Tryptophan Degradation III (Eukaryotic)	0	0.04	#NUM!	ACAT1
Salvage Pathways of Pyrimidine Ribonucleotides	0	6,19E-02	#NUM!	UPRT,AK1,APOBEC2,PAK2,CSNK1D,PKN1
Cholesterol Biosynthesis II (via 24,25-dihydrolanosterol)	0	7,69E-02	#NUM!	EBP
Chondroitin Sulfate Biosynthesis (Late Stages)	0	6,12E-02	#NUM!	HS6ST2,NDST4,NDST1
Cholesterol Biosynthesis III (via Desmosterol)	0	7,69E-02	#NUM!	EBP
Adenosine Nucleotides Degradation II	0	6,25E-02	#NUM!	NT5C2
Superpathway of Melatonin Degradation	0	7,14E-02	#NUM!	POR,MAOB,SULT6B1,CYP2J2,UGT1A1
Acetone Degradation I (to Methylglyoxal)	0	6,67E-02	#NUM!	POR,CYP2J2
Fatty Acid β-oxidation I	0	6,25E-02	#NUM!	ACSL5,ACSL4
Superpathway of Geranylgeranyldiphosphate Biosynthesis I (via Mevalonate)	0	5,88E-02	#NUM!	ACAT1
Superpathway of Cholesterol Biosynthesis	0	7,14E-02	#NUM!	EBP,ACAT1
Gαi Signaling	0	4,88E-02	#NUM!	RAP1B,GNB1,GNAI3,S1PR1,PRKACA,GNG3
Gαs Signaling	0	6,36E-02	#NUM!	GNB1,RAPGEF2,ADD2,PRKACA,GNG3,ADORA2A,ADRB3
PEDF Signaling	0	7,53E-02	#NUM!	ROCK2,RAP1B,FGFR3,FGFR4,FGFR2,IRS2,TCF12
HIPPO signaling	0	6,9E-02	#NUM!	YWHAH,PPP1R7,PPP1R3C,CSNK1D,MST1,SMAD1
Unfolded protein response	0	5,36E-02	#NUM!	CALR,SREBF1,HSPA1L
Estrogen Receptor Signaling	0	5,97E-02	#NUM!	RAP1B,CTBP1,NR0B2,PCK2,CTBP2,PHB2,HNRNPD,NCOR2
Toll-like Receptor Signaling	0	5,26E-02	#NUM!	FOS,JUN,MAP3K1,IRAK3
Nucleotide Excision Repair Pathway	0	5,71E-02	#NUM!	RPA1,RPA2
PI3K/AKT Signaling	0	5,34E-02	#NUM!	RAP1B,MTOR,YWHAH,ITGA5,HSP90AA1,PTGS2,INPP5D
Cardiac β-adrenergic Signaling	0	5,67E-02	#NUM!	GNB1,PPP1R7,PDE3B,PPP1R3C,PRKACA,ATP2A3,GNG3,ATP2A1
Protein Ubiquitination Pathway	0	6,79E-02	#NUM!	CRYAB,HLA-A,PSMD5,PSMA1,PSMD3,THOP1,HSPA1L,PSMC1,PSME1,HSPA12B,USP13,UBE2V1,HSP90AA1,UBE2E3,PSMD4,NEDD4L,BIRC2,HSPB1
FGF Signaling	0	6,59E-02	#NUM!	FGFR3,PTPN6,FGFR4,MAP3K1,FGFR2,IRS2
Serotonin Receptor Signaling	0	4,65E-02	#NUM!	MAOB,PTS
Phototransduction Pathway	0	7,55E-02	#NUM!	GNB1,PRKACA,GNGT2,RCVRN
Sonic Hedgehog Signaling	0	6,67E-02	#NUM!	GLI3,PRKACA
Dopamine Receptor Signaling	0	6,49E-02	#NUM!	MAOB,PPP1R7,PTS,PPP1R3C,PRKACA
cAMP-mediated signaling	0	3,95E-02	#NUM!	GNAI3,PDE3B,DUSP6,GNAO1,S1PR1,PRKACA,ADORA2A,PPP3CA,ADRB3
p38 MAPK Signaling	0	7,5E-02	#NUM!	MYC,PLA2G6,MAPKAPK3,TGFB1,MEF2D,TGFB3,IRAK3,PLA2G12B,HSPB1
G-Protein Coupled Receptor Signaling	0	4,96E-02	#NUM!	RAP1B,DUSP6,FGFR2,ADRB3,FGFR3,GNAI3,GNA15,PDE3B,FGFR4,GNAO1,S1PR1,PRKACA,IRS2,ADORA2A
IL-6 Signaling	0	6,72E-02	#NUM!	RAP1B,FGFR3,FOS,JUN,FGFR4,FGFR2,IRS2,A2M,HSPB1
Gustation Pathway	0	3,25E-02	#NUM!	GNB1,CACNG1,TRPM5,PDE3B,PRKACA
Inflammasome pathway	0	0.05	#NUM!	CTSB
Cancer Drug Resistance By Drug Efflux	0	7,27E-02	#NUM!	RAP1B,ABCC2,PTGS2,FOXG1
Th1 Pathway	0	6,67E-02	#NUM!	FGFR3,ITGB2,HLA-A,FGFR4,FGFR2,IRS2,NFATC4,GATA3,NOTCH1
Opioid Signaling Pathway	0	6,88E-02	#NUM!	RAP1B,AP2M1,AP2A1,CACNG1,AP2B1,CLTC,AP1B1,RAC3,FRK,GNB1,MYC,GNAI3,FOS,GNAO1,PRKACA,FGR,PPP3CA
GM-CSF Signaling	0	7,59E-02	#NUM!	RAP1B,FGFR3,FGFR4,FGFR2,IRS2,PPP3CA

## Sheet: canonical I2 24 vs I2 ep
© 2000-2018 QIAGEN. All rights reserved.
Ingenuity Canonical Pathways	-log(p-value)	Ratio	z-score	Molecules
EIF2 Signaling	3,04E01	4,93E-01	#NUM!	RAP2B,RPS27,RPLP2,RPL39,RPL35A,CCND1,RPS11,EIF2A,NKX6-2,IRS2,RPS2,FRS2,ATM,PIK3C2B,AKT2,FGFR2,RAP1A,RPL10A,RPS6,PTBP1,ACTA2,RPS25,RPL6,RPL24,RAP1B,EIF2AK4,RPL36A,RPS18,Rpl22l1,RPL26,EIF2B2,RPL7,RPL35,RPS9,PIK3R2,RPS5,RPS12,RPL18,RPL31,RPS24,RPS19,RPL4,EIF3H,GRB2,RPS16,SREBF1,EIF4A1,RPS27A,RPL37,AGO4,RPL11,RPS23,HSPA5,FGFR3,RPS7,MYC,RPL13,RPS13,MAPK3,FGFR4,INS,RPL21,RPL19,PPP1CA,AGO1,ACTA1,RPL32,R…
Axonal Guidance Signaling	2,42E01	3,59E-01	#NUM!	SLIT3,RAP2B,SHH,TUBA1B,KLC1,GLI2,BMP4,WNT10B,MYL6,ARPC5,GNG13,NTN1,ADAM8,GNB1,PAK1,GNA15,IRS2,SRGAP2,GNA13,FRS2,WNT5B,MYL3,ATM,ITGA4,EFNA2,PIK3C2B,AKT2,COPS5,TUBB2A,PTCH1,FGFR2,ITGA5,L1CAM,MMP2,RAP1A,SRGAP3,ARPC1A,GNB2,PRKACA,WNT1,NRP1,RAP1B,ARPC1B,PDIA3,SEMA6A,NOTUM,CRK,EPHA4,PLXNA2,PITRM1,FZD1,PLCH1,TUBB2B,EFNB2,WNT7A,TUBA8,MYSM1,SRGAP1,NGFR,MMP8,ARPC3,PRKCE,TUBB4A,PSMD14,TUBA3E,LNPEP,PIK3R2,RO…
Regulation of eIF4 and p70S6K Signaling	1,58E01	4,36E-01	#NUM!	RAP2B,RPS27,RPS23,RPS11,EIF2A,FGFR3,RPS7,EIF4EBP3,RPS13,MAPK3,FGFR4,PPM1L,IRS2,RPS2,AGO1,FRS2,ATM,ITGA4,PIK3C2B,AKT2,FGFR1,EIF4G3,ITGA5,FGFR2,EIF2B3,EIF3E,MAPK12,RAP1A,EIF3M,PIK3R3,RPS6,PTPN11,PTPA,EIF4A3,EIF2B5,RPS25,RPS15A,RPSA,RAP1B,EIF4EBP2,RPS18,EIF2S1,EIF2B2,MAPK11,RPS4X,RPS28,MTOR,MKNK1,RPS9,PIK3R2,RPS17,RPS3,RPS12,RPS5,MAP2K1,RPS24,ITGB1,RPS19,NRAS,EIF3H,GRB2,RPS21,FAU,EIF3F,RPS16,MAPK14,…
Sirtuin Signaling Pathway	1,44E01	3,49E-01	#NUM!	TUBA1B,TIMM13,NDUFA9,GTF3C2,SUV39H1,NDUFB5,NDUFB8,NDUFA1,NDUFB3,NDUFS1,SOD2,ATG9A,ATP5PB,POLR3D,TP53,ATP5PF,ATG5,SLC2A1,ZIC2,HSF1,TIMM8B,NDUFS5,ACADL,CDH1,NDUFB11,NDUFB7,NDUFB2,XRCC5,MAP1LC3C,TOMM40,NDUFA7,DUSP6,BECN1,NDUFB9,MTOR,JUN,TUBA8,RARB,MAP1LC3B,TUBA3E,NDUFS4,SDHA,NDUFAF1,UCP2,SF3A1,APP,TUBA1A,SREBF1,NDUFA11,GABPA,TSPO,RRP9,ATP5F1D,ARG2,ABCA1,NDUFB10,VDAC2,MYC,MAPK3,NDUFA10,TUBA1C,NDUFA8,…
Molecular Mechanisms of Cancer	1,34E01	3,15E-01	#NUM!	RAP2B,SHH,BMP4,WNT10B,SUV39H1,GSK3A,BMPR1B,CCND1,PAK1,GNA15,IRS2,GNA13,HIPK2,FRS2,WNT5B,ATM,ITGA4,TP53,PIK3C2B,AKT2,ARHGEF4,CCNE2,PTCH1,FGFR2,ITGA5,TCF3,RAP1A,CDH1,MAX,CCND2,PRKACA,CFLAR,ARHGEF9,NOTCH1,WNT1,CAMK2G,MAP2K6,RAP1B,PSENEN,LRP6,BMPR2,CRK,FZD1,ARHGEF19,WNT7A,JUN,RHOU,PRKCE,PIK3R2,CTNNB1,BMP1,ITGB1,GRB2,GNA12,FADD,FOS,GNAI3,CCNE1,BMP7,BMP6,CASP7,CTNND1,WNT3,SMAD3,WNT16,PTK2,FGFR3,MYC,TGF…
Signaling by Rho Family GTPases	1,34E01	3,57E-01	#NUM!	MYL10,MYL6,RACK1,ARPC5,PIKFYVE,GNG13,PIP5K1B,PARD6A,LIMK1,STMN1,FGFR3,GNB1,ROCK2,PTK2,PAK1,RHOG,CFL2,GNA15,MAPK3,FGFR4,EZR,MYL4,GFAP,IRS2,ARHGEF11,GNA13,FRS2,MYL3,ACTA1,ATM,ITGA4,PIK3C2B,ARHGEF4,FGFR1,GNG2,RAC1,ITGA5,FGFR2,GNG3,MAPK12,PKN1,PLD1,MYL7,PIK3R3,CDH1,PIP5K1A,ARPC1A,PTPN11,RND3,ACTA2,CDH5,CYFIP1,RHOA,GNAO1,SEPT10,GNB2,PARD3,SEPT12,PIP4K2A,ARHGEF9,ARPC1B,SEPT3,ARHGEF19,CDH7,JUN,CIT,RHOU,…
Human Embryonic Stem Cell Pluripotency	1,32E01	4,27E-01	#NUM!	WNT10B,BMP4,WNT3,SMAD3,WNT16,GSK3A,TGFBR2,FGFR3,TGFB1,WNT7B,FGFR4,WNT4,IRS2,FRS2,SMAD1,FZD2,WNT5B,ATM,PIK3C2B,AKT2,FGFR1,FGFR2,TCF3,PDGFB,PIK3R3,ZIC3,PTPN11,FZD6,TGFB3,LEF1,FZD5,FGFRL1,WNT1,FZD10,PDGFA,BMP2,BMPR2,FZD1,SMAD5,FOXD3,NOG,WNT7A,PDGFRA,SMAD4,PIK3R2,CTNNB1,BMP1,S1PR2,GRB2,WNT2B,SMAD6,ACVR1,SMAD7,TCF7L1,BMP5,WNT8A,S1PR1,BMP7,BMP6,WNT11,SALL4
Wnt/β-catenin Signaling	1,16E01	3,84E-01	#NUM!	WNT10B,WNT3,CSNK1G1,SOX10,WNT16,GSK3A,CCND1,MYC,TGFBR2,WIF1,TGFB1,WNT7B,RARA,PPM1L,WNT4,FZD2,WNT5B,SOX4,TP53,AKT2,GJA1,TCF3,ACVR1B,CDH1,DVL2,CDH5,PTPA,GNAO1,TGFB3,FZD6,LEF1,FZD5,SFRP1,WNT1,FZD10,SFRP2,FRZB,SOX1,MARK2,LRP6,BMPR2,ACVR2B,FZD1,JUN,WNT7A,SOX21,UBA52,RARB,SOX14,SFRP5,SOX18,CTNNB1,SOX5,SOX7,PPARD,WNT2B,ACVR1,TCF7L1,WNT8A,SOX6,RPS27A,DVL3,SOX9,PIN1,DKK1,WNT11
RhoA Signaling	1,16E01	4,27E-01	#NUM!	MYL10,MYL6,ARPC5,PIKFYVE,PIP5K1B,LIMK1,PTK2,ROCK2,CFL2,LPAR2,EZR,MYL4,ARHGAP12,ARHGEF11,GNA13,MYL3,ACTA1,ANLN,PLD1,PKN1,MYL7,PIP5K1A,ARPC1A,RAPGEF2,RND3,ACTA2,RHOA,SEPT10,ARHGAP35,ARHGAP1,PIP4K2A,SEPT12,ARPC1B,SEPT3,CIT,ARPC3,ACTC1,SEMA3F,PLXNA1,ARHGEF12,NRP2,SEPT4,MYLPF,GNA12,CDC42EP3,CDC42EP4,MYL1,RHPN2,LPAR1,PLEKHG5,SEPT6,ARPC4,SEPT2
Role of NANOG in Mammalian Embryonic Stem Cell Pluripotency	1,15E01	4,22E-01	#NUM!	RAP2B,WNT10B,BMP4,TBXT,WNT3,WNT16,BMPR1B,FGFR3,FGFR4,MAPK3,WNT7B,WNT4,IRS2,FRS2,SMAD1,FZD2,WNT5B,ATM,TP53,PIK3C2B,AKT2,FGFR1,FGFR2,RAP1A,PIK3R3,PTPN11,FZD6,FZD5,WNT1,IL6ST,RAP1B,FZD10,BMP2,BMPR2,SMAD5,FZD1,FOXD3,WNT7A,SMAD4,GATA6,PIK3R2,CTNNB1,MAP2K1,BMP1,NRAS,GRB2,WNT2B,TCF7L1,BMP5,WNT8A,BMP7,BMP6,WNT11,SALL4
Oxidative Phosphorylation	1,11E01	4,4E-01	#NUM!	ATP5PD,NDUFA9,COX6A1,Cox6c,ATP5F1D,NDUFA7,NDUFB5,ATP5MG,NDUFB8,NDUFA1,NDUFA2,NDUFB3,NDUFB10,NDUFS1,NDUFB9,ATP5MF,NDUFS2,NDUFB6,NDUFA10,ATP5PB,NDUFS4,NDUFA8,SDHA,ATP5PF,NDUFV1,ATP5MC2,COX6B1,ATP5F1A,ATP5PO,SDHC,NDUFS5,ATP5F1C,NDUFB11,COX11,ATP5F1B,NDUFS8,NDUFV2,NDUFA11,NDUFA6,NDUFB7,COX7A2,COX5A,NDUFA12,SDHD,NDUFS3,UQCRC1,NDUFB2,UQCRQ
Germ Cell-Sertoli Cell Junction Signaling	1,07E01	3,69E-01	#NUM!	RAP2B,TUBA1B,AFDN,TUBB,LIMK1,FGFR3,PTK2,TGFBR2,PAK1,RHOG,CFL2,TGFB1,MAPK3,FGFR4,IRS2,TUBA1C,FRS2,ACTA1,ATM,MAP3K14,PIK3C2B,FGFR1,TUBB2A,RAC1,ITGA6,FGFR2,MAPK12,GSN,RAP1A,RAC3,PIK3R3,CDH1,RND3,ACTA2,PTPN11,RHOA,TGFB3,RAP1B,MAP2K6,Actn3,BCAR1,TUBB2B,TUBA8,RHOU,TUBB4A,TUBA3E,PIK3R2,CTNNB1,MAP2K1,ACTC1,RAB8B,ACTN1,ITGB1,TUBB1,NRAS,TUBB4B,TJP1,GRB2,TUBG1,TUBA4A,RHOV,TUBA1A,MAPK14,PAK2,A2M,CTNND1
Actin Cytoskeleton Signaling	1,05E01	3,39E-01	#NUM!	RAP2B,MYH10,MYH4,MYL10,MYH9,MYL6,F2R,ARPC5,PIKFYVE,TLN1,PIP5K1B,LIMK1,FGFR3,ROCK2,PTK2,PAK1,DIAPH2,CYFIP2,CFL2,MAPK3,FGFR4,EZR,INS,MYL4,IRS2,GNA13,FRS2,ARHGAP24,MYL3,ACTA1,ATM,ITGA4,PIK3C2B,ARHGEF4,TIAM1,FGFR1,RAC1,ITGA5,FGFR2,MYH7,GSN,RAC3,RAP1A,PDGFB,MYL7,FGF17,PIK3R3,PIP5K1A,ARPC1A,TLN2,PTPN11,ACTA2,CYFIP1,RHOA,ARHGAP35,PIP4K2A,RAP1B,FGD3,ARPC1B,PDGFA,Actn3,CRK,BCAR1,FGF13,FGF10,ARPC3,PIK3R2,A…
Epithelial Adherens Junction Signaling	1,05E01	3,87E-01	#NUM!	RAP2B,MYH10,TUBA1B,MYH4,MYH9,MYL6,ARPC5,AFDN,TUBB,TGFBR2,MYL4,TUBA1C,FARP2,MYL3,ACTA1,AKT2,FGFR1,TUBB2A,RAC1,MYH7,TCF3,RAP1A,ACVR1B,MYL7,CDH1,ARPC1A,ACTA2,RHOA,LEF1,PARD3,NOTCH1,RAP1B,ARPC1B,Actn3,BMPR2,CRK,ACVR2B,TUBB2B,YES1,TUBA8,ARPC3,TUBB4A,TUBA3E,CTNNB1,ACTC1,ACTN1,TUBB1,NRAS,TUBB4B,TUBG1,TUBA4A,ACVR1,TCF7L1,MYL1,TUBA1A,MAGI1,ARPC4,CTNND1
TGF-β Signaling	1,03E01	4,52E-01	#NUM!	MAP2K6,RAP1B,RAP2B,BMP4,BMP2,SMAD3,BMPR2,ACVR2B,SMAD5,BMPR1B,HOXC9,MAPK11,TGIF1,SMURF1,TGFBR2,JUN,TGFB1,MAPK3,SMAD4,HNF4A,SMAD1,MAP2K1,NRAS,GRB2,ACVR1,SMAD6,SMAD7,MAPK12,PITX2,RAP1A,INHBB,ACVR1B,TRAF6,ZNF423,NKX2-5,FOS,GSC,IRF7,MAPK14,PIAS4,TGFB3,BMP7
mTOR Signaling	1,02E01	3,48E-01	#NUM!	RAP2B,PRKAB1,RPS27,RPS23,RPS11,FGFR3,RPS7,RHOG,RPS13,MAPK3,FGFR4,PPM1L,INS,IRS2,RPS2,FRS2,ATM,PIK3C2B,RHEB,AKT2,DDIT4,FGFR1,RAC1,EIF4G3,FGFR2,EIF3E,RAP1A,PLD1,EIF3M,PIK3R3,RPS6,RND3,PTPN11,PTPA,RHOA,EIF4A3,RPS25,RPS15A,INSR,RPSA,RAP1B,ULK1,RPS18,FKBP1A,RPS4X,RPS28,MTOR,RPS9,RPTOR,RHOU,PRKCE,PIK3R2,RPS17,RPS3,RPS5,RPS12,RPS24,RPS19,MAPKAP1,NRAS,EIF3H,GRB2,RPS21,FAU,RHOV,EIF3F,RPS16,RPS26,EIF4A1,EI…
Mitochondrial Dysfunction	1,02E01	3,68E-01	#NUM!	FURIN,NDUFA9,ATP5F1D,NDUFB5,ATP5MG,NDUFB8,NDUFA1,NDUFB3,NDUFB10,VDAC2,NDUFS1,SOD2,NDUFA10,ATP5PB,NDUFA8,ATP5PF,ATP5MC2,CPT1A,ATP5F1A,ATP5PO,SDHC,MAPK12,GPX7,NDUFS5,ATP5F1C,PRDX3,NDUFB11,ATP5F1B,NDUFA6,NDUFB7,NDUFA12,NDUFS3,NDUFB2,ATP5PD,Cox6c,NDUFA7,PSENEN,COX6A1,PRDX5,NDUFA2,NDUFB9,PARK7,ATP5MF,NDUFS2,NDUFB6,OGDH,NDUFS4,SDHA,NDUFV1,NDUFAF1,COX6B1,UCP2,APP,COX11,NDUFS8,NDUFV2,NDUFA11,CAT,COX5A,CO…
Factors Promoting Cardiogenesis in Vertebrates	9,81E00	4,46E-01	#NUM!	FZD10,BMP4,WNT3,BMP2,LRP6,BMPR2,ACVR2B,SMAD5,BMPR1B,FZD1,NOG,TGFBR2,TGFB1,SMAD4,PRKCE,CTNNB1,SMAD1,FZD2,BMP1,TBX5,CCNE2,CDC6,ACVR1,MYH7,TCF7L1,TCF3,BMP5,ACVR1B,NKX2-5,CCNE1,MAPK14,FZD6,TGFB3,MEF2C,LEF1,FZD5,BMP7,DKK1,BMP6,CDK2,WNT11
Regulation of the Epithelial-Mesenchymal Transition Pathway	9,77E00	3,49E-01	#NUM!	RAP2B,WNT10B,WNT3,SMAD3,WNT16,PARD6G,PARD6A,FGFR3,TGFBR2,TGFB1,WNT7B,FGFR4,MAPK3,WNT4,IRS2,FRS2,FZD2,WNT5B,ATM,PIK3C2B,AKT2,JAG2,TWIST2,FGFR1,FGFR2,MMP2,TCF3,RAP1A,FGF17,PIK3R3,DVL2,CDH1,ARAF,PTPN11,RHOA,TGFB3,FZD6,LEF1,FZD5,FGFRL1,JAG1,NOTCH1,WNT1,RAP1B,MAP2K6,FZD10,PSENEN,TWIST1,FZD1,FGF13,SMURF1,BRAF,FGF10,WNT7A,SMAD4,PIK3R2,CTNNB1,MAP2K1,NRAS,GRB2,EGR1,WNT2B,TCF7L1,WNT8A,GSC,DVL3,CLDN3,WNT11
Glioblastoma Multiforme Signaling	9,64E00	3,63E-01	#NUM!	RAP2B,WNT10B,WNT3,WNT16,CCND1,MYC,FGFR3,RHOG,PLCE1,FGFR4,MAPK3,WNT7B,WNT4,IRS2,FRS2,FZD2,WNT5B,ATM,TP53,PIK3C2B,AKT2,FGFR1,RAC1,CDK6,FGFR2,TCF3,RAP1A,PDGFB,PIK3R3,IGF2,RND3,PTPN11,RHOA,FZD6,LEF1,FZD5,CDK2,WNT1,RAP1B,FZD10,PDGFA,PDIA3,NOTUM,FZD1,PLCH1,MTOR,WNT7A,PDGFRA,RHOU,PIK3R2,CTNNB1,MAP2K1,E2F8,NRAS,GRB2,WNT2B,WNT8A,RHOV,CCNE1,NF1,WNT11
RhoGDI Signaling	9,52E00	3,56E-01	#NUM!	MYL10,MYL6,RACK1,ARPC5,PIKFYVE,GNG13,PIP5K1B,LIMK1,GNB1,ROCK2,PAK1,RHOG,CFL2,GNA15,EZR,MYL4,ARHGAP12,ARHGEF11,GNA13,MYL3,ACTA1,ITGA4,ARHGEF4,GNG2,RAC1,ITGA5,GRIP1,GNG3,ARHGDIB,MYL7,PIP5K1A,CDH1,ARPC1A,CDH5,RND3,ACTA2,RHOA,GNAO1,GNB2,ARHGAP35,PIP4K2A,ARHGAP1,ARHGEF9,GDI1,ARPC1B,ARHGEF19,CDH7,RHOU,ARPC3,ACTC1,ITGB1,ARHGEF12,MYLPF,GNA12,GDI2,CDH15,MYL1,GNAI3,RHOV,PAK2,CDH17,ARHGDIA,ARPC4
Role of Osteoblasts, Osteoclasts and Chondrocytes in Rheumatoid Arthritis	9,27E00	3,26E-01	#NUM!	WNT10B,BMP4,WNT3,WNT16,ACP5,FGFR3,WIF1,TGFB1,WNT7B,MAPK3,FGFR4,WNT4,IRS2,FRS2,SMAD1,FZD2,WNT5B,ATM,MAP3K14,PIK3C2B,AKT2,FGFR1,ITGA5,FGFR2,PPP3CC,TCF3,MAPK12,GSN,PIK3R3,TRAF6,PTPN11,FZD6,FZD5,LEF1,SFRP1,WNT1,MAP2K6,FZD10,SFRP2,FRZB,MMP14,BMP2,LRP6,BMPR2,FZD1,SMAD5,SMURF1,WNT7A,NFKBIA,JUN,NGFR,MMP8,SMAD4,SFRP5,PIK3R2,CTNNB1,PPP3CA,BMP1,ITGB1,CTSK,GRB2,WNT2B,DLX5,SMAD6,NFATC4,TCF7L1,BMP5,CSF1R,FOS,W…
Basal Cell Carcinoma Signaling	9,07E00	4,72E-01	#NUM!	SHH,FZD10,WNT10B,GLI2,BMP4,WNT3,BMP2,WNT16,FZD1,WNT7A,GLI3,WNT7B,WNT4,CTNNB1,FZD2,WNT5B,BMP1,TP53,WNT2B,PTCH1,HHIP,TCF7L1,TCF3,BMP5,WNT8A,DVL2,FZD6,FZD5,DVL3,BMP7,LEF1,BMP6,WNT1,WNT11
Tight Junction Signaling	8,82E00	3,53E-01	#NUM!	MYH10,MYH4,MYH9,MYL6,CLDN19,AFDN,CLDN6,PARD6A,OCLN,TGFBR2,NSF,TGFB1,CGN,PPM1L,VAMP3,MYL4,SAFB,MYL3,ACTA1,AKT2,CSTF1,TIAM1,TJP2,HSF1,RAC1,MYH7,MYL7,CLDN23,CLDN8,ACTA2,PTPA,RHOA,PRKACA,TGFB3,CLDN11,MARK2,MPP5,SMURF1,JUN,CLDN4,NGFR,CEBPA,PRKAR1B,STX4,CTNNB1,ACTC1,NAPB,TJP1,CNKSR3,SNAP25,MYL1,FOS,F11R,CLDN5,CLDN1,PATJ,CSTF3,CLDN3,CLDN22
Sertoli Cell-Sertoli Cell Junction Signaling	8,74E00	3,42E-01	#NUM!	RAP2B,TUBA1B,CLDN19,AFDN,GSK3A,TUBB,CLDN6,OCLN,TJAP1,MAPK3,CGN,TUBA1C,ACTA1,ITGA4,MAP3K14,AKT2,TJP2,TUBB2A,RAC1,ITGA5,MAPK12,RAP1A,CDH1,CLDN23,CLDN8,ACTA2,PRKACA,TGFB3,RAP1B,SPTBN1,CLDN11,Actn3,MAPK11,BCAR1,TUBB2B,JUN,TUBA8,CLDN4,PRKAR1B,TUBB4A,TUBA3E,CTNNB1,MAP2K1,ACTC1,RAB8B,ACTN1,ITGB1,SPTBN2,TUBB1,NRAS,TUBB4B,TJP1,TUBG1,TUBA4A,F11R,CLDN5,PRKG1,TUBA1A,MAPK14,CLDN1,A2M,CLDN3,CLDN22
Phagosome Maturation	8,7E00	3,65E-01	#NUM!	TUBA1B,RAB5C,PIKFYVE,DYNLT1,TUBB,CTSV,CTSZ,NSF,CTSS,CTSH,VAMP3,TUBA1C,VPS11,DCTN4,TUBB2A,ATP6V1A,DYNC1H1,CTSA,ATP6V1H,DYNC1LI2,ATP6V0D1,CTSB,PRDX2,B2M,ATP6V0C,ATP6V1D,HLA-A,PRDX5,DYNC1I1,ATP6AP1,TUBB2B,DYNC1LI1,Dync1i2,TUBA8,LAMP1,TUBB4A,TUBA3E,ATP6V1G1,NAPB,ACE,CALR,TUBB1,ATP6V0E2,CTSK,TUBB4B,VPS41,TUBG1,TUBA4A,SNAP25,ATP6V1E1,TUBA1A,ATP6V0A2,CTSC,ATP6V1B1
PCP pathway	8,61E00	4,92E-01	#NUM!	FZD10,WNT10B,WNT3,CTHRC1,WNT16,FZD1,ROCK2,ROR2,WNT7A,JUN,WNT7B,WNT4,FZD2,WNT5B,CELSR1,VANGL1,WNT2B,DAAM1,RAC1,MAPK12,WNT8A,DVL2,RHOA,FZD6,FZD5,DVL3,PRICKLE1,WNT11,LGR4,WNT1
Colorectal Cancer Metastasis Signaling	8,53E00	3,11E-01	#NUM!	RAP2B,WNT10B,WNT3,SMAD3,RACK1,WNT16,GNG13,CCND1,FGFR3,GNB1,MYC,TGFBR2,RHOG,TGFB1,WNT7B,MAPK3,FGFR4,WNT4,IRS2,FRS2,FZD2,WNT5B,ATM,TP53,PIK3C2B,AKT2,FGFR1,GNG2,RAC1,FGFR2,MMP2,GNG3,TCF3,MAPK12,RAP1A,PIK3R3,CDH1,RND3,PTPN11,RHOA,PRKACA,TGFB3,FZD6,GNB2,LEF1,FZD5,PTGER2,WNT1,SIAH1,IL6ST,RAP1B,FZD10,MMP14,MMP15,LRP6,FZD1,MLH1,BRAF,WNT7A,JUN,MMP8,PRKAR1B,RHOU,SMAD4,MMP11,PIK3R2,CTNNB1,MAP2K1,PTGER4,NRAS…
Ovarian Cancer Signaling	8,46E00	3,6E-01	#NUM!	RAP2B,WNT10B,WNT3,SUV39H1,WNT16,CCND1,FGFR3,FGFR4,MAPK3,WNT7B,WNT4,IRS2,FRS2,FZD2,WNT5B,ATM,TP53,PIK3C2B,AKT2,GJA1,FGFR1,FGFR2,MMP2,TCF3,RAP1A,PIK3R3,PTPN11,PRKACA,FZD6,LEF1,FZD5,WNT1,RAP1B,FZD10,PA2G4,FZD1,MLH1,BRAF,MTOR,WNT7A,EDN1,PRKAR1B,PIK3R2,CTNNB1,MAP2K1,NRAS,GRB2,WNT2B,PTGS1,TCF7L1,WNT8A,MSH6,PTGS2,WNT11
Mouse Embryonic Stem Cell Pluripotency	8,35E00	3,93E-01	#NUM!	RAP1B,IL6ST,RAP2B,FZD10,BMP4,TBXT,BMPR2,SMAD5,FZD1,FOXD3,MAPK11,MYC,FGFR3,FGFR4,MAPK3,SMAD4,IRS2,PIK3R2,CTNNB1,SMAD1,MAP2K1,FZD2,FRS2,ATM,TP53,PIK3C2B,AKT2,NRAS,GRB2,FGFR1,FGFR2,TCF7L1,MAPK12,TCF3,RAP1A,PIK3R3,DVL2,MAPK14,PTPN11,FZD6,LEF1,FZD5,DVL3,ID4
Iron homeostasis signaling pathway	8,12E00	3,65E-01	#NUM!	ABCB10,BMP4,SMAD3,CYBRD1,BMPR1B,FAM96A,FLVCR1,HBE1,CIAO1,MAPK3,SMAD1,NUBP1,HSPA9,SLC25A37,ATP6V1A,HMOX2,PDGFB,SKP2,ATP6V1H,ATP6V0D1,TFRC,ALAS2,STEAP3,ATP6V0C,ATP6V1D,PDGFA,BMP2,CUL1,BMPR2,SMAD5,ATP6AP1,PDGFRA,SLC11A2,SMAD4,SLC40A1,ATP6V1G1,NFS1,FAM96B,BMP1,ATP6V0E2,HFE2,BMP5,ATP6V1E1,HBZ,ATP6V0A2,NUBP2,FECH,BMP7,BMP6,ATP6V1B1
IL-8 Signaling	8,08E00	3,25E-01	#NUM!	RAP2B,RACK1,GNG13,CCND1,LIMK1,FGFR3,GNB1,ROCK2,PTK2,RHOG,MAPK3,FGFR4,IRS2,GNA13,FRS2,ITGB5,TEK,ATM,PIK3C2B,AKT2,FGFR1,GNG2,RAC1,FGFR2,MMP2,GNG3,MAPK12,RAC3,RAP1A,PLD1,MYL7,PIK3R3,TRAF6,CDH1,CCND2,ARAF,RND3,PTPN11,RHOA,GNB2,RAP1B,BRAF,MTOR,JUN,RHOU,PRKCE,PIK3R2,MAP2K1,LASP1,VCAM1,NRAS,ANGPT1,FLT1,GRB2,GNA12,FLT4,IRAK3,CSTB,FOS,ITGB2,GNAI3,RHOV,PAK2,PTGS2,KDR,IRAK4
Paxillin Signaling	7,92E00	3,78E-01	#NUM!	RAP1B,RAP2B,ARF1,Actn3,TLN1,CRK,ITGA10,BCAR1,MAPK11,PTK2,FGFR3,PAK1,FGFR4,IRS2,ITGB4,PIK3R2,ACTC1,FRS2,ACTA1,ACTN1,ITGB5,ITGA4,ATM,ITGB1,PIK3C2B,PARVA,NRAS,GRB2,FGFR1,RAC1,ITGA6,ITGA5,FGFR2,MAPK12,RAP1A,ITGAL,GIT2,PIK3R3,ITGB2,TLN2,MAPK14,PTPN11,ACTA2,PAK2,ITGB6
Virus Entry via Endocytic Pathways	7,81E00	3,79E-01	#NUM!	RAP1B,B2M,RAP2B,AP2A1,HLA-A,AP1B1,FGFR3,FGFR4,CAV1,PRKCE,IRS2,ITGB4,PIK3R2,ACTC1,FRS2,ACTA1,DNM2,ITGB5,ITGA4,ATM,ITGB1,PIK3C2B,AP2M1,NRAS,GRB2,AP1M1,AP1S2,FGFR1,CLTC,RAC1,ITGA6,ITGA5,FGFR2,RAP1A,ITGAL,RAC3,PIK3R3,ITGB2,PTPN11,ACTA2,CLTA,TFRC,ITGB6,CXADR
Remodeling of Epithelial Adherens Junctions	7,68E00	4,49E-01	#NUM!	TUBA1B,NME1,RAB5C,ARPC1B,ARPC5,Actn3,TUBB,TUBB2B,TUBA8,ARPC3,TUBB4A,TUBA1C,TUBA3E,CTNNB1,HGS,ACTC1,ACTA1,DNM2,ACTN1,TUBB1,TUBB4B,TUBB2A,TUBG1,TUBA4A,CDH1,TUBA1A,ARPC1A,ACTA2,DNM1L,ARPC4,CTNND1
CXCR4 Signaling	7,5E00	3,33E-01	#NUM!	RAP2B,MYL10,MYL6,RACK1,GNG13,PTK2,GNB1,ROCK2,FGFR3,PAK1,RHOG,GNA15,FGFR4,MAPK3,MYL4,ARHGEF11,IRS2,GNA13,FRS2,MYL3,ATM,PIK3C2B,AKT2,FGFR1,GNG2,RAC1,FGFR2,GNG3,MAPK12,RAP1A,MYL7,PIK3R3,RND3,PTPN11,RHOA,GNAO1,GNB2,RAP1B,CRK,BCAR1,ELMO3,JUN,RHOU,PRKCE,PIK3R2,MAP2K1,NRAS,CXCR4,GRB2,MYLPF,GNA12,EGR1,MYL1,GNAI3,FOS,RHOV,PAK2
ILK Signaling	7,45E00	3,2E-01	#NUM!	MYH10,MYH4,MYH9,MYL6,GSK3A,CCND1,PPP1R14B,FGFR3,MYC,PTK2,PARVB,RHOG,CFL2,FGFR4,MAPK3,PPM1L,MYL4,IRS2,ITGB4,FRS2,ITGB5,MYL3,ACTA1,DSP,ATM,PIK3C2B,AKT2,FGFR1,FGFR2,MYH7,MAPK12,MYL7,PIK3R3,CDH1,ACTA2,RND3,PTPN11,PTPA,RHOA,KRT18,LEF1,ITGB6,MAP2K6,BMP2,Actn3,MTOR,JUN,RHOU,PIK3R2,CTNNB1,ACTC1,ACTN1,ITGB1,PARVA,GRB2,VIM,MYL1,ITGB2,FOS,RHOV,LIMS1,RPS6KA4,PTGS2
Rac Signaling	7,41E00	3,66E-01	#NUM!	RAP1B,RAP2B,ARPC1B,ARPC5,PIKFYVE,PIP5K1B,PARD6A,CDK5R1,LIMK1,PTK2,FGFR3,PAK1,JUN,CYFIP2,CFL2,FGFR4,MAPK3,ARPC3,IRS2,PIK3R2,MAP2K1,FRS2,ITGA4,ATM,ITGB1,PIK3C2B,TIAM1,NRAS,GRB2,FGFR1,RAC1,ITGA5,FGFR2,RAP1A,PLD1,PIK3R3,PIP5K1A,ARPC1A,PTPN11,CYFIP1,RHOA,PAK2,PARD3,PIP4K2A,ARPC4
Integrin Signaling	7,41E00	3,11E-01	#NUM!	RAP2B,ARF1,ARPC5,PIKFYVE,TLN1,FGFR3,PTK2,TSPAN3,PARVB,PAK1,RHOG,MAPK3,FGFR4,CAV1,IRS2,ITGB4,FRS2,ITGB5,ACTA1,ATM,ITGA4,CAPN5,PIK3C2B,AKT2,FGFR1,RAC1,ITGA6,ITGA5,FGFR2,GSN,RAP1A,RAC3,PDGFB,MYL7,PIK3R3,ARPC1A,TLN2,RND3,ACTA2,PTPN11,RHOA,CAPN1,ITGB6,RAP1B,ARPC1B,Actn3,CRK,ITGA10,BCAR1,BRAF,RHOU,ARPC3,PIK3R2,MAP2K1,ACTC1,ACTN1,ITGB1,PARVA,NRAS,ASAP1,GRB2,ITGAL,ITGB2,RHOV,LIMS1,PAK2,CAPN9,ARPC4
Leukocyte Extravasation Signaling	7,35E00	3,13E-01	#NUM!	MYL6,CLDN19,AFDN,CLDN6,FGFR3,ROCK2,PTK2,EZR,FGFR4,ARHGAP12,IRS2,FRS2,ACTA1,ATM,TIMP2,ITGA4,PIK3C2B,FGFR1,RAC1,ITGA6,ITGA5,FGFR2,MMP2,MAPK12,RAP1A,PIK3R3,NCF1,CLDN23,PTPN11,CLDN8,ACTA2,CDH5,RHOA,ARHGAP35,ARHGAP1,RAP1B,CLDN11,MMP14,MMP15,Actn3,CRK,MAPK11,BCAR1,CLDN4,MMP8,PRKCE,MMP11,PIK3R2,CTNNB1,ACTC1,ACTN1,ITGB1,VCAM1,GRB2,CXCR4,ITGAL,BTK,ITGB2,GNAI3,F11R,CLDN5,MAPK14,CLDN1,CLDN3,CLDN22,CTNND1
FAK Signaling	7,22E00	3,81E-01	#NUM!	RAP1B,RAP2B,HMMR,CRK,TLN1,BCAR1,PTK2,FGFR3,PAK1,FGFR4,MAPK3,IRS2,PIK3R2,FRS2,MAP2K1,ACTC1,ACTA1,ITGA4,ATM,CAPN5,ITGB1,PIK3C2B,AKT2,NRAS,ASAP1,GRB2,FGFR1,RAC1,ITGA5,FGFR2,RAP1A,GIT2,PIK3R3,TLN2,PTPN11,ACTA2,CAPN1,PAK2,CAPN9,TNS1
Cardiac Hypertrophy Signaling	7,05E00	2,99E-01	#NUM!	RAP2B,MYL10,MYL6,RACK1,GNG13,ADRB3,FGFR3,GNB1,ROCK2,TGFBR2,RHOG,PLCE1,GNA15,TGFB1,MAPK3,FGFR4,MYL4,IRS2,GNA13,FRS2,ADRA1B,MYL3,ATM,MAP3K14,PIK3C2B,FGFR1,GNG2,FGFR2,EIF2B3,PPP3CC,GNG3,MAPK12,RAP1A,MYL7,PIK3R3,RND3,PTPN11,RHOA,GNAO1,PRKACA,TGFB3,GNB2,EIF2B5,HSPB1,RAP1B,MAP2K6,PDIA3,NOTUM,EIF2B2,MAPK11,PLCH1,MTOR,HAND2,JUN,PRKAR1B,RHOU,PIK3R2,MAPKAPK2,MAP2K1,PPP3CA,NRAS,MAPKAPK3,GRB2,MYLPF,GNA12,NFA…
Acute Myeloid Leukemia Signaling	6,99E00	3,84E-01	#NUM!	MAP2K6,RAP1B,RAP2B,IDH3G,CCND1,SPI1,BRAF,MYC,FGFR3,MTOR,CCNA1,PIM1,RARA,FGFR4,MAPK3,CEBPA,IRS2,PIK3R2,FRS2,MAP2K1,ATM,CSF3R,PIK3C2B,AKT2,NRAS,GRB2,FGFR1,FGFR2,TCF7L1,TCF3,CSF1R,RAP1A,PIK3R3,ARAF,PTPN11,IDH2,LEF1,PIM2
Breast Cancer Regulation by Stathmin1	6,97E00	3,08E-01	#NUM!	RAP2B,TUBA1B,RACK1,GNG13,TUBB,PPP1R14B,LIMK1,STMN1,FGFR3,GNB1,ROCK2,PAK1,CAMK2D,PPP1R7,MAPK3,FGFR4,PPM1L,IRS2,TUBA1C,ARHGEF11,GNA13,PPP1CA,FRS2,ATM,TP53,PIK3C2B,CCNE2,ARHGEF4,FGFR1,GNG2,TUBB2A,RAC1,FGFR2,GNG3,RAP1A,PIK3R3,PTPN11,PTPA,RHOA,PRKACA,GNB2,ARHGEF9,CDK2,CAMK2G,RAP1B,TUBB2B,ARHGEF19,TUBA8,PRKAR1B,PRKCE,TUBB4A,PIK3R2,TUBA3E,MAP2K1,E2F8,TUBB1,NRAS,ARHGEF12,TUBB4B,GRB2,TUBG1,TUBA4A,GNAI3,CC…
Small Cell Lung Cancer Signaling	6,83E00	0.4	#NUM!	PA2G4,SUV39H1,CCND1,MYC,PTK2,FGFR3,NFKBIA,FGFR4,RARB,TRAF4,IRS2,PIK3R2,RXRB,FRS2,ATM,TP53,PIK3C2B,AKT2,CCNE2,GRB2,FGFR1,APAF1,CDK6,FGFR2,SKP2,TRAF6,PIK3R3,RXRG,CCNE1,MAX,PTPN11,PTGS2,RXRA,CDK2
Aryl Hydrocarbon Receptor Signaling	6,74E00	3,4E-01	#NUM!	CCND1,NR2F1,MYC,CCNA2,ALDH2,HSP90B1,ALDH1L1,CCNA1,JUN,NR0B2,ALDH1A3,TGFB1,ALDH3A2,RARA,MAPK3,RARB,RXRB,ATM,ALDH7A1,TP53,MGST1,CCNE2,TYR,GSTM3,NQO1,APAF1,CDK6,ALDH8A1,ALDH9A1,FOS,RXRG,CCNE1,CCND2,ALDH1A2,TGFB3,HSP90AA1,ALDH18A1,ALDH3B1,ATR,NRIP1,NCOR2,DCT,ALDH16A1,RXRA,CDK2,GSTP1,MGST3,HSPB1
14-3-3-mediated Signaling	6,73E00	3,43E-01	#NUM!	RAP1B,RAP2B,TUBA1B,YWHAH,PDIA3,NOTUM,GSK3A,TUBB,PLCH1,TUBB2B,FGFR3,PLCE1,JUN,TUBA8,MAPK3,FGFR4,PRKCE,TUBB4A,GFAP,IRS2,TUBA1C,PIK3R2,TUBA3E,PDCD6IP,MAP2K1,FRS2,ATM,PIK3C2B,TUBB1,AKT2,NRAS,YAP1,TUBB4B,GRB2,FGFR1,TUBG1,EDC3,TUBB2A,TUBA4A,FGFR2,VIM,MAPK12,RAP1A,PIK3R3,FOS,TUBA1A,PTPN11
BMP signaling pathway	6,73E00	4,02E-01	#NUM!	RAP1B,RAP2B,BMP4,BMP2,BMPR2,SMAD5,HOXC9,BMPR1B,MAPK11,NOG,CHRD,SMURF1,JUN,MAPK3,PRKAR1B,SMAD4,SMAD1,MAP2K1,BMP1,NRAS,GRB2,SMAD6,SMAD7,MAPK12,PITX2,RAP1A,BMP5,ZNF423,NKX2-5,MAPK14,PRKACA,BMP7,BMP6
PAK Signaling	6,47E00	3,64E-01	#NUM!	RAP1B,RAP2B,MYL10,MYL6,PDGFA,LIMK1,PTK2,FGFR3,PAK1,CFL2,FGFR4,MAPK3,PDGFRA,MYL4,IRS2,PIK3R2,FRS2,MAP2K1,MYL3,ITGA4,ATM,ITGB1,PIK3C2B,NRAS,ARHGAP10,GRB2,MYLPF,FGFR1,RAC1,ITGA5,FGFR2,MAPK12,RAP1A,MYL1,PDGFB,MYL7,PIK3R3,PTPN11,PAK2
Thrombin Signaling	6,32E00	0.3	#NUM!	RAP2B,MYL10,MYL6,F2R,RACK1,GNG13,GATA2,FGFR3,PTK2,GNB1,ROCK2,RHOG,PLCE1,CAMK2D,GNA15,MAPK3,FGFR4,MYL4,IRS2,ARHGEF11,GNA13,FRS2,MYL3,ATM,PIK3C2B,AKT2,ARHGEF4,FGFR1,GNG2,FGFR2,GNG3,MAPK12,RAP1A,MYL7,PIK3R3,RND3,PTPN11,RHOA,GNAO1,GNB2,ARHGEF9,CAMK2G,RAP1B,GATA5,GATA1,PDIA3,NOTUM,MAPK11,PLCH1,RHOU,PRKCE,GATA6,PIK3R2,MAP2K1,NRAS,ARHGEF12,GRB2,MYLPF,GNA12,MYL1,GNAI3,RHOV,MAPK14
PTEN Signaling	6,25E00	3,44E-01	#NUM!	RAP1B,MAST2,RAP2B,YWHAH,BMPR2,GSK3A,BMPR1B,BCAR1,CCND1,TGFBR2,PTK2,FGFR3,NGFR,FGFR4,MAPK3,FOXO3,PDGFRA,PIK3R2,MAP2K1,ITGA4,ITGB1,AKT2,NRAS,FLT1,GRB2,FGFR1,FLT4,RAC1,ITGA5,PREX2,FGFR2,FOXG1,CNKSR3,RAP1A,RAC3,INPP5D,DDR1,PIK3R3,MAGI1,SYNJ1,INSR,FGFRL1,KDR
Regulation of Actin-based Motility by Rho	6,14E00	3,78E-01	#NUM!	MYL10,ARPC1B,MYL6,ARPC5,PIKFYVE,PIP5K1B,LIMK1,PAK1,RHOG,RHOU,MYL4,ARPC3,ACTC1,ACTA1,MYL3,ITGA4,ITGB1,MYLPF,RAC1,ITGA5,GSN,RAC3,MYL1,MYL7,RHOV,PIP5K1A,ARPC1A,RND3,ACTA2,RHOA,PAK2,ARHGDIA,PIP4K2A,ARPC4
Macropinocytosis Signaling	6,03E00	3,79E-01	#NUM!	RAP1B,MRC1,RAP2B,PDGFA,FGFR3,PAK1,FGFR4,INS,PRKCE,IRS2,ITGB4,PIK3R2,FRS2,ITGB5,ATM,ITGB1,PIK3C2B,NRAS,GRB2,FGFR1,RAC1,ITGA5,FGFR2,RAB34,CSF1R,RAP1A,PDGFB,PIK3R3,ITGB2,PTPN11,ABI1,RHOA,ITGB6
Renal Cell Carcinoma Signaling	5,9E00	3,75E-01	#NUM!	RAP1B,RAP2B,CRK,ELOC,FGFR3,PAK1,JUN,TGFB1,UBA52,FGFR4,MAPK3,EGLN3,IRS2,PIK3R2,FRS2,MAP2K1,ATM,PIK3C2B,AKT2,NRAS,SLC2A1,GRB2,FGFR1,RAC1,FGFR2,RAP1A,PDGFB,PIK3R3,FOS,PTPN11,PAK2,RPS27A,FH
Sumoylation Pathway	5,88E00	3,65E-01	#NUM!	SUMO3,GDI1,DNMT3A,CTBP1,SP3,RHOG,NFKBIA,JUN,RCC1,SUMO1,CTBP2,RANGAP1,RHOU,CEBPA,SMAD4,ZNF217,TP53,HDAC2,GDI2,RPA1,RFC5,MAPK12,ARHGDIB,FOS,RHOV,PCNA,CDH1,PIAS4,RFC4,RND3,RHOA,MYB,CBX4,ARHGDIA,RFC3
Clathrin-mediated Endocytosis Signaling	5,86E00	2,95E-01	#NUM!	RAB5C,F2R,ARPC5,SH3GLB1,AP1B1,FGFR3,RAB11B,FGFR4,INS,AMPH,IRS2,ITGB4,FRS2,ITGB5,DNM2,SNAP91,ACTA1,ATM,PIK3C2B,FGFR1,CLTC,RAC1,ITGA5,FGFR2,PPP3CC,PDGFB,FGF17,PIK3R3,ARPC1A,ACTA2,PTPN11,CLTA,TFRC,ITGB6,RBP4,AP2A1,ARPC1B,PDGFA,GAK,FGF13,FGF10,UBA52,DAB2,ARPC3,PIK3R2,ACTC1,HGS,PPP3CA,ITGB1,AP2M1,GRB2,AP1M1,SH3GL3,AP1S2,HIP1,ITGB2,SYNJ1,RPS27A,DNM1L,ARPC4,HIP1R
Adipogenesis pathway	5,75E00	3,28E-01	#NUM!	FZD10,WNT10B,BMP4,BMP2,SMAD3,NR2F2,BMPR2,SMAD5,FZD1,FGFR3,CTBP1,EGR2,TGFB1,FGFR4,LPL,CTBP2,CEBPA,CLOCK,GTF2H5,CTNNB1,SMAD1,FZD2,TP53,SAP18,ATG5,KAT7,HDAC4,HDAC2,HAT1,FGFR1,FGFR2,NFATC4,ZNF423,NR1D2,EBF1,KAT6B,SIRT2,RUNX1T1,SREBF1,FZD6,SOX9,FZD5,BMP7,FGFRL1
GP6 Signaling Pathway	5,75E00	3,28E-01	#NUM!	RAP1B,COL8A2,COL4A6,COL9A3,TLN1,GSK3A,COL4A2,COL15A1,COL5A1,PTK2,COL1A2,LAMC1,FGFR3,RHOG,FGFR4,LAMB1,LAMA1,PRKCE,IRS2,PIK3R2,KLF12,FRS2,ATM,PIK3C2B,LAMA5,COL5A2,AKT2,COL9A1,COL6A2,APBB1IP,GRB2,FGFR1,RAC1,COL2A1,FGFR2,BTK,LAMB2,PIK3R3,PTPN11,LAMA4,GRAP2,COL11A1,COL9A2,COL7A1
Role of Macrophages, Fibroblasts and Endothelial Cells in Rheumatoid Arthritis	5,75E00	2,66E-01	#NUM!	RAP2B,WNT10B,WNT3,WNT16,CCND1,FGFR3,ROCK2,MYC,WIF1,PLCE1,CAMK2D,TGFB1,WNT7B,MAPK3,FGFR4,TRAF4,WNT4,IRS2,FRS2,FZD2,WNT5B,ATM,MAP3K14,PIK3C2B,AKT2,MIF,FGFR1,RAC1,FGFR2,PPP3CC,TCF3,RAP1A,PDGFB,PIK3R3,TRAF6,PTPN11,RHOA,GNAO1,FZD6,FZD5,LEF1,SFRP1,WNT1,CAMK2G,IL6ST,RAP1B,MAP2K6,FZD10,SFRP2,FRZB,PDGFA,PDIA3,LRP6,NOTUM,CEBPZ,FZD1,PLCH1,ROR2,WNT7A,NFKBIA,JUN,NGFR,CEBPA,SFRP5,PRKCE,PIK3R2,CTNNB1,MAPKAPK2,M…
Endometrial Cancer Signaling	5,74E00	0.4	#NUM!	RAP1B,RAP2B,CCND1,MLH1,FGFR3,MYC,FGFR4,MAPK3,FOXO3,IRS2,PIK3R2,ERBB2,CTNNB1,FRS2,MAP2K1,ATM,TP53,PIK3C2B,AKT2,NRAS,GRB2,FGFR1,FGFR2,RAP1A,PIK3R3,CDH1,PTPN11,LEF1
HER-2 Signaling in Breast Cancer	5,64E00	3,62E-01	#NUM!	RAP1B,RAP2B,PARD6G,GSK3A,CCND1,PARD6A,FGFR3,FGFR4,PRKCE,IRS2,ITGB4,PIK3R2,ERBB2,FRS2,ITGB5,ATM,ITGB1,TP53,PIK3C2B,AKT2,CCNE2,NRAS,GRB2,FGFR1,CDK6,FGFR2,MMP2,RAP1A,PIK3R3,ITGB2,CCNE1,PTPN11,ITGB6,PARD3
Semaphorin Signaling in Neurons	5,55E00	4,34E-01	#NUM!	ITGB1,PLXNA1,ARHGEF12,RND1,DPYSL3,RAC1,DPYSL5,LIMK1,ROCK2,PTK2,SEMA3A,RHOV,PAK1,RHOG,RND3,CFL2,MAPK3,RHOA,PAK2,RHOU,PLXNB1,ARHGAP1,NRP1
Non-Small Cell Lung Cancer Signaling	5,54E00	3,73E-01	#NUM!	RAP1B,RAP2B,PA2G4,SUV39H1,CCND1,FGFR3,FGFR4,MAPK3,RARB,FOXO3,IRS2,PIK3R2,ERBB2,RXRB,FRS2,MAP2K1,RASSF1,ATM,TP53,PIK3C2B,AKT2,NRAS,GRB2,FGFR1,CDK6,FGFR2,RAP1A,PIK3R3,RXRG,PTPN11,RXRA
Gα12/13 Signaling	5,49E00	3,19E-01	#NUM!	RAP1B,RAP2B,MYL10,MYL6,F2R,PTK2,ROCK2,FGFR3,CDH7,NFKBIA,JUN,LPAR2,FGFR4,MAPK3,MYL4,IRS2,PIK3R2,GNA13,CTNNB1,MAP2K1,FRS2,MYL3,ATM,PIK3C2B,AKT2,NRAS,GRB2,MYLPF,GNA12,FGFR1,FGFR2,CDH15,MAPK12,RAP1A,MYL1,MYL7,BTK,PIK3R3,CDH1,CDH5,LPAR1,PTPN11,RHOA,CDH17,MEF2C
TCA Cycle II (Eukaryotic)	5,46E00	5,83E-01	#NUM!	SDHA,IDH3G,SDHC,MDH1,SUCLA2,CS,SUCLG1,DLST,DLD,SDHD,IDH3A,FH,OGDH,MDH2
Role of Tissue Factor in Cancer	5,32E00	3,23E-01	#NUM!	RAP1B,RAP2B,CTGF,MAPK11,LIMK1,FGFR3,YES1,PAK1,MTOR,GNA15,CFL2,FGFR4,MAPK3,IRS2,PIK3R2,GNA13,FRS2,FGR,ITGB5,ATM,TP53,ITGB1,PIK3C2B,AKT2,NRAS,GRB2,EGR1,GNA12,FGFR1,RAC1,ITGA6,FGFR2,MAPK12,RAP1A,FRK,PIK3R3,F10,MAPK14,PDIA6,PTPN11,RPS6KA4,CYR61
Ephrin Receptor Signaling	5,25E00	2,96E-01	#NUM!	RAP2B,ARPC5,RACK1,ACP1,GNG13,LIMK1,PTK2,GNB1,ROCK2,PAK1,CFL2,GNA15,MAPK3,GNA13,EFNB3,ITGA4,EFNA2,EPHA7,MAP3K14,AKT2,GNG2,SH2D3C,RAC1,ITGA5,GNG3,RAP1A,RAC3,PDGFB,ARPC1A,SDCBP,PTPN11,RHOA,GNAO1,GNB2,RAP1B,ARPC1B,PDGFA,CRK,EPHA4,BCAR1,EFNB2,ARPC3,MAP2K1,ITGB1,NRAS,ANGPT1,CXCR4,GRB2,GNA12,GNAI3,ABI1,PAK2,ARPC4
RAR Activation	5,1E00	2,89E-01	#NUM!	RDH10,CYP26A1,SMAD3,NR2F2,NR2F1,LRAT,TGFB1,RARA,RDH16,RDH13,SMAD1,ZBTB16,AKT2,SDR16C5,RAC1,SNW1,MAPK12,CRABP1,PIK3R3,ALDH1A2,PRKACA,IGFBP3,TGFB3,RXRA,CRABP2,RBP4,BMP2,SMAD5,RPL7A,MAPK11,JUN,ALDH1A3,RARB,PRKAR1B,GTF2H5,PRKCE,SMAD4,NCOR1,NR2F6,PIK3R2,MAPKAPK2,RXRB,MAP2K1,SMAD6,SMARCE1,SMAD7,SMARCD1,FOS,RXRG,BRD7,RBP7,MAPK14,NCOR2,SMARCC1,NRIP1
Agrin Interactions at Neuromuscular Junction	5,06E00	3,73E-01	#NUM!	RAP2B,RAP1B,CHRNA1,LAMC1,PTK2,PAK1,JUN,MAPK3,LAMB1,DAG1,ERBB2,ACTC1,ACTA1,ITGA4,ITGB1,NRAS,RAC1,ITGA6,ITGA5,MAPK12,RAC3,RAP1A,ITGAL,ITGB2,ACTA2,PAK2,GABPA,AGRN
Ephrin A Signaling	5,01E00	0.4	#NUM!	EFNA2,EPHA7,PIK3C2B,GRB2,FGFR1,RAC1,FGFR2,EPHA4,BCAR1,LIMK1,FGFR3,PIK3R3,ROCK2,PTK2,PAK1,PTPN11,CFL2,FGFR4,NGFR,RHOA,IRS2,PIK3R2,FRS2,ATM
Chronic Myeloid Leukemia Signaling	5,01E00	3,3E-01	#NUM!	RAP1B,RAP2B,PA2G4,SMAD3,SUV39H1,CRK,CCND1,TGFBR2,MYC,FGFR3,CTBP1,TGFB1,FGFR4,MAPK3,CTBP2,SMAD4,IRS2,PIK3R2,FRS2,MAP2K1,E2F8,ATM,TP53,PIK3C2B,AKT2,NRAS,HDAC4,MECOM,HDAC2,GRB2,FGFR1,CDK6,FGFR2,RAP1A,PIK3R3,PTPN11,TGFB3
Gap Junction Signaling	4,96E00	2,84E-01	#NUM!	RAP2B,DBN1,TUBA1B,CSNK1G1,TUBB,FGFR3,PLCE1,FGFR4,MAPK3,CAV1,TUBA1C,IRS2,FRS2,ACTA1,ATM,PIK3C2B,AKT2,GJA1,TJP2,FGFR1,TUBB2A,FGFR2,PPP3CC,RAP1A,PIK3R3,ACTA2,PTPN11,NPR1,PRKACA,RAP1B,PDIA3,NOTUM,PLCH1,TUBB2B,SP3,TUBA8,PRKAR1B,PRKCE,TUBB4A,PIK3R2,TUBA3E,CTNNB1,MAP2K1,ACTC1,PPP3CA,TUBB1,NRAS,TUBB4B,TJP1,GRB2,TUBG1,TUBA4A,GNAI3,PRKG1,TUBA1A,LPAR1,SGSM3
Glioma Invasiveness Signaling	4,93E00	3,68E-01	#NUM!	RAP1B,RAP2B,F2R,HMMR,FGFR3,PTK2,RHOG,MAPK3,FGFR4,RHOU,IRS2,PIK3R2,FRS2,ITGB5,ATM,TIMP2,PIK3C2B,NRAS,GRB2,FGFR1,FGFR2,MMP2,RAP1A,PIK3R3,RHOV,RND3,PTPN11,RHOA
Antiproliferative Role of TOB in T Cell Signaling	4,91E00	5,38E-01	#NUM!	TGFBR2,CCNA2,CCNE1,CCNE2,CCNA1,PABPC4,TGFB1,SMAD3,CUL1,TGFB3,SMAD4,TOB1,CDK2,SKP2
VEGF Signaling	4,89E00	3,3E-01	#NUM!	RAP1B,RAP2B,Actn3,EIF2S1,EIF2B2,ELAVL1,PTK2,ROCK2,FGFR3,FGFR4,MAPK3,FOXO3,IRS2,PIK3R2,FRS2,MAP2K1,ACTC1,ACTA1,ACTN1,ATM,PIK3C2B,AKT2,PTPN6,NRAS,FLT1,GRB2,FGFR1,FLT4,EIF2B3,FGFR2,RAP1A,PIK3R3,PTPN11,ACTA2,EIF2B5,KDR
Hepatic Fibrosis / Hepatic Stellate Cell Activation	4,65E00	2,83E-01	#NUM!	MYH4,MYH10,CTGF,MYH9,MYL6,SMAD3,KLF6,COL9A3,TGFBR2,TGFB1,LAMA1,MYL4,KLF12,MYL3,TIMP2,COL9A1,FGFR1,COL2A1,FGFR2,BAMBI,IGFBP5,MYH7,MMP2,PDGFB,MYL7,IGF2,ACTA2,IGFBP3,TGFB3,COL7A1,COL8A2,COL4A6,PDGFA,LEPR,COL4A2,COL15A1,COL5A1,COL1A2,EDN1,NGFR,PDGFRA,SMAD4,COL5A2,VCAM1,COL6A2,FLT1,FLT4,SMAD7,MYL1,COL11A1,KDR,COL9A2,A2M
Prostate Cancer Signaling	4,65E00	3,3E-01	#NUM!	RAP1B,RAP2B,PA2G4,SUV39H1,CCND1,FGFR3,HSP90B1,MTOR,NFKBIA,FGFR4,MAPK3,IRS2,PIK3R2,CTNNB1,FRS2,MAP2K1,ATM,TP53,PIK3C2B,AKT2,CCNE2,NRAS,GRB2,FGFR1,FGFR2,RAP1A,PIK3R3,CCNE1,PTPN11,NKX3-1,HSP90AA1,LEF1,CDK2,GSTP1
Regulation of Cellular Mechanics by Calpain Protease	4,59E00	3,81E-01	#NUM!	RAP2B,RAP1B,ITGB1,CAPN5,NRAS,GRB2,Actn3,CDK6,ITGA5,TLN1,CCND1,RAP1A,PTK2,CCNA2,CCNE1,CCNA1,TLN2,MAPK3,CAPN1,EZR,CAPN9,CDK2,ACTN1,ITGA4
Protein Kinase A Signaling	4,59E00	2,42E-01	#NUM!	MYH10,MYH4,SHH,MYL10,DUSP8,PHKG2,YWHAH,PTPN23,MYL6,SMAD3,RACK1,ACP1,GNG13,GSK3A,PPP1R14B,NTN1,AKAP17A,PTPRC,TGFBR2,ROCK2,PTK2,GNB1,PHKB,CAMK2D,PLCE1,PPP1R7,TGFB1,PTPRO,MAPK3,MYL4,DUSP11,DUSP7,GNA13,PPP1CA,DUSP12,EYA2,MYL3,PTPN6,PTPRE,ADD2,GNG2,PTCH1,GNG3,PPP3CC,PDE4B,ANAPC7,TCF3,RAP1A,PTP4A1,MYL7,PYGM,PTPN11,RHOA,EYA3,TGFB3,PRKACA,GNB2,LEF1,DUSP4,H1f0,PTPN21,KDELR2,CAMK2G,RAP1B,TNNI2,PDIA3,DUSP6,…
Cell Cycle: G1/S Checkpoint Regulation	4,58E00	3,73E-01	#NUM!	RPL11,PA2G4,BMI1,SMAD3,SUV39H1,CUL1,CCND1,MYC,TGFB1,SMAD4,E2F8,ATM,TP53,CCNE2,HDAC4,HDAC2,CDK6,SKP2,CCNE1,MAX,CCND2,TGFB3,RPL5,ATR,CDK2
Huntington's Disease Signaling	4,53E00	2,64E-01	#NUM!	ATP5F1D,RACK1,GNG13,HSPA5,CDK5R1,FGFR3,GNB1,NSF,GNA15,CPLX2,MAPK3,FGFR4,VAMP3,IRS2,ATP5PB,FRS2,DNM2,ATM,CAPN5,ATP5PF,TP53,PIK3C2B,AKT2,HDAC4,HDAC2,FGFR1,ATP5F1A,GNG2,HSPA9,CLTC,IFT57,FGFR2,GNG3,PIK3R3,ATP5F1C,ATP5F1B,PTPN11,CAPN1,CLTA,GNB2,PSME4,PACSIN1,HSPA1L,MTOR,JUN,UBA52,PRKCE,NCOR1,DNAJB1,PIK3R2,NAPB,SDHA,NEUROD1,GRB2,GLS,SH3GL3,APAF1,HIP1,SNAP25,POLR2G,PSMA8,RPS27A,CAPN9,NCOR2,DNM1L,CASP7
Reelin Signaling in Neurons	4,49E00	3,37E-01	#NUM!	CDK5R1,FGFR3,YES1,FGFR4,ARHGEF11,IRS2,PIK3R2,FRS2,FGR,ITGA4,ATM,ITGB1,PIK3C2B,ARHGEF4,ARHGEF12,GRB2,FGFR1,ITGA6,ITGA5,FGFR2,RELN,MAPK12,MAPK8IP3,FRK,ITGAL,APP,PIK3R3,ITGB2,NDEL1,PTPN11,ARHGEF9
PEDF Signaling	4,39E00	3,33E-01	#NUM!	RAP1B,RAP2B,MAPK11,TCF12,ROCK2,FGFR3,SOD2,NFKBIA,FGFR4,MAPK3,IRS2,PIK3R2,FRS2,ATM,TP53,PIK3C2B,AKT2,NRAS,GRB2,FGFR1,RAC1,FGFR2,TCF7L1,MAPK12,RAP1A,PIK3R3,MAPK14,PTPN11,RHOA,CFLAR,CASP7
DNA damage-induced 14-3-3σ Signaling	4,35E00	5,79E-01	#NUM!	TP53,AKT2,CCNE1,CCNE2,RAD17,HUS1,CCNB2,ATR,CDK2,CCNB1,ATM
Melanoma Signaling	4,34E00	3,77E-01	#NUM!	RAP2B,RAP1B,TP53,PIK3C2B,AKT2,NRAS,GRB2,FGFR1,FGFR2,CCND1,RAP1A,BRAF,FGFR3,PIK3R3,CDH1,PTPN11,MAPK3,FGFR4,IRS2,PIK3R2,FRS2,MAP2K1,ATM
Ephrin B Signaling	4,33E00	3,56E-01	#NUM!	RACK1,GNG13,ACP1,LIMK1,ROCK2,GNB1,PTK2,EFNB2,PAK1,GNA15,CFL2,MAPK3,EFNB3,GNA13,CTNNB1,CXCR4,GNA12,GNG2,RAC1,GNG3,RAC3,GNAI3,ABI1,RHOA,GNAO1,GNB2
Thyroid Cancer Signaling	4,32E00	4,13E-01	#NUM!	RAP2B,RAP1B,TP53,NRAS,TCF7L1,TCF3,CCND1,RAP1A,BRAF,MYC,RXRG,CDH1,MAPK3,LEF1,RXRA,CTNNB1,RET,RXRB,MAP2K1
Transcriptional Regulatory Network in Embryonic Stem Cells	4,25E00	3,89E-01	#NUM!	GBX2,LHX5,HESX1,L1CAM,TCF7L1,EOMES,FOXD3,HOXB1,FOXC1,GSX2,ONECUT1,SET,RFX4,ISL1,ZIC3,NEUROG1,GATA6,PAX6,HNF4A,SIX3,ZFHX3
autophagy	4,22E00	3,71E-01	#NUM!	ATG5,ULK1,CTSK,VPS41,BECN1,CTSZ,CTSV,CTSA,MTOR,ATG9A,CTSH,CTSS,WIPI1,CTSB,LAMP1,ATG4A,MAP1LC3B,NBR1,CTSC,ATG16L1,ACE,MAP1LC3C,VPS11
ERK/MAPK Signaling	4,14E00	2,7E-01	#NUM!	RAP2B,YWHAH,TLN1,PPP1R14B,MYC,PTK2,FGFR3,PAK1,PPP1R7,ETS2,FGFR4,MAPK3,PPM1L,IRS2,PPP1CA,FRS2,ITGA4,ATM,PIK3C2B,FGFR1,RAC1,ITGA5,FGFR2,RAP1A,RAC3,PIK3R3,PLA2G6,TLN2,ARAF,PTPN11,PTPA,PRKACA,DUSP4,ELK3,HSPB1,RAP1B,DUSP6,CRK,BCAR1,BRAF,MKNK1,PRKAR1B,PRKCE,PIK3R2,PLA2G12B,MAP2K1,ITGB1,NRAS,ATF1,GRB2,FOS,PLA2G4A,ELF2,PAK2,RPS6KA4
CD40 Signaling	4,11E00	3,42E-01	#NUM!	MAP2K6,MAPK11,FGFR3,NFKBIA,JUN,FGFR4,MAPK3,IRS2,PIK3R2,MAPKAPK2,FRS2,MAP2K1,ATM,MAP3K14,PIK3C2B,ATF1,GRB2,FGFR1,PTGS1,FGFR2,MAPK12,TRAF6,PIK3R3,FOS,MAPK14,PTPN11,PTGS2
Heme Biosynthesis II	4,1E00	7,78E-01	#NUM!	UROD,PPOX,FECH,ALAS2,ALAD,CPOX,HMBS
Cardiomyocyte Differentiation via BMP Receptors	4,08E00	5,5E-01	#NUM!	NKX2-5,BMP4,BMP2,SMAD6,SMAD4,BMPR2,BMP7,MEF2C,MYH7,BMPR1B,BMP5
Hereditary Breast Cancer Signaling	4,02E00	2,87E-01	#NUM!	RAP1B,RAP2B,NPM1,CCND1,MLH1,FGFR3,FANCD2,UBA52,FGFR4,IRS2,PIK3R2,FRS2,ATM,TP53,PIK3C2B,AKT2,NRAS,HDAC4,HDAC2,GRB2,WEE1,FGFR1,TUBG1,SMARCE1,CDK6,FGFR2,SMARCD1,RPA1,RFC5,RAP1A,FANCL,CCNB1,POLR2G,PIK3R3,BRD7,PTPN11,RFC4,MRE11,MSH6,RPS27A,ATR,SMARCC1,RFC3
HGF Signaling	3,98E00	3,03E-01	#NUM!	RAP1B,RAP2B,CCND1,PTK2,FGFR3,PAK1,JUN,ETS2,FGFR4,MAPK3,PRKCE,IRS2,PIK3R2,FRS2,MAP2K1,ITGA4,ATM,ITGB1,PIK3C2B,MAP3K14,AKT2,NRAS,GRB2,FGFR1,RAC1,ITGA5,FGFR2,MAPK12,RAP1A,PIK3R3,FOS,ELF2,PTPN11,PTGS2,ELK3,CDK2
Fcγ Receptor-mediated Phagocytosis in Macrophages and Monocytes	3,97E00	3,23E-01	#NUM!	ARPC1B,ARPC5,DGKB,CRK,TLN1,YES1,PAK1,RAB11B,EZR,MAPK3,VAMP3,PRKCE,ARPC3,PIK3R2,ACTC1,ACTA1,FGR,AKT2,RAC1,RAC3,INPP5D,PLD1,PIK3R3,PLA2G6,NCF1,PIP5K1A,TLN2,ARPC1A,ACTA2,ARPC4
LPS-stimulated MAPK Signaling	3,97E00	3,23E-01	#NUM!	MAP2K6,RAP1B,RAP2B,MAPK11,FGFR3,PAK1,NFKBIA,JUN,FGFR4,MAPK3,PRKCE,IRS2,PIK3R2,FRS2,MAP2K1,ATM,PIK3C2B,MAP3K14,NRAS,ATF1,GRB2,FGFR1,RAC1,FGFR2,MAPK12,RAP1A,PIK3R3,FOS,MAPK14,PTPN11
Protein Ubiquitination Pathway	3,96E00	2,53E-01	#NUM!	FZR1,UBE3B,UBE2V2,HSPA5,ELOC,USP10,UBE2E3,PSMA6,PSMB5,DNAJC9,HSPA9,DNAJC19,PSMC4,BIRC6,PSMD5,DNAJC25,PSMD3,SKP2,UBE2G2,TRAF6,PSMB2,PSMA5,BAP1,PSMA4,PSMB1,HSP90AA1,PSMD1,PSMD4,DNAJB6,HSPB1,UBE2C,B2M,USP24,USP12,USP14,CDC20,HLA-A,UBE2N,CUL1,USP54,DNAJC10,DNAJA1,USP39,HSPA1L,SMURF1,HSP90B1,PSMD10,HSPA12B,USP13,UBA52,USP16,UBE2V1,UBE2K,PSMD14,DNAJB1,PSMD13,UBE2R2,DNAJC1,PSMA1,USP33,UBE2T,USP44,PSMC1,…
Antiproliferative Role of Somatostatin Receptor 2	3,9E00	3,33E-01	#NUM!	RAP1B,RAP2B,RACK1,GNG13,GNB1,FGFR3,BRAF,FGFR4,MAPK3,IRS2,PIK3R2,FRS2,MAP2K1,ATM,PIK3C2B,PTPN6,NRAS,GRB2,FGFR1,GNG2,FGFR2,GNG3,RAP1A,PIK3R3,PTPN11,NPR1,GNB2
PPARα/RXRα Activation	3,79E00	2,69E-01	#NUM!	RAP2B,PRKAB1,SMAD3,ABCA1,TGFBR2,NR2F1,PLCE1,GNA15,NR0B2,TGFB1,MAPK3,INS,LPL,ITGB5,MAP3K14,RAP1A,ACVR1B,TRAF6,ACADL,GK,PRKACA,TGFB3,HSP90AA1,INSR,RXRA,ADIPOR2,RAP1B,MAP2K6,PDIA3,NOTUM,BMPR2,ACVR2B,PLCH1,HSP90B1,NFKBIA,JUN,CLOCK,PRKAR1B,SMAD4,NCOR1,GOT2,MAP2K1,NRAS,GRB2,ACVR1,TGS1,MAPK14,MEF2C,NCOR2,MED24
IL-7 Signaling Pathway	3,76E00	3,19E-01	#NUM!	GSK3A,CCND1,MAPK11,MYC,FGFR3,PAX5,PTK2,JUN,MAPK3,FGFR4,FOXO3,IRS2,PIK3R2,FRS2,MCL1,ATM,PIK3C2B,AKT2,SLC2A1,GRB2,FGFR1,FGFR2,MAPK12,FOXG1,PIK3R3,EBF1,MAPK14,PTPN11,CDK2
CCR3 Signaling in Eosinophils	3,71E00	2,87E-01	#NUM!	RAP1B,RAP2B,RACK1,GNG13,MAPK11,LIMK1,ROCK2,GNB1,FGFR3,PAK1,CFL2,FGFR4,MAPK3,PRKCE,IRS2,PIK3R2,PLA2G12B,MAP2K1,FRS2,ATM,PIK3C2B,NRAS,GRB2,FGFR1,GNG2,RAC1,FGFR2,GNG3,MAPK12,RAP1A,PIK3R3,GNAI3,PLA2G6,PLA2G4A,MAPK14,PTPN11,RHOA,PAK2,GNB2
PDGF Signaling	3,7E00	3,12E-01	#NUM!	RAP1B,RAP2B,PDGFA,ACP1,CRK,MYC,FGFR3,JUN,FGFR4,MAPK3,CAV1,PDGFRA,IRS2,PIK3R2,FRS2,MAP2K1,CAV3,ATM,PIK3C2B,NRAS,GRB2,FGFR1,FGFR2,RAP1A,INPP5D,PDGFB,PIK3R3,FOS,PTPN11,SYNJ1
GM-CSF Signaling	3,68E00	3,29E-01	#NUM!	RAP1B,RAP2B,RACK1,CCND1,FGFR3,CAMK2D,PIM1,MAPK3,FGFR4,IRS2,PIK3R2,FRS2,MAP2K1,PPP3CA,ATM,PIK3C2B,AKT2,NRAS,GRB2,FGFR1,FGFR2,PPP3CC,RAP1A,PIK3R3,PTPN11,CAMK2G
Osteoarthritis Pathway	3,67E00	2,59E-01	#NUM!	GLI2,PRKAB1,SMAD3,WNT16,ACVRL1,TGFBR2,FGFR3,TGFB1,CNMD,SMAD1,FZD2,ITGA4,HDAC4,DDIT4,FGFR1,DCN,PTCH1,RAC1,COL2A1,ITGA5,TCF3,ANKH,FZD6,LEF1,FZD5,JAG1,NOTCH1,RBP4,FZD10,FRZB,BMP2,BMPR2,SMAD5,FZD1,MTOR,GLI3,ANXA5,FOXO3,SMAD4,NAMPT,CTNNB1,ITGB1,S1PR2,PPARD,DLX5,SMAD6,SMAD7,TCF7L1,FADD,WNT8A,SOX9,MEF2C,PTGS2,DKK1,CASP7
Ethanol Degradation IV	3,66E00	4,8E-01	#NUM!	TYRP1,ALDH2,ALDH1L1,ALDH1A3,ALDH3A2,CAT,ALDH1A2,ACSS1,ALDH3B1,GPX7,ALDH9A1,ALDH7A1
Role of p14/p19ARF in Tumor Suppression	3,65E00	3,95E-01	#NUM!	TP53,NPM1,PIK3C2B,GRB2,FGFR1,RAC1,FGFR2,SF3A1,FGFR3,PIK3R3,PTPN11,FGFR4,IRS2,PIK3R2,FRS2,POLR3D,ATM
Tec Kinase Signaling	3,61E00	2,71E-01	#NUM!	RACK1,TNFSF10,GNG13,PTK2,GNB1,FGFR3,YES1,PAK1,RHOG,GNA15,FGFR4,RHOU,PRKCE,IRS2,PIK3R2,GNA13,ACTC1,FRS2,ACTA1,FGR,ITGA4,ATM,ITGB1,PIK3C2B,GRB2,GNA12,FGFR1,GNG2,ITGA5,FGFR2,GNG3,MAPK12,FRK,BTK,PIK3R3,FADD,GNAI3,FOS,RHOV,ACTA2,PTPN11,RND3,RHOA,GNAO1,PAK2,GNB2
HIF1α Signaling	3,59E00	2,9E-01	#NUM!	RAP1B,RAP2B,MMP14,MMP15,ELOC,MAPK11,FGFR3,JUN,EDN1,MMP8,FGFR4,MAPK3,EGLN3,MMP11,IRS2,PIK3R2,FRS2,ATM,TP53,PIK3C2B,AKT2,NRAS,SLC2A1,MAPK4,GRB2,COPS5,FGFR1,FGFR2,MMP2,MAPK12,RAP1A,PIK3R3,SLC2A8,MAPK14,PTPN11,HSP90AA1
NF-κB Activation by Viruses	3,58E00	3,12E-01	#NUM!	RAP1B,RAP2B,FGFR3,NFKBIA,FGFR4,MAPK3,PRKCE,IRS2,PIK3R2,FRS2,ITGB5,ITGA4,ATM,ITGB1,MAP3K14,PIK3C2B,AKT2,NRAS,GRB2,FGFR1,ITGA6,ITGA5,FGFR2,RAP1A,ITGAL,TNFRSF14,PIK3R3,ITGB2,PTPN11
fMLP Signaling in Neutrophils	3,56E00	2,87E-01	#NUM!	RAP1B,RAP2B,ARPC1B,RACK1,ARPC5,GNG13,GNB1,FGFR3,NFKBIA,FGFR4,MAPK3,ARPC3,PRKCE,IRS2,PIK3R2,MAP2K1,FRS2,PPP3CA,ATM,PIK3C2B,NRAS,GRB2,FGFR1,GNG2,RAC1,FGFR2,PPP3CC,GNG3,NFATC4,RAP1A,PIK3R3,GNAI3,NCF1,ARPC1A,PTPN11,GNB2,ARPC4
Glioma Signaling	3,55E00	2,92E-01	#NUM!	RAP1B,RAP2B,PA2G4,PDGFA,IDH3G,SUV39H1,CCND1,FGFR3,MTOR,CAMK2D,FGFR4,MAPK3,PDGFRA,PRKCE,IRS2,PIK3R2,FRS2,MAP2K1,E2F8,ATM,TP53,PIK3C2B,AKT2,NRAS,GRB2,FGFR1,CDK6,FGFR2,RAP1A,PDGFB,PIK3R3,IGF2,PTPN11,IDH2,CAMK2G
IL-3 Signaling	3,54E00	3,15E-01	#NUM!	RAP1B,RAP2B,FGFR3,PAK1,JUN,FGFR4,MAPK3,PRKCE,IRS2,PIK3R2,FRS2,MAP2K1,PPP3CA,ATM,PIK3C2B,PTPN6,AKT2,NRAS,GRB2,FGFR1,RAC1,FGFR2,PPP3CC,RAP1A,INPP5D,PIK3R3,FOS,PTPN11
GADD45 Signaling	3,54E00	5,26E-01	#NUM!	TP53,PCNA,CCNE1,CCNE2,CCND2,ATR,CCND1,CDK2,CCNB1,ATM
VEGF Family Ligand-Receptor Interactions	3,49E00	3,09E-01	#NUM!	RAP1B,RAP2B,FGFR3,FGFR4,MAPK3,PRKCE,IRS2,PIK3R2,PLA2G12B,FRS2,MAP2K1,ATM,PIK3C2B,AKT2,NRAS,FLT1,NRP2,GRB2,FGFR1,FLT4,FGFR2,RAP1A,PIK3R3,FOS,PLA2G6,PLA2G4A,PTPN11,KDR,NRP1
Cyclins and Cell Cycle Regulation	3,49E00	3,21E-01	#NUM!	PA2G4,SUV39H1,CUL1,CCNB2,CCND1,CCNA2,CCNA1,TGFB1,PPM1L,E2F8,ATM,TP53,CCNE2,HDAC4,HDAC2,WEE1,CDK6,CCNB1,SKP2,MYT1,CCNE1,CCND2,PTPA,TGFB3,ATR,CDK2
STAT3 Pathway	3,47E00	3,01E-01	#NUM!	RAP1B,RAP2B,BMPR2,BMPR1B,MAPK11,TGFBR2,MYC,FGFR3,PIM1,TGFB1,NGFR,FGFR4,MAPK3,PDGFRA,MAP2K1,PTPN6,NRAS,FLT1,FGFR1,FLT4,RAC1,FGFR2,MAPK12,RAP1A,PDGFB,DDR1,MAPK14,FGFRL1,INSR,BMP6,KDR
AMPK Signaling	3,45E00	2,55E-01	#NUM!	CAB39,CHRNA1,PRKAB1,CCND1,ELAVL1,ADRB3,PPM1D,FGFR3,AK1,FGFR4,PPM1L,INS,PPM1A,IRS2,HNF4A,FRS2,ADRA1B,ATM,PIK3C2B,AKT2,CPT1A,SLC2A1,EEF2,FGFR1,AK3,FGFR2,FOXG1,MAPK12,CHRND,PIK3R3,PTPN11,PTPA,PRKACA,INSR,AK2,ULK1,RAB1A,MAPK11,CCNA2,MTOR,PCK2,FOXO3,RPTOR,PRKAR1B,EEF2K,PIK3R2,CKM,GRB2,SMARCE1,SMARCD1,PPM1G,BRD7,MAPK14,PFKFB4,SMARCC1
Telomerase Signaling	3,43E00	2,91E-01	#NUM!	RAP1B,RAP2B,MYC,FGFR3,HSP90B1,ETS2,FGFR4,MAPK3,PPM1L,IRS2,PIK3R2,FRS2,MAP2K1,POT1,ATM,TP53,PIK3C2B,AKT2,NRAS,HDAC4,HDAC2,GRB2,FGFR1,DKC1,FGFR2,RAP1A,PIK3R3,ELF2,PTPN11,PTPA,TEP1,HSP90AA1,TPP1,ELK3
Superoxide Radicals Degradation	3,41E00	7,5E-01	#NUM!	TYRP1,SOD2,NQO1,CAT,SOD1,GPX7
IL-17 Signaling	3,37E00	3,08E-01	#NUM!	MAP2K6,RAP1B,RAP2B,MAPK11,FGFR3,JUN,FGFR4,MAPK3,IRS2,PIK3R2,MAPKAPK2,FRS2,MAP2K1,ATM,MAP3K14,PIK3C2B,AKT2,NRAS,GRB2,FGFR1,FGFR2,MAPK12,RAP1A,TRAF6,PIK3R3,MAPK14,PTPN11,PTGS2
UVB-Induced MAPK Signaling	3,29E00	3,33E-01	#NUM!	TP53,PIK3C2B,GRB2,FGFR1,FGFR2,MAPK12,MAPK11,FGFR3,PIK3R3,FOS,MTOR,JUN,MAPK14,PTPN11,MAPK3,FGFR4,PRKCE,IRS2,PIK3R2,FRS2,MAP2K1,ATM
Insulin Receptor Signaling	3,28E00	2,72E-01	#NUM!	RAP1B,RAP2B,GSK3A,CRK,PPP1R14B,EIF2B2,PTPRF,FGFR3,MTOR,PPP1R7,PDE3B,FGFR4,MAPK3,FOXO3,INS,RPTOR,PRKAR1B,IRS2,STX4,PIK3R2,PPP1CA,MAP2K1,FRS2,ATM,PIK3C2B,AKT2,NRAS,GRB2,FGFR1,EIF2B3,FGFR2,VAMP2,RAP1A,INPP5D,PIK3R3,PTPN11,SYNJ1,EIF2B5,PRKACA,INSR
Actin Nucleation by ARP-WASP Complex	3,27E00	3,39E-01	#NUM!	RAP2B,ITGB1,RAP1B,NRAS,ARPC1B,GRB2,GNA12,ARPC5,RAC1,ITGA5,RAP1A,ROCK2,RHOV,ARPC1A,RHOG,RND3,RHOA,RHOU,ARPC3,ARPC4,ITGA4
Role of Oct4 in Mammalian Embryonic Stem Cell Pluripotency	3,24E00	3,7E-01	#NUM!	TP53,NR6A1,FOXA1,BMI1,NR2F2,SH3GLB1,FOXD3,HOXB1,NR2F1,ETS2,CCNF,FOXA2,RARA,FBXO15,NR2F6,RXRB,SALL4
Triacylglycerol Biosynthesis	3,24E00	3,7E-01	#NUM!	PLPPR3,LPCAT3,LPCAT4,MBOAT2,ELOVL1,Plpp1,GPAT4,ELOVL6,MOGAT1,GPAM,PLPP5,AGPAT5,PPP2R2D,PLPP3,MBOAT1,DBT,LPIN2
ErbB2-ErbB3 Signaling	3,24E00	3,2E-01	#NUM!	RAP2B,RAP1B,PIK3C2B,NRAS,GRB2,FGFR1,FGFR2,GSK3A,CCND1,RAP1A,MYC,FGFR3,PIK3R3,JUN,PTPN11,MAPK3,FGFR4,ETV4,IRS2,ERBB2,PIK3R2,FRS2,MAP2K1,ATM
Caveolar-mediated Endocytosis Signaling	3,22E00	3,24E-01	#NUM!	ITGB1,B2M,RAB5C,HLA-A,COPE,ITGA6,ITGA5,FLOT1,ITGA10,ITGAL,ITGB2,ACTA2,INS,CAV1,ITGB4,INSR,ITGB6,CAVIN1,ACTC1,ACTA1,DNM2,ITGB5,ITGA4
Sphingosine-1-phosphate Signaling	3,19E00	2,8E-01	#NUM!	PDGFA,PDIA3,NOTUM,PLCH1,PTK2,FGFR3,RHOG,PLCE1,FGFR4,MAPK3,RHOU,PDGFRA,IRS2,PIK3R2,GNA13,FRS2,ATM,PIK3C2B,AKT2,S1PR2,GRB2,GNA12,FGFR1,RAC1,FGFR2,PDGFB,PIK3R3,GNAI3,RHOV,PTPN11,RND3,ACER1,RHOA,S1PR1,CASP7
Superpathway of Inositol Phosphate Compounds	3,18E00	2,46E-01	#NUM!	DUSP8,PTPN23,PIKFYVE,MDP1,ACP1,ACP5,PIP5K1B,PPP1R14B,PTPRC,FGFR3,ATP1A1,IPMK,PLCE1,PPP1R7,PTPRO,FGFR4,SGPP2,DUSP11,IRS2,DUSP12,PPP1CA,RNGTT,FRS2,ATM,PIK3C2B,PTPN6,FGFR1,PPTC7,FGFR2,PIK3R3,ITPK1,PIP5K1A,PIP4P2,PTPN11,PTPA,PPM1H,PIP4K2A,NUDT9,HACD2,INPP5A,PLCH1,PTPRF,SET,DUSP5,PHOSPHO1,PDGFRA,PIK3R2,IP6K2,ERBB2,PTPRN,PPP3CA,PLPP7,GRB2,PPP4R1,INPP5D,SYNJ1,CILP,PPIP5K2
HMGB1 Signaling	3,18E00	2,73E-01	#NUM!	MAP2K6,RAP1B,RAP2B,MAPK11,FGFR3,RHOG,JUN,TGFB1,NGFR,FGFR4,MAPK3,RHOU,IRS2,PIK3R2,FRS2,MAP2K1,ATM,PIK3C2B,AKT2,VCAM1,NRAS,KAT7,HAT1,GRB2,FGFR1,RAC1,FGFR2,MAPK12,RAP1A,PIK3R3,FOS,RHOV,KAT6B,MAPK14,PTPN11,RND3,RHOA,TGFB3
Heme Biosynthesis from Uroporphyrinogen-III I	3,15E00	1	#NUM!	UROD,PPOX,FECH,CPOX
IGF-1 Signaling	3,13E00	2,86E-01	#NUM!	RAP1B,RAP2B,CTGF,YWHAH,IGFBP7,PTK2,FGFR3,JUN,FGFR4,MAPK3,FOXO3,PRKAR1B,IRS2,PIK3R2,FRS2,MAP2K1,ATM,PIK3C2B,AKT2,NRAS,GRB2,FGFR1,FGFR2,IGFBP5,RAP1A,IGFBP2,PIK3R3,FOS,PTPN11,PRKACA,IGFBP3,CYR61
Role of Wnt/GSK-3β Signaling in the Pathogenesis of Influenza	3,06E00	3,12E-01	#NUM!	SIAH1,FZD10,WNT10B,CSNK1G1,WNT3,WNT2B,WNT16,FZD1,TCF7L1,TCF3,DVL2,WNT8A,WNT7A,WNT7B,FZD6,WNT4,DVL3,LEF1,FZD5,CTNNB1,FZD2,WNT11,WNT5B,WNT1
NRF2-mediated Oxidative Stress Response	3,06E00	2,51E-01	#NUM!	RAP2B,MAP2K6,RAP1B,USP14,PPIB,DNAJC10,DNAJA1,CLPP,FGFR3,AKR1A1,JUN,SOD2,ABCC1,MAPK3,FGFR4,UBE2K,PRKCE,IRS2,TXN,UBE2E3,DNAJB1,PIK3R2,ACTC1,FRS2,MAP2K1,ACTA1,ATM,PIK3C2B,MGST1,NRAS,DNAJC9,GRB2,FGFR1,GSTM3,DNAJC19,NQO1,FGFR2,DNAJC1,SOD1,RAP1A,PIK3R3,FOS,MAPK14,PTPN11,ACTA2,DNAJB11,CAT,DNAJB6,GSTP1,MGST3
Cell Cycle Control of Chromosomal Replication	3,03E00	3,39E-01	#NUM!	MCM5,ORC2,CDT1,CDC6,CDK6,RPA1,POLD1,MCM4,RPA2,RPA3,PCNA,PRIM1,MCM2,CDK11A,ORC5,POLA2,PRIM2,ORC4,CDK2
IL-15 Signaling	3,01E00	3,05E-01	#NUM!	RAP1B,RAP2B,MAPK11,FGFR3,PTK2,FGFR4,MAPK3,IRS2,PIK3R2,FRS2,MAP2K1,ATM,PIK3C2B,VCAM1,AKT2,NRAS,GRB2,FGFR1,FGFR2,MAPK12,RAC3,RAP1A,PIK3R3,MAPK14,PTPN11
FGF Signaling	3	2,97E-01	#NUM!	MAP2K6,CRK,MAPK11,FGF13,FGFR3,FGF10,FGFR4,MAPK3,IRS2,PIK3R2,MAPKAPK2,FRS2,MAP2K1,ATM,PIK3C2B,PTPN6,AKT2,GRB2,FGFR1,RAC1,FGFR2,MAPK12,PIK3R3,FGF17,MAPK14,PTPN11,FGFRL1
3-phosphoinositide Biosynthesis	2,95E00	2,49E-01	#NUM!	DUSP8,PTPN23,MDP1,PIKFYVE,ACP1,PIP5K1B,ACP5,PPP1R14B,FGFR3,PTPRC,ATP1A1,PPP1R7,PTPRO,FGFR4,SGPP2,DUSP11,IRS2,DUSP12,PPP1CA,FRS2,RNGTT,ATM,PIK3C2B,PTPN6,FGFR1,PPTC7,FGFR2,PIK3R3,ITPK1,PIP5K1A,PTPN11,PTPA,PPM1H,PIP4K2A,NUDT9,HACD2,PTPRF,SET,DUSP5,PHOSPHO1,PDGFRA,PIK3R2,ERBB2,PTPRN,PPP3CA,PLPP7,GRB2,PPP4R1,SYNJ1,CILP
SAPK/JNK Signaling	2,94E00	2,82E-01	#NUM!	RAP1B,RAP2B,DUSP8,CRK,GNB1,FGFR3,JUN,FGFR4,IRS2,PIK3R2,GNA13,FRS2,ATM,TP53,MAP4K2,PIK3C2B,NRAS,GRB2,GNA12,FGFR1,GNG2,RAC1,FGFR2,MAPK8IP3,MAPK12,RAP1A,RAC3,FADD,PIK3R3,PTPN11,DUSP4
PPAR Signaling	2,93E00	2,87E-01	#NUM!	RAP1B,RAP2B,PDGFA,NR2F1,HSP90B1,NFKBIA,JUN,NR0B2,NGFR,MAPK3,INS,PDGFRA,NCOR1,MAP2K1,MAP3K14,NRAS,GRB2,PPARD,SNW1,RAP1A,PDGFB,TRAF6,FOS,HSP90AA1,PTGS2,NCOR2,NRIP1,INSR,RXRA
CNTF Signaling	2,9E00	3,14E-01	#NUM!	RAP2B,RAP1B,IL6ST,PIK3C2B,NRAS,GRB2,FGFR1,CNTFR,FGFR2,RAP1A,FGFR3,PIK3R3,MTOR,PTPN11,MAPK3,FGFR4,RPS6KA4,IRS2,PIK3R2,FRS2,MAP2K1,ATM
Fatty Acid α-oxidation	2,9E00	4,55E-01	#NUM!	TMLHE,ALDH2,ALDH1L1,ALDH1A3,ALDH3A2,ALDH1A2,ALDH3B1,PTGS2,ALDH9A1,ALDH7A1
Pancreatic Adenocarcinoma Signaling	2,89E00	2,75E-01	#NUM!	PA2G4,SUV39H1,SMAD3,CCND1,TGFBR2,FGFR3,TGFB1,FGFR4,MAPK3,SMAD4,IRS2,PIK3R2,ERBB2,FRS2,MAP2K1,E2F8,ATM,TP53,PIK3C2B,AKT2,GRB2,FGFR1,RAC1,FGFR2,MAPK12,PLD1,PIK3R3,CCNE1,PTPN11,TGFB3,PTGS2,NOTCH1,CDK2
p53 Signaling	2,87E00	2,79E-01	#NUM!	CCND1,CCNG1,FGFR3,JUN,THBS1,FGFR4,CCNK,IRS2,PIK3R2,HIPK2,CTNNB1,FRS2,ATM,TP53,WT1,PIK3C2B,AKT2,GRB2,FGFR1,PERP,APAF1,FGFR2,RPRM,SERPINE2,PIK3R3,PCNA,MAPK14,CCND2,PTPN11,ATR,CDK2
Angiopoietin Signaling	2,84E00	2,98E-01	#NUM!	RAP1B,RAP2B,CRK,FGFR3,PTK2,PAK1,NFKBIA,FGFR4,IRS2,PIK3R2,FRS2,TEK,ATM,PIK3C2B,AKT2,NRAS,ANGPT1,GRB2,FGFR1,FGFR2,RAP1A,TIE1,PIK3R3,PTPN11,PAK2
Thrombopoietin Signaling	2,81E00	3,1E-01	#NUM!	RAP2B,RAP1B,PIK3C2B,NRAS,GRB2,FGFR1,FGFR2,RAP1A,MYC,FGFR3,PIK3R3,FOS,JUN,PTPN11,MAPK3,FGFR4,PRKCE,IRS2,PIK3R2,FRS2,MAP2K1,ATM
B Cell Receptor Signaling	2,81E00	2,47E-01	#NUM!	MAP2K6,RAP1B,RAP2B,GSK3A,MAPK11,PTPRC,PTK2,PAX5,FGFR3,MTOR,NFKBIA,CAMK2D,JUN,CFL2,FGFR4,MAPK3,IRS2,PIK3R2,MAP2K1,FRS2,PPP3CA,ATM,PIK3C2B,MAP3K14,AKT2,PTPN6,NRAS,APBB1IP,GRB2,EGR1,FGFR1,RAC1,FGFR2,PPP3CC,NFATC4,MAPK12,TCF3,RAP1A,INPP5D,BTK,PIK3R3,EBF1,MAPK14,PTPN11,SYNJ1,PAG1,MEF2C,CAMK2G
UVA-Induced MAPK Signaling	2,8E00	2,77E-01	#NUM!	RAP1B,RAP2B,PDIA3,PARP2,NOTUM,MAPK11,PLCH1,FGFR3,MTOR,PLCE1,JUN,TIPARP,FGFR4,MAPK3,IRS2,PIK3R2,FRS2,ATM,TP53,PIK3C2B,NRAS,GRB2,FGFR1,FGFR2,MAPK12,RAP1A,PIK3R3,FOS,MAPK14,PTPN11,RPS6KA4
Xenobiotic Metabolism Signaling	2,78E00	2,3E-01	#NUM!	RAP2B,FGFR3,HS6ST1,ALDH1L1,CAMK2D,MAPK3,FGFR4,ALDH3A2,SUMO1,PPM1L,CHST11,IRS2,FRS2,ATM,ALDH7A1,MAP3K14,PIK3C2B,MGST1,HDAC4,GSTM3,FGFR1,ALDH8A1,FGFR2,SNW1,GRIP1,NDST4,MAPK12,UGT1A1,RAP1A,ALDH9A1,PIK3R3,PTPN11,PTPA,ALDH1A2,HSP90AA1,ALDH18A1,ALDH3B1,RXRA,ALDH16A1,NDST1,GSTP1,MGST3,CAMK2G,RAP1B,MAP2K6,CHST7,HS2ST1,FMO5,MAPK11,ALDH2,HSP90B1,CES1,ALDH1A3,PRKCE,HS6ST2,PIK3R2,MAP2K1,NRAS,GRB2,NQO1,SULT2B…
Myc Mediated Apoptosis Signaling	2,76E00	3,03E-01	#NUM!	RAP2B,RAP1B,TP53,PIK3C2B,AKT2,NRAS,YWHAH,GRB2,FGFR1,APAF1,FGFR2,MAPK12,RAP1A,MYC,FGFR3,PIK3R3,FADD,PTPN11,FGFR4,IRS2,PIK3R2,FRS2,ATM
Mismatch Repair in Eukaryotes	2,74E00	0.5	#NUM!	PCNA,RFC4,MSH6,RPA1,RFC5,POLD1,MLH1,RFC3
ErbB Signaling	2,71E00	2,79E-01	#NUM!	MAP2K6,RAP1B,RAP2B,MAPK11,FGFR3,MTOR,PAK1,JUN,FGFR4,MAPK3,PRKCE,IRS2,PIK3R2,ERBB2,FRS2,MAP2K1,ATM,PIK3C2B,NRAS,GRB2,FGFR1,FGFR2,MAPK12,RAP1A,PIK3R3,FOS,MAPK14,PTPN11,PAK2
Endothelin-1 Signaling	2,71E00	2,45E-01	#NUM!	RAP1B,RAP2B,PDIA3,NOTUM,SHE,PLA2G7,MAPK11,PLCH1,PLBD1,BRAF,MYC,FGFR3,PLCE1,JUN,GNA15,EDN1,MAPK3,FGFR4,PRKCE,IRS2,PIK3R2,GNA13,PLA2G12B,FRS2,ATM,PIK3C2B,NRAS,MAPK4,GRB2,GNA12,FGFR1,PTGS1,FGFR2,MAPK12,RAP1A,PLD1,PIK3R3,PLA2G6,GNAI3,FOS,PLA2G4A,MAPK14,ARAF,PTPN11,GNAO1,PTGS2,PTGER2,CASP7
EGF Signaling	2,69E00	3,09E-01	#NUM!	PIK3C2B,AKT2,GRB2,FGFR1,FGFR2,MAPK12,MAPK11,FGFR3,PIK3R3,FOS,MTOR,JUN,MAPK14,PTPN11,MAPK3,FGFR4,IRS2,PIK3R2,FRS2,MAP2K1,ATM
Renin-Angiotensin Signaling	2,68E00	2,66E-01	#NUM!	RAP1B,RAP2B,MAPK11,SHE,PTK2,FGFR3,PAK1,JUN,FGFR4,MAPK3,PRKAR1B,PRKCE,IRS2,PIK3R2,FRS2,MAP2K1,ACE,ATM,PIK3C2B,PTPN6,NRAS,GRB2,FGFR1,RAC1,FGFR2,MAPK12,RAP1A,PIK3R3,FOS,MAPK14,PTPN11,PAK2,PRKACA,PTGER2
GDNF Family Ligand-Receptor Interactions	2,64E00	2,93E-01	#NUM!	RAP2B,RAP1B,PIK3C2B,NRAS,GRB2,FGFR1,RAC1,FGFR2,MAPK12,RAP1A,FGFR3,PIK3R3,FOS,PDLIM7,JUN,PTPN11,MAPK3,FGFR4,IRS2,PIK3R2,RET,FRS2,MAP2K1,ATM
Erythropoietin Signaling	2,61E00	2,87E-01	#NUM!	RAP1B,RAP2B,FGFR3,NFKBIA,JUN,FGFR4,MAPK3,PRKCE,IRS2,PIK3R2,FRS2,MAP2K1,ATM,PIK3C2B,PTPN6,AKT2,NRAS,GRB2,EPOR,FGFR1,FGFR2,RAP1A,PIK3R3,FOS,PTPN11
Role of IL-17A in Arthritis	2,61E00	3,04E-01	#NUM!	MAP2K6,PIK3C2B,GRB2,FGFR1,FGFR2,MAPK12,MAPK11,FGFR3,PIK3R3,MAPK14,NFKBIA,PTPN11,MAPK3,FGFR4,IRS2,PTGS2,PIK3R2,MAPKAPK2,FRS2,MAP2K1,ATM
Fc Epsilon RI Signaling	2,58E00	2,64E-01	#NUM!	MAP2K6,RAP1B,RAP2B,MAPK11,FGFR3,FGFR4,MAPK3,PRKCE,IRS2,PIK3R2,PLA2G12B,FRS2,MAP2K1,ATM,PIK3C2B,AKT2,NRAS,GRB2,FGFR1,RAC1,FGFR2,MAPK12,RAC3,RAP1A,INPP5D,BTK,PIK3R3,PLA2G6,PLA2G4A,MAPK14,PTPN11,SYNJ1,GRAP2
Salvage Pathways of Pyrimidine Ribonucleotides	2,55E00	2,78E-01	#NUM!	MAP2K6,UPRT,NME1,FAM20B,NME2,NME7,LIMK1,BRAF,AK1,PAK1,PIM1,MAPK3,PRKCE,CMPK1,MAP2K1,PYCR3,NME4,DAPK1,AKT2,APOBEC2,CDK6,PKN1,ARAF,PAK2,NEK2,CDK2,DYRK1A
P2Y Purigenic Receptor Signaling Pathway	2,55E00	2,57E-01	#NUM!	RAP1B,RAP2B,PDIA3,RACK1,NOTUM,GNG13,PLCH1,MYC,GNB1,FGFR3,PLCE1,JUN,FGFR4,MAPK3,PRKAR1B,PRKCE,IRS2,PIK3R2,FRS2,MAP2K1,ATM,PIK3C2B,AKT2,NRAS,GRB2,FGFR1,GNG2,FGFR2,GNG3,RAP1A,PIK3R3,FOS,GNAI3,PTPN11,PRKACA,GNB2
IL-2 Signaling	2,52E00	0.3	#NUM!	RAP2B,RAP1B,PIK3C2B,AKT2,NRAS,GRB2,FGFR1,FGFR2,RAP1A,FGFR3,PIK3R3,FOS,JUN,PTPN11,MAPK3,FGFR4,IRS2,PIK3R2,FRS2,MAP2K1,ATM
Adrenomedullin signaling pathway	2,52E00	2,4E-01	#NUM!	MAP2K6,RAP1B,RAP2B,TFAP2E,PDIA3,TFAP2B,NOTUM,GSK3A,SHE,MAPK11,PLCH1,GPR182,BRAF,PTK2,FGFR3,PLCE1,GNA15,FGFR4,MAPK3,PRKAR1B,IRS2,PIK3R2,RXRB,MAP2K1,FRS2,ATM,PIK3C2B,TFAP2C,AKT2,NRAS,MAPK4,GRB2,FGFR1,FGFR2,MMP2,MAPK12,RAP1A,PIK3R3,FOS,RXRG,PRKG1,MAX,MAPK14,ARAF,PTPN11,NPR1,PRKACA,RXRA
2-oxobutanoate Degradation I	2,51E00	0.8	#NUM!	PCCA,MCEE,DLD,PCCB
JAK/Stat Signaling	2,46E00	2,81E-01	#NUM!	RAP1B,RAP2B,PIAS2,FGFR3,MTOR,JUN,FGFR4,MAPK3,IRS2,PIK3R2,FRS2,MAP2K1,ATM,PIK3C2B,PTPN6,AKT2,NRAS,GRB2,FGFR1,FGFR2,RAP1A,PIK3R3,FOS,PIAS4,PTPN11
Oxidative Ethanol Degradation III	2,44E00	4,29E-01	#NUM!	ALDH2,ALDH1L1,ALDH1A3,ALDH3A2,ALDH1A2,ACSS1,ALDH3B1,ALDH9A1,ALDH7A1
UVC-Induced MAPK Signaling	2,44E00	3,27E-01	#NUM!	RAP2B,TP53,RAP1B,NRAS,MAPK12,MAPK11,RAP1A,BRAF,FOS,JUN,MAPK14,ARAF,MAPK3,PRKCE,ATR,MAP2K1
Neuregulin Signaling	2,44E00	2,77E-01	#NUM!	RAP1B,ITGB1,RAP2B,AKT2,NRAS,GRB2,DCN,ITGA5,TMEFF2,CRK,RAP1A,CDK5R1,MYC,PIK3R3,RPS6,HSP90B1,MTOR,PTPN11,MAPK3,PRKCE,HSP90AA1,ERRFI1,PIK3R2,ERBB2,MAP2K1,ITGA4
Nitric Oxide Signaling in the Cardiovascular System	2,43E00	2,65E-01	#NUM!	ARG2,ADRB3,ATP2A1,FGFR3,HSP90B1,PDE3B,FGFR4,MAPK3,CAV1,PRKAR1B,PRKCE,IRS2,PIK3R2,FRS2,MAP2K1,ATM,PIK3C2B,AKT2,FLT1,GRB2,FGFR1,FLT4,ATP2A3,FGFR2,PIK3R3,PRKG1,PTPN11,PRKACA,HSP90AA1,KDR
NF-κB Signaling	2,42E00	2,41E-01	#NUM!	MAP2K6,RAP1B,RAP2B,BMP4,UBE2N,BMP2,BMPR2,BMPR1B,BRAF,TGFBR2,FGFR3,NFKBIA,NGFR,FGFR4,INS,UBE2V1,PDGFRA,IRS2,PIK3R2,FRS2,ATM,PIK3C2B,MAP3K14,AKT2,NRAS,FLT1,HDAC2,GRB2,FGFR1,FLT4,FGFR2,TBK1,IRAK3,RAP1A,DDR1,FADD,TRAF6,PIK3R3,ARAF,PTPN11,PRKACA,INSR,FGFRL1,KDR,IRAK4
CTLA4 Signaling in Cytotoxic T Lymphocytes	2,42E00	2,73E-01	#NUM!	B2M,AP2A1,HLA-A,AP1B1,FGFR3,FGFR4,PPM1L,IRS2,PIK3R2,FRS2,ATM,PIK3C2B,AP2M1,PTPN6,AKT2,GRB2,AP1S2,FGFR1,AP1M1,AP1S3,CLTC,FGFR2,PIK3R3,PTPN11,PTPA,GRAP2,CLTA
Lymphotoxin β Receptor Signaling	2,4E00	2,99E-01	#NUM!	MAP3K14,PIK3C2B,AKT2,VCAM1,GRB2,FGFR1,APAF1,FGFR2,TRAF6,FGFR3,PIK3R3,NFKBIA,PTPN11,MAPK3,FGFR4,TRAF4,IRS2,PIK3R2,FRS2,ATM
Melanocyte Development and Pigmentation Signaling	2,4E00	2,69E-01	#NUM!	RAP1B,RAP2B,SOX10,CRK,FGFR3,FGFR4,MAPK3,PRKAR1B,IRS2,PIK3R2,FRS2,MAP2K1,ATM,PIK3C2B,PTPN6,NRAS,GRB2,TYR,FGFR1,FGFR2,RAP1A,TYRP1,PIK3R3,PTPN11,PAX3,PRKACA,RPS6KA4,DCT
p70S6K Signaling	2,39E00	2,54E-01	#NUM!	RAP1B,RAP2B,F2R,YWHAH,PDIA3,NOTUM,PLCH1,FGFR3,MTOR,PLCE1,FGFR4,MAPK3,PPM1L,PRKCE,IRS2,PIK3R2,EEF2K,MAP2K1,FRS2,ATM,PIK3C2B,AKT2,NRAS,EEF2,GRB2,FGFR1,FGFR2,RAP1A,PLD1,BTK,RPS6,PIK3R3,GNAI3,PTPN11,PTPA
Estrogen-Dependent Breast Cancer Signaling	2,35E00	2,79E-01	#NUM!	RAP2B,RAP1B,PIK3C2B,AKT2,NRAS,GRB2,FGFR1,FGFR2,CCND1,RAP1A,FGFR3,PIK3R3,FOS,JUN,PTPN11,MAPK3,FGFR4,HSD17B12,IRS2,PIK3R2,HSD17B4,FRS2,HSD17B14,ATM
Leptin Signaling in Obesity	2,35E00	2,79E-01	#NUM!	PIK3C2B,AKT2,PDIA3,GRB2,LEPR,FGFR1,NOTUM,FGFR2,PLCH1,FGFR3,PIK3R3,PLCE1,PTPN11,PDE3B,MAPK3,FGFR4,INS,PRKACA,PRKAR1B,IRS2,PIK3R2,FRS2,MAP2K1,ATM
IL-6 Signaling	2,34E00	2,54E-01	#NUM!	MAP2K6,RAP1B,IL6ST,RAP2B,MAPK11,FGFR3,NFKBIA,JUN,NGFR,FGFR4,MAPK3,IRS2,PIK3R2,MAPKAPK2,MAP2K1,FRS2,MCL1,ATM,PIK3C2B,MAP3K14,AKT2,NRAS,GRB2,FGFR1,FGFR2,MAPK12,RAP1A,TRAF6,PIK3R3,FOS,MAPK14,PTPN11,A2M,HSPB1
Role of NFAT in Cardiac Hypertrophy	2,32E00	2,31E-01	#NUM!	RAP2B,CACNG1,RACK1,GNG13,TGFBR2,GNB1,FGFR3,PLCE1,CAMK2D,TGFB1,FGFR4,MAPK3,IRS2,FRS2,ATM,PIK3C2B,AKT2,HDAC4,HDAC2,FGFR1,GNG2,FGFR2,PPP3CC,GNG3,MAPK12,RAP1A,PIK3R3,PTPN11,PRKACA,GNB2,TGFB3,RCAN3,CAMK2G,IL6ST,RAP1B,MAP2K6,PDIA3,NOTUM,MAPK11,PLCH1,PRKAR1B,PRKCE,PIK3R2,MAP2K1,PPP3CA,NRAS,GRB2,NFATC4,NKX2-5,GNAI3,MAPK14,MEF2C
Cancer Drug Resistance By Drug Efflux	2,29E00	3,09E-01	#NUM!	RAP2B,TP53,RAP1B,AKT2,NRAS,FOXG1,RAP1A,PIK3R3,BRAF,ARAF,MAPK3,ABCC1,FOXO3,YBX1,PIK3R2,PTGS2,MAP2K1
Gluconeogenesis I	2,26E00	3,85E-01	#NUM!	PGK1,ENO4,ALDOB,ME3,ENO2,PGAM2,ALDOA,FBP1,MDH1,MDH2
Neurotrophin/TRK Signaling	2,23E00	2,77E-01	#NUM!	MAP2K6,RAP2B,RAP1B,PIK3C2B,NRAS,SPRY1,GRB2,FGFR1,FGFR2,RAP1A,FGFR3,PIK3R3,FOS,JUN,PTPN11,MAPK3,FGFR4,NGFR,IRS2,PIK3R2,FRS2,MAP2K1,ATM
RANK Signaling in Osteoclasts	2,23E00	2,65E-01	#NUM!	MAP2K6,MAPK11,FGFR3,NFKBIA,JUN,FGFR4,MAPK3,IRS2,PIK3R2,FRS2,MAP2K1,PPP3CA,ATM,MAP3K14,PIK3C2B,AKT2,GRB2,FGFR1,FGFR2,PPP3CC,GSN,MAPK12,TRAF6,PIK3R3,FOS,MAPK14,PTPN11
FLT3 Signaling in Hematopoietic Progenitor Cells	2,19E00	2,69E-01	#NUM!	RAP1B,RAP2B,MAPK11,FGFR3,MTOR,FGFR4,MAPK3,IRS2,PIK3R2,FRS2,MAP2K1,ATM,PIK3C2B,AKT2,NRAS,GRB2,FGFR1,FGFR2,MAPK12,RAP1A,INPP5D,PIK3R3,MAPK14,PTPN11,RPS6KA4
TR/RXR Activation	2,18E00	2,65E-01	#NUM!	ATP2A1,FGFR3,SLC16A3,MTOR,PDE3B,FGFR4,NCOR1,IRS2,PIK3R2,RXRB,FRS2,ATM,PIK3C2B,AKT2,UCP2,SLC2A1,GRB2,FGFR1,FGFR2,PIK3R3,RXRG,F10,PTPN11,SREBF1,NCOR2,RXRA
Histamine Degradation	2,17E00	4,21E-01	#NUM!	ALDH2,ALDH1L1,ALDH1A3,ALDH3A2,ALDH1A2,ALDH3B1,ALDH9A1,ALDH7A1
Docosahexaenoic Acid (DHA) Signaling	2,16E00	3,08E-01	#NUM!	PIK3C2B,AKT2,GRB2,FGFR1,APAF1,FGFR2,GSK3A,APP,FGFR3,PIK3R3,PTPN11,FGFR4,IRS2,PIK3R2,FRS2,ATM
Aldosterone Signaling in Epithelial Cells	2,14E00	2,38E-01	#NUM!	PDIA3,PIKFYVE,NOTUM,DNAJC10,PIP5K1B,HSPA5,DNAJA1,PLCH1,HSPA1L,FGFR3,HSP90B1,PLCE1,HSPA12B,FGFR4,MAPK3,PRKCE,IRS2,PIK3R2,DNAJB1,FRS2,MAP2K1,ATM,AHCY,PIK3C2B,DNAJC9,GRB2,FGFR1,HSPA9,DNAJC19,FGFR2,DNAJC25,DNAJC1,PIK3R3,PIP5K1A,PTPN11,DNAJB11,HSP90AA1,DNAJB6,PIP4K2A,HSPB1
Putrescine Degradation III	2,13E00	3,91E-01	#NUM!	ALDH2,ALDH1L1,ALDH1A3,ALDH3A2,ALDH1A2,SAT1,ALDH3B1,ALDH9A1,ALDH7A1
Bladder Cancer Signaling	2,13E00	2,66E-01	#NUM!	RAP2B,RAP1B,PA2G4,MMP14,SUV39H1,MMP15,CCND1,FGF13,FGFR3,MYC,FGF10,THBS1,MAPK3,MMP8,MMP11,ERBB2,MAP2K1,RASSF1,TP53,DAPK1,NRAS,MMP2,RAP1A,FGF17,CDH1
Mitotic Roles of Polo-Like Kinase	2,12E00	2,88E-01	#NUM!	FZR1,KIF23,SMC3,CDC20,WEE1,CCNB2,ANAPC7,CCNB1,SMC1A,HSP90B1,TGFB1,PTPA,CAPN1,PPM1L,FBXO5,HSP90AA1,STAG2,RAD21,KIF11
Ceramide Signaling	2,12E00	2,63E-01	#NUM!	RAP1B,RAP2B,FGFR3,JUN,FGFR4,MAPK3,NGFR,PPM1L,IRS2,PIK3R2,FRS2,MAP2K1,ATM,PIK3C2B,AKT2,S1PR2,NRAS,GRB2,FGFR1,FGFR2,RAP1A,PIK3R3,FOS,PTPN11,PTPA,S1PR1
Role of BRCA1 in DNA Damage Response	2,12E00	2,75E-01	#NUM!	TP53,ABRAXAS1,ATF1,ATRIP,SMARCE1,RPA1,SMARCD1,RFC5,FANCL,MLH1,BRD7,RFC4,FANCD2,MRE11,MSH6,ATR,SMARCC1,BRIP1,BABAM2,E2F8,RFC3,ATM
Selenocysteine Biosynthesis II (Archaea and Eukaryotes)	2,1E00	6,67E-01	#NUM!	SEPHS2,PSTK,SEPHS1,SARS
D-myo-inositol (1,4,5,6)-Tetrakisphosphate Biosynthesis	2,08E00	2,43E-01	#NUM!	DUSP8,PTPN23,NUDT9,MDP1,PIKFYVE,ACP1,ACP5,HACD2,PPP1R14B,PTPRF,PTPRC,SET,DUSP5,ATP1A1,IPMK,PHOSPHO1,PPP1R7,PTPRO,SGPP2,DUSP11,DUSP12,PPP1CA,RNGTT,PTPRN,PPP3CA,PLPP7,PTPN6,PPTC7,PPP4R1,ITPK1,PTPN11,SYNJ1,PTPA,PPM1H,CILP
D-myo-inositol (3,4,5,6)-tetrakisphosphate Biosynthesis	2,08E00	2,43E-01	#NUM!	DUSP8,PTPN23,NUDT9,MDP1,PIKFYVE,ACP1,ACP5,HACD2,PPP1R14B,PTPRF,PTPRC,SET,DUSP5,ATP1A1,IPMK,PHOSPHO1,PPP1R7,PTPRO,SGPP2,DUSP11,DUSP12,PPP1CA,RNGTT,PTPRN,PPP3CA,PLPP7,PTPN6,PPTC7,PPP4R1,ITPK1,PTPN11,SYNJ1,PTPA,PPM1H,CILP
CDK5 Signaling	2,05E00	2,57E-01	#NUM!	RAP1B,RAP2B,PPP1R14B,MAPK11,CDK5R1,LAMC1,PPP1R7,NGFR,MAPK3,PPM1L,PRKAR1B,LAMB1,LAMA1,PPP1CA,MAP2K1,ITGB1,LAMA5,NRAS,MAPK4,EGR1,ITGA6,MAPK12,RAP1A,MAPK14,PTPA,CAPN1,PRKACA
T Cell Receptor Signaling	2,04E00	2,52E-01	#NUM!	RAP1B,RAP2B,PTPRC,FGFR3,NFKBIA,JUN,FGFR4,MAPK3,IRS2,PIK3R2,FRS2,MAP2K1,PPP3CA,ATM,PIK3C2B,NRAS,GRB2,FGFR1,RAC1,FGFR2,PPP3CC,NFATC4,RAP1A,PIK3R3,BTK,FOS,PTPN11,GRAP2,PAG1
NGF Signaling	2,03E00	2,48E-01	#NUM!	RAP1B,RAP2B,CRK,ROCK2,FGFR3,RHOG,NGFR,FGFR4,MAPK3,TRAF4,IRS2,PIK3R2,FRS2,MAP2K1,ATM,TP53,MAP3K14,PIK3C2B,AKT2,NRAS,GRB2,FGFR1,RAC1,FGFR2,MAPK12,RAP1A,TRAF6,PIK3R3,PTPN11,RHOA,RPS6KA4
PI3K/AKT Signaling	1,98E00	2,44E-01	#NUM!	RAP1B,RAP2B,YWHAH,GSK3A,CCND1,MTOR,HSP90B1,NFKBIA,MAPK3,FOXO3,PPM1L,PIK3R2,CTNNB1,MAP2K1,ITGA4,MCL1,ITGB1,TP53,RHEB,CDC37,AKT2,NRAS,GRB2,ITGA5,RAP1A,INPP5D,PIK3R3,SYNJ1,LIMS1,PTPA,HSP90AA1,PTGS2
IL-1 Signaling	1,96E00	2,61E-01	#NUM!	MAP2K6,MAP3K14,GNA12,GNG2,RACK1,GNG13,GNG3,IRAK3,MAPK12,MAPK11,TRAF6,GNB1,FOS,GNAI3,JUN,MAPK14,NFKBIA,GNA15,GNAO1,PRKACA,PRKAR1B,GNB2,GNA13,IRAK4
Cell Cycle: G2/M DNA Damage Checkpoint Regulation	1,95E00	0.3	#NUM!	TP53,CKS2,YWHAH,WEE1,CUL1,CCNB2,RPRM,AURKA,CCNB1,PPM1D,SKP2,BORA,ATR,HIPK2,ATM
D-myo-inositol-5-phosphate Metabolism	1,95E00	2,35E-01	#NUM!	DUSP8,PTPN23,NUDT9,MDP1,PIKFYVE,ACP1,ACP5,HACD2,PPP1R14B,PLCH1,PTPRF,PTPRC,SET,DUSP5,ATP1A1,PLCE1,PHOSPHO1,PPP1R7,PTPRO,SGPP2,DUSP11,DUSP12,PPP1CA,RNGTT,PTPRN,PPP3CA,PLPP7,PTPN6,PPTC7,PPP4R1,ITPK1,PIP4P2,PTPN11,SYNJ1,PTPA,PPM1H,CILP,PIP4K2A
ErbB4 Signaling	1,94E00	2,69E-01	#NUM!	RAP2B,RAP1B,PIK3C2B,NRAS,PSENEN,YAP1,GRB2,FGFR1,FGFR2,RAP1A,FGFR3,PIK3R3,PTPN11,MAPK3,FGFR4,PRKCE,IRS2,PIK3R2,FRS2,MAP2K1,ATM
CD28 Signaling in T Helper Cells	1,93E00	2,42E-01	#NUM!	ARPC1B,HLA-A,ARPC5,PTPRC,FGFR3,PAK1,NFKBIA,JUN,FGFR4,ARPC3,IRS2,PIK3R2,FRS2,MAP2K1,PPP3CA,ATM,PIK3C2B,AKT2,PTPN6,GRB2,FGFR1,RAC1,FGFR2,PPP3CC,NFATC4,MAPK12,PIK3R3,FOS,ARPC1A,PTPN11,GRAP2,ARPC4
Production of Nitric Oxide and Reactive Oxygen Species in Macrophages	1,91E00	2,27E-01	#NUM!	RAP1B,ARG2,SPI1,PPP1R14B,MAPK11,FGFR3,RHOG,NFKBIA,JUN,PPP1R7,NGFR,FGFR4,MAPK3,HOXA10,PPM1L,RHOU,PRKCE,IRS2,PIK3R2,PPP1CA,MAP2K1,FRS2,ATM,PIK3C2B,MAP3K14,AKT2,PTPN6,GRB2,FGFR1,RAC1,FGFR2,MAPK12,RAP1A,PIK3R3,FOS,RHOV,NCF1,MAPK14,PTPN11,RND3,PTPA,RHOA,CAT,RBP4
Relaxin Signaling	1,9E00	2,34E-01	#NUM!	RAP1B,RACK1,GNG13,BRAF,GNB1,FGFR3,JUN,NFKBIA,GNA15,PDE3B,FGFR4,MAPK3,PRKAR1B,IRS2,PIK3R2,GNA13,MAP2K1,FRS2,ATM,PIK3C2B,AKT2,GRB2,GNA12,FGFR1,GNG2,FGFR2,PDE4B,GNG3,RAP1A,PIK3R3,GNAI3,FOS,PTPN11,NPR1,GNAO1,PRKACA,GNB2
3-phosphoinositide Degradation	1,9E00	2,34E-01	#NUM!	DUSP8,PTPN23,NUDT9,MDP1,PIKFYVE,ACP1,ACP5,HACD2,PPP1R14B,PTPRF,PTPRC,SET,DUSP5,ATP1A1,PHOSPHO1,PPP1R7,PTPRO,SGPP2,DUSP11,DUSP12,PPP1CA,RNGTT,PTPRN,PPP3CA,PLPP7,PTPN6,PPTC7,PPP4R1,INPP5D,ITPK1,INPP4B,PIP4P2,PTPN11,SYNJ1,PTPA,PPM1H,CILP
ATM Signaling	1,89E00	2,55E-01	#NUM!	SUV39H1,CCNB2,TDP1,MAPK11,SMC1A,PPM1D,NFKBIA,JUN,FANCD2,RAD17,PPM1L,ATM,TP53,SMC3,ATF1,MAPK12,CCNB1,HERC2,MAPK14,CBX1,PTPA,MRE11,ATR,TLK2,CDK2
RAN Signaling	1,89E00	4,12E-01	#NUM!	KPNA3,KPNA4,RCC1,CSE1L,KPNA7,RANGAP1,XPO1
Role of PI3K/AKT Signaling in the Pathogenesis of Influenza	1,87E00	2,66E-01	#NUM!	KPNA3,PIK3C2B,AKT2,GRB2,FGFR1,FGFR2,CRK,MLH1,FGFR3,PIK3R3,GNAI3,NFKBIA,PTPN11,MAPK3,FGFR4,ZNF346,IRS2,PIK3R2,FRS2,MAP2K1,ATM
Tryptophan Degradation X (Mammalian, via Tryptamine)	1,87E00	3,6E-01	#NUM!	ALDH2,AKR1A1,ALDH1L1,ALDH1A3,ALDH3A2,ALDH1A2,ALDH3B1,ALDH9A1,ALDH7A1
Endoplasmic Reticulum Stress Pathway	1,87E00	3,81E-01	#NUM!	CALR,HSP90B1,MBTPS1,ATF6,HSPA5,EIF2S1,CASP7,TAOK3
Pyridoxal 5'-phosphate Salvage Pathway	1,86E00	2,77E-01	#NUM!	MAP2K6,DAPK1,AKT2,FAM20B,CDK6,PKN1,LIMK1,BRAF,PAK1,ARAF,PIM1,MAPK3,PAK2,PRKCE,NEK2,MAP2K1,CDK2,DYRK1A
Notch Signaling	1,84E00	3,16E-01	#NUM!	FURIN,JAG2,CNTN1,DTX4,PSENEN,HES5,MFNG,HEY2,JAG1,DLL4,NOTCH1,HEY1
Unfolded protein response	1,84E00	2,86E-01	#NUM!	CALR,INSIG1,HSPA9,CEBPZ,OS9,ATF6,HSPA5,EIF2A,HSPA1L,HSP90B1,PDIA6,SREBF1,MBTPS1,ERO1B,CEBPA,CD82
Systemic Lupus Erythematosus Signaling	1,83E00	2,19E-01	#NUM!	RAP2B,PRPF19,SART1,PTPRC,FGFR3,SNRPN,FGFR4,MAPK3,IRS2,SNU13,FRS2,SNRPA1,LSM4,PRPF38A,ATM,PIK3C2B,SNRPA,PTPN6,AKT2,FGFR1,FGFR2,RAP1A,PIK3R3,PTPN11,LSM1,SF3B4,RAP1B,CD2BP2,PRPF3,HLA-A,PRPF4,RNPC3,MTOR,JUN,EFTUD2,C7,SNRPD3,PIK3R2,PRPF31,LSM10,SNRNP40,LSM14B,NRAS,GRB2,NFATC4,INPP5D,FOS,SNRPB2,SNRNP200,PRPF6,PIM2
Hypoxia Signaling in the Cardiovascular System	1,82E00	2,67E-01	#NUM!	TP53,UBE2N,COPS5,UBE2R2,NQO1,BIRC6,UBE2V2,UBE2T,UBE2G2,HSP90B1,JUN,NFKBIA,EDN1,SUMO1,UBE2V1,UBE2K,HSP90AA1,UBE2E3,UBE2C,ATM
Heme Degradation	1,82E00	7,5E-01	#NUM!	BLVRA,BLVRB,HMOX2
Phenylethylamine Degradation I	1,82E00	7,5E-01	#NUM!	AOC3,ALDH2,ALDH3A2
Methylmalonyl Pathway	1,82E00	7,5E-01	#NUM!	PCCA,MCEE,PCCB
Inhibition of Angiogenesis by TSP1	1,8E00	3,24E-01	#NUM!	TP53,HSPG2,TGFBR2,AKT2,MAPK14,JUN,THBS1,TGFB1,MAPK12,KDR,MAPK11
Growth Hormone Signaling	1,8E00	2,59E-01	#NUM!	PIK3C2B,PTPN6,GRB2,FGFR1,FGFR2,ONECUT1,FGFR3,PIK3R3,FOS,IGF2,PTPN11,MAPK3,FGFR4,IGFBP3,CEBPA,PRKCE,RPS6KA4,IRS2,PIK3R2,FRS2,A2M,ATM
Role of NFAT in Regulation of the Immune Response	1,78E00	2,24E-01	#NUM!	RAP1B,RAP2B,CSNK1G1,HLA-A,RACK1,GNG13,GSK3A,FGFR3,GNB1,NFKBIA,JUN,GNA15,FGFR4,MAPK3,XPO1,IRS2,PIK3R2,GNA13,MAP2K1,FRS2,PPP3CA,ATM,PIK3C2B,AKT2,NRAS,GRB2,GNA12,FGFR1,GNG2,FGFR2,NFATC4,PPP3CC,GNG3,RAP1A,BTK,PIK3R3,GNAI3,FOS,PTPN11,GNAO1,GNB2,RCAN3,MEF2C
Gαq Signaling	1,78E00	2,3E-01	#NUM!	RACK1,GNG13,ROCK2,GNB1,FGFR3,RHOG,NFKBIA,GNA15,FGFR4,MAPK3,RHOU,PRKCE,IRS2,PIK3R2,FRS2,MAP2K1,PPP3CA,ADRA1B,ATM,PIK3C2B,AKT2,GRB2,FGFR1,GNG2,RGS4,FGFR2,GNG3,PPP3CC,NFATC4,PLD1,BTK,PIK3R3,RHOV,PTPN11,RND3,RHOA,GNB2
Role of CHK Proteins in Cell Cycle Checkpoint Control	1,76E00	2,81E-01	#NUM!	TP53,RPA1,RFC5,PCNA,RFC4,PTPA,RAD17,PPM1L,MRE11,HUS1,ATR,TLK2,CDK2,E2F8,RFC3,ATM
Estrogen-mediated S-phase Entry	1,75E00	3,46E-01	#NUM!	MYC,CCNA2,CCNE1,CCNE2,CCNA1,CCND1,CDK2,E2F8,SKP2
Polyamine Regulation in Colon Cancer	1,74E00	3,64E-01	#NUM!	MYC,PSMA8,MAX,SAT1,PSME4,OAZ1,CTNNB1,ODC1
Amyotrophic Lateral Sclerosis Signaling	1,73E00	2,43E-01	#NUM!	RAB5C,GPX1,FGFR3,PAK1,FGFR4,IRS2,PIK3R2,FRS2,RNF19A,PPP3CA,ATM,CAPN5,TP53,PIK3C2B,GRB2,FGFR1,RAC1,APAF1,FGFR2,SOD1,PIK3R3,PTPN11,CAPN1,CAT,SLC1A2,CAPN9,CASP7
Cholecystokinin/Gastrin-mediated Signaling	1,68E00	2,43E-01	#NUM!	MAP2K6,RAP2B,RAP1B,EPHA4,BCAR1,ROCK2,PTK2,JUN,RHOG,MAPK3,RHOU,PRKCE,GNA13,MAP2K1,NRAS,GRB2,GNA12,MAPK12,RAP1A,FOS,RHOV,MAPK14,RND3,RHOA,MEF2C,PTGS2
Triacylglycerol Degradation	1,64E00	2,78E-01	#NUM!	ABHD12,DDHD2,PPME1,NOTUM,NDST4,AARSD1,AADAC,CES1,LPL,MGLL,LIPG,NDST2,NDST1,RPE65,ABHD16A
IL-17A Signaling in Airway Cells	1,64E00	2,56E-01	#NUM!	PIK3C2B,AKT2,GRB2,FGFR1,FGFR2,MAPK12,MAPK11,TRAF6,FGFR3,PIK3R3,MAPK14,NFKBIA,PTPN11,MAPK3,FGFR4,IRS2,PIK3R2,FRS2,MAP2K1,ATM
Pyrimidine Deoxyribonucleotides De Novo Biosynthesis I	1,62E00	3,48E-01	#NUM!	TYMS,AK1,NME1,NME4,DUT,NME2,CMPK1,NME7
Prolactin Signaling	1,58E00	2,47E-01	#NUM!	RAP2B,RAP1B,PIK3C2B,NRAS,GRB2,FGFR1,FGFR2,RAP1A,MYC,FGFR3,PIK3R3,FOS,JUN,PTPN11,MAPK3,FGFR4,PRKCE,IRS2,PIK3R2,FRS2,MAP2K1,ATM
All-trans-decaprenyl Diphosphate Biosynthesis	1,58E00	1	#NUM!	PDSS1,PDSS2
GDP-L-fucose Biosynthesis I (from GDP-D-mannose)	1,58E00	1	#NUM!	TSTA3,GMDS
Ethanol Degradation II	1,53E00	2,97E-01	#NUM!	ALDH2,AKR1A1,ALDH1L1,ALDH1A3,ALDH3A2,ALDH1A2,ACSS1,ALDH3B1,ALDH9A1,DHRS4,ALDH7A1
IL-4 Signaling	1,53E00	2,42E-01	#NUM!	RAP2B,RAP1B,PIK3C2B,PTPN6,AKT2,NRAS,GRB2,HLA-A,FGFR1,FGFR2,NFATC4,RAP1A,INPP5D,FGFR3,PIK3R3,MTOR,SYNJ1,PTPN11,FGFR4,IRS2,PIK3R2,FRS2,ATM
PI3K Signaling in B Lymphocytes	1,53E00	2,28E-01	#NUM!	RAP1B,RAP2B,CD81,ATF7,PDIA3,NOTUM,ATF6,PLCH1,PTPRC,NFKBIA,PLCE1,CAMK2D,JUN,MAPK3,FOXO3,ATF6B,IRS2,PIK3R2,MAP2K1,PPP3CA,AKT2,NRAS,ATF1,RAC1,PPP3CC,NFATC4,RAP1A,INPP5D,BTK,FOS,CAMK2G
Amyloid Processing	1,52E00	2,75E-01	#NUM!	CAPN5,AKT2,PSENEN,MAPK12,MAPK11,CDK5R1,APP,MAPK14,MAPK3,CAPN1,PRKACA,PRKAR1B,PRKCE,CAPN9
CDP-diacylglycerol Biosynthesis I	1,51E00	3,33E-01	#NUM!	GPAM,AGPAT5,LPCAT3,LPCAT4,MBOAT1,MBOAT2,GPAT4,CDS2
Phospholipase C Signaling	1,48E00	2,09E-01	#NUM!	RAP2B,PEBP1,RAP1B,MYL10,MYL6,RACK1,GNG13,GNB1,ARHGEF19,RHOG,PLCE1,AHNAK,MAPK3,RHOU,PRKCE,MYL4,ARHGEF11,GNA13,PLA2G12B,MAP2K1,PPP3CA,MYL3,ITGA4,ITGB1,ARHGEF4,HDAC4,NRAS,ARHGEF12,HDAC2,GRB2,MYLPF,GNG2,RAC1,ITGA5,NFATC4,GNG3,PPP3CC,RAP1A,MYL1,PLD1,MYL7,BTK,PLA2G6,PLA2G4A,RHOV,RND3,GRAP2,RHOA,GNB2,MEF2C,ARHGEF9
2-ketoglutarate Dehydrogenase Complex	1,48E00	0.6	#NUM!	DLST,DLD,OGDH
Tetrapyrrole Biosynthesis II	1,48E00	0.6	#NUM!	ALAS2,ALAD,HMBS
Eumelanin Biosynthesis	1,48E00	0.6	#NUM!	MIF,TYR,DCT
Folate Polyglutamylation	1,48E00	0.6	#NUM!	SHMT1,FPGS,MTHFD1
Regulation of IL-2 Expression in Activated and Anergic T Lymphocytes	1,48E00	2,44E-01	#NUM!	RAP2B,RAP1B,NRAS,GRB2,SMAD3,RAC1,TOB1,NFATC4,PPP3CC,MAPK12,RAP1A,TGFBR2,FOS,JUN,NFKBIA,TGFB1,MAPK3,TGFB3,SMAD4,MAP2K1,PPP3CA
Glutaryl-CoA Degradation	1,47E00	3,75E-01	#NUM!	PARK7,ACAT1,HACD2,HSD17B4,HADHA,GCDH
Vitamin-C Transport	1,47E00	3,75E-01	#NUM!	SLC23A2,SLC2A1,TXN,NXN,GLRX,TXNRD3
HIPPO signaling	1,43E00	2,41E-01	#NUM!	TJP2,YAP1,YWHAH,RASSF6,SMAD3,CUL1,MST1,SMAD5,PPP1R14B,SKP2,PTPA,PPP1R7,PPM1L,SMAD4,PATJ,PARD3,PPP1CA,SMAD1,AMOT,CRB1,RASSF1
Chemokine Signaling	1,42E00	2,47E-01	#NUM!	RAP2B,RAP1B,NRAS,CXCR4,MAPK12,MAPK11,RAP1A,LIMK1,ROCK2,PTK2,GNAI3,FOS,JUN,MAPK14,CAMK2D,MAPK3,RHOA,MAP2K1,CAMK2G
Retinoate Biosynthesis I	1,4E00	2,94E-01	#NUM!	RBP7,RDH10,ALDH1A3,BMP2,SDR16C5,ALDH1A2,RDH16,ALDH8A1,RDH13,DHRS4
tRNA Charging	1,37E00	2,82E-01	#NUM!	LARS,FARS2,GARS,DARS,EARS2,DARS2,VARS,SARS,IARS,FARSB,EPRS
Sonic Hedgehog Signaling	1,35E00	0.3	#NUM!	SHH,GLI2,GLI3,PTCH1,PRKACA,PRKAR1B,HHIP,CCNB1,DYRK1A
Citrulline Biosynthesis	1,35E00	4,44E-01	#NUM!	GLS,OAT,ALDH18A1,ARG2
G Beta Gamma Signaling	1,33E00	2,25E-01	#NUM!	RAP2B,RAP1B,CACNG1,RACK1,GNG13,GNB1,PAK1,GNA15,MAPK3,PRKAR1B,CAV1,PRKCE,GNA13,CAV3,DNM2,AKT2,NRAS,GRB2,GNA12,GNG2,GNG3,RAP1A,BTK,GNAI3,GNAO1,PRKACA,GNB2
NAD Phosphorylation and Dephosphorylation	1,33E00	3,85E-01	#NUM!	NNT,NADK2,ACP1,ACP5,NADK
Phagosome Formation	1,31E00	2,21E-01	#NUM!	MRC1,PDIA3,NOTUM,PLCH1,FGFR3,PLCE1,RHOG,FGFR4,RHOU,PRKCE,IRS2,PIK3R2,FRS2,ITGA4,ATM,ITGB1,PIK3C2B,GRB2,MRC2,FGFR1,ITGA5,FGFR2,INPP5D,PIK3R3,ITGB2,RHOV,PTPN11,RND3,RHOA
Phosphatidylglycerol Biosynthesis II (Non-plastidic)	1,31E00	3,08E-01	#NUM!	GPAM,AGPAT5,LPCAT3,LPCAT4,MBOAT1,MBOAT2,GPAT4,CDS2
Glycolysis I	1,31E00	3,08E-01	#NUM!	PGK1,ENO4,ALDOB,TPI1,ENO2,PGAM2,ALDOA,FBP1
Glucocorticoid Receptor Signaling	1,29E00	1,97E-01	#NUM!	RAP2B,PRKAB1,YWHAH,SMAD3,PBX1,HSPA5,FGFR3,TGFBR2,TGFB1,FGFR4,SUMO1,MAPK3,IRS2,FRS2,ATM,MAP3K14,PIK3C2B,AKT2,FGFR1,HSPA9,RAC1,FGFR2,PPP3CC,MAPK12,RAP1A,PIK3R3,TRAF6,TAF1,PTPN11,PRKACA,TGFB3,HSP90AA1,KRT18,KRT15,RAP1B,MAPK11,HSPA1L,HSP90B1,NFKBIA,JUN,PCK2,FOXO3,CEBPA,GTF2H5,SMAD4,NCOR1,PIK3R2,TAF2,MAP2K1,PPP3CA,VCAM1,NRAS,KRT17,GRB2,SMARCE1,SMARCD1,NFATC4,POLR2G,FOS,BRD7,KRT8,MAPK14,GTF2E1,PTGS2,NR…
IL-9 Signaling	1,28E00	2,67E-01	#NUM!	PIK3R3,FGFR3,PIK3C2B,PTPN11,GRB2,FGFR4,FGFR1,FGFR2,IRS2,PIK3R2,FRS2,ATM
FcγRIIB Signaling in B Lymphocytes	1,28E00	2,35E-01	#NUM!	RAP2B,RAP1B,PIK3C2B,CACNG1,NRAS,GRB2,FGFR1,FGFR2,MAPK12,RAP1A,INPP5D,FGFR3,PIK3R3,BTK,PTPN11,FGFR4,IRS2,PIK3R2,FRS2,ATM
Arginine Degradation VI (Arginase 2 Pathway)	1,23E00	0.5	#NUM!	PYCR3,OAT,ARG2
Mechanisms of Viral Exit from Host Cells	1,23E00	2,68E-01	#NUM!	ACTA2,CHMP2B,CHMP2A,CHMP4B,SH3GL3,SH3GLB1,XPO1,PRKCE,PDCD6IP,ACTC1,ACTA1
Valine Degradation I	1,23E00	3,33E-01	#NUM!	ABAT,HIBADH,ACAD8,DLD,DBT,HADHA
eNOS Signaling	1,2E00	2,09E-01	#NUM!	CHRNA1,PRKAB1,AQP8,HSPA5,HSPA1L,FGFR3,CCNA2,HSP90B1,CCNA1,LPAR2,FGFR4,CAV1,PRKAR1B,PRKCE,IRS2,PIK3R2,FRS2,DNM2,ATM,PIK3C2B,AKT2,FLT1,GRB2,FGFR1,HSPA9,FLT4,AQP1,FGFR2,CHRND,PIK3R3,PRKG1,PTPN11,LPAR1,PRKACA,HSP90AA1,KDR
MSP-RON Signaling Pathway	1,17E00	2,36E-01	#NUM!	PIK3C2B,GRB2,FGFR1,MST1,FGFR2,FGFR3,PIK3R3,ITGB2,ACTA2,PTPN11,FGFR4,IRS2,PIK3R2,FRS2,ACTC1,ACTA1,ATM
Calcium Signaling	1,16E00	2,04E-01	#NUM!	RAP1B,RAP2B,MYH10,MYH4,CHRNA1,CACNG1,MYH9,MYL6,TNNI2,TNNT3,TNNT2,SLC8B1,ATP2A1,CAMK2D,MAPK3,PRKAR1B,MYL4,TPM4,ACTC1,ACTA1,MYL3,CASQ2,PPP3CA,CALR,LETM1,HDAC4,HDAC2,TNNC2,ATP2A3,MYH7,PPP3CC,NFATC4,RAP1A,CHRND,MYL1,MYL7,ACTA2,PRKACA,RCAN3,MEF2C,TNNI1,CAMK2G
Retinol Biosynthesis	1,16E00	2,62E-01	#NUM!	AADAC,DDHD2,LRAT,CES1,RBP7,RDH10,LPL,LIPG,RDH13,ESD,DHRS4
L-carnitine Biosynthesis	1,15E00	6,67E-01	#NUM!	TMLHE,ALDH9A1
Tetrahydrobiopterin Biosynthesis I	1,15E00	6,67E-01	#NUM!	PTS,SPR
1D-myo-inositol Hexakisphosphate Biosynthesis V (from Ins(1,3,4)P3)	1,15E00	6,67E-01	#NUM!	ITPK1,IPMK
Tetrahydrobiopterin Biosynthesis II	1,15E00	6,67E-01	#NUM!	PTS,SPR
p38 MAPK Signaling	1,13E00	2,17E-01	#NUM!	MAP2K6,TIFA,MAPK11,MYC,TGFBR2,TGFB1,MKNK1,EEF2K,PLA2G12B,MAPKAPK2,TP53,MAPKAPK3,ATF1,IRAK3,MAPK12,FADD,TRAF6,PLA2G4A,PLA2G6,MAX,MAPK14,TGFB3,RPS6KA4,MEF2C,IRAK4,HSPB1
Neuropathic Pain Signaling In Dorsal Horn Neurons	1,12E00	2,17E-01	#NUM!	GRM2,PDIA3,NOTUM,TAC1,PLCH1,FGFR3,PLCE1,CAMK2D,FGFR4,MAPK3,PRKAR1B,PRKCE,IRS2,PIK3R2,FRS2,ATM,PIK3C2B,GRB2,FGFR1,FGFR2,PIK3R3,FOS,PTPN11,PRKACA,CAMK2G
MIF Regulation of Innate Immunity	1,1E00	2,56E-01	#NUM!	TP53,PLA2G4A,PLA2G6,FOS,MIF,NFKBIA,JUN,MAPK3,PTGS2,PLA2G12B,MAPK12
Agranulocyte Adhesion and Diapedesis	1,07E00	2,02E-01	#NUM!	AOC3,MYH10,MYH4,CLDN11,MYH9,MYL6,MMP14,CLDN19,MMP15,CLDN6,CLDN4,MMP8,EZR,CXCL14,MYL4,MMP11,ACTC1,ACTA1,MYL3,ITGA4,ITGB1,VCAM1,CXCR4,ITGA6,ITGA5,MMP2,MYH7,MYL1,MYL7,GNAI3,ITGB2,CLDN23,CLDN5,CDH5,ACTA2,CLDN8,CLDN1,CLDN22,CLDN3
Glucose and Glucose-1-phosphate Degradation	1,05E00	3,64E-01	#NUM!	HK1,HK2,RGN,PGM2
Natural Killer Cell Signaling	1,04E00	2,11E-01	#NUM!	RAP1B,RAP2B,FGFR3,PAK1,FGFR4,MAPK3,PRKCE,IRS2,PIK3R2,FRS2,MAP2K1,ATM,PIK3C2B,PTPN6,AKT2,NRAS,GRB2,FGFR1,RAC1,FGFR2,RAC3,RAP1A,INPP5D,PIK3R3,PTPN11,SYNJ1,PAK2
Superpathway of Serine and Glycine Biosynthesis I	1,04E00	4,29E-01	#NUM!	PSAT1,PHGDH,SHMT1
Ceramide Biosynthesis	1,04E00	4,29E-01	#NUM!	SPTLC2,DEGS2,SPTLC3
Thioredoxin Pathway	1,04E00	4,29E-01	#NUM!	TXN,NXN,TXNRD3
Aspartate Degradation II	1,04E00	4,29E-01	#NUM!	MDH1,MDH2,GOT2
Chondroitin Sulfate Biosynthesis (Late Stages)	1,04E00	2,45E-01	#NUM!	CHST1,HS6ST1,CSGALNACT2,CHST7,CHPF,HS2ST1,CHST11,HS6ST2,NDST4,NDST2,NDST1,SULT2B1
The Visual Cycle	1,03E00	0.3	#NUM!	LRAT,RBP7,RDH10,RDH13,RPE65,DHRS4
Noradrenaline and Adrenaline Degradation	9,82E-01	2,5E-01	#NUM!	ALDH2,AKR1A1,ALDH1L1,ALDH1A3,ALDH3A2,ALDH1A2,ALDH3B1,ALDH9A1,DHRS4,ALDH7A1
Chondroitin Sulfate Degradation (Metazoa)	9,79E-01	3,12E-01	#NUM!	HYAL2,GM2A,HEXA,GALNS,ARSB
Role of JAK1 and JAK3 in γc Cytokine Signaling	9,47E-01	2,21E-01	#NUM!	RAP2B,RAP1B,PIK3C2B,NRAS,GRB2,FGFR1,FGFR2,RAP1A,FGFR3,PIK3R3,PTPN11,MAPK3,FGFR4,IRS2,PIK3R2,FRS2,ATM
Maturity Onset Diabetes of Young (MODY) Signaling	9,46E-01	2,86E-01	#NUM!	NEUROD1,ALDOB,FOXA2,INS,INSR,HNF4A
Melatonin Signaling	9,35E-01	2,22E-01	#NUM!	MAP2K6,PDIA3,NOTUM,PLCH1,BRAF,GNAI3,CAMK2D,PLCE1,ARAF,MAPK3,GNAO1,PRKACA,PRKAR1B,PRKCE,MAP2K1,CAMK2G
Pregnenolone Biosynthesis	9,31E-01	3,33E-01	#NUM!	CYP11A1,CYP26B1,CYP7B1,CYP26A1
Dermatan Sulfate Biosynthesis (Late Stages)	9,31E-01	2,39E-01	#NUM!	CHST1,HS6ST1,CHST7,HS2ST1,CHST11,HS6ST2,NDST4,NDST2,NDST1,DSE,SULT2B1
Lipid Antigen Presentation by CD1	9,3E-01	2,69E-01	#NUM!	B2M,CALR,AP2M1,AP2A1,PDIA3,PSAP,AP1B1
Retinoic acid Mediated Apoptosis Signaling	9,11E-01	2,26E-01	#NUM!	PARP2,APAF1,TNFSF10,CRABP1,FADD,RXRG,TIPARP,RARA,RARB,DAP3,CFLAR,RXRB,CRABP2,RXRA
VDR/RXR Activation	9,08E-01	2,18E-01	#NUM!	SERPINB1,WT1,CYP24A1,PDGFA,PPARD,IGFBP5,RXRG,YY1,HOXA10,IGFBP3,CEBPA,PRKCE,NCOR1,NCOR2,SEMA3B,RXRA,RXRB
Role of MAPK Signaling in the Pathogenesis of Influenza	9,08E-01	2,18E-01	#NUM!	MAP2K6,RAP1B,RAP2B,AKT2,NRAS,MAPK12,MAPK11,PLA2G7,RAP1A,PLBD1,PLA2G4A,PLA2G6,MAPK14,MAPK3,PTGS2,PLA2G12B,MAP2K1
Branched-chain α-keto acid Dehydrogenase Complex	8,97E-01	0.5	#NUM!	DLD,DBT
Glutathione Redox Reactions II	8,97E-01	0.5	#NUM!	PDIA3,GLRX
Geranylgeranyldiphosphate Biosynthesis	8,97E-01	0.5	#NUM!	FNTB,GGPS1
Proline Biosynthesis I	8,97E-01	0.5	#NUM!	PYCR3,ALDH18A1
Arginine Degradation I (Arginase Pathway)	8,97E-01	0.5	#NUM!	OAT,ARG2
Phenylalanine Degradation I (Aerobic)	8,97E-01	0.5	#NUM!	PAH,QDPR
Airway Pathology in Chronic Obstructive Pulmonary Disease	8,94E-01	3,75E-01	#NUM!	MMP8,CELA2A,MMP2
Inositol Pyrophosphates Biosynthesis	8,94E-01	3,75E-01	#NUM!	IPMK,IP6K2,PPIP5K2
Th2 Pathway	8,82E-01	0.2	#NUM!	PSENEN,HLA-A,BMPR2,ACVR2B,SPI1,TGFBR2,FGFR3,JUN,TGFB1,FGFR4,IRS2,PIK3R2,FRS2,ATM,PIK3C2B,JAG2,GRB2,CXCR4,IKZF1,FGFR1,ACVR1,FGFR2,ACVR1B,PIK3R3,ITGB2,PTPN11,GFI1,S1PR1,JAG1,NOTCH1
CREB Signaling in Neurons	8,69E-01	1,93E-01	#NUM!	RAP1B,RAP2B,CACNG1,GRM2,PDIA3,RACK1,NOTUM,GNG13,PLCH1,GNB1,FGFR3,PLCE1,CAMK2D,GNA15,FGFR4,MAPK3,PRKAR1B,PRKCE,IRS2,PIK3R2,GNA13,MAP2K1,FRS2,ATM,PIK3C2B,AKT2,NRAS,GRB2,GNA12,FGFR1,GNG2,FGFR2,GNG3,RAP1A,POLR2G,PIK3R3,GNAI3,PTPN11,GNAO1,PRKACA,GNB2,CAMK2G
Wnt/Ca+ pathway	8,69E-01	2,22E-01	#NUM!	FZD10,PDIA3,NOTUM,NFATC4,FZD1,PLCH1,DVL2,PLCE1,FZD6,DVL3,FZD5,FZD2,WNT5B,PPP3CA
Dopamine Degradation	8,66E-01	2,43E-01	#NUM!	ALDH2,ALDH1L1,ALDH1A3,ALDH3A2,ALDH1A2,SULT6B1,ALDH3B1,ALDH9A1,ALDH7A1
Superpathway of Methionine Degradation	8,66E-01	2,43E-01	#NUM!	AHCYL1,PCCA,MAT1A,PRMT3,MCEE,DLD,PCCB,GOT2,AHCY
4-1BB Signaling in T Lymphocytes	8,62E-01	2,5E-01	#NUM!	MAP3K14,NFKBIA,MAPK14,JUN,MAPK3,MAPK12,MAP2K1,MAPK11
G Protein Signaling Mediated by Tubby	8,62E-01	2,5E-01	#NUM!	GNB1,INS,GNG2,RACK1,GNB2,GNG13,INSR,GNG3
Fatty Acid β-oxidation I	8,62E-01	2,5E-01	#NUM!	ACSL3,ACSL6,ACADM,HSD17B4,SLC27A4,HADHA,ACAA2,ECI1
IL-12 Signaling and Production in Macrophages	8,4E-01	1,99E-01	#NUM!	MST1,SPI1,MAPK11,FGFR3,JMJD6,JUN,TGFB1,FGFR4,MAPK3,PRKCE,IRS2,PIK3R2,FRS2,MAP2K1,ATM,PIK3C2B,AKT2,GRB2,FGFR1,FGFR2,MAPK12,TRAF6,PIK3R3,FOS,MAPK14,PTPN11,TGFB3,RXRA,RBP4
Neuroinflammation Signaling Pathway	8,39E-01	1,86E-01	#NUM!	IDE,TGFBR2,FGFR3,SOD2,TGFB1,FGFR4,MAPK3,IRS2,FRS2,ATM,PIK3C2B,AKT2,MAPK4,FGFR1,BIRC6,FGFR2,TBK1,PPP3CC,MAPK12,ACVR1B,TRAF6,PIK3R3,PLA2G6,IRF7,PTPN11,CALB2,TGFB3,CFLAR,WNT1,B2M,PSENEN,HLA-A,SLC1A3,BMPR2,MFGE8,ACVR2B,FZD1,MAPK11,JUN,PIK3R2,PLA2G12B,CTNNB1,PPP3CA,VCAM1,GRB2,GLS,ACVR1,IRAK3,NFATC4,CSF1R,APP,GABRP,FOS,PLA2G4A,MAPK14,SLC1A2,PTGS2,IRAK4
Leukotriene Biosynthesis	8,29E-01	3,08E-01	#NUM!	LTA4H,GGT5,ALOX5,MGST3
Glycogen Degradation II	8,29E-01	3,08E-01	#NUM!	GDPGP1,PYGM,MTAP,PGM2
Antioxidant Action of Vitamin C	8,14E-01	2,04E-01	#NUM!	SLC2A1,PDIA3,NOTUM,MAPK12,MAPK11,GLRX,PLA2G7,PLCH1,PLD1,TXNRD3,PLBD1,PLA2G4A,PLA2G6,SLC23A2,NFKBIA,MAPK14,SLC2A8,PLCE1,MAPK3,TXN,PLA2G12B,NXN
Dermatan Sulfate Biosynthesis	8,14E-01	2,2E-01	#NUM!	CHST1,HS6ST1,CSGALNACT2,CHST7,CHPF,HS2ST1,HS6ST2,CHST11,NDST4,NDST2,NDST1,DSE,SULT2B1
PXR/RXR Activation	7,89E-01	2,15E-01	#NUM!	SCD,AKT2,CPT1A,UGT1A1,PCK2,NR0B2,ALDH3A2,FOXO3,INS,PRKACA,PRKAR1B,INSR,RXRA,HNF4A
L-dopachrome Biosynthesis	7,88E-01	1	#NUM!	TYR
Thiamin Salvage III	7,88E-01	1	#NUM!	TPK1
Lipoate Salvage and Modification	7,88E-01	1	#NUM!	LIPT1
Alanine Biosynthesis III	7,88E-01	1	#NUM!	NFS1
LPS/IL-1 Mediated Inhibition of RXR Function	7,85E-01	1,89E-01	#NUM!	CHST7,HS2ST1,FMO5,ABCA1,SLC27A4,ALDH2,HS6ST1,ALDH1L1,JUN,NR0B2,ALDH1A3,NGFR,ALDH3A2,RARA,HS6ST2,XPO1,CHST11,PPARGC1B,FABP3,ALDH7A1,ACSL3,MGST1,CPT1A,GSTM3,ACSL6,ALDH8A1,NDST4,ALDH9A1,SULT2B1,TRAF6,CHST1,SREBF1,ALDH1A2,CAT,ALDH18A1,ALDH3B1,NDST2,ALDH16A1,RXRA,NDST1,GSTP1,MGST3
Androgen Signaling	7,83E-01	1,97E-01	#NUM!	CACNG1,SMAD3,RACK1,GNG13,CCND1,GNB1,JUN,GNA15,MAPK3,PRKAR1B,GTF2H5,PRKCE,GNA13,DNAJB1,TAF2,CALR,KAT7,GNA12,GNG2,GNG3,POLR2G,GNAI3,GTF2E1,GNAO1,PRKACA,GNB2,HSP90AA1
Stearate Biosynthesis I (Animals)	7,74E-01	2,27E-01	#NUM!	BDH2,ACSL3,LPCAT4,ACSL6,DBT,ELOVL1,ACOT9,HNF4A,SLC27A4,ELOVL6
Sucrose Degradation V (Mammalian)	7,71E-01	3,33E-01	#NUM!	ALDOB,TPI1,ALDOA
α-Adrenergic Signaling	7,66E-01	2,04E-01	#NUM!	RAP2B,RAP1B,PHKG2,NRAS,GNG2,RACK1,GNG13,GNG3,RAP1A,GNB1,GNAI3,PYGM,PHKB,MAPK3,PRKACA,PRKAR1B,GNB2,PRKCE,MAP2K1
April Mediated Signaling	7,61E-01	2,31E-01	#NUM!	TRAF6,MAP3K14,FOS,NFKBIA,MAPK14,JUN,NFATC4,MAPK12,MAPK11
Inhibition of Matrix Metalloproteases	7,61E-01	2,31E-01	#NUM!	HSPG2,MMP14,MMP8,MMP15,THBS2,MMP2,MMP11,A2M,TIMP2
TNFR1 Signaling	7,43E-01	2,2E-01	#NUM!	FADD,MAP4K2,MAP3K14,FOS,PAK1,NFKBIA,MADD,JUN,PAK2,APAF1,CASP7
DNA Double-Strand Break Repair by Non-Homologous End Joining	7,39E-01	2,86E-01	#NUM!	MRE11,XRCC5,ATM,LIG3
Isoleucine Degradation I	7,39E-01	2,86E-01	#NUM!	ACAT1,ACAD8,DLD,HADHA
Glutathione Redox Reactions I	7,33E-01	2,5E-01	#NUM!	MGST1,CLIC2,GPX1,GPX7,MGST3,GSTP1
1D-myo-inositol Hexakisphosphate Biosynthesis II (Mammalian)	7,31E-01	2,63E-01	#NUM!	ITPK1,IPMK,SYNJ1,INPP5A,INPP5D
Pyrimidine Ribonucleotides Interconversion	7,28E-01	2,22E-01	#NUM!	SLC25A42,AK1,NME1,NME4,RECQL4,NUDT9,NME2,CMPK1,CTPS1,NME7
Trehalose Degradation II (Trehalase)	7,24E-01	0.4	#NUM!	HK1,HK2
Creatine-phosphate Biosynthesis	7,24E-01	0.4	#NUM!	CKB,CKM
Tetrahydrofolate Salvage from 5,10-methenyltetrahydrofolate	7,24E-01	0.4	#NUM!	MTHFD1,GART
Serine Biosynthesis	7,24E-01	0.4	#NUM!	PSAT1,PHGDH
dTMP De Novo Biosynthesis	7,24E-01	0.4	#NUM!	TYMS,SHMT1
iCOS-iCOSL Signaling in T Helper Cells	7,09E-01	1,95E-01	#NUM!	PIK3C2B,AKT2,GRB2,HLA-A,FGFR1,RAC1,FGFR2,PPP3CC,NFATC4,INPP5D,PTPRC,FGFR3,PIK3R3,CAMK2D,NFKBIA,PTPN11,GRAP2,FGFR4,IRS2,PIK3R2,FRS2,PPP3CA,CAMK2G,ATM
IL-17A Signaling in Fibroblasts	0.7	2,29E-01	#NUM!	TRAF6,FOS,NFKBIA,MAPK14,JUN,MAPK3,MAPK12,MAPK11
Chondroitin Sulfate Biosynthesis	6,81E-01	2,11E-01	#NUM!	CHST1,HS6ST1,CSGALNACT2,CHST7,CHPF,HS2ST1,CHST11,HS6ST2,NDST4,NDST2,NDST1,SULT2B1
IL-17A Signaling in Gastric Cells	6,74E-01	2,4E-01	#NUM!	FOS,MAPK14,JUN,MAPK3,MAPK12,MAPK11
Role of JAK family kinases in IL-6-type Cytokine Signaling	6,74E-01	2,4E-01	#NUM!	IL6ST,MAPK14,PTPN11,MAPK3,MAPK12,MAPK11
Tryptophan Degradation III (Eukaryotic)	6,74E-01	2,4E-01	#NUM!	PARK7,ACAT1,HACD2,HSD17B4,HADHA,GCDH
Embryonic Stem Cell Differentiation into Cardiac Lineages	6,69E-01	0.3	#NUM!	NKX2-5,TBXT,ISL1
Ketogenesis	6,69E-01	0.3	#NUM!	BDH2,ACAT1,HADHA
Calcium Transport I	6,69E-01	0.3	#NUM!	ANXA5,ATP2A3,ATP2A1
Ketolysis	6,69E-01	0.3	#NUM!	BDH2,ACAT1,HADHA
GDP-glucose Biosynthesis	6,69E-01	0.3	#NUM!	HK1,HK2,PGM2
B Cell Activating Factor Signaling	6,69E-01	2,2E-01	#NUM!	TRAF6,MAP3K14,FOS,NFKBIA,MAPK14,JUN,NFATC4,MAPK12,MAPK11
PKCθ Signaling in T Lymphocytes	6,61E-01	1,88E-01	#NUM!	RAP1B,RAP2B,CACNG1,HLA-A,FGFR3,NFKBIA,CAMK2D,JUN,FGFR4,MAPK3,IRS2,PIK3R2,FRS2,PPP3CA,ATM,MAP3K14,PIK3C2B,NRAS,GRB2,FGFR1,RAC1,FGFR2,PPP3CC,NFATC4,RAC3,RAP1A,PIK3R3,FOS,PTPN11,GRAP2,CAMK2G
Superpathway of Citrulline Metabolism	6,6E-01	2,67E-01	#NUM!	GLS,OAT,ALDH18A1,ARG2
Glycogen Degradation III	6,6E-01	2,67E-01	#NUM!	GDPGP1,PYGM,MTAP,PGM2
Histidine Degradation VI	6,6E-01	2,67E-01	#NUM!	CYP11A1,CYP26B1,CYP7B1,CYP26A1
Cellular Effects of Sildenafil (Viagra)	6,52E-01	1,91E-01	#NUM!	MYH10,MYH4,CACNG1,MYL10,MYH9,MYL6,PDIA3,MYLPF,NOTUM,MYH7,PDE4B,PLCH1,MYL1,MYL7,PRKG1,PLCE1,ACTA2,PDE3B,PABPC4,PRKACA,PRKAR1B,MYL4,ACTC1,ACTA1,MYL3
Type II Diabetes Mellitus Signaling	6,5E-01	1,88E-01	#NUM!	CACNG1,PRKAB1,SLC27A4,FGFR3,MTOR,NFKBIA,NGFR,FGFR4,MAPK3,INS,PRKCE,IRS2,PIK3R2,FRS2,ATM,MAP3K14,PIK3C2B,ACSL3,AKT2,GRB2,FGFR1,ACSL6,FGFR2,MAPK12,PIK3R3,PTPN11,MAFA,INSR,ADIPOR2
Pyrimidine Ribonucleotides De Novo Biosynthesis	6,45E-01	2,13E-01	#NUM!	SLC25A42,AK1,NME1,NME4,RECQL4,NUDT9,NME2,CMPK1,CTPS1,NME7
Cdc42 Signaling	6,2E-01	1,86E-01	#NUM!	B2M,FGD3,MYL10,ARPC1B,MYL6,HLA-A,ARPC5,EXOC6,PARD6A,MAPK11,LIMK1,PAK1,JUN,CFL2,MYL4,ARPC3,MYL3,ITGA4,ITGB1,MYLPF,ITGA5,MAPK12,MYL1,MYL7,FOS,MAPK14,ARPC1A,PAK2,PARD3,ARPC4,FNBP1L
Th1 and Th2 Activation Pathway	6,09E-01	1,84E-01	#NUM!	MAP2K6,PSENEN,HLA-A,BMPR2,ACVR2B,SPI1,TGFBR2,FGFR3,NFIL3,JUN,TGFB1,FGFR4,IRS2,PIK3R2,FRS2,ATM,PIK3C2B,JAG2,GRB2,CXCR4,IKZF1,FGFR1,ACVR1,FGFR2,NFATC4,ACVR1B,PIK3R3,ITGB2,PTPN11,GFI1,S1PR1,JAG1,DLL4,NOTCH1
Cell Cycle Regulation by BTG Family Proteins	6,08E-01	2,16E-01	#NUM!	CCNE1,CCNE2,PTPA,PPM1L,BTG2,CCND1,CDK2,E2F8
Heparan Sulfate Biosynthesis (Late Stages)	6,05E-01	1,97E-01	#NUM!	PPME1,CHST7,HS2ST1,NOTUM,NDST4,AARSD1,SULT2B1,CHST1,AADAC,HS6ST1,CHST11,HS6ST2,NDST2,NDST1,RPE65
Arginine Biosynthesis IV	5,95E-01	3,33E-01	#NUM!	OAT,GLUD1
Proline Biosynthesis II (from Arginine)	5,95E-01	3,33E-01	#NUM!	PYCR3,OAT
Chondroitin and Dermatan Biosynthesis	5,95E-01	3,33E-01	#NUM!	CSGALNACT2,CHPF
Glycine Cleavage Complex	5,95E-01	3,33E-01	#NUM!	TBXT,DLD
UDP-N-acetyl-D-glucosamine Biosynthesis II	5,95E-01	3,33E-01	#NUM!	GFPT1,GFPT2
NAD Biosynthesis III	5,95E-01	3,33E-01	#NUM!	NMNAT2,NAMPT
Extrinsic Prothrombin Activation Pathway	5,91E-01	2,5E-01	#NUM!	F10,PROS1,F13A1,TFPI
Parkinson's Signaling	5,91E-01	2,5E-01	#NUM!	MAPK14,PARK7,MAPK12,MAPK11
Pentose Phosphate Pathway	5,83E-01	2,73E-01	#NUM!	PGD,TALDO1,RPIA
UDP-N-acetyl-D-galactosamine Biosynthesis II	5,83E-01	2,73E-01	#NUM!	HK1,HK2,GNPDA2
D-myo-inositol (1,4,5)-Trisphosphate Biosynthesis	5,69E-01	2,22E-01	#NUM!	PIP5K1A,PLCE1,PIKFYVE,PIP5K1B,PIP4K2A,PLCH1
ERK5 Signaling	5,57E-01	1,94E-01	#NUM!	IL6ST,RAP1B,RAP2B,NRAS,YWHAH,GNA12,RAP1A,MYC,FOS,PTPN11,FOXO3,RPS6KA4,MEF2C,GNA13
Apoptosis Signaling	5,3E-01	1,88E-01	#NUM!	RAP2B,RAP1B,ENDOG,TP53,CAPN5,MAP3K14,NRAS,BIRC6,APAF1,RAP1A,NFKBIA,MAPK3,CAPN1,PRKCE,CAPN9,MAP2K1,CASP7,MCL1
Dermatan Sulfate Degradation (Metazoa)	5,29E-01	2,35E-01	#NUM!	HYAL2,GM2A,HEXA,FGFRL1
Mitochondrial L-carnitine Shuttle Pathway	5,29E-01	2,35E-01	#NUM!	ACSL3,CPT1A,ACSL6,SLC27A4
Superpathway of Geranylgeranyldiphosphate Biosynthesis I (via Mevalonate)	5,29E-01	2,35E-01	#NUM!	ACAT1,FNTB,HADHA,GGPS1
Spliceosomal Cycle	5,24E-01	0.5	#NUM!	U2AF2
β-alanine Degradation I	5,24E-01	0.5	#NUM!	ABAT
Lipoate Biosynthesis and Incorporation II	5,24E-01	0.5	#NUM!	LIPT1
Spermine Biosynthesis	5,24E-01	0.5	#NUM!	SMS
Glycine Biosynthesis III	5,24E-01	0.5	#NUM!	AGXT2
S-methyl-5'-thioadenosine Degradation II	5,24E-01	0.5	#NUM!	MTAP
Choline Degradation I	5,24E-01	0.5	#NUM!	ALDH7A1
Alanine Degradation III	5,24E-01	0.5	#NUM!	GPT2
Alanine Biosynthesis II	5,24E-01	0.5	#NUM!	GPT2
GDP-L-fucose Biosynthesis II (from L-fucose)	5,24E-01	0.5	#NUM!	FUK
Spermidine Biosynthesis I	5,24E-01	0.5	#NUM!	SRM
Anandamide Degradation	5,24E-01	0.5	#NUM!	FAAH2
Glycine Degradation (Creatine Biosynthesis)	5,24E-01	0.5	#NUM!	GAMT
Putrescine Biosynthesis III	5,24E-01	0.5	#NUM!	ODC1
Formaldehyde Oxidation II (Glutathione-dependent)	5,24E-01	0.5	#NUM!	ESD
Glycine Biosynthesis I	5,24E-01	0.5	#NUM!	SHMT1
Glutamine Degradation I	5,24E-01	0.5	#NUM!	GLS
Glutamate Biosynthesis II	5,24E-01	0.5	#NUM!	GLUD1
Glutamate Degradation X	5,24E-01	0.5	#NUM!	GLUD1
iNOS Signaling	5,15E-01	0.2	#NUM!	TRAF6,FOS,NFKBIA,MAPK14,JUN,IRAK3,MAPK12,MAPK11,IRAK4
BER pathway	5,1E-01	2,5E-01	#NUM!	PCNA,PNKP,LIG3
DNA Methylation and Transcriptional Repression Signaling	5,05E-01	2,06E-01	#NUM!	SAP18,HDAC2,DNMT3A,MBD3,MTA2,MBD2,DNMT1
Pentose Phosphate Pathway (Non-oxidative Branch)	4,96E-01	2,86E-01	#NUM!	TALDO1,RPIA
Acetyl-CoA Biosynthesis I (Pyruvate Dehydrogenase Complex)	4,96E-01	2,86E-01	#NUM!	DLD,DBT
Oncostatin M Signaling	4,92E-01	0.2	#NUM!	IL6ST,RAP2B,RAP1B,NRAS,GRB2,MAPK3,RAP1A,MAP2K1
Gαs Signaling	4,79E-01	1,82E-01	#NUM!	ADD2,GNG2,RACK1,GNG13,GNG3,RAP1A,ADRB3,BRAF,GNB1,RAPGEF2,ADD3,MAPK3,PRKACA,PRKAR1B,ADD1,GNB2,PTGER2,ADORA2A,MAP2K1,PTGER4
D-myo-inositol (1,4,5)-trisphosphate Degradation	4,75E-01	2,22E-01	#NUM!	SYNJ1,IMPAD1,INPP5A,INPP5D
Estrogen Receptor Signaling	4,7E-01	1,79E-01	#NUM!	RAP2B,RAP1B,NRAS,GRB2,PHB2,HNRNPD,MED6,RAP1A,G6PC3,POLR2G,CTBP1,TAF1,PCK2,NR0B2,MAPK3,GTF2E1,CTBP2,GTF2H5,NCOR1,NRIP1,NCOR2,TAF2,MED24,MAP2K1
MIF-mediated Glucocorticoid Regulation	4,68E-01	0.2	#NUM!	PLA2G4A,PLA2G6,MIF,NFKBIA,MAPK3,PTGS2,PLA2G12B
Acute Phase Response Signaling	4,61E-01	1,76E-01	#NUM!	MAP2K6,RAP1B,IL6ST,RAP2B,MAPK11,MTOR,SOD2,NFKBIA,JUN,NGFR,MAPK3,PIK3R2,MAP2K1,MAP3K14,AKT2,NRAS,GRB2,TCF3,MAPK12,RAP1A,CRABP1,HMOX2,TRAF6,PIK3R3,FOS,RBP7,MAPK14,PTPN11,CRABP2,A2M,RBP4
Role of PKR in Interferon Induction and Antiviral Response	4,58E-01	1,95E-01	#NUM!	TRAF6,TP53,MAP2K6,FADD,NFKBIA,MAPK14,APAF1,EIF2S1
Gαi Signaling	4,55E-01	1,79E-01	#NUM!	RAP2B,RAP1B,GPR17,GRM2,NRAS,GRB2,GNG2,RACK1,RGS4,GNG13,GNG3,RGS12,RAP1A,GNB1,GNAI3,LPAR1,MAPK3,S1PR1,PRKACA,PRKAR1B,GNB2,CAV1
IL-22 Signaling	4,55E-01	2,08E-01	#NUM!	AKT2,MAPK14,MAPK3,MAPK12,MAPK11
Tumoricidal Function of Hepatic Natural Killer Cells	4,55E-01	2,08E-01	#NUM!	FADD,ENDOG,APAF1,ITGAL,CASP7
Superpathway of D-myo-inositol (1,4,5)-trisphosphate Metabolism	4,55E-01	2,08E-01	#NUM!	IPMK,SYNJ1,IMPAD1,INPP5A,INPP5D
Toll-like Receptor Signaling	4,53E-01	1,84E-01	#NUM!	MAP2K6,MAP3K14,IRAK3,MAPK12,MAPK11,TRAF6,FOS,JUN,MAPK14,NFKBIA,UBA52,TRAF4,RPS27A,IRAK4
Assembly of RNA Polymerase III Complex	4,47E-01	2,31E-01	#NUM!	GTF3C2,SF3A1,POLR3D
Fatty Acid Activation	4,47E-01	2,31E-01	#NUM!	ACSL3,ACSL6,SLC27A4
GNRH Signaling	4,46E-01	1,75E-01	#NUM!	MAP2K6,RAP1B,RAP2B,CACNG1,MAPK11,GNB1,PTK2,PAK1,CAMK2D,JUN,GNA15,MAPK3,PRKAR1B,PRKCE,MAP2K1,MAP3K14,NRAS,GRB2,EGR1,GNG2,RAC1,MMP2,MAPK12,RAP1A,FOS,GNAI3,MAPK14,PAK2,PRKACA,CAMK2G
Hepatic Cholestasis	4,32E-01	1,75E-01	#NUM!	SLC4A2,SLC22A7,ATP8B1,NFKBIA,JUN,NR0B2,TGFB1,NGFR,FGFR4,RARA,ABCC1,INS,PRKAR1B,PRKCE,HNF4A,MAP4K2,MAP3K14,CYP7B1,TJP2,IRAK3,MAPK12,TRAF6,SREBF1,PRKACA,TGFB3,INSR,RXRA,IRAK4
Heparan Sulfate Biosynthesis	4,28E-01	1,81E-01	#NUM!	PPME1,CHST7,HS2ST1,NOTUM,NDST4,AARSD1,SULT2B1,CHST1,AADAC,HS6ST1,CHST11,HS6ST2,NDST2,NDST1,RPE65
Ubiquinol-10 Biosynthesis (Eukaryotic)	4,26E-01	2,11E-01	#NUM!	CYP11A1,CYP26B1,CYP7B1,CYP26A1
D-myo-inositol (1,3,4)-trisphosphate Biosynthesis	4,26E-01	2,11E-01	#NUM!	IPMK,SYNJ1,INPP5A,INPP5D
Purine Ribonucleosides Degradation to Ribose-1-phosphate	4,16E-01	2,5E-01	#NUM!	ADAL,PGM2
Synaptic Long Term Potentiation	4,02E-01	1,75E-01	#NUM!	RAP2B,RAP1B,GRM2,NRAS,PDIA3,NOTUM,PPP3CC,PPP1R14B,RAP1A,PLCH1,CAMK2D,PLCE1,GNA15,PPP1R7,MAPK3,PRKACA,PRKAR1B,PRKCE,PPP1CA,MAP2K1,PPP3CA,CAMK2G
DNA Double-Strand Break Repair by Homologous Recombination	3,93E-01	2,14E-01	#NUM!	MRE11,RPA1,ATM
Phenylalanine Degradation IV (Mammalian, via Side Chain)	3,93E-01	2,14E-01	#NUM!	ALDH2,ALDH3A2,GOT2
Colanic Acid Building Blocks Biosynthesis	3,93E-01	2,14E-01	#NUM!	TSTA3,GMDS,GMPPA
Corticotropin Releasing Hormone Signaling	3,85E-01	1,73E-01	#NUM!	RAP1B,SHH,CACNG1,GLI2,ARPC5,PTCH1,MAPK12,MAPK11,RAP1A,BRAF,FOS,GNAI3,JUN,MAPK14,GLI3,MAPK3,NPR1,GNAO1,PRKACA,PRKAR1B,PRKCE,MEF2C,PTGS2,MAP2K1
Diphthamide Biosynthesis	3,84E-01	3,33E-01	#NUM!	EEF2
NADH Repair	3,84E-01	3,33E-01	#NUM!	NAXE
5-aminoimidazole Ribonucleotide Biosynthesis I	3,84E-01	3,33E-01	#NUM!	GART
Coenzyme A Biosynthesis	3,84E-01	3,33E-01	#NUM!	COASY
1,25-dihydroxyvitamin D3 Biosynthesis	3,84E-01	3,33E-01	#NUM!	POR
D-glucuronate Degradation I	3,84E-01	3,33E-01	#NUM!	AKR1A1
4-hydroxyproline Degradation I	3,84E-01	3,33E-01	#NUM!	GOT2
Glutamate Degradation II	3,84E-01	3,33E-01	#NUM!	GOT2
S-adenosyl-L-methionine Biosynthesis	3,84E-01	3,33E-01	#NUM!	MAT1A
Tyrosine Biosynthesis IV	3,84E-01	3,33E-01	#NUM!	PAH
4-aminobutyrate Degradation I	3,84E-01	3,33E-01	#NUM!	ABAT
N-acetylglucosamine Degradation I	3,84E-01	3,33E-01	#NUM!	GNPDA2
Aspartate Biosynthesis	3,84E-01	3,33E-01	#NUM!	GOT2
Phospholipases	3,67E-01	1,77E-01	#NUM!	PLBD1,PLA2G4A,PLA2G6,PLCE1,PDIA3,NOTUM,LIPG,PLA2G12B,PLA2G7,PLCH1,PLD1
Sphingosine and Sphingosine-1-phosphate Metabolism	3,52E-01	2,22E-01	#NUM!	ACER1,SGPP2
Prostanoid Biosynthesis	3,52E-01	2,22E-01	#NUM!	PTGS1,PTGS2
Phosphatidylethanolamine Biosynthesis II	3,52E-01	2,22E-01	#NUM!	ETNK2,PCYT2
Leucine Degradation I	3,52E-01	2,22E-01	#NUM!	MCCC1,ACADM
Folate Transformations I	3,52E-01	2,22E-01	#NUM!	SHMT1,MTHFD1
Death Receptor Signaling	3,49E-01	1,72E-01	#NUM!	MAP3K14,PARP2,APAF1,TNFSF10,TBK1,ARHGDIB,LIMK1,FADD,NFKBIA,ACTA2,TIPARP,CFLAR,ACTC1,CASP7,ACTA1,HSPB1
IL-10 Signaling	3,45E-01	1,74E-01	#NUM!	TRAF6,MAP2K6,MAP3K14,FOS,NFKBIA,MAPK14,JUN,BLVRA,BLVRB,ARG2,MAPK12,MAPK11
Telomere Extension by Telomerase	3,45E-01	0.2	#NUM!	MRE11,POT1,XRCC5
Activation of IRF by Cytosolic Pattern Recognition Receptors	3,45E-01	1,75E-01	#NUM!	TRAF6,FADD,IRF7,NFKBIA,JUN,PPIB,SIKE1,TBK1,PIN1,ADAR,MAPK12
Opioid Signaling Pathway	3,25E-01	1,66E-01	#NUM!	MAP2K6,RAP1B,RAP2B,AP2A1,CACNG1,AP1B1,RGS12,BRAF,MYC,GNB1,YES1,NFKBIA,CAMK2D,MAPK3,PRKAR1B,PRKCE,CTNNB1,MAP2K1,PPP3CA,FGR,AP2M1,AKT2,RGS19,NRAS,MAPK4,GNG2,CLTC,RAC1,RGS4,PPP3CC,MAPK12,FRK,RAP1A,RAC3,FOS,GNAI3,CLTA,GNAO1,PRKACA,RPS6KA4,CAMK2G
Granulocyte Adhesion and Diapedesis	3,11E-01	1,66E-01	#NUM!	CLDN11,MMP14,CLDN19,MMP15,CLDN6,CLDN4,MMP8,EZR,NGFR,CXCL14,MMP11,ITGA4,CSF3R,ITGB1,VCAM1,CXCR4,ITGA6,ITGA5,MMP2,ITGAL,GNAI3,ITGB2,CLDN23,CLDN5,CLDN8,CDH5,CLDN1,CLDN22,CLDN3,HSPB1
Methionine Degradation I (to Homocysteine)	3,08E-01	1,82E-01	#NUM!	AHCYL1,MAT1A,PRMT3,AHCY
Netrin Signaling	3,04E-01	1,69E-01	#NUM!	CACNG1,PRKG1,RAC1,PRKACA,PRKAR1B,PPP3CC,NFATC4,RAC3,PPP3CA,NTN1,UNC5C
CD27 Signaling in Lymphocytes	2,99E-01	1,7E-01	#NUM!	MAP2K6,MAP3K14,FOS,SIVA1,NFKBIA,JUN,APAF1,MAPK12,MAP2K1
Retinoate Biosynthesis II	2,93E-01	2,5E-01	#NUM!	RBP7
Pentose Phosphate Pathway (Oxidative Branch)	2,93E-01	2,5E-01	#NUM!	PGD
PRPP Biosynthesis I	2,93E-01	2,5E-01	#NUM!	Prps1l3
Spermine and Spermidine Degradation I	2,93E-01	2,5E-01	#NUM!	SAT1
Ascorbate Recycling (Cytosolic)	2,93E-01	2,5E-01	#NUM!	GLRX
Glycerol-3-phosphate Shuttle	2,93E-01	2,5E-01	#NUM!	GPD1L
L-cysteine Degradation I	2,93E-01	2,5E-01	#NUM!	GOT2
N-acetylglucosamine Degradation II	2,93E-01	2,5E-01	#NUM!	GNPDA2
Molybdenum Cofactor Biosynthesis	2,93E-01	2,5E-01	#NUM!	NFS1
Acetate Conversion to Acetyl-CoA	2,93E-01	2,5E-01	#NUM!	ACSS1
Fatty Acid β-oxidation III (Unsaturated, Odd Number)	2,93E-01	2,5E-01	#NUM!	ECI1
Coagulation System	2,88E-01	1,71E-01	#NUM!	F10,F2R,PROS1,F13A1,TFPI,A2M
Nucleotide Excision Repair Pathway	2,88E-01	1,71E-01	#NUM!	POLR2G,RPA3,ERCC6,GTF2H5,RPA1,RPA2
Eicosanoid Signaling	2,68E-01	1,64E-01	#NUM!	PLBD1,PLA2G4A,PLA2G6,LTA4H,PTGS1,PTGER2,PTGS2,ALOX5,PLA2G12B,PLA2G7,PTGER4
γ-linolenate Biosynthesis II (Animals)	2,68E-01	1,76E-01	#NUM!	ACSL3,ACSL6,SLC27A4
TNFR2 Signaling	2,57E-01	1,67E-01	#NUM!	MAP3K14,FOS,NFKBIA,JUN,TBK1
Cysteine Biosynthesis III (mammalia)	2,48E-01	1,67E-01	#NUM!	AHCYL1,MAT1A,PRMT3,AHCY
Protein Citrullination	2,3E-01	0.2	#NUM!	PADI2
CMP-N-acetylneuraminate Biosynthesis I (Eukaryotes)	2,3E-01	0.2	#NUM!	CMAS
Lysine Degradation II	2,3E-01	0.2	#NUM!	ALDH7A1
Myo-inositol Biosynthesis	2,3E-01	0.2	#NUM!	IMPAD1
Lysine Degradation V	2,3E-01	0.2	#NUM!	ALDH7A1
Trans, trans-farnesyl Diphosphate Biosynthesis	2,3E-01	0.2	#NUM!	GGPS1
Glutamate Degradation III (via 4-aminobutyrate)	2,3E-01	0.2	#NUM!	ABAT
Cleavage and Polyadenylation of Pre-mRNA	2,18E-01	1,67E-01	#NUM!	CSTF1,CSTF3
Acyl-CoA Hydrolysis	2,18E-01	1,67E-01	#NUM!	ACOT9,HNF4A
Urea Cycle	1,83E-01	1,67E-01	#NUM!	ARG2
Serotonin and Melatonin Biosynthesis	1,83E-01	1,67E-01	#NUM!	TPH1
Glycerol Degradation I	1,83E-01	1,67E-01	#NUM!	GK
Glycogen Biosynthesis II (from UDP-D-Glucose)	1,83E-01	1,67E-01	#NUM!	GYG1
Rapoport-Luebering Glycolytic Shunt	1,83E-01	1,67E-01	#NUM!	PGAM2
Lactose Degradation III	1,83E-01	1,67E-01	#NUM!	PSAP
GDP-mannose Biosynthesis	1,83E-01	1,67E-01	#NUM!	GMPPA
Circadian Rhythm Signaling	0	8,82E-02	#NUM!	BHLHE40,CLOCK,CRY1
Synaptic Long Term Depression	0	1,5E-01	#NUM!	RAP1B,RAP2B,CACNG1,GRM2,NRAS,PDIA3,GNA12,NOTUM,PLA2G7,RAP1A,PLCH1,PLBD1,PLA2G4A,PLA2G6,GNAI3,PRKG1,PLCE1,GNA15,PTPA,MAPK3,NPR1,PPM1L,GNAO1,PRKCE,GNA13,PLA2G12B,MAP2K1
LXR/RXR Activation	0	1,16E-01	#NUM!	SCD,ARG2,ABCA1,RXRG,SREBF1,NGFR,MYLIP,LPL,NCOR1,NCOR2,PTGS2,RXRA,RXRB,RBP4
FXR/RXR Activation	0	1,59E-01	#NUM!	AKT2,SLC4A2,FOXA1,SLC22A7,MAPK12,G6PC3,MTTP,PCK2,NR0B2,SREBF1,FOXA2,FGFR4,RARA,LPL,INS,FBP1,HNF4A,RXRA,FOXA3,RBP4
Role of RIG1-like Receptors in Antiviral Innate Immunity	0	1,14E-01	#NUM!	TRAF6,FADD,IRF7,NFKBIA,TBK1
Role of Pattern Recognition Receptors in Recognition of Bacteria and Viruses	0	1,53E-01	#NUM!	PTX3,PIK3C2B,GRB2,FGFR1,FGFR2,EIF2S1,MAPK12,TRAF6,FGFR3,PIK3R3,IRF7,PTPN11,TGFB1,MAPK3,FGFR4,TGFB3,PRKCE,IRS2,PIK3R2,FRS2,ATM
TREM1 Signaling	0	0.08	#NUM!	ITGB1,AKT2,GRB2,MAPK3,NLRC3,ITGA5
CCR5 Signaling in Macrophages	0	1,47E-01	#NUM!	CACNG1,GNG2,RACK1,GNG13,GNG3,MAPK12,MAPK11,GNB1,GNAI3,FOS,JUN,MAPK14,GNB2,PRKCE
Calcium-induced T Lymphocyte Apoptosis	0	1,06E-01	#NUM!	HDAC2,HLA-A,ATP2A3,PRKCE,PPP3CC,PPP3CA,ATP2A1
Cytotoxic T Lymphocyte-mediated Apoptosis of Target Cells	0	1,56E-01	#NUM!	FADD,B2M,HLA-A,APAF1,CASP7
Induction of Apoptosis by HIV1	0	1,31E-01	#NUM!	TP53,FADD,MAP3K14,NFKBIA,CXCR4,NGFR,APAF1,MAPK12
IL-15 Production	0	1,07E-01	#NUM!	PTK2,PTK6,FRK
T Helper Cell Differentiation	0	6,85E-02	#NUM!	IL6ST,TGFBR2,TGFB1,HLA-A,NGFR
Role of Cytokines in Mediating Communication between Immune Cells	0	1,85E-02	#NUM!	TGFB1
Dendritic Cell Maturation	0	1,6E-01	#NUM!	B2M,PDIA3,HLA-A,LEPR,NOTUM,MAPK11,PLCH1,FGFR3,COL1A2,NFKBIA,PLCE1,NGFR,FGFR4,MAPK3,IRS2,PIK3R2,FRS2,ATM,MAP3K14,PIK3C2B,AKT2,GRB2,FGFR1,COL2A1,FGFR2,MAPK12,TRAF6,PIK3R3,MAPK14,PTPN11,FSCN1
Type I Diabetes Mellitus Signaling	0	1,26E-01	#NUM!	MAP2K6,MAP3K14,HLA-A,APAF1,MAPK12,MAPK11,TRAF6,FADD,MAPK14,NFKBIA,NGFR,INS,PTPRN,CPE
Primary Immunodeficiency Signaling	0	4,08E-02	#NUM!	PTPRC,BTK
Allograft Rejection Signaling	0	2,35E-02	#NUM!	B2M,HLA-A
Autoimmune Thyroid Disease Signaling	0	2,08E-02	#NUM!	HLA-A
Graft-versus-Host Disease Signaling	0	2,08E-02	#NUM!	HLA-A
Communication between Innate and Adaptive Immune Cells	0	2,11E-02	#NUM!	B2M,HLA-A
Crosstalk between Dendritic Cells and Natural Killer Cells	0	1,24E-01	#NUM!	TLN2,CAMK2D,ACTA2,HLA-A,FSCN1,TNFSF10,TLN1,ACTC1,ITGAL,ACTA1,CAMK2G
Altered T Cell and B Cell Signaling in Rheumatoid Arthritis	0	3,33E-02	#NUM!	MAP3K14,TGFB1,HLA-A
Atherosclerosis Signaling	0	1,42E-01	#NUM!	VCAM1,PDGFA,CXCR4,COL2A1,PLA2G7,TNFRSF14,PDGFB,PLBD1,COL1A2,PLA2G4A,ITGB2,PLA2G6,TGFB1,LPL,PLA2G12B,ALOX5,ITGA4,RBP4
Granzyme B Signaling	0	1,25E-01	#NUM!	ENDOG,APAF1
B Cell Development	0	5,56E-02	#NUM!	PTPRC,HLA-A
Neuroprotective Role of THOP1 in Alzheimer's Disease	0	1,17E-01	#NUM!	CFD,HLA-A,TMPRSS9,TAC1,IDE,APP,NFYA,PRSS48,PRKAR1B,PRKACA,TPP1,ST14,ACE,PRSS27
Granzyme A Signaling	0	1,5E-01	#NUM!	SET,NME1,H1f0
TWEAK Signaling	0	1,43E-01	#NUM!	FADD,MAP3K14,NFKBIA,APAF1,CASP7
Nur77 Signaling in T Lymphocytes	0	1,02E-01	#NUM!	HDAC2,HLA-A,APAF1,PPP3CC,RXRA,PPP3CA
OX40 Signaling Pathway	0	5,49E-02	#NUM!	B2M,NFKBIA,JUN,HLA-A,MAPK12
Intrinsic Prothrombin Activation Pathway	0	1,19E-01	#NUM!	COL1A2,F10,PROS1,COL2A1,F13A1
Assembly of RNA Polymerase II Complex	0	0.1	#NUM!	POLR2G,TAF1,GTF2E1,GTF2H5,TAF2
Assembly of RNA Polymerase I Complex	0	8,33E-02	#NUM!	POLR1B
Role of IL-17F in Allergic Inflammatory Airway Diseases	0	8,7E-02	#NUM!	TRAF6,MAPK3,RPS6KA4,MAP2K1
Role of JAK1, JAK2 and TYK2 in Interferon Signaling	0	4,17E-02	#NUM!	PTPN6
Role of JAK2 in Hormone-like Cytokine Signaling	0	1,18E-01	#NUM!	PTPN6,PTPN11,EPOR,IRS2
Dopamine-DARPP32 Feedback in cAMP Signaling	0	1,22E-01	#NUM!	CSNK1G1,ATF1,PDIA3,NOTUM,ATP2A3,PPP3CC,PPP1R14B,PLCH1,ATP2A1,GNAI3,PRKG1,PLCE1,PTPA,PPP1R7,PPM1L,PRKACA,PRKAR1B,PRKCE,PPP1CA,PPP3CA
nNOS Signaling in Neurons	0	1,28E-01	#NUM!	CAPN5,CAPN1,PRKCE,CAPN9,PPP3CC,PPP3CA
nNOS Signaling in Skeletal Muscle Cells	0	7,32E-02	#NUM!	CACNG1,CHRNA1,DAG1
NAD Biosynthesis from 2-amino-3-carboxymuconate Semialdehyde	0	1,43E-01	#NUM!	NMNAT2
Bupropion Degradation	0	1,2E-01	#NUM!	POR,CYP4B1,CYP2J2
Thyroid Hormone Metabolism II (via Conjugation and/or Degradation)	0	4,65E-02	#NUM!	SULT6B1,UGT1A1
NAD biosynthesis II (from tryptophan)	0	6,67E-02	#NUM!	NMNAT2
Nicotine Degradation III	0	8,93E-02	#NUM!	POR,CYP4B1,CYP2J2,Aox2,UGT1A1
Androgen Biosynthesis	0	1,43E-01	#NUM!	HSD3B2,HSD17B14
tRNA Splicing	0	4,76E-02	#NUM!	PDE3B,PDE4B
Melatonin Degradation I	0	7,69E-02	#NUM!	POR,CYP4B1,SULT6B1,CYP2J2,UGT1A1
NAD Salvage Pathway II	0	1,54E-01	#NUM!	NT5C3A,NMNAT2,ACP1,ACP5
Choline Biosynthesis III	0	7,69E-02	#NUM!	PLD1
Estrogen Biosynthesis	0	1,46E-01	#NUM!	POR,CYP4B1,HSD17B12,CYP2J2,HSD17B4,HSD17B14
Oleate Biosynthesis II (Animals)	0	1,54E-01	#NUM!	SCD,UFSP2
Histidine Degradation III	0	1,25E-01	#NUM!	MTHFD1
Glutathione-mediated Detoxification	0	1,61E-01	#NUM!	Gstt3,MGST1,GSTM3,MGST3,GSTP1
Urate Biosynthesis/Inosine 5'-phosphate Degradation	0	7,69E-02	#NUM!	NT5C3A
NAD Salvage Pathway III	0	1,43E-01	#NUM!	NMNAT2
Nicotine Degradation II	0	9,23E-02	#NUM!	POR,CYP4B1,CYP2J2,Aox2,FMO5,UGT1A1
Mevalonate Pathway I	0	1,54E-01	#NUM!	ACAT1,HADHA
Purine Nucleotides Degradation II (Aerobic)	0	1,05E-01	#NUM!	NT5C3A,ADAL
Serotonin Degradation	0	1,56E-01	#NUM!	ALDH2,AKR1A1,ALDH1L1,ALDH1A3,ALDH3A2,ALDH1A2,SULT6B1,ALDH3B1,UGT1A1,ALDH9A1,DHRS4,ALDH7A1
Adenine and Adenosine Salvage III	0	1,43E-01	#NUM!	ADAL
γ-glutamyl Cycle	0	1,43E-01	#NUM!	OPLAH,GGT5
Ceramide Degradation	0	1,43E-01	#NUM!	ACER1
Purine Nucleotides De Novo Biosynthesis II	0	9,09E-02	#NUM!	GART
Methylglyoxal Degradation III	0	1,05E-01	#NUM!	AKR1A1,AKR1B1
Dolichyl-diphosphooligosaccharide Biosynthesis	0	9,09E-02	#NUM!	DPM1
Guanosine Nucleotides Degradation III	0	8,33E-02	#NUM!	NT5C3A
Adenosine Nucleotides Degradation II	0	1,25E-01	#NUM!	NT5C3A,ADAL
Superpathway of Melatonin Degradation	0	7,14E-02	#NUM!	POR,CYP4B1,SULT6B1,CYP2J2,UGT1A1
Acetone Degradation I (to Methylglyoxal)	0	0.1	#NUM!	POR,CYP4B1,CYP2J2
Glucocorticoid Biosynthesis	0	8,33E-02	#NUM!	HSD3B2
Sphingomyelin Metabolism	0	1,25E-01	#NUM!	SGMS1
Mineralocorticoid Biosynthesis	0	9,09E-02	#NUM!	HSD3B2
Glycine Betaine Degradation	0	0.1	#NUM!	SHMT1
Superpathway of Cholesterol Biosynthesis	0	1,07E-01	#NUM!	ACAT1,HADHA,GGPS1
Sperm Motility	0	1,57E-01	#NUM!	PDIA3,ZP3,NPPC,NOTUM,PDE4B,PLA2G7,FRK,PLCH1,PLBD1,PTK2,PLA2G4A,PLA2G6,PRKG1,PLCE1,NPR1,PRKACA,PRKAR1B,PTK6,PRKCE,PLA2G12B
Cardiac β-adrenergic Signaling	0	1,28E-01	#NUM!	GNG2,RACK1,GNG13,ATP2A3,GNG3,PDE4B,PPP1R14B,AKAP17A,ATP2A1,GNB1,PTPA,PDE3B,PPP1R7,PPM1L,PRKACA,PRKAR1B,GNB2,PPP1CA
GABA Receptor Signaling	0	1,16E-01	#NUM!	NSF,SLC32A1,AP2M1,AP2A1,CACNG1,ABAT,UBA52,RPS27A,AP1B1,ALDH9A1,GABRP
Antigen Presentation Pathway	0	1,32E-01	#NUM!	B2M,CALR,PSMB5,PDIA3,HLA-A
Serotonin Receptor Signaling	0	9,3E-02	#NUM!	TPH1,PTS,SPR,QDPR
Phototransduction Pathway	0	7,55E-02	#NUM!	GNB1,PRKACA,PRKAR1B,RCVRN
Dopamine Receptor Signaling	0	1,3E-01	#NUM!	PPP1R7,PTPA,PTS,PPM1L,PRKACA,PRKAR1B,SPR,PPP1CA,PPP1R14B,QDPR
cAMP-mediated signaling	0	1,18E-01	#NUM!	GPR17,GRM2,DUSP6,RGS12,ADRB3,AKAP17A,BRAF,CAMK2D,PDE3B,MAPK3,PRKAR1B,MAP2K1,PTGER4,PPP3CA,RGS4,PPP3CC,PDE4B,RAP1A,GNAI3,LPAR1,GNAO1,PRKACA,S1PR1,DUSP4,PTGER2,ADORA2A,CAMK2G
Glutamate Receptor Signaling	0	1,4E-01	#NUM!	GNB1,GRM2,HOMER2,GLS,GNG2,SLC1A3,SLC1A2,GRIP1
G-Protein Coupled Receptor Signaling	0	1,56E-01	#NUM!	RAP1B,RAP2B,GPR17,GRM2,DUSP6,RGS12,ADRB3,BRAF,FGFR3,NFKBIA,CAMK2D,GNA15,PDE3B,FGFR4,MAPK3,PRKAR1B,PRKCE,IRS2,PIK3R2,MAP2K1,FRS2,PTGER4,ADRA1B,ATM,PIK3C2B,AKT2,NRAS,GRB2,FGFR1,RGS4,FGFR2,PDE4B,RAP1A,PIK3R3,GNAI3,LPAR1,PTPN11,GNAO1,PRKACA,S1PR1,DUSP4,PTGER2,ADORA2A,CAMK2G
GPCR-Mediated Integration of Enteroendocrine Signaling Exemplified by an L Cell	0	1,23E-01	#NUM!	GNAI3,PLCE1,GNA15,PDIA3,NOTUM,PRKACA,PRKAR1B,PLCH1,ADRB3
GPCR-Mediated Nutrient Sensing in Enteroendocrine Cells	0	1,16E-01	#NUM!	GNAI3,CACNG1,PLCE1,GNA15,PDIA3,GNG2,NOTUM,PRKACA,PRKAR1B,GNG13,PRKCE,GNG3,PLCH1
Gustation Pathway	0	5,84E-02	#NUM!	GNB1,CACNG1,PDE3B,GNG2,PRKACA,PRKAR1B,GNG13,PDE4B,PANX1
Inflammasome pathway	0	0.1	#NUM!	CTSB,PANX1
Th1 Pathway	0	1,48E-01	#NUM!	MAP2K6,PIK3C2B,PSENEN,GRB2,HLA-A,FGFR1,FGFR2,NFATC4,FGFR3,PIK3R3,ITGB2,NFIL3,PTPN11,FGFR4,IRS2,PIK3R2,FRS2,NOTCH1,DLL4,ATM
Complement System	0	8,11E-02	#NUM!	CFD,ITGB2,C7
