# Supplementary material for: Zebrafish macroH2A variants have distinct embryo localization and function
Source: Sci Rep. 2019 Jun 14;9:8632. doi: 10.1038/s41598-019-45058-6 (PMC6570772; doi:10.1038/s41598-019-45058-6)
Supplement: Supplementary file 14 — Supplementary table S10 [file 41598_2019_45058_MOESM14_ESM.xlsx]

## Sheet: Function I1 24 vs I1 ep
© 2000-2018 QIAGEN. All rights reserved.
Categories	Diseases or Functions Annotation	p-Value	Molecules	# Molecules
Organismal Survival	Organismal death	5,48E-53	ABCC4,ACADL,ACSS1,ACTA1,ACTA2,ACTC1,ACTG1,ACVR1,ACVR1B,ADAMTS1,ADAR,ADK,ADORA2A,AGR2,AGRN,ALAS2,ALDH1A2,ALDH5A1,ALDOA,ALOX12,ALOX5,AMBP,AMD1,AMOT,ANGPTL3,ANK3,Anp32e,ANXA2,AP2M1,APOA1,APOB,APOD,AQP1,AQP11,ARHGDIA,ARHGDIB,ARHGEF12,ARRB2,ASCL1,ATAD1,ATF3,ATG3,ATG5,ATOH1,ATOX1,ATP1A1,ATP1A2,ATP1A3,ATP1B1,ATP2A1,ATP2B1,ATP5MF,B3GNT5,BACE2,BAG6,BAP1,BBS4,BCL10,BLM,BLOC1S2,BMI1,BMP1,BMP2,BMP6,BMP7,BPTF…	664
Organismal Survival	Morbidity or mortality	7,98E-52	ABCC4,ACADL,ACSS1,ACTA1,ACTA2,ACTC1,ACTG1,ACVR1,ACVR1B,ADAMTS1,ADAR,ADK,ADORA2A,AGR2,AGRN,ALAS2,ALDH1A2,ALDH5A1,ALDOA,ALOX12,ALOX5,AMBP,AMD1,AMOT,ANGPTL3,ANK3,Anp32e,ANXA2,AP2M1,APOA1,APOB,APOD,AQP1,AQP11,ARHGDIA,ARHGDIB,ARHGEF12,ARRB2,ASCL1,ATAD1,ATF3,ATG3,ATG5,ATOH1,ATOX1,ATP1A1,ATP1A2,ATP1A3,ATP1B1,ATP2A1,ATP2B1,ATP5MF,B3GNT5,BACE2,BAG6,BAP1,BBS4,BCL10,BLM,BLOC1S2,BMI1,BMP1,BMP2,BMP6,BMP7,BPTF…	667
Cell Death and Survival	Cell death	4,65E-51	A2M,AAMDC,AATF,ABCC4,ABCE1,ACAT1,ACIN1,ACP1,ACP2,ACTC1,ACVR1B,ADAMTS1,ADAR,ADGRL2,ADIPOR1,ADK,ADORA2A,AFAP1L2,AGO1,AGR2,AGRN,AHSA1,AIFM3,AK1,AKR1B1,AKTIP,ALCAM,ALDH1A2,ALDH2,ALDOA,ALDOC,ALOX12,ALOX5,AMOT,AMPD3,Ang4,ANK3,ANXA11,ANXA2,ANXA4,AP2M1,API5,APOA1,APOB,AQP1,AQP11,AQP3,AQR,ARHGAP18,ARHGDIA,ARHGDIB,ARHGEF2,ARL11,ARL6IP1,ARL6IP5,ARRB2,AS3MT,ASCL1,ASNS,ATF3,ATG3,ATG5,ATOH1,ATP11C,ATP1A1,ATP1A…	843
Cancer, Organismal Injury and Abnormalities	Cancer	1,28E-45	A2M,AAMDC,ABCC4,ABCD3,ABCD4,ABCE1,ABCF1,ABCF2,ABHD10,ABHD12B,ABRAXAS1,ABTB2,ACACB,ACADL,ACAT1,ACER1,ACIN1,ACOT13,ACP1,ACP2,ACP5,ACP7,ACSF2,ACSS1,ACTA1,ACTA2,ACTC1,ACTG1,ACTN1,ACTN2,ACTR3,ACVR1,ACVR1B,ADAMTS1,ADAMTS18,ADAP1,ADAR,ADCY2,ADGRL2,ADIPOR1,ADK,ADORA2A,ADRB3,AEBP2,AFAP1L2,AGO1,AGR2,AGRN,AGXT2,AHCY,AHCYL1,AHNAK,AHSA1,AIFM3,AK1,AK2,AK3,AKR1B1,AKTIP,ALAD,ALAS2,ALCAM,ALDH1A2,ALDH2,ALDH3A2,ALD…	2081
Cancer, Organismal Injury and Abnormalities	Solid tumor	1,65E-45	A2M,AAMDC,ABCC4,ABCD3,ABCD4,ABCE1,ABCF1,ABCF2,ABHD10,ABHD12B,ABRAXAS1,ABTB2,ACACB,ACADL,ACAT1,ACAT2,ACER1,ACIN1,ACOT13,ACP1,ACP2,ACP5,ACP7,ACSF2,ACSS1,ACTA1,ACTA2,ACTC1,ACTG1,ACTN1,ACTN2,ACTR3,ACVR1,ACVR1B,ADAMTS1,ADAMTS18,ADAP1,ADAR,ADCY2,ADIPOR1,ADK,ADORA2A,ADRB3,AEBP2,AFAP1L2,AGO1,AGR2,AGRN,AGXT2,AHCY,AHCYL1,AHNAK,AHSA1,AIFM3,AK1,AK2,AK3,AKR1B1,AKTIP,ALAD,ALAS2,ALCAM,ALDH1A2,ALDH2,ALDH3A2,ALDH…	2101
Cancer, Organismal Injury and Abnormalities	Non-hematological solid tumor	2,12E-45	A2M,AAMDC,ABCC4,ABCD3,ABCD4,ABCE1,ABCF1,ABCF2,ABHD10,ABHD12B,ABRAXAS1,ABTB2,ACACB,ACADL,ACAT1,ACER1,ACIN1,ACOT13,ACP1,ACP2,ACP5,ACP7,ACSF2,ACSS1,ACTA1,ACTA2,ACTC1,ACTG1,ACTN1,ACTN2,ACTR3,ACVR1,ACVR1B,ADAMTS1,ADAMTS18,ADAP1,ADAR,ADCY2,ADIPOR1,ADK,ADORA2A,ADRB3,AEBP2,AFAP1L2,AGO1,AGR2,AGRN,AGXT2,AHCY,AHCYL1,AHNAK,AHSA1,AIFM3,AK1,AK2,AK3,AKR1B1,AKTIP,ALAD,ALAS2,ALCAM,ALDH1A2,ALDH2,ALDH3A2,ALDH4A1,AL…	2040
Cancer, Organismal Injury and Abnormalities	Extracranial solid tumor	1,13E-43	A2M,AAMDC,ABCC4,ABCD3,ABCD4,ABCE1,ABCF1,ABCF2,ABHD10,ABHD12B,ABRAXAS1,ABTB2,ACACB,ACADL,ACAT1,ACAT2,ACER1,ACIN1,ACOT13,ACP1,ACP2,ACP5,ACP7,ACSF2,ACSS1,ACTA1,ACTA2,ACTC1,ACTG1,ACTN1,ACTN2,ACTR3,ACVR1,ACVR1B,ADAMTS1,ADAMTS18,ADAP1,ADAR,ADCY2,ADIPOR1,ADK,ADORA2A,ADRB3,AEBP2,AFAP1L2,AGO1,AGR2,AGRN,AGXT2,AHCY,AHCYL1,AHNAK,AHSA1,AIFM3,AK1,AK2,AK3,AKR1B1,AKTIP,ALAD,ALAS2,ALCAM,ALDH1A2,ALDH2,ALDH3A2,ALDH…	2079
Cancer, Organismal Injury and Abnormalities	Nonhematologic malignant neoplasm	2,15E-42	A2M,AAMDC,ABCC4,ABCD3,ABCD4,ABCE1,ABCF1,ABCF2,ABHD10,ABHD12B,ABRAXAS1,ABTB2,ACACB,ACADL,ACAT1,ACER1,ACIN1,ACOT13,ACP1,ACP2,ACP5,ACP7,ACSF2,ACSS1,ACTA1,ACTA2,ACTC1,ACTG1,ACTN1,ACTN2,ACTR3,ACVR1,ACVR1B,ADAMTS1,ADAMTS18,ADAP1,ADAR,ADCY2,ADIPOR1,ADK,ADORA2A,ADRB3,AEBP2,AFAP1L2,AGO1,AGR2,AGRN,AGXT2,AHCY,AHCYL1,AHNAK,AHSA1,AIFM3,AK1,AK2,AK3,AKR1B1,AKTIP,ALAD,ALAS2,ALCAM,ALDH1A2,ALDH2,ALDH3A2,ALDH4A1,AL…	2023
Cancer, Organismal Injury and Abnormalities	Malignant solid tumor	5,13E-42	A2M,AAMDC,ABCC4,ABCD3,ABCD4,ABCE1,ABCF1,ABCF2,ABHD10,ABHD12B,ABRAXAS1,ABTB2,ACACB,ACADL,ACAT1,ACER1,ACIN1,ACOT13,ACP1,ACP2,ACP5,ACP7,ACSF2,ACSS1,ACTA1,ACTA2,ACTC1,ACTG1,ACTN1,ACTN2,ACTR3,ACVR1,ACVR1B,ADAMTS1,ADAMTS18,ADAP1,ADAR,ADCY2,ADIPOR1,ADK,ADORA2A,ADRB3,AEBP2,AFAP1L2,AGO1,AGR2,AGRN,AGXT2,AHCY,AHCYL1,AHNAK,AHSA1,AIFM3,AK1,AK2,AK3,AKR1B1,AKTIP,ALAD,ALAS2,ALCAM,ALDH1A2,ALDH2,ALDH3A2,ALDH4A1,AL…	2061
Cancer, Organismal Injury and Abnormalities	Non-melanoma solid tumor	6,15E-41	A2M,AAMDC,ABCC4,ABCD3,ABCD4,ABCE1,ABCF1,ABCF2,ABHD10,ABHD12B,ABRAXAS1,ABTB2,ACACB,ACADL,ACAT1,ACIN1,ACOT13,ACP1,ACP2,ACP5,ACP7,ACSF2,ACSS1,ACTA1,ACTA2,ACTC1,ACTG1,ACTN1,ACTN2,ACTR3,ACVR1,ACVR1B,ADAMTS1,ADAMTS18,ADAP1,ADAR,ADCY2,ADIPOR1,ADK,ADORA2A,ADRB3,AEBP2,AFAP1L2,AGO1,AGR2,AGRN,AGXT2,AHCY,AHCYL1,AHNAK,AHSA1,AIFM3,AK1,AK2,AK3,AKR1B1,AKTIP,ALAD,ALAS2,ALCAM,ALDH1A2,ALDH2,ALDH3A2,ALDH4A1,ALDH5A1,…	1988
Cell Death and Survival	Apoptosis	1,48E-40	A2M,AAMDC,AATF,ABCE1,ACIN1,ACTC1,ACVR1B,ADAMTS1,ADAR,ADGRL2,ADORA2A,AFAP1L2,AGO1,AGRN,AHSA1,AIFM3,AKR1B1,AKTIP,ALCAM,ALDH1A2,ALDH2,ALDOA,ALDOC,ALOX12,ALOX5,AMOT,Ang4,ANXA11,ANXA2,ANXA4,AP2M1,API5,APOA1,AQP1,AQP11,AQP3,ARHGAP18,ARHGDIA,ARHGDIB,ARL11,ARL6IP1,ARL6IP5,ARRB2,ASCL1,ASNS,ATF3,ATG3,ATG5,ATOH1,ATP11C,ATP1A1,ATP1A2,ATP2A1,ATP6AP2,ATRX,AXIN2,BAG6,BAP1,BBS4,BCAP31,BCL10,BHLHE40,BLM,BLOC1S2,B…	662
Cancer, Organismal Injury and Abnormalities	Tumorigenesis of tissue	1,05E-38	A2M,AAMDC,ABCC4,ABCD3,ABCD4,ABCE1,ABCF1,ABCF2,ABHD10,ABHD12B,ABRAXAS1,ABTB2,ACACB,ACADL,ACAT1,ACIN1,ACOT13,ACP1,ACP2,ACP5,ACP7,ACSF2,ACSS1,ACTA1,ACTA2,ACTC1,ACTG1,ACTN1,ACTN2,ACTR3,ACVR1,ACVR1B,ADAMTS1,ADAMTS18,ADAP1,ADAR,ADCY2,ADIPOR1,ADK,ADORA2A,ADRB3,AEBP2,AFAP1L2,AGO1,AGR2,AGRN,AGXT2,AHCY,AHCYL1,AHNAK,AHSA1,AIFM3,AK1,AK2,AK3,AKR1B1,AKTIP,ALAD,ALAS2,ALCAM,ALDH1A2,ALDH2,ALDH3A2,ALDH4A1,ALDH5A1,…	1970
Cancer, Organismal Injury and Abnormalities	Epithelial neoplasm	1,44E-37	A2M,AAMDC,ABCC4,ABCD3,ABCD4,ABCE1,ABCF1,ABCF2,ABHD10,ABHD12B,ABRAXAS1,ABTB2,ACACB,ACADL,ACAT1,ACIN1,ACOT13,ACP1,ACP2,ACP5,ACP7,ACSF2,ACSS1,ACTA1,ACTA2,ACTC1,ACTG1,ACTN1,ACTN2,ACTR3,ACVR1,ACVR1B,ADAMTS1,ADAMTS18,ADAP1,ADAR,ADCY2,ADIPOR1,ADK,ADORA2A,ADRB3,AEBP2,AFAP1L2,AGO1,AGR2,AGRN,AGXT2,AHCY,AHCYL1,AHNAK,AHSA1,AIFM3,AK1,AK2,AK3,AKR1B1,AKTIP,ALAD,ALAS2,ALCAM,ALDH1A2,ALDH2,ALDH3A2,ALDH4A1,ALDH5A1,…	1958
Cancer, Organismal Injury and Abnormalities	Carcinoma	4,82E-36	A2M,AAMDC,ABCC4,ABCD3,ABCD4,ABCE1,ABCF1,ABCF2,ABHD10,ABHD12B,ABRAXAS1,ABTB2,ACACB,ACADL,ACAT1,ACIN1,ACOT13,ACP1,ACP2,ACP5,ACP7,ACSF2,ACSS1,ACTA1,ACTA2,ACTC1,ACTG1,ACTN1,ACTN2,ACTR3,ACVR1,ACVR1B,ADAMTS1,ADAMTS18,ADAP1,ADAR,ADCY2,ADIPOR1,ADK,ADORA2A,ADRB3,AEBP2,AFAP1L2,AGO1,AGR2,AGRN,AGXT2,AHCY,AHCYL1,AHNAK,AHSA1,AIFM3,AK1,AK2,AK3,AKR1B1,AKTIP,ALAD,ALAS2,ALCAM,ALDH1A2,ALDH2,ALDH3A2,ALDH4A1,ALDH5A1,…	1948
Cell Death and Survival	Necrosis	4,86E-36	A2M,AATF,ABCC4,ABCE1,ACAT1,ACP1,ACTC1,ACVR1B,ADAMTS1,ADAR,ADGRL2,ADIPOR1,ADORA2A,AFAP1L2,AGR2,AGRN,AHSA1,AIFM3,AKR1B1,AKTIP,ALCAM,ALDH1A2,ALDH2,ALDOA,ALOX12,ALOX5,Ang4,ANXA2,AP2M1,API5,APOA1,APOB,AQP11,AQR,ARHGAP18,ARHGDIA,ARL11,ARL6IP1,ARRB2,AS3MT,ASCL1,ASNS,ATF3,ATG3,ATG5,ATOH1,ATP1A1,ATP1A2,ATP2A1,ATP2B1,ATP6AP2,ATRX,BAG6,BAP1,BBS4,BCAP31,BCKDK,BCL10,BHLHE40,BLM,BMI1,BMP2,BMP5,BMP6,BMP7,BOK,BT…	656
Gene Expression	Expression of RNA	2,10E-35	A2M,AAMDC,AATF,ABCF1,ACACB,ACTR3,ACVR1,ACVR1B,ADORA2A,AEBP2,AFAP1L2,AGO1,AGR2,AGRN,ALDH1A2,ALOX12,ANK3,ANXA4,APOB,ARHGEF2,ARID2,ARRB2,ASCL1,ASPM,ATF3,ATOH1,ATP1B1,ATP1B4,ATRX,BAMBI,BARX2,BBS4,BCAS3,BCL10,BHLHE22,BHLHE40,BLM,BLOC1S2,BLZF1,BMI1,BMP2,BMP5,BMP6,BMP7,BNC1,BPTF,BRD3,BRD7,BTF3,CALR,CAMK2D,CAPRIN1,CARM1,CASP1,CAV1,CAV3,CAVIN1,CAVIN2,CAVIN4,CBFA2T3,CBX2,CBX4,CCNA2,CCNB1,CCND1,CCNE1,CD36,C…	569
Cancer, Organismal Injury and Abnormalities	Abdominal neoplasm	1,65E-34	A2M,AAMDC,ABCC4,ABCD3,ABCD4,ABCE1,ABCF1,ABCF2,ABHD12B,ABRAXAS1,ABTB2,ACACB,ACAT1,ACAT2,ACER1,ACIN1,ACOT13,ACP1,ACP2,ACP5,ACP7,ACSF2,ACSS1,ACTA1,ACTA2,ACTC1,ACTG1,ACTN1,ACTN2,ACTR3,ACVR1,ACVR1B,ADAMTS1,ADAMTS18,ADAP1,ADAR,ADCY2,ADIPOR1,ADK,ADORA2A,ADRB3,AEBP2,AFAP1L2,AGR2,AGRN,AGXT2,AHCY,AHCYL1,AHNAK,AHSA1,AIFM3,AK1,AK2,AK3,AKR1B1,AKTIP,ALAD,ALAS2,ALCAM,ALDH1A2,ALDH2,ALDH3A2,ALDH4A1,ALDH5A1,ALDH6A…	1984
Gene Expression	Transcription of RNA	4,96E-33	A2M,AAMDC,AATF,ACTR3,ACVR1,ACVR1B,ADORA2A,AEBP2,AFAP1L2,AGO1,AGRN,ANXA4,ARHGEF2,ARID2,ARRB2,ASCL1,ASPM,ATF3,ATOH1,ATP1B4,ATRX,BAMBI,BARX2,BCAS3,BCL10,BHLHE22,BHLHE40,BLM,BLOC1S2,BLZF1,BMI1,BMP2,BMP5,BMP6,BMP7,BNC1,BPTF,BRD3,BRD7,BTF3,CALR,CAMK2D,CARM1,CASP1,CAV1,CAV3,CAVIN1,CAVIN2,CAVIN4,CBFA2T3,CBX2,CBX4,CCNA2,CCND1,CCNE1,CD36,CD81,CDC5L,CDK9,CEBPD,CEBPG,CHD4,CHD7,CHD8,CHRND,CHURC1,CIAO1,CITED2,…	473
Cancer, Organismal Injury and Abnormalities	Adenocarcinoma	1,23E-32	A2M,AAMDC,ABCC4,ABCD3,ABCD4,ABCE1,ABCF1,ABCF2,ABHD12B,ABRAXAS1,ABTB2,ACACB,ACAT1,ACIN1,ACOT13,ACP2,ACP5,ACP7,ACSF2,ACSS1,ACTA1,ACTA2,ACTC1,ACTG1,ACTN1,ACTN2,ACTR3,ACVR1,ACVR1B,ADAMTS1,ADAMTS18,ADAP1,ADAR,ADCY2,ADIPOR1,ADK,ADORA2A,ADRB3,AEBP2,AFAP1L2,AGO1,AGR2,AGRN,AGXT2,AHCY,AHCYL1,AHNAK,AHSA1,AK3,AKR1B1,AKTIP,ALAD,ALAS2,ALCAM,ALDH1A2,ALDH2,ALDH3A2,ALDH4A1,ALDH5A1,ALDH6A1,ALDH8A1,ALDOA,ALDOC,ALG1…	1806
Gene Expression	Transcription of DNA	1,37E-32	AAMDC,AATF,ACVR1,ACVR1B,ADORA2A,AEBP2,AFAP1L2,AGO1,AGRN,ANXA4,ARHGEF2,ARID2,ARRB2,ASCL1,ATF3,ATOH1,ATP1B4,ATRX,BAMBI,BARX2,BCAS3,BCL10,BHLHE22,BHLHE40,BLM,BLOC1S2,BLZF1,BMI1,BMP2,BMP5,BMP6,BMP7,BNC1,BPTF,BRD3,BRD7,BTF3,CALR,CAMK2D,CARM1,CAV1,CAVIN1,CAVIN2,CAVIN4,CBFA2T3,CBX2,CBX4,CCNA2,CCND1,CCNE1,CD36,CD81,CDC5L,CDK9,CEBPD,CEBPG,CHD4,CHD7,CHD8,CHURC1,CIAO1,CITED2,CKS1B,CNOT1,CRABP2,CREBBP,CREBL2…	411
Gene Expression	Transcription	1,51E-32	A2M,AAMDC,AATF,ACACB,ACTR3,ACVR1,ACVR1B,ADORA2A,AEBP2,AFAP1L2,AGO1,AGR2,AGRN,ALDH1A2,ALOX12,ANK3,ANXA4,APOB,ARHGEF2,ARID2,ARRB2,ASCL1,ASPM,ATF3,ATOH1,ATP1B1,ATP1B4,ATRX,BAMBI,BARX2,BBS4,BCAS3,BCL10,BHLHE22,BHLHE40,BLM,BLOC1S2,BLZF1,BMI1,BMP2,BMP5,BMP6,BMP7,BNC1,BPTF,BRD3,BRD7,BTF3,C3,CALR,CAMK2D,CARM1,CASP1,CAV1,CAV3,CAVIN1,CAVIN2,CAVIN4,CBFA2T3,CBX2,CBX4,CCNA2,CCNB1,CCND1,CCNE1,CD36,CD81,CDC5L,C…	533
Cancer, Gastrointestinal Disease, Organismal Injury and Abnormalities	Digestive organ tumor	6,01E-32	A2M,AAMDC,ABCC4,ABCD3,ABCD4,ABCE1,ABCF1,ABCF2,ABHD12B,ABRAXAS1,ABTB2,ACACB,ACAT1,ACAT2,ACER1,ACIN1,ACOT13,ACP1,ACP2,ACP5,ACP7,ACSF2,ACSS1,ACTA1,ACTA2,ACTC1,ACTG1,ACTN1,ACTN2,ACTR3,ACVR1,ACVR1B,ADAMTS1,ADAMTS18,ADAP1,ADAR,ADCY2,ADIPOR1,ADK,ADORA2A,ADRB3,AFAP1L2,AGR2,AGRN,AGXT2,AHCY,AHCYL1,AHNAK,AHSA1,AIFM3,AK1,AK2,AK3,AKR1B1,AKTIP,ALAD,ALAS2,ALCAM,ALDH1A2,ALDH2,ALDH3A2,ALDH4A1,ALDH6A1,ALDH8A1,ALDO…	1919
Cancer, Organismal Injury and Abnormalities	Abdominal carcinoma	7,24E-31	A2M,AAMDC,ABCC4,ABCD3,ABCD4,ABCE1,ABCF1,ABCF2,ABHD12B,ABRAXAS1,ABTB2,ACACB,ACAT1,ACIN1,ACOT13,ACP1,ACP2,ACP5,ACP7,ACSF2,ACSS1,ACTA1,ACTA2,ACTC1,ACTG1,ACTN1,ACTN2,ACTR3,ACVR1,ACVR1B,ADAMTS1,ADAMTS18,ADAP1,ADAR,ADCY2,ADIPOR1,ADK,ADORA2A,ADRB3,AEBP2,AFAP1L2,AGR2,AGRN,AGXT2,AHCY,AHCYL1,AHNAK,AHSA1,AIFM3,AK2,AK3,AKR1B1,AKTIP,ALAD,ALAS2,ALCAM,ALDH1A2,ALDH2,ALDH3A2,ALDH4A1,ALDH5A1,ALDH6A1,ALDH8A1,ALDOA,…	1858
Cancer, Gastrointestinal Disease, Organismal Injury and Abnormalities	Digestive system cancer	1,63E-29	A2M,AAMDC,ABCC4,ABCD3,ABCD4,ABCE1,ABCF1,ABCF2,ABHD12B,ABRAXAS1,ABTB2,ACACB,ACAT1,ACIN1,ACOT13,ACP1,ACP2,ACP5,ACP7,ACSF2,ACSS1,ACTA1,ACTA2,ACTC1,ACTG1,ACTN1,ACTN2,ACTR3,ACVR1,ACVR1B,ADAMTS1,ADAMTS18,ADAP1,ADAR,ADCY2,ADIPOR1,ADK,ADORA2A,AFAP1L2,AGR2,AGRN,AGXT2,AHCY,AHCYL1,AHNAK,AHSA1,AIFM3,AK2,AK3,AKR1B1,AKTIP,ALAD,ALAS2,ALCAM,ALDH1A2,ALDH2,ALDH3A2,ALDH4A1,ALDH6A1,ALDH8A1,ALDOA,ALG1,ALKBH6,ALOX12,A…	1803
Gene Expression	Activation of DNA endogenous promoter	1,93E-29	AAMDC,AATF,ACVR1,ACVR1B,AEBP2,AGO1,AGRN,ANXA4,ARHGEF2,ARID2,ARRB2,ASCL1,ATF3,ATOH1,ATRX,BARX2,BCAS3,BHLHE40,BLOC1S2,BLZF1,BMI1,BMP2,BMP5,BMP6,BMP7,BNC1,BPTF,BRD3,BRD7,BTF3,CALR,CAMK2D,CARM1,CAV1,CAVIN2,CAVIN4,CBFA2T3,CBX2,CBX4,CCND1,CCNE1,CD36,CD81,CDC5L,CDK9,CEBPD,CEBPG,CHD4,CHD7,CHD8,CHURC1,CIAO1,CITED2,CNOT1,CREBBP,CREM,CTCF,CTNNBIP1,CTR9,CYR61,DBX1,DCN,DDX5,DLL1,DLX1,DLX2,DLX5,DMRT2,DRAP1,DVL…	337
Cancer, Organismal Injury and Abnormalities	Abdominal cancer	6,91E-29	A2M,AAMDC,ABCC4,ABCD3,ABCD4,ABCE1,ABCF1,ABCF2,ABHD12B,ABRAXAS1,ABTB2,ACACB,ACAT1,ACIN1,ACOT13,ACP1,ACP2,ACP5,ACP7,ACSF2,ACSS1,ACTA1,ACTA2,ACTC1,ACTG1,ACTN1,ACTN2,ACTR3,ACVR1,ACVR1B,ADAMTS1,ADAMTS18,ADAP1,ADAR,ADCY2,ADIPOR1,ADK,ADORA2A,ADRB3,AEBP2,AFAP1L2,AGR2,AGRN,AGXT2,AHCY,AHCYL1,AHNAK,AHSA1,AIFM3,AK2,AK3,AKR1B1,AKTIP,ALAD,ALAS2,ALCAM,ALDH1A2,ALDH2,ALDH3A2,ALDH4A1,ALDH5A1,ALDH6A1,ALDH8A1,ALDOA,…	1900
Cancer, Gastrointestinal Disease, Organismal Injury and Abnormalities	Gastrointestinal carcinoma	2,33E-27	A2M,AAMDC,ABCC4,ABCD3,ABCE1,ABCF1,ABCF2,ABHD12B,ABTB2,ACACB,ACAT1,ACIN1,ACOT13,ACP2,ACP5,ACP7,ACSF2,ACSS1,ACTA1,ACTA2,ACTC1,ACTG1,ACTN1,ACTN2,ACVR1,ACVR1B,ADAMTS1,ADAMTS18,ADAP1,ADAR,ADCY2,ADIPOR1,ADK,ADORA2A,AFAP1L2,AGRN,AGXT2,AHCY,AHCYL1,AHNAK,AHSA1,AK3,AKR1B1,AKTIP,ALAD,ALAS2,ALCAM,ALDH1A2,ALDH2,ALDH3A2,ALDH4A1,ALDH6A1,ALDH8A1,ALDOA,ALG1,ALKBH6,ALOX12,ALOX5,AMBP,AMD1,AMER2,AMOT,AMPD3,ANAPC10,A…	1603
Embryonic Development, Organismal Development	Development of body axis	4,05E-27	ACVR1,ADAMTS18,ADORA2A,AKTIP,ALDH1A2,ANGPTL3,ANK3,ANKRD11,AP1S2,APOB,AQP1,ARHGEF12,ASCL1,ASPM,ATG5,ATOH1,ATP1B1,ATP6AP2,ATRX,AXIN2,BAG6,BBS4,BHLHE22,BMP2,BMP5,BMP6,BMP7,BNC1,BPTF,BTC,CCKAR,CCND1,CCND2,CDH2,CDH5,CEBPD,CELSR1,CFH,CHD7,CHD8,CHRD,CLDN5,COL11A1,COL2A1,COL5A1,COL5A2,CP,CPAMD8,CREM,CSNK1D,CSTB,CTHRC1,CTNNBIP1,CXCL14,CXCR4,CYP26A1,CYP26B1,DBI,DCN,DDIT4,DHRS3,DLL1,DLX1,DLX2,DLX5,DLX6,DSC1…	308
Cancer, Gastrointestinal Disease, Organismal Injury and Abnormalities	Gastrointestinal tumor	8,75E-27	A2M,AAMDC,ABCC4,ABCD3,ABCE1,ABCF1,ABCF2,ABHD12B,ABTB2,ACACB,ACAT1,ACIN1,ACOT13,ACP2,ACP5,ACP7,ACSF2,ACSS1,ACTA1,ACTA2,ACTC1,ACTG1,ACTN1,ACTN2,ACVR1,ACVR1B,ADAMTS1,ADAMTS18,ADAP1,ADAR,ADCY2,ADIPOR1,ADK,ADORA2A,AFAP1L2,AGR2,AGRN,AGXT2,AHCY,AHCYL1,AHNAK,AHSA1,AK3,AKR1B1,AKTIP,ALAD,ALAS2,ALCAM,ALDH1A2,ALDH2,ALDH3A2,ALDH4A1,ALDH6A1,ALDH8A1,ALDOA,ALG1,ALKBH6,ALOX12,ALOX5,AMBP,AMD1,AMER2,AMOT,AMPD3,ANAP…	1679
Cancer, Organismal Injury and Abnormalities	Abdominal adenocarcinoma	1,04E-26	A2M,AAMDC,ABCC4,ABCD3,ABCD4,ABCE1,ABCF1,ABCF2,ABHD12B,ABRAXAS1,ABTB2,ACACB,ACAT1,ACIN1,ACOT13,ACP2,ACP5,ACP7,ACSF2,ACSS1,ACTA1,ACTA2,ACTC1,ACTG1,ACTN1,ACTN2,ACTR3,ACVR1,ACVR1B,ADAMTS1,ADAMTS18,ADAP1,ADAR,ADCY2,ADIPOR1,ADK,ADORA2A,ADRB3,AEBP2,AFAP1L2,AGR2,AGRN,AGXT2,AHCY,AHCYL1,AHNAK,AHSA1,AK3,AKR1B1,AKTIP,ALAD,ALAS2,ALCAM,ALDH1A2,ALDH2,ALDH3A2,ALDH4A1,ALDH5A1,ALDH6A1,ALDH8A1,ALDOA,ALG1,ALKBH6,ALO…	1755
Embryonic Development, Organismal Development	Development of head	8,34E-26	ACVR1,ADAMTS18,ADORA2A,AKTIP,ALDH1A2,ANGPTL3,ANK3,ANKRD11,AP1S2,APOB,AQP1,ARHGEF12,ASCL1,ASPM,ATG5,ATOH1,ATP1B1,ATP6AP2,ATRX,AXIN2,BAG6,BBS4,BHLHE22,BMP2,BMP5,BMP6,BMP7,BNC1,BPTF,BTC,CCKAR,CCND1,CCND2,CDH2,CDH5,CEBPD,CELSR1,CFH,CHD7,CHD8,CHRD,CLDN5,COL11A1,COL2A1,COL5A1,COL5A2,CP,CPAMD8,CREM,CSTB,CTHRC1,CTNNBIP1,CXCL14,CXCR4,CYP26A1,CYP26B1,DBI,DCN,DDIT4,DHRS3,DLL1,DLX1,DLX2,DLX5,DLX6,DSC1,DVL2,E…	289
Cancer, Gastrointestinal Disease, Organismal Injury and Abnormalities	Gastrointestinal tract cancer	3,34E-25	A2M,AAMDC,ABCC4,ABCD3,ABCE1,ABCF1,ABCF2,ABHD12B,ABTB2,ACACB,ACAT1,ACIN1,ACOT13,ACP2,ACP5,ACP7,ACSF2,ACSS1,ACTA1,ACTA2,ACTC1,ACTG1,ACTN1,ACTN2,ACVR1,ACVR1B,ADAMTS1,ADAMTS18,ADAP1,ADAR,ADCY2,ADIPOR1,ADK,ADORA2A,AFAP1L2,AGR2,AGRN,AGXT2,AHCY,AHCYL1,AHNAK,AHSA1,AK3,AKR1B1,AKTIP,ALAD,ALAS2,ALCAM,ALDH1A2,ALDH2,ALDH3A2,ALDH4A1,ALDH6A1,ALDH8A1,ALDOA,ALG1,ALKBH6,ALOX12,ALOX5,AMBP,AMD1,AMER2,AMOT,AMPD3,ANAP…	1647
RNA Post-Transcriptional Modification	Processing of RNA	3,51E-25	AHCYL1,AHNAK,AQR,BOP1,CDC40,CDC5L,CDK11A,CELF2,CRNKL1,CSTF1,CSTF3,DDX23,DDX27,DDX47,DDX5,DDX54,DHX15,DHX16,DHX38,DHX8,DKC1,GEMIN5,GEMIN7,GRSF1,HEATR1,HNRNPD,HNRNPH1,HNRNPL,HNRNPU,HNRNPUL1,IGHMBP2,INTS1,INTS12,INTS6,IVNS1ABP,IWS1,JUN,KHDRBS1,KHSRP,KIN,LAS1L,LEO1,LSM4,LYAR,MBNL2,METTL14,METTL3,NONO,NOP58,NPM1,NUFIP1,PABPC4,PAF1,PES1,POLR2A,PQBP1,PRPF3,PRPF31,PRPF4,RBM17,RBM38,RBM8A,RBMX,RCL1,RNPS1,…	114
Cell Cycle	Cell cycle progression	4,66E-25	AATF,ADCY2,ADGRL2,AFAP1L2,AHNAK,AK1,ANGPTL2,ARPC1B,ARPC5,ARRB2,ASCL1,ASNS,ATF3,ATG5,BAP1,BLM,BMI1,BMP2,BMP6,BMP7,BOP1,BTC,BUB3,C5,CALR,CAMK2N2,CAV1,CBX2,CCNA1,CCNA2,CCNB1,CCNB2,CCND1,CCND2,CCNE1,CCNE2,CCNG1,CCNI,CDC123,CDC23,CDC25A,CDC5L,CDC6,CDC7,CDCA8,CDH5,CDK11A,CDK14,CDT1,CHD4,CIRBP,CITED2,CKS1B,CLU,COPZ2,CREBBP,CSNK1D,CSTB,CXCL14,CYR61,DBI,DDIT4,DLGAP5,DLX2,DTL,E2F4,E4F1,EGR1,EIF3M,ELOC,EP30…	290
Cancer, Gastrointestinal Disease, Organismal Injury and Abnormalities	Gastrointestinal adenocarcinoma	1,15E-24	A2M,AAMDC,ABCC4,ABCD3,ABCE1,ABCF1,ABCF2,ABTB2,ACACB,ACAT1,ACIN1,ACOT13,ACP2,ACP5,ACP7,ACSF2,ACSS1,ACTA1,ACTA2,ACTC1,ACTG1,ACTN1,ACTN2,ACVR1,ACVR1B,ADAMTS1,ADAMTS18,ADAP1,ADAR,ADCY2,ADIPOR1,ADK,ADORA2A,AFAP1L2,AGRN,AGXT2,AHCY,AHCYL1,AHNAK,AHSA1,AK3,AKR1B1,AKTIP,ALAD,ALAS2,ALCAM,ALDH1A2,ALDH2,ALDH3A2,ALDH4A1,ALDH6A1,ALDH8A1,ALDOA,ALG1,ALKBH6,ALOX12,ALOX5,AMBP,AMD1,AMER2,AMOT,AMPD3,ANAPC10,ANGPTL2,A…	1562
Cardiovascular System Development and Function	Morphology of cardiovascular system	1,54E-24	ABCC4,ACACB,ACADL,ACTA2,ACTC1,ADK,ADORA2A,ADRB3,ALDH1A2,AMOT,AOC3,APOB,ARHGDIA,ARHGEF12,ATF3,BCAM,BMP1,BMP2,BSCL2,BTC,CALR,CAMK2D,CAPNS1,CAPZB,CASQ2,CAV1,CAV3,CCNA2,CCND1,CCND2,CCNE1,CCNE2,CD151,CD36,CDH2,CDH5,CDK9,CFH,CITED2,CKM,CLEC4E,CLU,CNMD,CNOT3,COL2A1,COL5A1,COL9A2,CPT1A,CREBBP,CREM,CTGF,CTSC,CXCR4,CYP26A1,CYP2J2,DDAH1,DHRS3,DLX1,DLX2,DLX5,DTNBP1,DUSP5,DUSP6,DUSP8,DVL2,E2F8,EDNRA,EEF1D,EFN…	232
Cellular Development, Cellular Growth and Proliferation	Cell proliferation of tumor cell lines	1,66E-24	A2M,AATF,ACAT1,ACIN1,ACTN1,ACVR1,ADAMTS1,ADIPOR1,AHCY,AHNAK,AHSA1,ALCAM,ALDOA,AMOT,ANXA2,API5,APOB,AQP1,AQP8,ARHGEF2,ARL11,ARL4C,ASCL1,ASNS,ATF3,ATG5,ATOH1,BACE2,BAP1,BARX2,BCL10,BMI1,BMP2,BMP5,BMP6,BMP7,BOP1,BTC,BUB3,CA9,CALR,CAMK2D,CAMK2N2,CASP1,CAV1,CCNA2,CCNB1,CCNB2,CCND1,CCND2,CCNE1,CCNE2,CD151,CD276,CD81,CDC25A,CDCA8,CDCP1,CDH17,CDK14,CDT1,CEBPD,CELF2,CHCHD6,CHD4,CHD8,CIP2A,CIRBP,CKS1B,CLU,…	424
Cancer, Gastrointestinal Disease, Organismal Injury and Abnormalities	Intestinal carcinoma	4,46E-24	A2M,AAMDC,ABCC4,ABCD3,ABCE1,ABCF1,ABCF2,ABHD12B,ABTB2,ACACB,ACAT1,ACIN1,ACOT13,ACP2,ACP5,ACP7,ACSS1,ACTA1,ACTA2,ACTC1,ACTG1,ACTN1,ACTN2,ACVR1,ACVR1B,ADAMTS1,ADAMTS18,ADAP1,ADAR,ADCY2,ADIPOR1,ADK,ADORA2A,AFAP1L2,AGRN,AGXT2,AHCY,AHCYL1,AHNAK,AHSA1,AK3,AKR1B1,AKTIP,ALAD,ALAS2,ALCAM,ALDH1A2,ALDH2,ALDH3A2,ALDH4A1,ALDH6A1,ALDH8A1,ALDOA,ALG1,ALKBH6,ALOX12,ALOX5,AMBP,AMD1,AMER2,AMOT,AMPD3,ANAPC10,ANGPTL2…	1539
Cancer, Gastrointestinal Disease, Organismal Injury and Abnormalities	Large intestine carcinoma	1,37E-23	A2M,AAMDC,ABCC4,ABCD3,ABCE1,ABCF1,ABCF2,ABTB2,ACACB,ACAT1,ACIN1,ACOT13,ACP2,ACP5,ACP7,ACSS1,ACTA1,ACTA2,ACTC1,ACTG1,ACTN1,ACTN2,ACVR1,ACVR1B,ADAMTS1,ADAMTS18,ADAP1,ADAR,ADCY2,ADIPOR1,ADK,ADORA2A,AFAP1L2,AGRN,AGXT2,AHCY,AHCYL1,AHNAK,AHSA1,AK3,AKR1B1,AKTIP,ALAD,ALAS2,ALCAM,ALDH1A2,ALDH2,ALDH3A2,ALDH4A1,ALDH6A1,ALDH8A1,ALDOA,ALG1,ALKBH6,ALOX12,ALOX5,AMBP,AMD1,AMER2,AMOT,AMPD3,ANAPC10,ANGPTL2,ANGPTL5…	1535
Cellular Movement	Cell movement	4,90E-23	A2M,ABCC4,ACP1,ACP5,ACTA2,ACTC1,ACTN1,ACTR3,ACVR1,ADAMTS1,ADIPOR1,ADORA2A,ADRB3,AGR2,AHCY,AHNAK,AKR1B1,ALCAM,ALDH2,ALDOA,ALOX12,ALOX5,AMD1,AMOT,Ang4,ANGPTL2,ANGPTL3,ANXA2,ANXA3,AOC3,AP2M1,APOA1,APOB,AQP1,AQP3,AQP8,ARHGAP21,ARHGDIA,ARHGDIB,ARHGEF12,ARID2,ARL4C,ARPC1B,ARPC3,ARRB2,ASCL1,ASNS,ASPM,ATF3,ATG3,ATG5,ATOH1,ATP5F1B,BARX2,BBS4,BCAM,BCAS3,BCL10,BHLHE40,BLM,BMI1,BMP2,BMP6,BMP7,BTC,C3,C5,C6,CA…	523
Cancer, Gastrointestinal Disease, Organismal Injury and Abnormalities	Large intestine adenocarcinoma	1,08E-22	A2M,AAMDC,ABCC4,ABCD3,ABCE1,ABCF1,ABCF2,ABTB2,ACACB,ACAT1,ACIN1,ACOT13,ACP2,ACP5,ACP7,ACSS1,ACTA1,ACTA2,ACTC1,ACTG1,ACTN1,ACTN2,ACVR1,ACVR1B,ADAMTS1,ADAMTS18,ADAP1,ADAR,ADCY2,ADIPOR1,ADK,ADORA2A,AFAP1L2,AGRN,AGXT2,AHCY,AHCYL1,AHNAK,AHSA1,AK3,AKR1B1,AKTIP,ALAD,ALAS2,ALCAM,ALDH1A2,ALDH2,ALDH3A2,ALDH4A1,ALDH6A1,ALDH8A1,ALDOA,ALG1,ALKBH6,ALOX12,ALOX5,AMBP,AMD1,AMER2,AMOT,AMPD3,ANAPC10,ANGPTL2,ANGPTL5…	1522
Organismal Development	Morphology of body cavity	1,80E-22	ABCC4,ABCD3,ACACB,ACADL,ACP2,ACTC1,ADAMTS1,ADAR,ADIPOR1,ADK,ADORA2A,ADRB3,AGR2,ALDH1A2,ALOX5,AMBP,ANGPTL3,APOA1,APOB,ARHGDIA,ARHGDIB,ARHGEF12,ARRB2,ATF3,ATG5,ATOH1,ATP2A1,ATP6AP2,B3GNT5,BCAM,BHMT,BMP1,BMP2,BMP7,BNC1,BOK,BSCL2,BTC,C3,CA9,CALR,CAMK2D,CAPZB,CARM1,CASQ2,CAV1,CAV2,CAV3,CBFA2T3,CBX2,CCDC3,CCKAR,CCNA2,CCNB2,CCND1,CCND2,CCNG1,CD36,CD81,CDH17,CDH2,CDH5,CDK9,CEBPG,CES1,CITED2,CKM,CLEC4E,CL…	367
Cardiovascular Disease, Cardiovascular System Development and Function	Abnormal morphology of cardiovascular system	2,68E-22	ACACB,ACADL,ACTA2,ACTC1,ADORA2A,ALDH1A2,AMOT,ARHGDIA,ARHGEF12,BCAM,BMP1,BMP2,BSCL2,BTC,CALR,CAPNS1,CASQ2,CAV1,CAV3,CCND1,CCND2,CCNE1,CCNE2,CD151,CD36,CDH2,CDH5,CFH,CITED2,CKM,CLEC4E,CLU,CNOT3,COL2A1,COL5A1,CREBBP,CXCR4,CYP26A1,DDAH1,DHRS3,DLX1,DLX2,DLX5,DUSP8,DVL2,E2F8,EDNRA,EFNB2,ELP1,EP300,F2,F3,FGF10,FGF8,FKBP1A,FLRT2,FMOD,FN1,Folh1,FOXA2,FXR1,G6PD,GATA2,GATA5,GATA6,GBX2,GFAP,GJA1,GPR180,GPX7,…	161
Cancer, Organismal Injury and Abnormalities	Incidence of tumor	2,69E-22	A2M,ABCC4,ABCD3,ABCD4,ABCE1,ABCF1,ABCF2,ABHD12B,ABRAXAS1,ACACB,ACAT1,ACIN1,ACP5,ACTA1,ACTA2,ACTC1,ACTG1,ACTN1,ACTN2,ACVR1,ACVR1B,ADAMTS1,ADAMTS18,ADAR,ADCY2,ADIPOR1,ADK,ADORA2A,ADRB3,AEBP2,AFAP1L2,AGO1,AGRN,AGXT2,AHCYL1,AHNAK,AK3,AKR1B1,AKTIP,ALAS2,ALCAM,ALDH1A2,ALDH2,ALDH4A1,ALDH5A1,ALDH6A1,ALDH8A1,ALDOA,ALDOC,ALG1,ALKBH6,ALOX12,ALOX5,AMBP,AMER2,AMOT,ANAPC10,ANGPTL2,ANGPTL3,ANGPTL5,ANK3,ANKRD11,…	1379
Cancer, Gastrointestinal Disease, Organismal Injury and Abnormalities	Intestinal tumor	3,40E-22	A2M,AAMDC,ABCC4,ABCD3,ABCE1,ABCF1,ABCF2,ABHD12B,ABTB2,ACACB,ACAT1,ACIN1,ACOT13,ACP2,ACP5,ACP7,ACSS1,ACTA1,ACTA2,ACTC1,ACTG1,ACTN1,ACTN2,ACVR1,ACVR1B,ADAMTS1,ADAMTS18,ADAP1,ADAR,ADCY2,ADIPOR1,ADK,ADORA2A,AFAP1L2,AGR2,AGRN,AGXT2,AHCY,AHCYL1,AHNAK,AHSA1,AK3,AKR1B1,AKTIP,ALAD,ALAS2,ALCAM,ALDH1A2,ALDH2,ALDH3A2,ALDH4A1,ALDH6A1,ALDH8A1,ALDOA,ALG1,ALKBH6,ALOX12,ALOX5,AMBP,AMD1,AMER2,AMOT,AMPD3,ANAPC10,AN…	1595
Organismal Injury and Abnormalities	Benign lesion	4,22E-22	ABCC4,ACTA2,ACTC1,ADRB3,AGRN,AHCYL1,AHNAK,AK2,ALCAM,ALDH1A2,ALDH2,ALDOA,ALDOC,ANAPC10,ANGPTL2,ANXA2,ANXA3,APOA1,AQP8,ARHGDIA,ARHGEF2,ASCL1,ATG5,ATOH1,ATP1A1,ATP2A1,ATP6V1F,AXIN2,BACE2,BCL10,BHMT,BMP5,BMP6,BOK,C3,CA7,CALR,CAV1,CAVIN2,CCDC80,CCKAR,CCNB1,CCNB2,CCND1,CCND2,CCNE1,CCNE2,CDC42EP3,CDC7,CDH2,CEBPD,CEBPG,CFD,CFH,CKM,CLU,COL11A1,COL14A1,COL1A2,COL2A1,COL4A6,COL5A1,COL5A2,COL7A1,COL9A1,COL9A…	259
Embryonic Development, Organismal Development	Development of body trunk	5,61E-22	ACTC1,ACTG1,ACTN2,ACVR1,ADAMTS1,ADAR,ALDH1A2,AP3S2,AP4E1,APOA1,ARID2,ARRB2,ASCL1,ATF3,ATOH1,ATP2A1,BAG6,BMP2,BMP5,BMP7,BTC,CADM1,CALR,CAMK2D,CAPNS1,CARM1,CASQ2,CAV1,CAV2,CAV3,CBX2,CBX4,CCNA2,CCNB2,CCND1,CCND2,CCNE1,CCNE2,CD81,CDC25A,CDH17,CDH5,CEBPD,CEBPG,CHD7,CITED2,CLU,CNMD,COL11A1,COL2A1,COL5A1,CREBBP,CTCF,CTGF,CTSH,CXCR4,CYP11A1,CYP26A1,CYR61,DAAM1,DCTN5,DHRS3,DLL1,DMRT2,DRAP1,DSG2,DTNBP1,DUS…	291
Cancer, Gastrointestinal Disease, Organismal Injury and Abnormalities	Large intestine neoplasm	6,22E-22	A2M,AAMDC,ABCC4,ABCD3,ABCE1,ABCF1,ABCF2,ABTB2,ACACB,ACAT1,ACIN1,ACOT13,ACP2,ACP5,ACP7,ACSS1,ACTA1,ACTA2,ACTC1,ACTG1,ACTN1,ACTN2,ACVR1,ACVR1B,ADAMTS1,ADAMTS18,ADAP1,ADAR,ADCY2,ADIPOR1,ADK,ADORA2A,AFAP1L2,AGR2,AGRN,AGXT2,AHCY,AHCYL1,AHNAK,AHSA1,AK3,AKR1B1,AKTIP,ALAD,ALAS2,ALCAM,ALDH1A2,ALDH2,ALDH3A2,ALDH4A1,ALDH6A1,ALDH8A1,ALDOA,ALG1,ALKBH6,ALOX12,ALOX5,AMBP,AMD1,AMER2,AMOT,AMPD3,ANAPC10,ANGPTL2,AN…	1592
Cancer, Organismal Injury and Abnormalities	Frequency of tumor	2,50E-21	A2M,ABCC4,ABCD3,ABCD4,ABCE1,ABCF1,ABCF2,ABHD12B,ABRAXAS1,ACACB,ACAT1,ACIN1,ACP5,ACTA1,ACTA2,ACTC1,ACTG1,ACTN1,ACTN2,ACVR1,ACVR1B,ADAMTS1,ADAMTS18,ADAR,ADCY2,ADIPOR1,ADK,ADORA2A,ADRB3,AEBP2,AFAP1L2,AGO1,AGRN,AGXT2,AHCYL1,AHNAK,AK3,AKR1B1,AKTIP,ALAS2,ALCAM,ALDH1A2,ALDH2,ALDH4A1,ALDH5A1,ALDH6A1,ALDH8A1,ALDOA,ALDOC,ALG1,ALKBH6,ALOX12,ALOX5,AMBP,AMER2,AMOT,ANAPC10,ANGPTL2,ANGPTL3,ANGPTL5,ANK3,ANKRD11,…	1369
Cancer, Organismal Injury and Abnormalities	Genitourinary tumor	3,56E-21	A2M,ABCC4,ABCD4,ABCE1,ABCF1,ABCF2,ABHD10,ABHD12B,ABRAXAS1,ACACB,ACAT1,ACIN1,ACOT13,ACP2,ACP5,ACP7,ACSF2,ACTA2,ACTC1,ACTG1,ACTN1,ACTN2,ACTR3,ACVR1,ACVR1B,ADAMTS1,ADAMTS18,ADAR,ADCY2,ADK,ADORA2A,ADRB3,AEBP2,AFAP1L2,AGR2,AGXT2,AHCYL1,AHNAK,AK1,AK2,AK3,AKR1B1,AKTIP,ALAD,ALAS2,ALCAM,ALDH1A2,ALDH2,ALDH4A1,ALDH5A1,ALDH8A1,ALDOA,ALDOC,ALKBH6,ALOX5,AMBP,AMD1,AMOT,AMPD3,ANAPC10,ANGPTL2,ANGPTL3,ANGPTL5,ANK3…	1390
Organismal Development	Morphology of head	3,74E-21	ACVR1B,ADORA2A,AKTIP,ALDH1A2,ANK3,AP4E1,APOB,AQP1,AQP3,ASCL1,ASPM,ATG5,ATOH1,ATP1A2,ATRX,AXIN2,BAG6,BBS4,BHLHE22,BLOC1S2,BMP1,BMP7,BNC1,BPTF,C3,CAV1,CCKAR,CCND1,CCND2,CD81,CETN2,CFH,CHD7,Chmp4b,CHRD,CKB,Cmah,COL2A1,COL5A2,COL9A1,CP,CREBBP,CSTB,CTGF,CTNNBIP1,CXCR4,CYP26A1,CYP26B1,DCN,DDHD2,DHRS3,DLL1,DLX1,DLX2,DLX5,DMRT2,DMRTA2,DSC1,DVL2,E2F4,EBF2,EDNRA,EFNB2,EGR1,EGR2,EHD1,EIF4EBP2,ELOVL4,EN1,EN2…	274
Cancer, Gastrointestinal Disease, Organismal Injury and Abnormalities	Intestinal cancer	4,57E-21	A2M,AAMDC,ABCC4,ABCD3,ABCE1,ABCF1,ABCF2,ABHD12B,ABTB2,ACACB,ACAT1,ACIN1,ACOT13,ACP2,ACP5,ACP7,ACSS1,ACTA1,ACTA2,ACTC1,ACTG1,ACTN1,ACTN2,ACVR1,ACVR1B,ADAMTS1,ADAMTS18,ADAP1,ADAR,ADCY2,ADIPOR1,ADK,ADORA2A,AFAP1L2,AGR2,AGRN,AGXT2,AHCY,AHCYL1,AHNAK,AHSA1,AK3,AKR1B1,AKTIP,ALAD,ALAS2,ALCAM,ALDH1A2,ALDH2,ALDH3A2,ALDH4A1,ALDH6A1,ALDH8A1,ALDOA,ALG1,ALKBH6,ALOX12,ALOX5,AMBP,AMD1,AMER2,AMOT,AMPD3,ANAPC10,AN…	1584
Cancer, Organismal Injury and Abnormalities, Reproductive System Disease	Breast cancer	5,82E-21	ABCC4,ABCF1,ABHD10,ACACB,ACIN1,ACP2,ACP5,ACP7,ACTA2,ACTN1,ACTN2,ACVR1B,ADAMTS1,ADAMTS18,ADCY2,ADK,AEBP2,AFAP1L2,AGR2,AK1,AKR1B1,ALDOA,ALDOC,ALKBH6,ALOX5,AMOT,ANGPTL2,ANKRD11,ANO10,ANP32B,ANXA11,ANXA3,AOC3,APOA1,APOB,APOD,AQP1,ARHGDIA,ARHGDIB,ARHGEF2,ARID2,ARRB2,ATAD1,ATF3,ATL3,ATP1A1,ATP2A1,ATP2B1,ATP5F1C,ATP5IF1,ATP5MF,ATRX,ATXN2L,AXIN2,B3GNT2,B3GNT5,BAP1,BCAM,BHLHE40,BLM,BMI1,BMP1,BMP7,BPTF,BSC…	602
Cancer, Organismal Injury and Abnormalities	Benign Tumors	6,19E-21	ABCC4,ACTA2,ACTC1,ADRB3,AGRN,AHCYL1,AK2,ALCAM,ALDH1A2,ALDH2,ALDOA,ALDOC,ANAPC10,ANGPTL2,ANXA2,ANXA3,APOA1,AQP8,ARHGEF2,ATOH1,ATP1A1,ATP2A1,ATP6V1F,AXIN2,BACE2,BCL10,BHMT,BMP5,BMP6,BOK,C3,CA7,CALR,CAVIN2,CCDC80,CCKAR,CCNB1,CCNB2,CCND1,CCND2,CCNE1,CCNE2,CDC42EP3,CDC7,CDH2,CEBPD,CEBPG,CFD,CFH,CKM,CLU,COL11A1,COL14A1,COL1A2,COL2A1,COL4A6,COL5A1,COL5A2,COL7A1,COL9A1,COL9A2,COL9A3,CRABP2,CTSC,CXCL14,CY…	233
Cancer, Gastrointestinal Disease, Organismal Injury and Abnormalities	Malignant neoplasm of large intestine	6,84E-21	A2M,AAMDC,ABCC4,ABCD3,ABCE1,ABCF1,ABCF2,ABTB2,ACACB,ACAT1,ACIN1,ACOT13,ACP2,ACP5,ACP7,ACSS1,ACTA1,ACTA2,ACTC1,ACTG1,ACTN1,ACTN2,ACVR1,ACVR1B,ADAMTS1,ADAMTS18,ADAP1,ADAR,ADCY2,ADIPOR1,ADK,ADORA2A,AFAP1L2,AGR2,AGRN,AGXT2,AHCY,AHCYL1,AHNAK,AHSA1,AK3,AKR1B1,AKTIP,ALAD,ALAS2,ALCAM,ALDH1A2,ALDH2,ALDH3A2,ALDH4A1,ALDH6A1,ALDH8A1,ALDOA,ALG1,ALKBH6,ALOX12,ALOX5,AMBP,AMD1,AMER2,AMOT,AMPD3,ANAPC10,ANGPTL2,AN…	1582
Neurological Disease, Organismal Injury and Abnormalities, Psychological Disorders	Disorder of basal ganglia	7,17E-21	A2M,ACAT1,ACP1,ACTN2,ADAR,ADCY2,ADORA2A,ADRB3,AHCY,AHCYL1,AK1,ALDH2,ALDH6A1,ANKRD11,ANXA2,AP1S2,APOA4,APOD,AQP1,ARHGDIB,ARL6IP5,ASCL1,ATP1A3,ATP1B1,ATP2A1,ATP2B1,ATP5F1C,ATP5MG,ATP5PF,ATP5PO,ATP6AP2,ATP6V1A,ATP6V1E1,B3GNT2,BBS4,BCL7A,BHLHE40,C2orf40,C3,CAPNS1,CAPZB,CASP1,CASQ2,CAV1,CDH2,CETN2,CIRBP,CKB,CLU,COPE,COX7A2,CP,CPLX2,CREM,CTGF,CYP26B1,DAD1,DDX42,DNAJA1,DNAJB1,DUSP5,EGR1,EGR2,ELOVL1,ENO2…	217
Cancer, Organismal Injury and Abnormalities, Reproductive System Disease	Mammary tumor	8,04E-21	ABCC4,ABCF1,ABHD10,ACACB,ACIN1,ACP2,ACP5,ACP7,ACTA2,ACTN1,ACTN2,ACVR1B,ADAMTS1,ADAMTS18,ADCY2,ADK,AEBP2,AFAP1L2,AGR2,AK1,AKR1B1,ALDOA,ALDOC,ALKBH6,ALOX5,AMOT,ANGPTL2,ANKRD11,ANO10,ANP32B,ANXA11,ANXA3,AOC3,APOA1,APOB,APOD,AQP1,ARHGDIA,ARHGDIB,ARHGEF2,ARID2,ARRB2,ATAD1,ATF3,ATL3,ATP1A1,ATP2A1,ATP2B1,ATP5F1C,ATP5IF1,ATP5MF,ATRX,ATXN2L,AXIN2,B3GNT2,B3GNT5,BAP1,BCAM,BHLHE40,BLM,BMI1,BMP1,BMP2,BMP7,BPT…	624
Cell Death and Survival	Cell survival	1,27E-20	ADAMTS1,ADAR,ADIPOR1,ADK,ADORA2A,AFAP1L2,AGR2,AGRN,AK1,AK3,ALCAM,ALOX12,APOB,APOD,AQP3,ASF1A,ASNS,ATF3,ATG3,ATG4B,ATG5,ATP1A2,ATP5PD,ATRX,BAMBI,BCAP31,BCKDK,BCL10,BHLHE40,BLM,BMI1,BMP2,BMP5,BMP6,BMP7,BRD7,BTC,C3,C5,CA9,CADM1,CALR,CAMK2D,CASP1,CAV1,CCNA1,CCNA2,CCNB1,CCND1,CCND2,CCNG1,CCNI,CD151,CD81,CDC40,CDC7,CDH2,CDH5,CDK11A,CEACAM5,CEBPD,CES1,CFH,CHCHD6,CHD4,CKS1B,CLDN3,CLDN4,CLU,COMP,CREBBP,CT…	369
Developmental Disorder, Embryonic Development, Organismal Development, Tissue Morphology	Abnormal morphology of embryo	3,81E-20	ACVR1,ACVR1B,ALDH1A2,AMOT,ARHGEF12,ARRB2,ASCL1,ATOH1,BAG6,BLOC1S2,BMP1,BMP2,BMP7,BPTF,C3,CAPNS1,CCKAR,CCND2,CCNE1,CCNE2,CDC25A,CDH2,CDH5,CHD8,CITED2,CNOT3,COL2A1,CTCF,CTGF,CTNNBIP1,CUL4B,CXCR4,CYP26A1,CYP26B1,DAD1,DLD,DLX1,DLX2,DLX5,DMRT2,DMRTA2,DRAP1,DVL2,E2F8,EDNRA,EFNB2,EGR2,ELP1,EN1,EOMES,EP300,ERF,ESPL1,EVX1,EZH2,F2,F3,FBXO5,FEZF1,FGF10,FGF8,FGFR2,FN1,FOXA2,G6PD,GADD45G,GATA2,GATA3,GATA6,GBX…	172
Neurological Disease	Motor dysfunction or movement disorder	5,87E-20	A2M,ACAT1,ACP1,ACTN2,ADCY2,ADORA2A,ADRB3,AGRN,AHCY,AHCYL1,AK1,ALAS2,ALDH2,ALDH5A1,ALDH6A1,ANK3,ANKRD11,ANO10,ANXA2,AP1S2,APOA4,APOD,AQP1,ARHGDIB,ARL6IP5,ARRB2,ASCL1,ATG5,ATP1A2,ATP1A3,ATP1B1,ATP2A1,ATP2B1,ATP5F1C,ATP5MG,ATP5PF,ATP5PO,ATP6AP2,ATP6V1A,ATP6V1E1,B3GNT2,BCAP31,BCL7A,BHLHE22,BHLHE40,C2orf40,C3,C5,CA13,CA6,CA7,CA9,CAPNS1,CAPZB,CASP1,CASQ2,CAV1,CDH2,CETN2,CHRNA1,CHRND,CHRNG,CIRBP,CKB,CLU…	291
Cellular Movement	Migration of cells	8,01E-20	A2M,ABCC4,ACP1,ACP5,ACTA2,ACTN1,ACTR3,ACVR1,ADAMTS1,ADIPOR1,ADORA2A,ADRB3,AHCY,AHNAK,ALCAM,ALDOA,ALOX12,ALOX5,AMOT,Ang4,ANGPTL2,ANGPTL3,ANXA2,ANXA3,AOC3,AP2M1,APOA1,APOB,AQP1,AQP3,AQP8,ARHGAP21,ARHGDIA,ARHGDIB,ARHGEF12,ARID2,ARL4C,ARRB2,ASCL1,ASNS,ASPM,ATF3,ATG3,ATG5,ATOH1,ATP5F1B,BARX2,BBS4,BCAM,BCAS3,BCL10,BHLHE40,BLM,BMI1,BMP2,BMP6,BMP7,BTC,C3,C5,C6,CA9,CALR,CALU,CAMK2D,CAPNS1,CASP1,CAV1,CCDC1…	462
Neurological Disease	Movement Disorders	8,28E-20	A2M,ACAT1,ACP1,ACTN2,ADCY2,ADORA2A,ADRB3,AGRN,AHCY,AHCYL1,AK1,ALAS2,ALDH2,ALDH5A1,ALDH6A1,ANK3,ANKRD11,ANO10,ANXA2,AP1S2,APOA4,APOD,AQP1,ARHGDIB,ARL6IP5,ARRB2,ASCL1,ATG5,ATP1A2,ATP1A3,ATP1B1,ATP2A1,ATP2B1,ATP5F1C,ATP5MG,ATP5PF,ATP5PO,ATP6AP2,ATP6V1A,ATP6V1E1,B3GNT2,BCAP31,BCL7A,BHLHE22,BHLHE40,C2orf40,C3,C5,CA13,CA6,CA7,CA9,CAPNS1,CAPZB,CASP1,CASQ2,CAV1,CDH2,CETN2,CHRNA1,CHRND,CHRNG,CIRBP,CKB,CLU…	287
Developmental Disorder, Embryonic Development, Organismal Development, Tissue Morphology	Abnormal morphology of embryonic tissue	8,82E-20	ACVR1,ACVR1B,ALDH1A2,AMOT,ARHGEF12,ARRB2,ASCL1,ATOH1,BAG6,BLOC1S2,BMP1,BMP2,BMP7,BPTF,CAPNS1,CCKAR,CCND2,CCNE1,CCNE2,CDC25A,CDH2,CDH5,CHD8,CITED2,CNOT3,COL2A1,CTCF,CTGF,CTNNBIP1,CUL4B,CXCR4,CYP26A1,CYP26B1,DAD1,DLD,DLX1,DLX2,DLX5,DMRT2,DMRTA2,DRAP1,DVL2,E2F8,EDNRA,EFNB2,EGR2,ELP1,EN1,EOMES,EP300,ERF,EVX1,EZH2,F2,F3,FBXO5,FEZF1,FGF10,FGF8,FGFR2,FN1,FOXA2,G6PD,GADD45G,GATA2,GATA3,GATA6,GBX2,GCM2,GD…	170
Cancer, Organismal Injury and Abnormalities	Malignant genitourinary solid tumor	8,93E-20	A2M,ABCC4,ABCD4,ABCE1,ABCF1,ABCF2,ABHD10,ABHD12B,ABRAXAS1,ACACB,ACAT1,ACIN1,ACOT13,ACP2,ACP5,ACP7,ACSF2,ACTA2,ACTC1,ACTG1,ACTN1,ACTN2,ACTR3,ACVR1,ACVR1B,ADAMTS1,ADAMTS18,ADAR,ADCY2,ADK,ADORA2A,ADRB3,AEBP2,AFAP1L2,AGR2,AGXT2,AHCYL1,AHNAK,AK1,AK3,AKR1B1,AKTIP,ALAD,ALAS2,ALCAM,ALDH1A2,ALDH2,ALDH4A1,ALDH5A1,ALDH8A1,ALDOA,ALDOC,ALKBH6,ALOX5,AMBP,AMD1,AMOT,AMPD3,ANGPTL2,ANGPTL3,ANGPTL5,ANK3,ANKRD11,ANO…	1359
Cell Death and Survival	Cell death of tumor cell lines	9,05E-20	AATF,ABCC4,ABCE1,ACVR1B,ADGRL2,ADORA2A,AGR2,AHSA1,AKR1B1,ALCAM,ALOX12,ALOX5,ANXA2,AP2M1,API5,APOB,ARHGDIA,ARL11,ARL6IP1,ARRB2,AS3MT,ASNS,ATF3,ATG3,ATG5,ATP1A1,ATP2A1,ATP2B1,BAG6,BAP1,BBS4,BCAP31,BCL10,BHLHE40,BLM,BMI1,BMP2,BMP6,BMP7,BOK,BUB3,C5,CADM1,CALR,CAMK2N2,CAPNS1,CARD14,CASP1,CAV1,CBX2,CCDC80,CCNA1,CCNB1,CCND1,CCND2,CCNE1,CCNG1,CDC25A,CDC34,CDC6,CDC7,CDCP1,CDK9,CDT1,CEBPD,CELSR1,CES1,CFH,C…	384
Hereditary Disorder, Neurological Disease, Organismal Injury and Abnormalities, Psychological Disorders, Skeletal and Muscular Disorders	Huntington's Disease	9,47E-20	A2M,ACAT1,ACP1,ACTN2,ADCY2,ADORA2A,ADRB3,AHCY,AHCYL1,AK1,ALDH2,ALDH6A1,ANKRD11,APOA4,APOD,AQP1,ASCL1,ATP1B1,ATP2A1,ATP2B1,ATP5F1C,ATP5MG,ATP5PF,ATP5PO,ATP6AP2,ATP6V1A,B3GNT2,BCL7A,BHLHE40,C2orf40,C3,CAPNS1,CASP1,CASQ2,CDH2,CETN2,CIRBP,CKB,CLU,COX7A2,CP,CPLX2,CTGF,CYP26B1,DAD1,DDX42,DNAJA1,DNAJB1,DUSP5,EGR1,EGR2,ENO2,ETNPPL,ETV4,ETV5,F11R,F3,FGFR4,FGG,FLRT2,FOXG1,G6PC,GABRP,GAPDH,GBP1,GFAP,GJA1,GJ…	166
Cancer, Organismal Injury and Abnormalities	Generation of tumor	1,09E-19	A2M,ABCC4,ABCD3,ABCD4,ABCE1,ABCF1,ABCF2,ABHD12B,ABRAXAS1,ACACB,ACAT1,ACIN1,ACP5,ACTA1,ACTA2,ACTC1,ACTG1,ACTN1,ACTN2,ACVR1,ACVR1B,ADAMTS1,ADAMTS18,ADAR,ADCY2,ADIPOR1,ADK,ADORA2A,ADRB3,AEBP2,AFAP1L2,AGO1,AGRN,AGXT2,AHCYL1,AHNAK,AK3,AKR1B1,AKTIP,ALAS2,ALCAM,ALDH1A2,ALDH2,ALDH4A1,ALDH5A1,ALDH6A1,ALDH8A1,ALDOA,ALDOC,ALG1,ALKBH6,ALOX12,ALOX5,AMBP,AMER2,AMOT,ANAPC10,ANGPTL2,ANGPTL3,ANGPTL5,ANK3,ANKRD11,…	1340
Cancer, Organismal Injury and Abnormalities	Tumorigenesis of epithelial neoplasm	1,15E-19	A2M,ABCC4,ABCD3,ABCD4,ABCE1,ABCF1,ABCF2,ABHD12B,ABRAXAS1,ACACB,ACAT1,ACIN1,ACP5,ACTA1,ACTA2,ACTC1,ACTG1,ACTN1,ACTN2,ACVR1,ACVR1B,ADAMTS1,ADAMTS18,ADAR,ADCY2,ADIPOR1,ADK,ADORA2A,ADRB3,AEBP2,AFAP1L2,AGO1,AGRN,AGXT2,AHCYL1,AHNAK,AK3,AKR1B1,AKTIP,ALAS2,ALCAM,ALDH1A2,ALDH2,ALDH4A1,ALDH5A1,ALDH6A1,ALDH8A1,ALDOA,ALDOC,ALG1,ALKBH6,ALOX12,ALOX5,AMBP,AMER2,AMOT,ANAPC10,ANGPTL2,ANGPTL3,ANGPTL5,ANK3,ANKRD11,…	1341
Cardiovascular System Development and Function	Development of vasculature	1,33E-19	ACP1,ACTA2,ACVR1,ADAMTS1,ADORA2A,AGO1,AKR1B1,ALCAM,ALDH1A2,ALOX12,AMOT,Ang4,ANGPTL2,ANGPTL3,ANXA2,ANXA3,AOC3,AP1S2,AP3S2,AP4E1,APOA1,APOB,AQP1,ARHGDIA,ARHGEF12,ATF3,ATP5F1B,ATP5IF1,BCAM,BMP1,BMP2,BMP6,BTC,C3,C5,C6,CALR,CAPNS1,CASP1,CAV1,CAV2,CBX2,CCND1,CCNE1,CCNE2,CD151,CD36,CD63,CD81,CDH2,CDH5,CFB,CFH,CHD7,CITED2,CLU,CNMD,COL1A2,COL5A1,COMP,CREBBP,CTCF,CTGF,CTSH,CXCL14,CXCR4,CYBA,CYR61,DAAM1,DCN…	282
Cancer, Organismal Injury and Abnormalities	Development of malignant tumor	1,57E-19	A2M,ABCC4,ABCD3,ABCD4,ABCE1,ABCF1,ABCF2,ABHD12B,ABRAXAS1,ACACB,ACAT1,ACIN1,ACP5,ACTA1,ACTA2,ACTC1,ACTG1,ACTN1,ACTN2,ACVR1,ACVR1B,ADAMTS1,ADAMTS18,ADAR,ADCY2,ADIPOR1,ADK,ADORA2A,ADRB3,AEBP2,AFAP1L2,AGO1,AGRN,AGXT2,AHCYL1,AHNAK,AK3,AKR1B1,AKTIP,ALAS2,ALCAM,ALDH1A2,ALDH2,ALDH4A1,ALDH5A1,ALDH6A1,ALDH8A1,ALDOA,ALDOC,ALG1,ALKBH6,ALOX12,ALOX5,AMBP,AMER2,AMOT,ANAPC10,ANGPTL2,ANGPTL3,ANGPTL5,ANK3,ANKRD11,…	1339
Neurological Disease	Dyskinesia	1,88E-19	A2M,ACAT1,ACP1,ACTN2,ADCY2,ADORA2A,ADRB3,AHCY,AHCYL1,AK1,ALDH2,ALDH6A1,ANKRD11,APOA4,APOD,AQP1,ASCL1,ATP1B1,ATP2A1,ATP2B1,ATP5F1C,ATP5MG,ATP5PF,ATP5PO,ATP6AP2,ATP6V1A,B3GNT2,BCL7A,BHLHE22,BHLHE40,C2orf40,C3,CAPNS1,CASP1,CASQ2,CAV1,CDH2,CETN2,CHRNA1,CHRND,CHRNG,CIRBP,CKB,CLU,COX7A2,CP,CPLX2,CTGF,CYP26B1,DAD1,DDX42,DNAJA1,DNAJB1,DUSP5,EGR1,EGR2,ENO2,ETNPPL,ETV4,ETV5,F11R,F3,FGFR4,FGG,FLRT2,FOXG1,G6…	176
Neurological Disease	Neurological signs	3,77E-19	A2M,ACAT1,ACP1,ACTN2,ADCY2,ADORA2A,ADRB3,AHCY,AHCYL1,AK1,ALDH2,ALDH6A1,ANKRD11,APOA1,APOA4,APOD,AQP1,ASCL1,ATP1B1,ATP2A1,ATP2B1,ATP5F1C,ATP5MG,ATP5PF,ATP5PO,ATP6AP2,ATP6V1A,B3GNT2,BCL7A,BHLHE22,BHLHE40,C2orf40,C3,CAPNS1,CASP1,CASQ2,CAV1,CD36,CDH2,CETN2,CHRNA1,CHRND,CHRNG,CIRBP,CKB,CLU,COX7A2,CP,CPB2,CPLX2,CTGF,CYP26B1,DAD1,DCPS,DDX42,DNAJA1,DNAJB1,DUSP5,EGR1,EGR2,ENO2,ETNPPL,ETV4,ETV5,F11R,F3,FGF…	190
Cellular Movement	Invasion of cells	4,36E-19	A2M,ACAT1,ACTA2,ADAMTS1,AGR2,AHCY,AHNAK,ALCAM,ALOX5,AMD1,ANK3,ANKRD11,ANXA2,AQP8,ARHGDIA,ATF3,BARX2,BCL10,BHLHE40,BMP2,BMP5,BMP6,BMP7,BTC,CA9,CALR,CAPNS1,CAV1,CCNA1,CCNA2,CCND1,CD151,CD81,CDCP1,CDH2,CDH5,CDK14,CES1,CFH,CHRD,CLDN1,CLDN3,CLDN4,CLDN7,CLEC4M,CLU,COL11A1,COL2A1,COL7A1,COX4I1,CTCF,CTGF,CTNNBIP1,CTNND2,CTSH,CTSZ,CUL4B,CXCL14,CXCR4,CYP2J2,CYR61,DCN,DGKA,DUSP6,DVL2,EGR1,ELF3,ETV4,ETV5,EYA…	254
Cancer, Organismal Injury and Abnormalities	Breast or pancreatic cancer	4,37E-19	ABCC4,ABCD3,ABCD4,ABCF1,ABCF2,ABHD10,ABHD12B,ABRAXAS1,ABTB2,ACACB,ACIN1,ACP2,ACP5,ACP7,ACSF2,ACTA2,ACTG1,ACTN1,ACTN2,ACTR3,ACVR1B,ADAMTS1,ADAMTS18,ADAP1,ADAR,ADCY2,ADK,ADORA2A,AEBP2,AFAP1L2,AGR2,AGXT2,AK1,AK3,AKR1B1,AKTIP,ALCAM,ALDH1A2,ALDH5A1,ALDOA,ALDOC,ALKBH6,ALOX5,AMD1,AMOT,ANGPTL2,ANKRD11,ANO10,ANP32B,ANXA11,ANXA3,AOC3,AP4E1,API5,APOA1,APOB,APOD,AQP1,ARHGDIA,ARHGDIB,ARHGEF10,ARHGEF12,ARHGEF2…	970
Cell Cycle	Mitosis	8,21E-19	AATF,ADGRL2,AFAP1L2,ANGPTL2,ARPC1B,ARRB2,ASCL1,BAP1,BLM,BMP2,BMP6,BMP7,BTC,BUB3,C5,CCNA1,CCNA2,CCNB1,CCNB2,CCND1,CCNE1,CDC23,CDC25A,CDC5L,CDC6,CDC7,CDCA8,CDK11A,CDT1,CHD4,CSNK1D,CYR61,DBI,DLGAP5,E4F1,EGR1,ELOC,ESCO2,ESPL1,EWSR1,F2,FBXO5,FGF10,FGF8,FGFR2,FLI1,FOXC1,FOXG1,GADD45B,GADD45G,GATA1,GNAI3,GNL3,GOLGA2,GRK4,HDAC2,HDAC4,HNF4A,HNRNPU,IGF2,IGFBP2,IGFBP5,INO80,IQGAP1,JUN,KAT8,KIF11,KIF15,KIF18…	149
Cancer, Organismal Injury and Abnormalities	Development of carcinoma	1,83E-18	A2M,ABCC4,ABCD3,ABCD4,ABCE1,ABCF1,ABCF2,ABHD12B,ABRAXAS1,ACACB,ACAT1,ACIN1,ACP5,ACTA1,ACTA2,ACTC1,ACTG1,ACTN1,ACTN2,ACVR1,ACVR1B,ADAMTS1,ADAMTS18,ADAR,ADCY2,ADIPOR1,ADK,ADORA2A,ADRB3,AEBP2,AFAP1L2,AGO1,AGRN,AGXT2,AHCYL1,AHNAK,AK3,AKR1B1,AKTIP,ALAS2,ALCAM,ALDH1A2,ALDH2,ALDH4A1,ALDH5A1,ALDH6A1,ALDH8A1,ALDOA,ALDOC,ALG1,ALKBH6,ALOX12,ALOX5,AMBP,AMER2,AMOT,ANAPC10,ANGPTL2,ANGPTL3,ANGPTL5,ANK3,ANKRD11,…	1318
Organismal Development	Abnormal morphology of body cavity	2,14E-18	ABCC4,ABCD3,ACACB,ACADL,ACTC1,ADAMTS1,ADAR,AGR2,ALDH1A2,ALOX5,AMBP,APOA1,ARHGDIA,ARHGDIB,ARHGEF12,ARRB2,ATF3,ATG5,ATOH1,ATP2A1,B3GNT5,BCAM,BHMT,BMP1,BMP2,BSCL2,BTC,C3,CA9,CALR,CARM1,CASQ2,CAV1,CAV2,CAV3,CBFA2T3,CBX2,CCKAR,CCNB2,CCND1,CCND2,CCNG1,CD36,CD81,CDH17,CDH2,CDH5,CEBPG,CES1,CITED2,CKM,CLEC4E,CLU,CNOT3,COL2A1,CP,CREBBP,CTGF,CTHRC1,CXCR4,CYP11A1,CYP1A1,CYP26A1,DAD1,DCN,DHRS3,DMRT2,DUSP8,DVL…	281
Cancer, Organismal Injury and Abnormalities	Breast or colorectal cancer	2,74E-18	ABCC4,ABCD3,ABCE1,ABCF1,ABCF2,ABHD10,ACACB,ACAT1,ACIN1,ACP2,ACP5,ACP7,ACTA1,ACTA2,ACTG1,ACTN1,ACTN2,ACVR1,ACVR1B,ADAMTS1,ADAMTS18,ADAR,ADCY2,ADIPOR1,ADK,ADORA2A,AEBP2,AFAP1L2,AGR2,AGRN,AHCY,AK1,AK3,AKR1B1,AKTIP,ALAS2,ALCAM,ALDH2,ALDH6A1,ALDH8A1,ALDOA,ALDOC,ALG1,ALKBH6,ALOX5,AMER2,AMOT,ANAPC10,ANGPTL2,ANGPTL5,ANK3,ANKRD11,ANO10,ANP32B,ANXA11,ANXA2,ANXA3,ANXA4,AOC3,AP2M1,APCDD1L,API5,APOA1,APOA4,AP…	1166
Organismal Development, Organismal Injury and Abnormalities	Abnormal morphology of head	2,88E-18	ACVR1B,ADORA2A,ANK3,APOB,AQP3,ASCL1,ASPM,ATG5,ATOH1,ATP1A2,AXIN2,BAG6,BBS4,BHLHE22,BLOC1S2,BMP1,BMP7,BNC1,BPTF,C3,CAV1,CCKAR,CCND1,CCND2,CD81,CETN2,CFH,CHD7,CHRD,CKB,Cmah,COL2A1,COL5A2,COL9A1,CP,CREBBP,CSTB,CTGF,CTNNBIP1,CXCR4,CYP26A1,CYP26B1,DCN,DDHD2,DHRS3,DLL1,DLX1,DLX2,DLX5,DMRT2,DMRTA2,DVL2,E2F4,EBF2,EDNRA,EFNB2,EGR1,EGR2,EHD1,EIF4EBP2,ELOVL4,EN1,EN2,ENTPD1,EP300,ERCC8,ERF,ESCO2,FAM20A,FAM20…	242
Cancer, Organismal Injury and Abnormalities, Reproductive System Disease	Breast or ovarian cancer	4,23E-18	ABCC4,ABCF1,ABCF2,ABHD10,ABHD12B,ABRAXAS1,ACACB,ACIN1,ACP2,ACP5,ACP7,ACTA2,ACTG1,ACTN1,ACTN2,ACVR1B,ADAMTS1,ADAMTS18,ADCY2,ADK,ADORA2A,AEBP2,AFAP1L2,AGR2,AK1,AK3,AKR1B1,AKTIP,ALCAM,ALDH1A2,ALDH5A1,ALDOA,ALDOC,ALKBH6,ALOX5,AMOT,ANGPTL2,ANKRD11,ANO10,ANP32B,ANXA11,ANXA3,AOC3,APOA1,APOB,APOD,AQP1,ARHGDIA,ARHGDIB,ARHGEF12,ARHGEF2,ARID2,ARL4C,ARRB2,ASPM,ATAD1,ATF3,ATL3,ATP1A1,ATP2A1,ATP2B1,ATP5F1C,ATP…	769
Cancer, Organismal Injury and Abnormalities, Respiratory Disease	Lung tumor	7,18E-18	ABCC4,ACIN1,ACP5,ACTA2,ACTN1,ACTN2,ACVR1B,ADAMTS1,ADCY2,ADIPOR1,ADORA2A,AGO1,AGR2,AGRN,AHNAK,AK2,AKR1B1,ALCAM,ALDOA,ALDOC,ALG1,ALOX12,ALOX5,ANGPTL3,ANXA2,ANXA3,APOA1,APOB,APOD,AQR,ARHGEF12,ARID2,ARL11,ARL4C,ARL6IP5,ARRB2,ASNS,ATF3,ATP1A1,ATP1A2,ATP1A3,ATP1B1,ATP5F1B,ATP5F1D,ATP5IF1,ATP6V1E1,ATRX,AXIN2,BACE2,BAG6,BAP1,BCAS3,BCL10,BLM,BMI1,BMP2,C8B,CA9,CADM1,CALU,CAPRIN1,CARM1,CAV1,CAVIN1,CBX2,CCDC…	433
Embryonic Development, Organ Development, Organismal Development, Skeletal and Muscular System Development and Function, Tissue Development	Formation of muscle	7,30E-18	ACTA1,ACTC1,ACTG1,ACTN2,ALDH1A2,ALOX12,BMP2,BMP5,BMP7,CALR,CAMK2D,CAPZB,CASP1,CASQ2,CAV1,CAV3,CCNA2,CDH2,COL11A1,CREBBP,CXCR4,DAAM1,DTNBP1,DYSF,EN2,EP300,F2,FGFR2,FHL1,FHL2,FHL3,FKBP1A,FMOD,FN1,FOXC1,FXR1,GATA6,GJA1,GSC,HAS2,HDAC4,Hmga2,HOXD10,HOXD9,HSP90AA1,IGF2,IGFBP5,ISL1,ITGA5,JPH2,JUN,KLHL41,KRT17,KRT8,LAMA1,LAMA5,LAMB2,LEF1,LEMD3,LUC7L,MAP2K1,MAPK12,MAPK14,MMP14,MMP2,MOV10L1,MSGN1,MYH7,MYH9…	122
Cell Death and Survival	Cell viability	2,44E-17	ADAMTS1,ADAR,ADIPOR1,ADK,ADORA2A,AFAP1L2,AGR2,AGRN,AK1,AK3,ALOX12,APOB,APOD,AQP3,ASF1A,ASNS,ATF3,ATG3,ATG4B,ATG5,ATP1A2,ATP5PD,ATRX,BCAP31,BCKDK,BCL10,BHLHE40,BLM,BMI1,BMP2,BMP5,BMP6,BMP7,BRD7,BTC,C3,C5,CA9,CADM1,CALR,CAMK2D,CASP1,CAV1,CCNA2,CCNB1,CCND1,CCND2,CCNG1,CCNI,CD151,CD81,CDC40,CDC7,CDH2,CDH5,CDK11A,CEACAM5,CEBPD,CES1,CHCHD6,CHD4,CKS1B,CLDN3,CLDN4,CLU,COMP,CREBBP,CTGF,CXCR4,CYBA,CYR61,DC…	340
Cancer, Organismal Injury and Abnormalities	Thoracic neoplasm	4,39E-17	ABCC4,ACIN1,ACP5,ACTA2,ACTN1,ACTN2,ACVR1B,ADAMTS1,ADCY2,ADIPOR1,ADORA2A,AGO1,AGR2,AGRN,AHNAK,AK2,AKR1B1,ALCAM,ALDOA,ALDOC,ALG1,ALOX12,ALOX5,ANGPTL3,ANXA2,ANXA3,APOA1,APOB,APOD,AQR,ARHGEF12,ARID2,ARL11,ARL4C,ARL6IP5,ARRB2,ASNS,ATF3,ATP1A1,ATP1A2,ATP1A3,ATP1B1,ATP5F1B,ATP5F1D,ATP5IF1,ATP6V1E1,ATRX,AXIN2,BACE2,BAG6,BAP1,BCAS3,BCL10,BLM,BMI1,BMP2,C8B,CA9,CADM1,CALU,CAPRIN1,CARM1,CASP1,CAV1,CAVIN1,CBX…	435
Organismal Survival	Perinatal death	4,50E-17	ACTG1,ADAMTS1,AGRN,ANGPTL3,ARRB2,ASCL1,ATG3,ATG5,ATOH1,ATP1A2,ATP1A3,ATP2A1,B3GNT5,BAG6,BCL10,BLOC1S2,BMP1,BMP7,CAPRIN1,CARM1,CBX2,CBX4,CCND1,CEBPD,CEBPG,CHRNA1,CHRNG,CITED2,CLDN1,CLDN5,COL2A1,COL5A2,CPLX2,CREBBP,CTGF,CTNNBIP1,CXCL14,CXCR4,CYP11A1,CYP26A1,CYP26B1,DCN,DHRS3,DLX2,DLX5,DMRT2,DMRTA2,DVL2,EDNRA,EGR2,EHD1,ELAVL3,ELOVL1,ELOVL4,EN1,F10,F2,F3,FANCD2,FEZF1,FGF10,FGFR2,FKBP1A,FNDC3B,FOXB1,F…	163
Digestive System Development and Function	Development of digestive system	7,12E-17	ACVR1,ADAR,AGR2,ALDH1A2,ANKRD11,ATF3,ATOH1,ATP1B1,AXIN2,BMP2,BMP5,BMP7,CADM1,CCND2,CHD7,CHD8,CITED2,CLDN5,CLU,COL2A1,CREBBP,CTCF,CYP26A1,CYP26B1,DCN,DHRS3,DLX1,DLX2,DLX5,DLX6,EP300,FAM20A,FAM20C,FGF10,FGF8,FGFR2,FN1,FOXA2,FOXC1,FZD1,GABRP,GATA1,GATA3,GATA6,GDF11,GJA1,GLI3,GRHL3,GSC,GSKIP,HDAC2,HOXA5,HOXC13,HSPB1,ILDR2,INSM1,ISL1,ITGA5,ITGB4,JUN,KRT18,KRT8,LAMA5,LAMB1,LEF1,LIMK2,MAPK14,MMP14,MMP2,…	123
Embryonic Development, Organismal Development	Morphogenesis of embryo	7,27E-17	AKTIP,ALDH1A2,ATP6AP2,BAG6,BMP2,BMP7,CHD7,CITED2,CLDN5,COL2A1,CRABP2,CREBBP,CTNNBIP1,CYP26B1,DHRS3,DLX5,DLX6,DVL2,EN1,FGF10,FGF8,FREM2,FZD1,GDF11,GDF3,GJA1,GLI3,HDAC2,HOXA10,HOXA11,HOXA2,HOXC11,HOXD10,HOXD11,HOXD12,HOXD9,Irx5,ISL1,JUN,LAMA5,LEF1,LMX1B,LNPK,MAB21L2,MMP14,MSX2,MYC,NIPBL,NOTCH1,NPNT,OSR1,PCSK5,PITX2,PKDCC,PRRX1,RDH10,ROR2,RRAS2,RSPO2,SALL1,SALL3,SETD2,SFRP2,SIX1,SIX2,SMARCA4,STIL,TB…	84
Organismal Development, Organismal Injury and Abnormalities	Abnormal morphology of thoracic cavity	9,25E-17	ACACB,ACADL,ACTC1,ALDH1A2,ARHGDIA,ARHGDIB,ARHGEF12,ARRB2,ATG5,ATP2A1,BSCL2,BTC,CALR,CARM1,CASQ2,CAV1,CAV2,CAV3,CCNB2,CCND1,CCND2,CD36,CD81,CDH2,CDH5,CEBPG,CITED2,CKM,CLEC4E,CLU,CNOT3,COL2A1,CREBBP,CTGF,CXCR4,CYP1A1,CYP26A1,DCN,DHRS3,DMRT2,DUSP8,DVL2,EDNRA,EFNB2,ELP1,EP300,F2,F3,FAM20A,FGF10,FGF8,FGFR2,FGFR4,FKBP1A,FLRT2,FMOD,FN1,FSTL1,FUBP1,FUT8,FXR1,G6PD,GATA1,GATA2,GATA5,GATA6,GBX2,GJA1,GPX7,HA…	163
Nervous System Development and Function	Development of central nervous system	9,55E-17	ACVR1,ADORA2A,AKTIP,ALDH1A2,ALDH3A2,ALDH5A1,ANK3,ASCL1,ASPM,ATOH1,ATRX,B3GNT5,BAG6,BBS4,BHLHE22,BLOC1S2,BMP2,BMP5,BMP7,BPTF,BTC,CCKAR,CCND1,CCND2,CDH2,CELSR1,CHD7,CHD8,CHRD,CITED2,COL2A1,CREM,CTNNBIP1,CXCR4,CYP26A1,DBI,DDIT4,DLL1,DLX1,DLX2,DLX5,E2F4,EBF2,EGR1,EGR2,EIF2B1,ELP1,EN1,EN2,EOMES,ERCC2,EZH2,EZR,F3,FANCD2,FEZF1,FGF8,FGFR2,FOXA2,FOXB1,FOXC1,FOXG1,FOXQ1,FUBP1,GALNS,GBX2,GFAP,GLI3,GNAO1,GRH…	181
Cancer, Organismal Injury and Abnormalities, Respiratory Disease	Lung cancer	1,40E-16	ABCC4,ACIN1,ACTA2,ACTN1,ACTN2,ACVR1B,ADAMTS1,ADCY2,ADIPOR1,ADORA2A,AGO1,AGRN,AHNAK,AK2,ALCAM,ALDOA,ALDOC,ALG1,ALOX12,ALOX5,ANGPTL3,ANXA2,ANXA3,APOA1,APOB,APOD,AQR,ARHGEF12,ARID2,ARL11,ARL4C,ARRB2,ASNS,ATF3,ATP1A1,ATP1A2,ATP1A3,ATP1B1,ATP5F1B,ATP5F1D,ATP5IF1,ATP6V1E1,ATRX,AXIN2,BACE2,BAG6,BAP1,BCAS3,BCL10,BLM,BMI1,BMP2,C8B,CA9,CADM1,CALU,CAPRIN1,CARM1,CAV1,CAVIN1,CBX2,CCDC3,CCKAR,CCNA2,CCNB1,CCNB2…	416
Cell Death and Survival	Apoptosis of tumor cell lines	2,34E-16	AATF,ABCE1,ACVR1B,ADGRL2,ADORA2A,AHSA1,AKR1B1,ALCAM,ALOX12,ALOX5,ANXA2,AP2M1,API5,ARHGDIA,ARL11,ARRB2,ASNS,ATF3,ATG5,ATP2A1,BAG6,BAP1,BBS4,BCAP31,BCL10,BHLHE40,BLM,BMI1,BMP2,BMP6,BMP7,BOK,BUB3,C5,CALR,CAMK2N2,CAPNS1,CARD14,CASP1,CAV1,CBX2,CCDC80,CCNA1,CCNB1,CCND1,CCNE1,CCNG1,CDC25A,CDC6,CDC7,CDCP1,CDK9,CEBPD,CES1,CFH,CKS1B,CLU,CNN2,COX5A,COX6B1,CRABP2,CREBBP,CREM,CSTB,CTCF,CTGF,CXCR4,CYP26A1,CYP2…	304
Neurological Disease, Skeletal and Muscular Disorders	Neuromuscular disease	2,39E-16	A2M,ACAT1,ACP1,ACTN2,ADCY2,ADORA2A,ADRB3,AGRN,AHCY,AHCYL1,AK1,ALCAM,ALDH2,ALDH6A1,ALOX5,ANKRD11,ANXA2,AP1S2,APOA4,APOD,AQP1,ARHGDIB,ARL6IP5,ASCL1,ATP1B1,ATP2A1,ATP2B1,ATP5F1C,ATP5MG,ATP5PF,ATP5PO,ATP6AP2,ATP6V1A,ATP6V1E1,B3GNT2,BAG6,BCL7A,BHLHE40,BTC,C2orf40,C3,C5,CALR,CAPNS1,CAPZB,CASP1,CASQ2,CDH2,CETN2,CFB,CHRNA1,CHRND,CIRBP,CKB,CLU,COPE,COX7A2,CP,CPLX2,CTGF,CYP26B1,DAD1,DDX42,DHX16,DNAJA1,DNAJ…	229
Cellular Movement	Invasion of tumor cell lines	1,28E-15	A2M,ACAT1,ACTA2,ADAMTS1,AGR2,AHNAK,ALCAM,ANK3,ANKRD11,AQP8,ARHGDIA,ATF3,BARX2,BCL10,BMP2,BMP6,BMP7,BTC,CALR,CAPNS1,CAV1,CCNA1,CCNA2,CCND1,CD151,CD81,CDCP1,CDH2,CDK14,CES1,CFH,CHRD,CLDN3,CLDN4,CLDN7,CLU,COL11A1,COL2A1,CTCF,CTGF,CTNNBIP1,CTSH,CTSZ,CXCR4,CYP2J2,CYR61,DCN,DGKA,DUSP6,DVL2,EGR1,ELF3,ETV4,ETV5,EYA3,EZH2,EZR,F11R,F2,FGF10,FGF8,FGFR2,FGFR4,FHIT,FHL2,FN1,FOXC1,FSCN1,FUT8,GATA3,GBP1,GNAI3,G…	201
Cancer, Organismal Injury and Abnormalities	Advanced stage tumor	1,48E-15	ABRAXAS1,ACP5,ACTA2,ADAMTS1,ADAR,ADRB3,AGR2,ALCAM,ALDH1A2,ALDH5A1,ALOX5,AMBP,ANGPTL2,ANK3,ANXA2,AOC3,APOA1,AQP1,AQP8,ARL4C,ARRB2,ATF3,AXIN2,BCL10,BMP1,BMP2,BMP6,BMP7,BNC1,C3,C5,CA9,CALR,CALU,CASP1,CAV1,CCDC80,CCNA1,CCND1,CCND2,CD151,CD36,CD81,CDC25A,CDCP1,CDH17,CDH2,CDH6,CEACAM5,CEBPD,CFH,CIP2A,CLDN3,CLDN4,CLU,COLEC12,CRABP2,CRYZ,CTGF,CTHRC1,CTSH,CTSZ,CXCR4,CYP26A1,CYR61,DLGAP5,DLX2,DPYD,DSG2,DUS…	257
Embryonic Development, Organismal Development	Morphogenesis of head	1,53E-15	AKTIP,ALDH1A2,ANKRD11,AQP1,ATOH1,ATP6AP2,BBS4,BHLHE22,BMP7,CDH2,CELSR1,CHD7,CLDN5,COL11A1,COL2A1,COL5A1,COL5A2,CTHRC1,CYP26B1,DLX5,DLX6,DVL2,EZR,FANCD2,FGF10,FGF8,FGFR2,FN1,FOXA2,FOXG1,FOXI1,FRZB,GATA2,GATA3,GBX2,GDF11,GJB6,GLI3,GRHL3,GSC,GSX2,HESX1,HOXA2,HOXC13,Irx5,ITGA5,LEF1,LIMK2,LMX1B,LRIG3,MAB21L1,MAB21L2,MED12,MMP2,MSX2,MYC,NEUROD1,NEUROD4,NIPBL,NR2E1,OSR1,OTX1,OTX2,PAX6,PAX9,PITX2,PRRX1,R…	84
Tissue Morphology	Quantity of cells	1,54E-15	A2M,ACAT1,ADAMTS1,ADORA2A,AGR2,AGRN,ALCAM,ALDH1A2,ALDH2,ALOX5,AMBP,ANK3,AOC3,APOA1,APOA4,APOB,APOD,AQP1,ARHGDIA,ARHGDIB,ASCL1,ATF3,ATG5,ATOH1,ATP6AP2,ATRX,B3GNT5,BAP1,BCL10,BHLHE40,BHMT,BLM,BLOC1S2,BMP2,BMP6,BMP7,BSCL2,BTC,C3,C5,C6,CA9,CADM1,CALR,CAMK2D,CAPNS1,CAPZB,CARM1,CASP1,CAV1,CAV2,CBFA2T3,CCDC3,CCKAR,CCNA2,CCNB1,CCNB2,CCND1,CCND2,CCNE1,CCNG1,CD151,CD36,CD63,CD81,CDC25A,CDH17,CES1,CFH,CHD7,…	408
Organismal Development	Growth of organism	1,65E-15	ACSS1,ACVR1,ACVR1B,ADAMTS1,ADAR,AGO1,AMD1,ANKRD11,APOA1,AQP1,ASCL1,ASPM,ATG5,ATOX1,ATRX,BHMT,BLM,BMI1,BMP2,BMP6,BMP7,BTC,CBX2,CCND1,CD36,CD81,CDC7,CDH5,CDK11A,CEBPD,CHD8,CHRD,CITED2,CLU,CPB2,CSNK1D,CTCF,CTNNBIP1,CTR9,CXCL14,DAO,DBI,DCT,DHX15,DLD,DLL1,DMRTA2,EFNB2,EIF4A1,EN1,EOMES,EP300,ERCC2,ESPL1,EZH2,F2,F3,FANCD2,FGF10,FGF8,FGFR2,FGFR4,FN1,FOXA2,FOXB1,FOXG1,FUT8,G6PC,G6PD,GALNS,GATA3,GBX2,GIGYF…	212
Embryonic Development, Organ Development, Organismal Development, Tissue Development	Development of sensory organ	1,79E-15	ADAMTS18,ADORA2A,AKTIP,ALDH1A2,ANGPTL3,AP1S2,APOB,AQP1,ASCL1,ATG5,ATOH1,BBS4,BMP2,BMP5,BMP6,BMP7,BNC1,CCND1,CDH5,CEBPD,CELSR1,CFH,CHD7,COL11A1,COL2A1,COL5A1,COL5A2,CP,CPAMD8,CSTB,CTHRC1,CXCL14,CYP26B1,DLL1,DLX1,DLX2,DLX5,DLX6,DSC1,DVL2,EBF2,EGR1,ELOVL4,EOMES,FGF10,FGF8,FGFR2,FMOD,FOXC1,FOXG1,FOXI1,FREM2,FRZB,GALNS,GATA2,GATA3,GBX2,GCGR,GDF11,GDF3,GDF6,GJB6,GLI3,GNAO1,GRHL3,GSC,HES5,HES6,HESX1,HIP…	158
Cancer, Organismal Injury and Abnormalities	Secondary tumor	1,80E-15	ABRAXAS1,ACP5,ACTA2,ADAMTS1,ADAR,AGR2,ALCAM,ALDH5A1,ALOX5,AMBP,ANGPTL2,ANK3,ANXA2,AOC3,APOA1,AQP1,AQP8,ARRB2,ATF3,AXIN2,BMP2,BMP7,C3,C5,CA9,CALR,CALU,CASP1,CAV1,CCDC80,CCNA1,CCND1,CCND2,CD151,CD36,CD81,CDC25A,CDCP1,CDH17,CDH2,CDH6,CEACAM5,CEBPD,CLDN3,CLDN4,CLU,COLEC12,CRABP2,CRYZ,CTGF,CTHRC1,CTSH,CTSZ,CXCR4,CYP26A1,CYR61,DLGAP5,DLX2,DPYD,DSG2,DUSP6,EDNRA,EGFL7,EIF4A1,EN1,EPB41L3,ERCC2,ESPL1,EZH2,…	234
Cardiovascular System Development and Function, Organ Morphology, Organismal Development	Morphology of heart	1,83E-15	ABCC4,ACACB,ACADL,ACTC1,ADK,ADORA2A,ADRB3,ALDH1A2,APOB,ARHGEF12,ATF3,BSCL2,BTC,CALR,CAMK2D,CAPZB,CASQ2,CAV1,CAV3,CCNA2,CCND1,CCND2,CD36,CDH2,CDH5,CDK9,CITED2,CKM,CLEC4E,CLU,CNMD,CNOT3,COL2A1,COL9A2,CPT1A,CREM,CTGF,CTSC,CXCR4,CYP26A1,CYP2J2,DHRS3,DTNBP1,DUSP5,DUSP6,DUSP8,DVL2,EDNRA,EEF1D,EFNB2,ELP1,ENDOG,EP300,F2,F3,FABP3,FBXO32,FGF8,FHL2,FKBP1A,FLRT2,FMOD,FN1,FUBP1,FXR1,G6PD,GATA2,GATA5,GATA6,GDF…	172
Cardiovascular System Development and Function, Organismal Development	Angiogenesis	2,13E-15	ACP1,ACVR1,ADAMTS1,ADORA2A,AGO1,AKR1B1,ALCAM,ALDH1A2,ALOX12,AMOT,Ang4,ANGPTL2,ANGPTL3,ANXA2,ANXA3,AOC3,AP1S2,AP3S2,AP4E1,APOA1,APOB,AQP1,ARHGDIA,ATF3,ATP5F1B,ATP5IF1,BMP2,BMP6,BTC,C3,C5,C6,CALR,CAPNS1,CASP1,CAV1,CAV2,CBX2,CCND1,CCNE1,CCNE2,CD151,CD36,CD63,CDH2,CDH5,CFB,CHD7,CITED2,CNMD,COL1A2,COL5A1,COMP,CREBBP,CTCF,CTGF,CTSH,CXCL14,CXCR4,CYBA,CYR61,DAAM1,DCN,DCTN5,DDAH1,DGKA,DLL1,DRAP1,E2F8,EDNR…	242
Cancer, Organismal Injury and Abnormalities, Renal and Urological Disease	Urinary tract cancer	2,18E-15	ACACB,ACAT1,ACVR1B,ADCY2,ADORA2A,ADRB3,AEBP2,AGXT2,AHNAK,ALAD,ALAS2,ALDH5A1,AMBP,ANXA2,AP5M1,APOD,ARHGAP21,ARHGEF10,ARID2,ASNS,ASPM,ATF3,ATP1A2,ATP1B1,ATP2A1,ATP2B1,ATP5MF,ATRX,ATXN2L,AXIN2,BAP1,BCAS3,BHLHE40,BLM,BLVRB,BMP6,BPGM,BRD7,CA9,CADM1,CALR,CAV1,CAVIN1,CBX2,CCNA1,CCND1,CCND2,CCNE2,CD276,CDC34,CDC42EP3,CDC6,CDC7,CDCP1,CDH5,CDH6,CFH,CHD4,CHRNA1,CHRND,CHRNG,CLDN4,CLU,COL9A1,COX6A1,COX6B1,CPB…	330
Cardiovascular System Development and Function, Embryonic Development, Organ Development, Organismal Development, Tissue Development	Cardiogenesis	2,48E-15	ACTC1,ACTG1,ACTN2,ACVR1,ALDH1A2,AP3S2,AP4E1,ARID2,BMP2,BMP5,BMP7,CALR,CAMK2D,CAPNS1,CASQ2,CAV1,CAV3,CCNA2,CCND1,CCND2,CHD7,CITED2,CNMD,COL11A1,COL2A1,COL5A1,CXCR4,CYP26A1,CYR61,DAAM1,DCTN5,DHRS3,DLL1,DRAP1,DTNBP1,DUSP6,DUSP8,DVL2,EDNRA,ELP1,EN2,ENDOG,EP300,FGF8,FGFR2,FHL1,FKBP1A,FLRT2,FN1,FOXA2,FOXC1,FREM2,FZD1,GATA3,GATA5,GATA6,GDF11,GJA1,GLI3,GSC,GSK3A,HAS2,HDAC2,HDAC4,HECTD1,HMOX1,HSD17B7,HSPB…	148
Cancer, Organismal Injury and Abnormalities	Extraadrenal retroperitoneal tumor	5,50E-15	A2M,ABCC4,ABCD3,ABCD4,ABTB2,ACACB,ACAT1,ACIN1,ACP7,ACSF2,ACTN2,ACTR3,ACVR1B,ADAMTS1,ADAMTS18,ADAP1,ADAR,ADCY2,ADORA2A,ADRB3,AEBP2,AFAP1L2,AGR2,AGXT2,AHNAK,AKR1B1,ALAS2,ALDH5A1,ALDOA,ALOX12,AMBP,AMD1,AMOT,ANKRD11,ANXA2,AP4E1,AP5M1,API5,APOB,APOD,ARHGAP21,ARHGEF10,ARHGEF12,ARID2,ARPC1B,ASB12,ASNS,ASPM,ATP11C,ATP1A2,ATP2A1,ATP2B1,ATP5MF,ATP6V0D1,ATRX,ATXN2L,AXIN2,BACE2,BAP1,BHLHE40,BLM,BLVRB,BMP2,BM…	664
Cancer, Organismal Injury and Abnormalities	Advanced malignant tumor	6,14E-15	ABRAXAS1,ACP5,ACTA2,ADAMTS1,ADAR,ADRB3,AGR2,ALCAM,ALDH1A2,ALDH5A1,ALOX5,AMBP,ANGPTL2,ANK3,ANXA2,AOC3,APOA1,AQP1,AQP8,ARL4C,ARRB2,ATF3,AXIN2,BCL10,BMP2,BMP7,BNC1,C3,C5,CA9,CALR,CALU,CASP1,CAV1,CCDC80,CCNA1,CCND1,CCND2,CD151,CD36,CD81,CDC25A,CDCP1,CDH17,CDH2,CDH6,CEACAM5,CEBPD,CFH,CIP2A,CLDN3,CLDN4,CLU,COLEC12,CRABP2,CRYZ,CTGF,CTHRC1,CTSH,CTSZ,CXCR4,CYP26A1,CYR61,DLGAP5,DLX2,DPYD,DSG2,DUSP6,EDNRA,E…	254
Digestive System Development and Function	Development of gastrointestinal tract	7,12E-15	ACVR1,AGR2,ANKRD11,ATOH1,ATP1B1,AXIN2,BMP2,BMP5,BMP7,CHD7,CHD8,CLDN5,COL2A1,CREBBP,CYP26B1,DCN,DHRS3,DLX1,DLX2,DLX5,DLX6,EP300,FAM20A,FAM20C,FGF10,FGF8,FGFR2,FN1,FOXC1,FZD1,GABRP,GATA3,GDF11,GJA1,GLI3,GRHL3,GSC,GSKIP,HDAC2,HOXA5,HOXC13,ISL1,ITGA5,ITGB4,LAMA5,LAMB1,LEF1,LIMK2,MMP14,MSX2,NEUROD1,NIPBL,NKX2-2,NKX2-3,NKX3-1,NRP1,OSR1,PAX6,PAX9,PDGFA,PITX2,PKDCC,PLG,PRRX1,SALL1,SESTD1,SFRP1,SFRP2,SFRP…	89
Infectious Diseases	Viral Infection	8,81E-15	ABCE1,ACACB,ACTA2,ACTC1,ACTN1,ACTR3,ADAR,ADK,ADORA2A,ADRB3,AEBP2,AGO1,AHCYL1,AKTIP,ALOX12,ALOX5,ANXA2,AP2M1,AP3M1,APOA1,APOB,AQR,ARGLU1,ARHGAP21,ARHGDIB,ARHGEF12,ARHGEF19,ARL16,ARL4C,ARPC1A,ARPC1B,ARPC3,ARPC5,ASF1A,ATG4B,ATG5,ATOX1,ATP1A2,ATP5F1B,ATP5IF1,ATP6AP2,ATP6V0D1,ATP6V1A,ATP6V1G1,ATRX,BAG6,BMP1,BMP2,BTF3,C3,C5,CACNG1,CARD14,CAV1,CAV2,CCDC134,CCNA2,CD36,CD63,CD81,CDC40,CDC42EP3,CEBPD,CES1,…	358
Cardiovascular System Development and Function	Morphogenesis of cardiovascular system	9,46E-15	ACTC1,ACVR1,ALDH1A2,AMOT,ANGPTL3,ANXA2,APOB,ARID2,BMP2,BMP5,BMP7,CDH2,CHD7,CITED2,CLDN5,CNMD,COL11A1,COL2A1,COL5A1,CXCR4,CYP26A1,CYR61,DHRS3,DLL1,DVL2,EFNB2,ELP1,FGF10,FGF8,FGFR2,FKBP1A,FLRT2,FOXA2,FOXC1,FZD1,GATA3,GJA1,GSC,ISL1,JUN,KDM2A,Meis1,MMP2,MSX2,MYH7,MYL3,MYL7,NIPBL,NOTCH1,NR2F2,NRP1,NUS1,ODC1,PITX2,PRDM1,PRRX1,RXRA,SERPINF2,SFRP2,SIX1,SMARCA4,SMARCD3,SMO,STIL,STRA6,TBX2,TBXT,TFAP2A,TGFB…	80
Organismal Development	Development of genitourinary system	9,64E-15	ABCC4,ACOT13,ACVR1,ADAMTS1,AKR1B1,ALDH1A2,ANGPTL3,ANXA2,ANXA4,APOB,AQP1,AQP11,AQP8,ARHGDIA,ARHGDIB,ARHGEF12,ASPM,ATRX,BAG6,BBS4,BLM,BMP2,BMP5,BMP6,BMP7,BNC1,BPTF,BSCL2,BTC,CADM1,CAV1,CCNA1,CCND1,CCND2,CCNE2,CDC25A,CDH5,CDH6,CEBPD,Celf1,CHD7,CIP2A,CITED2,CREM,CSDE1,CTGF,CTNNBIP1,CXCL14,CXCR4,CYP11A1,CYP26A1,CYP26B1,D1Pas1,DNAJA1,DPP7,DSG2,E2F8,EDNRA,EEF2K,EGR1,EHD1,EIF3M,EIF4G3,EN1,ERF,ETV5,EXO1,E…	243
Organismal Injury and Abnormalities, Renal and Urological Disease	Renal lesion	1,03E-14	ACAT1,ACVR1B,ADCY2,ADORA2A,ADRB3,AEBP2,AGXT2,AHNAK,ALAS2,ALDH5A1,AMBP,ANXA2,AP5M1,APOD,AQP1,ARHGAP21,ARHGDIA,ARID2,ASNS,ASPM,ATP1A2,ATP1B1,ATP2A1,ATP2B1,ATP5MF,ATRX,ATXN2L,AXIN2,BAP1,BHLHE40,BLM,BLVRB,BMP6,BMP7,BPGM,BRD7,C3,CA9,CADM1,CAV1,CAVIN1,CCNA1,CCND1,CCND2,CCNE2,CD151,CD276,CDC34,CDC42EP3,CDC6,CDCP1,CDH5,CDH6,CHD4,CLDN4,CLU,COL9A1,COX6B1,CPB2,CPN1,CREM,CSTF1,CTCF,CYP1A1,CYR61,DAD1,DCN,DDX5…	294
Cancer, Organismal Injury and Abnormalities, Renal and Urological Disease	Renal tumor	1,08E-14	ACAT1,ACVR1B,ADCY2,ADORA2A,ADRB3,AEBP2,AGXT2,AHNAK,ALAS2,ALDH5A1,AMBP,ANXA2,AP5M1,APOD,ARHGAP21,ARID2,ASNS,ASPM,ATP1A2,ATP2A1,ATP2B1,ATP5MF,ATRX,ATXN2L,AXIN2,BAP1,BHLHE40,BLM,BLVRB,BMP6,BPGM,BRD7,CA9,CADM1,CAV1,CAVIN1,CCNA1,CCND1,CCND2,CCNE2,CD276,CDC34,CDC42EP3,CDC6,CDCP1,CDH5,CDH6,CHD4,CLDN4,CLU,COL9A1,COX6B1,CPB2,CPN1,CREM,CSTF1,CTCF,CYP1A1,CYR61,DAD1,DCN,DDX5,DIEXF,DLGAP5,DLX1,DLX6,DMTN,DNAJC…	278
Cardiovascular Disease, Cardiovascular System Development and Function, Organismal Injury and Abnormalities, Tissue Morphology	Abnormal morphology of blood vessel	1,19E-14	ACTA2,ADORA2A,AMOT,ARHGDIA,BCAM,BMP1,BMP2,CD151,CDH5,CFH,CITED2,CLU,COL5A1,CREBBP,CXCR4,DDAH1,DLX1,DLX2,DLX5,E2F8,EDNRA,EFNB2,ELP1,FGF10,FGF8,FMOD,FN1,FOXA2,FXR1,G6PD,GATA6,GBX2,GFAP,GJA1,GPR180,GSC,HAS2,HMOX1,HOXA2,HOXD3,HPGD,HSD17B7,ISL1,ITGA5,JUN,KAT7,KLF5,LEF1,LMO2,LMX1B,LPL,LUM,MARK2,MFAP2,MMP14,MMP2,MUS81,MYC,NKX2-3,NOS1,NOS2,NOTCH1,NR2F2,NRP1,PITX2,PRDM1,PROC,PRRX1,RRM2B,RXRA,SDHD,SEMA3D,S…	82
Cardiovascular System Development and Function, Tissue Morphology	Morphology of blood vessel	1,48E-14	ACTA2,ADORA2A,AMOT,AOC3,ARHGDIA,BCAM,BMP1,BMP2,CD151,CDH5,CFH,CITED2,CLU,COL5A1,CREBBP,CXCR4,DDAH1,DLX1,DLX2,DLX5,E2F8,EDNRA,EFNB2,ELP1,F3,FGF10,FGF8,FMOD,FN1,FOXA2,FOXC1,FXR1,G6PD,GATA6,GBX2,GFAP,GJA1,GPR180,GSC,HAS2,HMOX1,HOXA2,HOXD3,HPGD,HSD17B7,ISL1,ITGA5,ITGB1BP1,JUN,KAT7,KLF5,LEF1,LMO2,LMX1B,LPL,LUM,MAPK14,MARK2,Meis1,MFAP2,MMP14,MMP2,MUS81,MYC,NKX2-3,NOS1,NOS2,NOTCH1,NR2F2,NRP1,PITX2,PPARG…	95
Cell Death and Survival	Cell viability of tumor cell lines	1,74E-14	ADAMTS1,ADK,ADORA2A,AGR2,AK1,AK3,ALOX12,AQP3,ASF1A,ASNS,ATF3,ATG3,ATG4B,ATG5,ATP1A2,ATP5PD,ATRX,BCKDK,BHLHE40,BLM,BMI1,BMP2,BMP5,BRD7,CA9,CADM1,CALR,CAMK2D,CASP1,CAV1,CCNA2,CCNB1,CCND1,CCND2,CCNG1,CD151,CD81,CDH2,CDK11A,CEACAM5,CEBPD,CES1,CHCHD6,CKS1B,CLDN3,CLDN4,CLU,CTGF,CXCR4,CYBA,DCT,DCUN1D5,DGKA,DHX38,DHX8,DUSP5,DUSP6,DYRK3,EBNA1BP2,EEF2K,EGR1,EIF4A1,ELF3,ELOVL1,EN1,EP300,ERCC2,EWSR1,EZH2,FBX…	230
Cancer, Organismal Injury and Abnormalities, Renal and Urological Disease	Renal cancer	1,87E-14	ACAT1,ACVR1B,ADCY2,ADORA2A,ADRB3,AEBP2,AGXT2,AHNAK,ALAS2,ALDH5A1,AMBP,ANXA2,AP5M1,APOD,ARHGAP21,ARID2,ASNS,ASPM,ATP1A2,ATP2A1,ATP2B1,ATP5MF,ATRX,ATXN2L,AXIN2,BAP1,BHLHE40,BLM,BLVRB,BMP6,BPGM,BRD7,CA9,CADM1,CAV1,CAVIN1,CCNA1,CCND1,CCND2,CCNE2,CD276,CDC34,CDC42EP3,CDC6,CDCP1,CDH5,CDH6,CHD4,CLDN4,CLU,COL9A1,COX6B1,CPB2,CPN1,CREM,CSTF1,CTCF,CYP1A1,CYR61,DAD1,DCN,DDX5,DIEXF,DLGAP5,DLX1,DLX6,DMTN,DNAJC…	272
Embryonic Development, Nervous System Development and Function, Organ Development, Organismal Development, Tissue Development	Formation of brain	1,91E-14	ACVR1,AKTIP,ALDH1A2,ANK3,ASCL1,ASPM,ATOH1,ATRX,BAG6,BBS4,BHLHE22,BMP2,BMP5,BMP7,BPTF,BTC,CCKAR,CCND1,CCND2,CDH2,CHD7,CHD8,CHRD,COL2A1,CREM,CTNNBIP1,CXCR4,CYP26A1,DBI,DDIT4,DLL1,DLX1,DLX2,DLX5,E2F4,EBF2,EGR1,EGR2,ELP1,EN1,EN2,EOMES,EZH2,EZR,F3,FANCD2,FEZF1,FGF8,FGFR2,FOXA2,FOXB1,FOXC1,FOXG1,FOXQ1,GALNS,GBX2,GLI3,GNAO1,GSC,GSX2,H2AFY2,HDAC2,HES5,HESX1,HSD17B7,HSPB8,Irx5,KHDRBS1,LEF1,LHX5,LMX1B,MAP2…	144
Cellular Development, Cellular Growth and Proliferation, Connective Tissue Development and Function, Tissue Development	Cell proliferation of fibroblasts	2,04E-14	ACP1,ADIPOR1,ADORA2A,ALOX5,ANXA2,AQP1,ARHGEF12,ATF3,ATG5,BLM,BMI1,BMP2,BTC,CAV1,CBX2,CCDC80,CCNA2,CCNB1,CCND1,CCND2,CCNE1,CCNG1,CDC6,CIRBP,CITED2,COL14A1,CTGF,DCN,DDX5,DKC1,DSG2,EDNRA,EP300,ERF,ESPL1,EZH2,F2,FANCD2,FGF10,FN1,FNDC3B,FOXC1,GJA1,GNL3,GPI,GSTP1,HINT1,HMOX1,HS6ST2,HSPB1,IDH2,IGF2,IGFBP7,ITGA5,JUN,KDM5A,LUM,MAPK14,MCF2,MIF,MLH1,MMP2,MYBL2,MYC,MYCL,NDRG2,NDUFS4,NFYA,NPM1,PDGFA,PGAM2,PGK…	105
Cancer, Organismal Injury and Abnormalities, Renal and Urological Disease	Urinary tract tumor	2,09E-14	ACACB,ACAT1,ACVR1B,ADCY2,ADORA2A,ADRB3,AEBP2,AGXT2,AHNAK,ALAD,ALAS2,ALDH5A1,AMBP,ANXA2,AP5M1,APOD,ARHGAP21,ARHGEF10,ARID2,ASNS,ASPM,ATF3,ATP1A2,ATP1B1,ATP2A1,ATP2B1,ATP5MF,ATRX,ATXN2L,AXIN2,BAP1,BCAS3,BHLHE40,BLM,BLVRB,BMP6,BPGM,BRD7,CA9,CADM1,CALR,CAV1,CAVIN1,CBX2,CCNA1,CCND1,CCND2,CCNE2,CD276,CDC34,CDC42EP3,CDC6,CDC7,CDCP1,CDH5,CDH6,CFH,CHD4,CHRNA1,CHRND,CHRNG,CLDN4,CLU,COL9A1,COX6A1,COX6B1,CPB…	336
Cardiovascular Disease, Cardiovascular System Development and Function, Organ Morphology, Organismal Development, Organismal Injury and Abnormalities	Abnormal morphology of heart	2,31E-14	ACACB,ACADL,ACTC1,ALDH1A2,ARHGEF12,BSCL2,BTC,CALR,CASQ2,CAV1,CAV3,CCND1,CCND2,CD36,CDH2,CDH5,CITED2,CKM,CLEC4E,CLU,CNOT3,COL2A1,CXCR4,CYP26A1,DHRS3,DUSP8,DVL2,EDNRA,EFNB2,ELP1,EP300,F2,F3,FGF8,FKBP1A,FLRT2,FMOD,FN1,FXR1,G6PD,GATA2,GATA5,GATA6,GJA1,GPX7,HAS2,HDAC2,HMGCL,HMOX1,HSD17B7,HSPB8,HUWE1,IGF2,ISL1,ITPA,JPH2,JUN,KDM2A,KIFAP3,LASP1,LMO2,LOXL2,LRIG3,LUM,MBNL2,MKL1,MMP14,MMP2,MSX2,MUS81,MYC,NO…	110
Cellular Assembly and Organization, Cellular Function and Maintenance	Organization of cytoplasm	2,43E-14	A2M,ABCC4,ABCD3,ACP1,ACP2,ACTG1,ACTN1,ACTN2,ACTR3,ADAP1,ADORA2A,AGRN,AHNAK,AKTIP,ALDOA,AMOT,Ang4,ANK3,AQP1,ARHGAP18,ARHGAP21,ARHGDIA,ARHGEF19,ARHGEF2,ARL2,ARPC1A,ARPC3,ARPC5,ARRB2,ASCL1,ASPM,ATF3,ATL3,ATP2B1,ATP6V1D,Atp8b5,ATRX,BBS4,BCAS3,BCS1L,BLOC1S6,BLZF1,BMP2,BMP6,BMP7,C3,C5,CALR,CALU,CAMSAP2,CAPNS1,CAPRIN1,CAPZB,CAV1,CAV2,CAV3,CCKAR,CCNB1,CD81,CDH2,CDK9,CELSR1,CEP170,CEP350,CETN2,CGN,CHCHD10…	354
Digestive System Development and Function	Morphology of digestive system	2,90E-14	ABCC4,ABCD3,ACP2,ADAR,ADIPOR1,AGR2,ANGPTL3,APOA1,ASCL1,ATF3,ATG5,ATOH1,AXIN2,BCAM,BHMT,BMP1,BMP7,BSCL2,C3,CA9,CAV1,CBX2,CCDC3,CCKAR,CCND1,CCND2,CCNG1,CD36,CES1,CNOT3,CP,CREBBP,CTHRC1,CTNNBIP1,CXCL14,CYBRD1,CYP1A1,DCN,DECR1,DLX5,DPP7,DVL2,E2F4,EDNRA,EGR1,EIF3M,EWSR1,FABP2,FAM20A,FAM20C,FERMT1,FGA,FGF10,FGFR2,FGFR4,FGL1,FHIT,FOXA2,FUBP1,G6PC,G6PD,GATA1,GATA6,GCGR,GCNT3,GDF11,GNMT,GPX1,GREM2,GRHL3,G…	183
Cellular Growth and Proliferation, Connective Tissue Development and Function, Tissue Development	Proliferation of connective tissue cells	3,84E-14	ACP1,ADAR,ADIPOR1,ADORA2A,ALDH3A2,ALOX5,ANXA2,AQP1,ARHGEF12,ATF3,ATG5,ATOH1,BLM,BMI1,BMP2,BMP6,BTC,CAPNS1,CAV1,CBX2,CCDC80,CCNA2,CCNB1,CCND1,CCND2,CCNE1,CCNG1,CDC6,CIRBP,CITED2,COL14A1,CTCF,CTGF,CTHRC1,CYR61,DCN,DDX5,DKC1,DSG2,EDNRA,EFNB2,EP300,ERF,ESPL1,EWSR1,EZH2,F2,FANCD2,FERMT1,FGF10,FGF8,FGFR2,FLI1,FN1,FNDC3B,FOXC1,GATA1,GATA3,GJA1,GLI3,GNL3,GPI,GRHL3,GSTP1,HAS2,HINT1,HMOX1,HOXA10,HOXA5,HS6S…	159
Cellular Movement	Cell movement of tumor cell lines	5,43E-14	A2M,ACP1,ACTA2,ACTN1,AGR2,AHNAK,ALCAM,ALOX12,ANXA2,AP2M1,AQP8,ARHGAP21,ARHGDIB,ARL4C,ARPC1B,ARRB2,ASCL1,ASNS,ATF3,BCAM,BCL10,BMI1,BMP2,BMP6,BMP7,C3,C5,CA9,CALR,CALU,CAPNS1,CAV1,CCND1,CD151,CD36,CD81,CDCP1,CDH2,CDH5,CDK14,CIP2A,CLDN3,CLDN4,CLDN7,CLU,COL11A1,CTGF,CTNNBIP1,CTSH,CTSZ,CXCL14,CXCR4,CYP2J2,CYR61,DCN,DUSP5,DUSP6,DVL2,EGFL6,EGR1,ETV4,ETV5,EYA3,EZH2,EZR,F11R,F2,F3,FGA,FGF10,FGF8,FGFR2,FHIT…	240
Cancer, Organismal Injury and Abnormalities	Advanced malignant solid tumor	5,70E-14	ABRAXAS1,ACP5,ACTA2,ADAMTS1,ADAR,AGR2,ALDH1A2,ALDH5A1,ALOX5,ANGPTL2,ANK3,ANXA2,AOC3,APOA1,AQP8,ARL4C,ATF3,BCL10,BMP7,BNC1,C3,C5,CA9,CALU,CASP1,CAV1,CCNA1,CCND1,CCND2,CD151,CD36,CDH17,CDH2,CDH6,CEACAM5,CEBPD,CFH,CIP2A,CLDN3,CLDN4,CLU,COLEC12,CRABP2,CRYZ,CTGF,CTSZ,CXCR4,CYR61,DLGAP5,DPYD,DSG2,DUSP6,EGFL7,EIF4A1,EN1,EPB41L3,ERCC2,ESPL1,EZH2,F10,F2,FDPS,FEZF1,FGF8,FGFR2,FGFR4,FGG,FGR,FKBP1A,FLRT2,FN1…	186
Embryonic Development, Organ Development, Organismal Development, Skeletal and Muscular System Development and Function, Tissue Development	Development of striated muscle	7,45E-14	ACTC1,ALDH1A2,ALOX12,BMP2,BMP5,BMP7,CAV1,CCNA2,COL11A1,DAAM1,EN2,EP300,FGFR2,FKBP1A,FOXC1,GATA6,GJA1,GSC,HDAC4,HOXD10,HOXD9,IGFBP5,ISL1,JPH2,JUN,LEF1,LUC7L,MAPK14,MSGN1,MYH7,MYH9,MYL3,MYL6,MYLPF,MYOG,MYT1,NOS2,NOTCH1,NR2F2,PAX7,PDGFA,PITX2,PLEC,RBP4,RXRA,SIN3B,SIRT2,SIX1,SLIT3,STRA6,SVIL,TAZ,TBX2,TGFB1,TNNC1,TNNI1,TNNT2,TPM1,Tpm1,VIM,WT1	61
Cancer, Cell Death and Survival, Organismal Injury and Abnormalities, Tumor Morphology	Cell death of osteosarcoma cells	9,40E-14	AQR,CRNKL1,EBNA1BP2,EIF3F,FAU,ISCU,KPNB1,MYB,NAPA,NUP88,NXF1,POLR2H,PSMA5,PSMC1,PUF60,RBM8A,RPL11,RPL13,RPL13A,RPL19,RPL27,RPL35,RPL35A,RPL37,RPL5,RPL6,RPL7,RPL7A,RPL9,RPLP0,RPS11,RPS16,RPS24,RPS27A,Rps3a1,RPS7,SF3A1,SF3B1,SF3B2,SF3B3,SNRPA1,SNRPD3,TOPBP1,TTK,U2AF2,VDAC2	46
Cellular Assembly and Organization, Cellular Function and Maintenance	Organization of cytoskeleton	9,70E-14	A2M,ABCC4,ACP1,ACTG1,ACTN1,ACTN2,ACTR3,ADAP1,ADORA2A,AGRN,AHNAK,ALDOA,AMOT,Ang4,ANK3,AQP1,ARHGAP18,ARHGDIA,ARHGEF19,ARHGEF2,ARL2,ARPC1A,ARPC3,ARPC5,ARRB2,ASCL1,ASPM,ATF3,ATP2B1,ATP6V1D,ATRX,BBS4,BCAS3,BLOC1S6,BMP2,BMP6,BMP7,C3,C5,CALR,CALU,CAMSAP2,CAPNS1,CAPRIN1,CAPZB,CAV1,CAV3,CCKAR,CCNB1,CD81,CDH2,CDK9,CELSR1,CEP170,CEP350,CETN2,CGN,CHRNA1,CKB,CKM,CLU,CNN2,CPEB4,CSNK1D,CSRP1,CTGF,CTNND2,CUL4B,C…	326
Cardiovascular System Development and Function, Organismal Development	Vasculogenesis	1,20E-13	ACP1,ACVR1,ADAMTS1,ADORA2A,AKR1B1,ALCAM,ALDH1A2,ALOX12,AMOT,ANGPTL2,ANGPTL3,ANXA2,AP1S2,AP3S2,AP4E1,APOA1,APOB,ARHGDIA,ATF3,ATP5IF1,BMP2,BMP6,BTC,C3,C5,C6,CALR,CAPNS1,CASP1,CAV1,CAV2,CBX2,CCNE1,CCNE2,CD151,CD36,CD63,CDH2,CDH5,CFB,CHD7,CITED2,CNMD,COMP,CREBBP,CTGF,CXCL14,CXCR4,CYBA,CYR61,DAAM1,DCN,DCTN5,DDAH1,DGKA,DLL1,DRAP1,EDNRA,EFNB2,EGFL6,EGFL7,EGR1,ELP1,ESAM,F11R,F2,F3,FGF10,FGF8,FGFR2,FN1,Fo…	199
Cancer, Organismal Injury and Abnormalities	Lymphatic system tumor	1,47E-13	ACP5,ACTG1,ADAR,ADORA2A,ADRB3,AFAP1L2,AGR2,AHNAK,ALDH5A1,ALOX12,ALOX5,AMOT,ANK3,ANXA11,ANXA2,ANXA4,AOC3,ARID2,ARL11,ARL6IP5,ATF3,ATG5,ATP1A2,ATP1B1,ATP6V1E1,BAP1,BCL10,BCL7A,BLM,BMI1,BRD3,BSCL2,C3,CADM1,CASP1,CAV1,CAV2,CAV3,CAVIN2,CBFA2T3,CBX2,CBX4,CCNA2,CCNB1,CCNB2,CCND1,CCND2,CD151,CD36,CD63,CDC123,CDC23,CDC34,CDC42EP3,CDK9,CEBPD,CELF2,CELSR1,CEP135,CEP350,CHD4,CHD8,CHRD,CITED2,CLU,CNOT1,CNOT3,…	403
Cancer, Organismal Injury and Abnormalities, Respiratory Disease	Lung carcinoma	1,92E-13	ACIN1,ACTA2,ACTN1,ACTN2,ACVR1B,ADAMTS1,ADCY2,ADIPOR1,ADORA2A,AGO1,AGRN,AHNAK,AK2,ALCAM,ALDOA,ALDOC,ALG1,ALOX12,ANGPTL3,ANXA2,ANXA3,APOA1,APOB,APOD,AQR,ARHGEF12,ARID2,ARL11,ARL4C,ARRB2,ASNS,ATP1A1,ATP1A2,ATP1A3,ATP1B1,ATP5F1B,ATP5F1D,ATP5IF1,ATP6V1E1,ATRX,AXIN2,BACE2,BAG6,BAP1,BCAS3,BLM,BMI1,C8B,CA9,CADM1,CAPRIN1,CARM1,CAV1,CAVIN1,CBX2,CCDC3,CCKAR,CCNA2,CCNB1,CCNB2,CCND1,CCNE1,CCNE2,CCSAP,CDC42EP3…	367
Organismal Injury and Abnormalities	Growth of lesion	2,20E-13	ABCC4,ACAT1,ADAMTS1,ADORA2A,AFAP1L2,AHCY,AKR1B1,ALCAM,ALOX5,ANXA2,AOC3,APOA1,ARL6IP5,ARRB2,ATF3,BAMBI,BMI1,BMP2,BMP6,BMP7,BTC,CA9,CALR,CAPNS1,CASP1,CAV1,CCNA1,CCND1,CCNE1,CD151,CD276,CD36,CDH17,CDH5,CKS1B,CLDN4,CLU,COX17,CRABP2,CREBBP,CREM,CTGF,CTNND2,CTSZ,CXCL14,CXCR4,CYBA,CYR61,DCN,DCT,DUS2,DVL2,EFNB2,EGFL6,EGFL7,EGR1,EIF2B1,EIF3F,EIF4B,ENTPD1,EP300,EZH2,EZR,F2,F3,FBXL17,FEZF1,FGA,FGF8,FGFR2,FG…	217
Cancer, Organismal Injury and Abnormalities	Metastatic solid tumor	2,20E-13	ABRAXAS1,ACP5,ACTA2,ADAMTS1,ADAR,AGR2,ALDH5A1,ALOX5,ANGPTL2,ANK3,ANXA2,AOC3,APOA1,AQP8,ATF3,C3,C5,CA9,CALU,CASP1,CAV1,CCNA1,CCND1,CCND2,CD151,CD36,CDH17,CDH2,CDH6,CEACAM5,CEBPD,CLDN3,CLDN4,CLU,COLEC12,CRABP2,CRYZ,CTGF,CTSZ,CXCR4,CYR61,DLGAP5,DPYD,DSG2,DUSP6,EGFL7,EIF4A1,EN1,EPB41L3,ERCC2,ESPL1,EZH2,F10,F2,FDPS,FEZF1,FGF8,FGFR2,FGFR4,FGG,FGR,FKBP1A,FLRT2,FN1,FRY,GATA6,GLUL,GREM2,GSTM3,GSTP1,HAX1,H…	165
Gastrointestinal Disease, Hepatic System Disease, Organismal Injury and Abnormalities	Liver lesion	2,45E-13	A2M,ABCC4,ABCD4,ABCF2,ABHD12B,ABRAXAS1,ABTB2,ACACB,ACAT1,ACAT2,ACER1,ACIN1,ACOT13,ACP1,ACP7,ACTA1,ACTA2,ACTC1,ACTG1,ACTN1,ACTN2,ACTR3,ACVR1,ACVR1B,ADAMTS1,ADAMTS18,ADAP1,ADAR,ADCY2,ADIPOR1,ADK,ADORA2A,ADRB3,AFAP1L2,AGRN,AGXT2,AHCY,AHCYL1,AHNAK,AHSA1,AIFM3,AK1,AK2,AKR1B1,AKTIP,ALAD,ALCAM,ALDH2,ALDH4A1,ALDH6A1,ALDH8A1,ALG1,ALKBH6,ALOX5,AMBP,AMDHD1,AMER2,AMOT,AMPD3,ANAPC10,ANAPC16,ANGPTL5,ANK3,ANKRA…	1373
Embryonic Development, Organismal Development, Tissue Development	Morphogenesis of embryonic tissue	2,66E-13	AKTIP,ALDH1A2,ATP6AP2,BAG6,BMP2,BMP7,CITED2,CLDN5,CTNNBIP1,DHRS3,DVL2,FGF10,FGF8,FZD1,GDF11,GLI3,HOXA11,HOXA2,HOXD11,Irx5,ISL1,JUN,LAMA5,MMP14,MSX2,MYC,NIPBL,NOTCH1,NPNT,OSR1,ROR2,RRAS2,SALL1,SETD2,SFRP2,SIX1,SIX2,SMARCA4,TBX2,TBXT,TFAP2A,TGFB1,TGFB3,TGFBR2,THBS1,TIMP2,WNT11,WNT4,WNT5A,WNT7B,WNT9B,WT1	52
Hematological Disease, Immunological Disease	Lymphoproliferative disorder	2,79E-13	ACP5,ACTG1,ADAR,ADORA2A,ADRB3,AFAP1L2,AHNAK,ALDH5A1,ALOX12,ALOX5,AMOT,ANK3,ANXA11,ANXA2,ANXA4,AOC3,ARID2,ARL11,ARL6IP5,ATF3,ATG5,ATP1A2,ATP1B1,ATP6V1E1,BAP1,BCL10,BCL7A,BLM,BMI1,BRD3,BSCL2,C3,CADM1,CAV1,CAV2,CAV3,CAVIN2,CBFA2T3,CBX2,CBX4,CCNA2,CCNB1,CCNB2,CCND1,CCND2,CD151,CD36,CD63,CDC123,CDC23,CDC34,CDC42EP3,CDK9,CEBPD,CELF2,CELSR1,CEP135,CEP350,CHD4,CHD8,CHRD,CITED2,CLU,CNOT1,CNOT3,COL11A1,COL…	393
Cancer, Hematological Disease, Organismal Injury and Abnormalities	Lymphocytic neoplasm	2,83E-13	ACP5,ACTG1,ADAR,ADORA2A,ADRB3,AFAP1L2,AHNAK,ALDH5A1,ALOX12,ALOX5,AMOT,ANK3,ANXA11,ANXA2,ANXA4,AOC3,ARID2,ARL11,ARL6IP5,ATF3,ATG5,ATP1A2,ATP1B1,ATP6V1E1,BAP1,BCL10,BCL7A,BLM,BMI1,BRD3,BSCL2,C3,CADM1,CAV1,CAV2,CAV3,CAVIN2,CBFA2T3,CBX2,CBX4,CCNA2,CCNB1,CCNB2,CCND1,CCND2,CD151,CD36,CD63,CDC123,CDC23,CDC34,CDC42EP3,CDK9,CEBPD,CELF2,CELSR1,CEP135,CEP350,CHD4,CHD8,CHRD,CITED2,CLU,CNOT1,CNOT3,COL11A1,COL…	392
Organismal Survival	Neonatal death	3,20E-13	ARRB2,ASCL1,ATG3,ATG5,ATOH1,ATP1A2,ATP1A3,ATP2A1,B3GNT5,BAG6,BLOC1S2,BMP7,CAPRIN1,CARM1,CBX2,CBX4,CCND1,CEBPD,CEBPG,CHRNA1,CLDN1,CLDN5,COL2A1,COL5A2,CPLX2,CTGF,CTNNBIP1,CXCR4,CYP11A1,CYP26B1,DHRS3,DLX2,DMRTA2,DVL2,EGR2,ELAVL3,ELOVL1,EN1,F10,F2,F3,FEZF1,FGF10,FGFR2,FNDC3B,FOXB1,FSTL1,FUBP1,FXR1,GBX2,GDF11,GJA1,GSC,GSKIP,GSX2,HDAC2,HESX1,HOXA11,HOXA2,HOXA5,HOXD11,HOXD3,HPGD,IGF2,ILF3,ITGB4,KDM5A,LM…	120
RNA Post-Transcriptional Modification	Processing of rRNA	3,40E-13	BOP1,DDX27,DDX47,DDX5,DKC1,HEATR1,LAS1L,LYAR,NOP58,NPM1,PES1,RCL1,RPL11,RPL27,RPL35A,RPL5,RPL7,RPS16,RPS24,RPS27,RPS6,RPS7,RRP36,UTP15,UTP20,WDR43,WDR75	27
Cancer, Organismal Injury and Abnormalities	Growth of tumor	3,43E-13	ABCC4,ACAT1,ADAMTS1,ADORA2A,AFAP1L2,AHCY,AKR1B1,ALCAM,ALOX5,ANXA2,AOC3,APOA1,ARL6IP5,ARRB2,ATF3,BAMBI,BMI1,BMP2,BMP6,BMP7,BTC,CA9,CALR,CASP1,CAV1,CCNA1,CCND1,CCNE1,CD151,CD276,CD36,CDH17,CDH5,CKS1B,CLDN4,CLU,COX17,CRABP2,CREBBP,CREM,CTGF,CTNND2,CTSZ,CXCL14,CXCR4,CYBA,CYR61,DCN,DCT,DUS2,DVL2,EFNB2,EGFL6,EGFL7,EGR1,EIF2B1,EIF3F,EIF4B,ENTPD1,EP300,EZH2,EZR,F2,F3,FBXL17,FEZF1,FGA,FGF8,FGFR2,FGFR4,FGL…	216
Connective Tissue Development and Function, Tissue Development	Growth of connective tissue	3,69E-13	ACP1,ADAR,ADIPOR1,ADORA2A,ALDH3A2,ALOX5,ANXA2,AQP1,ARHGEF12,ATF3,ATG5,ATOH1,BLM,BMI1,BMP2,BMP6,BTC,CAPNS1,CAV1,CBX2,CCDC80,CCNA2,CCNB1,CCND1,CCND2,CCNE1,CCNG1,CDC6,CHRNA1,CIRBP,CITED2,COL14A1,CTCF,CTGF,CTHRC1,CYR61,DCN,DDX5,DKC1,DSG2,EDNRA,EFNB2,EP300,ERF,ESPL1,EWSR1,EZH2,F2,FANCD2,FERMT1,FGF10,FGF8,FGFR2,FLI1,FN1,FNDC3B,FOXA3,FOXC1,GATA1,GATA3,GJA1,GLI3,GNL3,GPI,GRHL3,GSTP1,HAS2,HINT1,HMOX1,HOXA…	168
Cancer, Gastrointestinal Disease, Hepatic System Disease, Organismal Injury and Abnormalities	Liver tumor	4,72E-13	A2M,ABCC4,ABCD4,ABCF2,ABHD12B,ABRAXAS1,ABTB2,ACACB,ACAT1,ACAT2,ACER1,ACIN1,ACOT13,ACP1,ACP7,ACTA1,ACTC1,ACTG1,ACTN1,ACTN2,ACTR3,ACVR1,ACVR1B,ADAMTS1,ADAMTS18,ADAP1,ADAR,ADCY2,ADIPOR1,ADK,ADRB3,AFAP1L2,AGRN,AGXT2,AHCY,AHCYL1,AHNAK,AHSA1,AIFM3,AK1,AK2,AKR1B1,AKTIP,ALAD,ALCAM,ALDH2,ALDH4A1,ALDH6A1,ALDH8A1,ALG1,ALKBH6,ALOX5,AMBP,AMDHD1,AMER2,AMOT,AMPD3,ANAPC10,ANAPC16,ANGPTL5,ANK3,ANKRA2,ANKRD11,ANO1…	1351
Nervous System Development and Function	Morphology of nervous system	4,95E-13	A2M,ACP2,AGRN,AKTIP,ALDH1A2,ANK3,AP4E1,APOB,ASCL1,ASPM,ATG5,ATOH1,ATP1A2,ATRX,BAG6,BBS4,BHLHE22,BLOC1S2,BMP2,BRD7,C3,CADM1,CAPRIN1,CAPZB,CAV1,CCKAR,CCND1,CCND2,CD81,CDH2,CETN2,CFH,Chmp4b,CHRD,CHRNA1,CHRNG,CITED2,CKB,COL2A1,CP,CPEB4,CREBBP,CSTB,CTNND2,CXCR4,CYP26A1,DAO,DBX1,DDHD2,DLX1,DLX2,DLX5,DMRTA2,DVL2,EBF2,EDNRA,EGR1,EGR2,EIF4EBP2,EN1,EN2,ENTPD1,EPB41L3,ERCC8,ESCO2,F2,FARP2,FBXO2,FEZF1,FGF10,…	237
Organismal Development	Size of body	5,31E-13	ACACB,ACOT13,ACP1,ACTA1,ACTC1,ACTG1,ADAMTS1,ADRB3,AGR2,AHNAK,ALDH1A2,ALDH5A1,ANGPTL2,ANGPTL3,ANXA2,APOB,APOBEC2,AQP1,AQP11,ARL6IP5,ARRB2,ATAD1,BACE2,BAMBI,BBS4,BMP7,BSCL2,BTC,C3,CAV1,CBX2,CCNB2,CCND1,CD36,CD81,Celf1,CETN2,CHD7,CKB,CKM,CKS1B,CLDN7,CNOT3,COL2A1,COL5A2,CPB2,CREBBP,CUL4B,CXCL14,CXCR4,DBI,DCN,DHRS3,DKC1,DLX1,DLX5,DMRTA2,DNAJA1,DNAJC10,DSC1,E2F4,E2F8,EBF2,EGR2,EHD1,EIF3M,EN1,ERCC8,ESAM…	208
Cancer, Organismal Injury and Abnormalities	Development of adenocarcinoma	6,03E-13	ABCC4,ABCD4,ABCE1,ABCF2,ABHD12B,ABRAXAS1,ACACB,ACAT1,ACIN1,ACP5,ACTA2,ACTC1,ACTG1,ACTN1,ACTN2,ACVR1,ACVR1B,ADCY2,ADORA2A,ADRB3,AEBP2,AFAP1L2,AGO1,AGRN,AGXT2,AHCYL1,AHNAK,AK3,AKR1B1,AKTIP,ALAS2,ALDH1A2,ALDH4A1,ALDH5A1,ALDH8A1,ALDOA,ALDOC,ALG1,ALOX12,ALOX5,AMBP,ANGPTL3,ANK3,ANKRD11,ANP32B,ANXA2,ANXA3,AOC3,AP1S2,AP4E1,AP5M1,APOB,APOD,AQR,ARHGAP21,ARHGEF10,ARHGEF12,ARID2,ARL4C,ASB12,ASNS,ASPM,ATOH1,A…	852
Cancer, Hematological Disease, Immunological Disease, Organismal Injury and Abnormalities	Lymphocytic cancer	6,17E-13	ACTG1,ADAR,ADORA2A,ADRB3,AFAP1L2,AHNAK,ALDH5A1,ALOX12,ALOX5,AMOT,ANK3,ANXA11,ANXA2,ANXA4,AOC3,ARID2,ARL11,ARL6IP5,ATF3,ATG5,ATP1A2,ATP1B1,BAP1,BCL10,BCL7A,BLM,BMI1,BRD3,BSCL2,C3,CADM1,CAV1,CAV2,CAV3,CAVIN2,CBFA2T3,CBX2,CBX4,CCNA2,CCNB1,CCNB2,CCND1,CCND2,CD151,CD36,CD63,CDC123,CDC23,CDC34,CDC42EP3,CDK9,CEBPD,CELF2,CELSR1,CEP135,CEP350,CHD4,CHD8,CHRD,CITED2,CLU,CNOT1,CNOT3,COL11A1,COL1A2,COL2A1,COL…	379
Respiratory Disease, Respiratory System Development and Function	Abnormal morphology of respiratory system	6,43E-13	AQP3,ARRB2,ASCL1,ATP2A1,BMP7,CARM1,CAV1,CAV2,CCKAR,CD81,CEBPG,CETN2,CHRNG,CITED2,COL2A1,CREBBP,CTGF,CTNNBIP1,DLX5,DMRT2,DVL2,E2F4,FAM20A,FEZF1,FGF10,FGFR2,FGFR4,FOXA2,FSTL1,FUBP1,FUT8,GATA1,GATA6,GDF11,GJA1,GSC,GSX2,HESX1,HOXA5,HOXD3,ILF3,INSM1,ITGB1BP1,ITGB4,ITGB6,LEF1,LGALS1,LIPA,LPL,MMP14,MMP2,MUS81,MYOG,MYT1,NEDD4L,NEUROD1,NFE2L2,NOS2,NPC2,OTX2,PAX7,PDGFA,PLG,PROC,PRRX1,RDH10,RGN,ROBO1,ROR2,R…	88
Cellular Development	Differentiation of nervous system	6,57E-13	ACTR3,AGRN,ALDH1A2,ANK3,ARHGEF2,ASCL1,ASPM,ATOH1,BHLHE22,BMI1,BMP2,BMP6,BMP7,CALR,CAV1,CCND1,CD63,CDH2,CPNE1,CXCR4,CYP26B1,DDIT4,DLL1,DLX1,DLX2,DLX5,DMRTA2,EBF2,EGR2,EIF4ENIF1,ELAVL3,EN1,EN2,EOMES,ERCC2,ETV4,ETV5,EZH2,F2,FEZF1,FGF10,FGF8,FGFR2,FN1,FOXA2,FOXG1,GALNS,GATA2,GATA3,GCM2,GDF11,GDF6,GLI3,GLUL,GSX2,HDAC2,HELT,HES5,HESX1,HMG20A,Hmga2,HOXA2,HOXD3,HUWE1,IGF2,INSM1,ISL1,KDM2A,KHDRBS1,LEF1,LM…	137
Cancer, Organismal Injury and Abnormalities	Malignant neoplasm of retroperitoneum	6,79E-13	ABCC4,ABCD3,ABCD4,ABTB2,ACACB,ACAT1,ACP7,ACSF2,ACTN2,ACTR3,ACVR1B,ADAMTS1,ADAMTS18,ADAP1,ADAR,ADCY2,ADORA2A,ADRB3,AEBP2,AFAP1L2,AGR2,AGXT2,AHNAK,ALAS2,ALDH5A1,ALDOA,AMBP,AMD1,AMOT,ANKRD11,ANXA2,AP4E1,AP5M1,API5,APOD,ARHGAP21,ARHGEF10,ARHGEF12,ARID2,ARPC1B,ASB12,ASNS,ASPM,ATP11C,ATP1A2,ATP2A1,ATP2B1,ATP5MF,ATP6V0D1,ATRX,ATXN2L,AXIN2,BACE2,BAP1,BHLHE40,BLM,BLVRB,BMP2,BMP6,BMS1,BPGM,BRD7,BTF3,C2orf4…	595
Connective Tissue Development and Function, Skeletal and Muscular System Development and Function, Tissue Development	Morphology of bone	6,81E-13	ACP2,BMP1,BMP2,BMP6,BMP7,CAPNS1,CAV1,CBX2,CCND1,CD36,CETN2,CHD7,Cmah,CNMD,CNOT3,COL1A2,COL2A1,COL9A1,CREBBP,CTGF,CTHRC1,CTNNBIP1,CYP1A1,CYP26A1,DCN,DLL1,DLX1,DLX2,DLX5,DMRT2,DVL2,E2F4,EDNRA,EFNB2,EGR1,EN1,FAM20C,FARP2,FGF10,FGF8,FGFR2,FHL2,FMOD,FOXI1,FREM1,FRZB,FSTL1,G6PC,GATA1,GATA3,GBX2,GCM2,GDF11,GDF6,GJA1,GNAI3,GSC,HDAC4,HOXA10,HOXA11,HOXA2,HOXA5,HOXC11,HOXD10,HOXD11,HOXD12,HOXD3,HOXD4,HOXD9,…	150
Cardiovascular System Development and Function	Morphology of vessel	7,08E-13	ACTA2,ADORA2A,AMOT,Ang4,AOC3,ARHGDIA,BCAM,BMP1,BMP2,CD151,CDH5,CFH,CITED2,CLU,COL5A1,CREBBP,CXCR4,DDAH1,DLX1,DLX2,DLX5,E2F8,EDNRA,EFNB2,ELP1,F3,FGF10,FGF8,FMOD,FN1,FOXA2,FOXC1,FXR1,G6PD,GATA6,GBX2,GFAP,GJA1,GPR180,GSC,HAS2,HMOX1,HOXA2,HOXD3,HPGD,HSD17B7,ISL1,ITGA5,ITGB1BP1,JUN,KAT7,KLF5,LEF1,LMO2,LMX1B,LPL,LUM,MAPK14,MARK2,Meis1,MFAP2,MMP14,MMP2,MUS81,MYC,NKX2-3,NOS1,NOS2,NOTCH1,NR2F2,NRP1,PITX2,…	97
Cancer, Hematological Disease, Organismal Injury and Abnormalities	Hematopoietic neoplasm	8,40E-13	ABCC4,ABHD12B,ACP5,ACTG1,ACTN2,ADAR,ADK,ADORA2A,ADRB3,AFAP1L2,AHNAK,ALDH2,ALDH4A1,ALDH5A1,ALOX12,ALOX5,AMOT,ANGPTL2,ANK3,ANKRD11,ANXA11,ANXA2,ANXA4,AOC3,APOB,ARHGEF2,ARID2,ARL11,ARL6IP5,ATAD1,ATF3,ATG5,ATP1A2,ATP1B1,ATP6V1A,ATP6V1E1,ATRX,AXIN2,BAP1,BCAS3,BCL10,BCL7A,BLM,BMI1,BMP1,BMP2,BMP6,BMP7,BRD3,BRD7,BSCL2,C3,C5,C6,CA9,CADM1,CALR,CARD14,CASP1,CAV1,CAV2,CAV3,CAVIN2,CBFA2T3,CBX2,CBX4,CCNA2,CCNB…	558
Cancer, Hematological Disease, Immunological Disease, Organismal Injury and Abnormalities	Neoplasia of leukocytes	1,02E-12	ACP5,ACTG1,ADAR,ADORA2A,ADRB3,AFAP1L2,AHNAK,ALDH5A1,ALOX12,ALOX5,AMOT,ANK3,ANXA11,ANXA2,ANXA4,AOC3,ARID2,ARL11,ARL6IP5,ATF3,ATG5,ATP1A2,ATP1B1,ATP6V1E1,BAP1,BCL10,BCL7A,BLM,BMI1,BRD3,BSCL2,C3,C5,CADM1,CASP1,CAV1,CAV2,CAV3,CAVIN2,CBFA2T3,CBX2,CBX4,CCNA2,CCNB1,CCNB2,CCND1,CCND2,CD151,CD36,CD63,CDC123,CDC23,CDC34,CDC42EP3,CDK9,CEBPD,CELF2,CELSR1,CEP135,CEP350,CHD4,CHD8,CHRD,CITED2,CLU,CNOT1,COL11A1,…	390
Cancer, Hematological Disease, Organismal Injury and Abnormalities	Lymphohematopoietic neoplasia	1,05E-12	ABCC4,ABHD12B,ACP5,ACTG1,ACTN2,ADAR,ADK,ADORA2A,ADRB3,AFAP1L2,AHNAK,ALDH2,ALDH4A1,ALDH5A1,ALOX12,ALOX5,AMOT,ANGPTL2,ANK3,ANKRD11,ANXA11,ANXA2,ANXA4,AOC3,APOB,ARHGEF2,ARID2,ARL11,ARL6IP5,ATAD1,ATF3,ATG5,ATP1A2,ATP1B1,ATP6V1A,ATP6V1E1,ATRX,AXIN2,BAP1,BCAS3,BCL10,BCL7A,BLM,BMI1,BMP1,BMP2,BMP6,BMP7,BRD3,BRD7,BSCL2,C3,C5,C6,CA9,CADM1,CALR,CARD14,CASP1,CAV1,CAV2,CAV3,CAVIN2,CBFA2T3,CBX2,CBX4,CCNA2,CCNB…	561
Cancer, Hematological Disease, Organismal Injury and Abnormalities	Hematologic cancer	1,21E-12	ABHD12B,ACP5,ACTG1,ACTN2,ADAR,ADK,ADORA2A,ADRB3,AFAP1L2,AHNAK,ALDH2,ALDH4A1,ALDH5A1,ALOX12,ALOX5,AMOT,ANGPTL2,ANK3,ANKRD11,ANXA11,ANXA2,ANXA4,AOC3,APOB,ARHGEF2,ARID2,ARL11,ARL6IP5,ATAD1,ATF3,ATG5,ATP1A2,ATP1B1,ATP6V1A,ATP6V1E1,ATRX,AXIN2,BAP1,BCAS3,BCL10,BCL7A,BLM,BMI1,BRD3,BRD7,BSCL2,C3,C5,C6,CA9,CADM1,CALR,CARD14,CAV1,CAV2,CAV3,CAVIN2,CBFA2T3,CBX2,CBX4,CCNA2,CCNB1,CCNB2,CCND1,CCND2,CD151,CD36,C…	550
Cancer, Organismal Injury and Abnormalities	Cancer of head	1,23E-12	ACTC1,ACVR1,ALAD,ALDH5A1,ATOH1,ATP5PF,ATP6V1E1,BAP1,BMI1,CCND1,CD276,CELSR1,CHD7,CIP2A,CKM,CLTB,COL11A1,CREBBP,CTCF,CTGF,CTHRC1,CTR9,CTSC,CTSH,CXCL14,CYP26B1,DAAM1,DCN,DCUN1D5,DSG2,EEF2K,EGFL6,EMILIN2,EP300,EWSR1,EZH2,EZR,F11R,FBXL17,FGFR2,FGR,FHIT,FN1,FOXG1,GATA3,GATA6,GDF10,GEMIN5,GFAP,HAS2,HAX1,HSP90AA1,IGFBP2,IGFBP5,ITGA9,KDM5A,KLHL41,LGALS1,LOXL2,LRIG2,MAP2K1,MATN2,MLH1,MMP11,MMP2,MPC1,MRC1,…	121
Cardiovascular Disease, Cardiovascular System Development and Function, Organismal Injury and Abnormalities	Abnormal morphology of vasculature	1,24E-12	ACTA2,ADORA2A,AMOT,ARHGDIA,ARHGEF12,BCAM,BMP1,BMP2,CAV1,CD151,CDH5,CFH,CITED2,CLU,COL5A1,CREBBP,CXCR4,DDAH1,DLX1,DLX2,DLX5,E2F8,EDNRA,EFNB2,ELP1,FGF10,FGF8,FGFR2,FMOD,FN1,FOXA2,FXR1,G6PD,GATA6,GBX2,GFAP,GJA1,GPR180,GSC,HAS2,HMOX1,HOXA2,HOXD3,HPGD,HSD17B7,ISL1,ITGA5,JUN,KAT7,KLF5,LEF1,LMO2,LMX1B,LOXL2,LPL,LUM,MAPK14,MARK2,MFAP2,MMP14,MMP2,MUS81,MYC,NDUFS4,NKX2-3,NOS1,NOS2,NOTCH1,NPC2,NR2F2,NRP1,PI…	95
Cancer, Hematological Disease, Organismal Injury and Abnormalities	Lymphoid cancer	1,26E-12	ACTG1,ADAR,ADORA2A,ADRB3,AFAP1L2,AHNAK,ALDH5A1,ALOX12,ALOX5,AMOT,ANK3,ANXA11,ANXA2,ANXA4,AOC3,ARID2,ARL11,ARL6IP5,ATF3,ATG5,ATP1A2,ATP1B1,BAP1,BCL10,BCL7A,BLM,BMI1,BRD3,BSCL2,C3,CADM1,CAV1,CAV2,CAV3,CAVIN2,CBFA2T3,CBX2,CBX4,CCNA2,CCNB1,CCNB2,CCND1,CCND2,CD151,CD36,CD63,CDC123,CDC23,CDC34,CDC42EP3,CDK9,CEBPD,CELF2,CELSR1,CEP135,CEP350,CHD4,CHD8,CHRD,CITED2,CLU,CNOT1,CNOT3,COL11A1,COL1A2,COL2A1,COL…	383
Cancer, Gastrointestinal Disease, Hepatic System Disease, Organismal Injury and Abnormalities	Liver cancer	1,54E-12	ABCC4,ABCF2,ABRAXAS1,ACACB,ACP1,ACP7,ACTG1,ACTN1,ACTR3,ACVR1,ACVR1B,ADAMTS1,ADAMTS18,ADAR,ADCY2,ADIPOR1,ADK,AGRN,AGXT2,AHNAK,AIFM3,AK2,AKTIP,ALAD,ALCAM,ALDH2,ALDH4A1,ALDH8A1,ALOX5,AMBP,AMDHD1,AMOT,AMPD3,ANAPC10,ANAPC16,ANK3,ANKRA2,ANKRD11,ANP32B,ANXA2,ANXA3,AP1S2,AP4E1,APCDD1L,API5,APOA1,APOB,AQP1,ARGLU1,ARHGAP21,ARHGAP27,ARHGDIA,ARHGEF12,ARHGEF2,ARID2,ARL2,ARL6IP1,ARPC1A,ARPC5,ARRB2,ARVCF,ASPM,A…	834
Respiratory System Development and Function	Respiratory system development	1,65E-12	ACVR1,ALDH1A2,ARRB2,ASCL1,ATP2A1,BAG6,BMP2,BMP5,BMP7,CARM1,CAV1,CAV2,CCND1,CD81,CEBPG,CHD7,CITED2,COL2A1,CREBBP,CTGF,CTSH,DLX5,DMRT2,EBF2,EP300,ETV5,FAM20A,FGF10,FGF8,FGFR2,FGFR4,FOXA2,FOXG1,FSTL1,FUBP1,FUT8,GATA1,GATA3,GATA6,GDF11,GLI3,GNAO1,GSC,HESX1,HOXA5,HSF1,IGF2,IGFBP5,ISL1,ITGB6,LAMA5,LIPA,LPL,MAP2K1,MAPK14,MMP14,MMP2,MUS81,MYOG,MYT1,NEDD4L,NEUROD1,NFE2L2,NOL7,NOS2,NOTCH1,NPC2,PCSK5,PDGFA,…	97
Cancer, Hematological Disease, Organismal Injury and Abnormalities	Lymphohematopoietic cancer	1,65E-12	ABHD12B,ACP5,ACTG1,ACTN2,ADAR,ADK,ADORA2A,ADRB3,AFAP1L2,AHNAK,ALDH2,ALDH4A1,ALDH5A1,ALOX12,ALOX5,AMOT,ANGPTL2,ANK3,ANKRD11,ANXA11,ANXA2,ANXA4,AOC3,APOB,ARHGEF2,ARID2,ARL11,ARL6IP5,ATAD1,ATF3,ATG5,ATP1A2,ATP1B1,ATP6V1A,ATP6V1E1,ATRX,AXIN2,BAP1,BCAS3,BCL10,BCL7A,BLM,BMI1,BRD3,BRD7,BSCL2,C3,C5,C6,CA9,CADM1,CALR,CARD14,CAV1,CAV2,CAV3,CAVIN2,CBFA2T3,CBX2,CBX4,CCNA2,CCNB1,CCNB2,CCND1,CCND2,CD151,CD36,C…	553
Cancer, Organismal Injury and Abnormalities, Respiratory Disease	Non-small cell lung carcinoma	1,84E-12	ACIN1,ACTA2,ACTN1,ACTN2,ACVR1B,ADAMTS1,ADCY2,ADIPOR1,ADORA2A,AGO1,AGRN,AHNAK,AK2,ALCAM,ALDOA,ALDOC,ALG1,ALOX12,ANGPTL3,ANXA2,ANXA3,APOB,APOD,AQR,ARHGEF12,ARID2,ARL4C,ASNS,ATP1A1,ATP1A2,ATP1A3,ATP1B1,ATP5F1B,ATP5F1D,ATP5IF1,ATP6V1E1,ATRX,AXIN2,BACE2,BAG6,BAP1,BCAS3,BLM,BMI1,C8B,CA9,CADM1,CAPRIN1,CARM1,CAV1,CAVIN1,CBX2,CCDC3,CCKAR,CCNA2,CCNB1,CCNB2,CCND1,CCNE1,CCNE2,CDC42EP3,CDC6,CDC7,CDCA8,CDH26,C…	347
Cancer, Gastrointestinal Disease, Hepatic System Disease, Organismal Injury and Abnormalities	Hepatobiliary system cancer	1,91E-12	A2M,ABCC4,ABCF2,ABRAXAS1,ACACB,ACP1,ACP7,ACTG1,ACTN1,ACTR3,ACVR1,ACVR1B,ADAMTS1,ADAMTS18,ADAR,ADCY2,ADIPOR1,ADK,AGRN,AGXT2,AHNAK,AIFM3,AK2,AKTIP,ALAD,ALCAM,ALDH2,ALDH4A1,ALDH8A1,ALOX5,AMBP,AMDHD1,AMOT,AMPD3,ANAPC10,ANAPC16,ANK3,ANKRA2,ANKRD11,ANP32B,ANXA2,ANXA3,AP1S2,AP4E1,APCDD1L,API5,APOA1,APOB,AQP1,ARGLU1,ARHGAP21,ARHGAP27,ARHGDIA,ARHGEF12,ARHGEF2,ARID2,ARL2,ARL6IP1,ARPC1A,ARPC5,ARRB2,ARVCF,AS…	868
Connective Tissue Development and Function, Connective Tissue Disorders, Organismal Injury and Abnormalities, Skeletal and Muscular Disorders, Skeletal and Muscular System Development and Function, Tissue Development	Abnormal morphology of bone	1,93E-12	ACP2,BMP1,BMP6,BMP7,CAV1,CBX2,CCND1,CETN2,CHD7,Cmah,CNMD,CNOT3,COL2A1,COL9A1,CREBBP,CTGF,CTNNBIP1,CYP26A1,DCN,DLL1,DLX1,DLX2,DLX5,DMRT2,DVL2,E2F4,EDNRA,EGR1,EN1,FAM20C,FARP2,FGF10,FGF8,FGFR2,FHL2,FMOD,FOXI1,FREM1,FRZB,FSTL1,G6PC,GATA3,GBX2,GCM2,GDF11,GDF6,GJA1,GNAI3,GSC,HDAC4,HOXA10,HOXA11,HOXA2,HOXA5,HOXC11,HOXD10,HOXD11,HOXD12,HOXD3,HOXD4,HOXD9,IGF2,IRAK3,ITGB1BP1,KREMEN1,LAMP1,LEF1,LMX1B,LRIG3…	120
Cardiovascular System Development and Function	Morphology of vasculature	2,08E-12	ACTA2,ADORA2A,AMOT,AOC3,ARHGDIA,ARHGEF12,BCAM,BMP1,BMP2,CAV1,CD151,CDH5,CFH,CITED2,CLU,COL5A1,CREBBP,CXCR4,DDAH1,DLX1,DLX2,DLX5,E2F8,EDNRA,EFNB2,ELP1,F3,FGF10,FGF8,FGFR2,FMOD,FN1,FOXA2,FOXC1,FXR1,G6PD,GATA6,GBX2,GFAP,GJA1,GPR180,GSC,HAS2,HMOX1,HOXA2,HOXD3,HPGD,HSD17B7,ISL1,ITGA5,ITGB1BP1,JUN,KAT7,KLF5,LEF1,LMO2,LMX1B,LOXL2,LPL,LUM,MAPK14,MARK2,Meis1,MFAP2,MMP14,MMP2,MUS81,MYC,NDUFS4,NKX2-3,NOS1,N…	106
Cellular Development, Connective Tissue Development and Function, Tissue Development	Differentiation of connective tissue cells	2,17E-12	A2M,AAMDC,ACVR1,ADAR,ADK,ADRB3,ALDH6A1,ALOX5,AP1S2,ASCL1,ASF1A,ATF3,AXIN2,BAG6,BMP2,BMP6,BMP7,BSCL2,C3,C5,CAPNS1,CARM1,CAVIN1,CCDC3,CCND1,CD276,CDK9,CEBPD,CHRD,CLEC4M,CLIC1,CNOT3,COL2A1,CREBL2,CTGF,CTHRC1,CTNNBIP1,CYR61,DDX5,DLX5,EBF2,EDNRA,EFNB2,EGR2,EP300,EZH2,F2,FAM20C,FARP2,FGF10,FGFR2,FHL2,FN1,FNDC3B,FOXA2,FOXA3,FRZB,GADD45B,GATA2,GATA3,GDF10,GDF3,GDF6,GJA1,GLI3,GPC4,GPX1,HAS2,HDAC4,HMOX1,HO…	161
Cancer, Cell Death and Survival, Organismal Injury and Abnormalities	Cell death of tumor	2,90E-12	AFAP1L2,ANXA2,AQR,ATG5,BMP2,BMP5,BMP6,BMP7,BOK,CA9,CASP1,CAV1,CDC6,CEBPD,CLU,CRNKL1,CXCR4,CYR61,EBNA1BP2,EDNRA,EIF3F,EMP2,EP300,ERCC2,EYA3,EZH2,F2,FAU,FGA,FGF8,FHIT,FHL2,FMOD,HDAC2,HMOX1,HSF1,HSPB8,IDH2,IGFBP2,ISCU,JUN,KPNB1,LEF1,LGALS1,LOXL2,MAPK14,MFGE8,MIF,MMP11,MTA1,MYB,MYC,NAMPT,NAPA,NFE2L2,NOTCH1,NR4A1,NRP1,NUAK1,NUP88,NXF1,PAX7,PLG,POLR2H,PON2,PPARG,PSMA5,PSMC1,PUF60,RBM8A,RND3,RPL11,RPL13…	125
Cancer, Organismal Injury and Abnormalities, Reproductive System Disease	Female genital tract serous carcinoma	3,20E-12	ACP5,ACVR1B,ALDH1A2,ANXA2,ANXA3,AOC3,APOD,AQP1,ARL4C,ATRX,AXIN2,BAP1,BCL10,BNC1,CCNA2,CCNB1,CCNB2,CCNE1,CDC6,CFB,CFH,CKS1B,CLDN3,CLDN4,CLDN5,CLDN7,CLIC2,CLU,COL11A1,COL14A1,COL4A6,COL5A1,CP,CRABP1,CTCF,ECM2,EDNRA,ELF3,ENTPD1,EP300,ERCC2,ESPL1,ETV4,EXO1,F3,FLRT2,FOXA2,FOXG1,FRZB,GALE,GATA3,GATA6,GDF10,GLI3,GPM6A,HOXA11,HPS3,HSP90AA1,IGF2BP3,IGFBP2,IGFBP5,JPT1,KIF11,KRT18,LPP,LRRC17,LUM,MAL,MAP2K1,…	111
RNA Post-Transcriptional Modification	Splicing of RNA	3,57E-12	AHNAK,AQR,CDC40,CDC5L,CRNKL1,DDX23,DDX47,DDX5,DHX16,DHX38,DHX8,GEMIN5,GEMIN7,HNRNPH1,HNRNPL,HNRNPU,IVNS1ABP,JUN,KHSRP,LSM4,MBNL2,METTL14,METTL3,NONO,NPM1,PQBP1,PRPF3,PRPF31,PRPF4,RBM17,RBM38,RBM8A,RBMX,RNPS1,RRP1B,SAP18,SART1,SART3,SF3A1,SF3A3,SF3B1,SF3B2,SF3B3,SFPQ,SLU7,SNRNP200,SNRPA1,SNRPB2,SNRPD3,SNU13,SNW1,SRSF1,SYNCRIP,TARDBP,TCERG1,TRA2A,U2AF2,USP39,WT1,ZRSR2	60
Cellular Movement	Migration of tumor cell lines	4,26E-12	A2M,ACTA2,ACTN1,AHNAK,ALCAM,ALOX12,ANXA2,AP2M1,AQP8,ARHGAP21,ARHGDIB,ARL4C,ARRB2,ASCL1,ASNS,ATF3,BCAM,BCL10,BMI1,BMP2,BMP6,C5,CA9,CALU,CAPNS1,CAV1,CCND1,CD151,CD36,CD81,CDCP1,CDH2,CDH5,CIP2A,CLDN4,CLDN7,CLU,COL11A1,CTGF,CTSH,CTSZ,CXCR4,CYP2J2,CYR61,DCN,DUSP5,DUSP6,DVL2,EGFL6,EGR1,ETV4,ETV5,EYA3,EZH2,EZR,F2,F3,FGA,FGF10,FGF8,FGFR2,FHIT,FHL2,FN1,FOXC1,FOXQ1,FSCN1,GATA3,GJA1,GNAI3,GOLGA2,HAS2,HAX1,H…	199
Cancer, Cell Death and Survival, Organismal Injury and Abnormalities, Tumor Morphology	Necrosis of tumor	4,50E-12	AFAP1L2,ANXA2,AQR,ATG5,BMP2,BMP5,BMP6,BMP7,BOK,CA9,CASP1,CAV1,CDC6,CEBPD,CLU,CRNKL1,CXCR4,CYR61,EBNA1BP2,EDNRA,EIF3F,EMP2,EP300,ERCC2,EYA3,EZH2,F2,FAU,FGA,FGF8,FHIT,FHL2,FMOD,HDAC2,HMOX1,HSF1,HSPB8,IDH2,IGFBP2,ISCU,JUN,KPNB1,LEF1,LGALS1,MAPK14,MFGE8,MIF,MMP11,MTA1,MYB,MYC,NAMPT,NAPA,NFE2L2,NOTCH1,NR4A1,NRP1,NUAK1,NUP88,NXF1,PAX7,PLG,POLR2H,PON2,PPARG,PSMA5,PSMC1,PUF60,RBM8A,RND3,RPL11,RPL13,RPL13…	124
Respiratory System Development and Function	Morphology of respiratory system	4,64E-12	AQP3,ARRB2,ASCL1,ATP2A1,BMP7,CARM1,CAV1,CAV2,CCKAR,CD81,CEBPG,CETN2,CHRNG,CITED2,COL2A1,CREBBP,CTGF,CTNNBIP1,DLX5,DMRT2,DVL2,E2F4,FAM20A,FEZF1,FGF10,FGFR2,FGFR4,FOXA2,FSTL1,FUBP1,FUT8,GATA1,GATA6,GDF11,GJA1,GSC,GSX2,HESX1,HOXA5,HOXD3,HSF1,ILF3,INSM1,ITGB1BP1,ITGB4,ITGB6,LEF1,LGALS1,LIPA,LPL,MAPK14,MMP14,MMP2,MUS81,MYOG,MYT1,NEDD4L,NEUROD1,NFE2L2,NOS2,NPC2,OTX2,PAX7,PDGFA,PLG,PROC,PRRX1,RDH10,RGN,…	90
Infectious Diseases	Replication of virus	5,31E-12	ACTC1,ADAR,AGO1,AHCYL1,AKTIP,AP2M1,ARHGAP21,ARHGDIB,ARL16,ATG4B,ATG5,ATP1A2,ATP5F1B,ATP6AP2,ATP6V0D1,ATP6V1A,ATP6V1G1,ATRX,BMP2,BTF3,CAV1,CCNA2,CD81,CES1,CLDN3,COX6A1,CRAMP1,CXCR4,CYP1A1,DBT,DDX5,DNAJA1,EFNB2,EGR1,EIF2S1,EIF4EBP2,EZH2,F11R,FAU,FDPS,FGFR2,FGFR4,FKBP1A,FOXA2,FSCN1,FUBP1,G3BP1,GBP1,GLYR1,HAO1,HBZ,HDAC2,HECTD1,HMOX1,HNF4A,HPGD,HSF1,HSP90AA1,ILF3,IRF9,ITGB5,JUN,KIF11,KPNB1,KRT8,LONP1,…	139
Cellular Development, Cellular Growth and Proliferation	Cell proliferation of breast cancer cell lines	5,66E-12	ADAMTS1,AHCY,AMOT,ANXA2,BARX2,BMI1,BMP7,BTC,CA9,CAV1,CCND1,CCND2,CCNE1,CCNE2,CD151,CDCP1,CEBPD,CHCHD6,CIP2A,CKS1B,CLU,CNOT6,CNOT6L,CRABP2,CTCF,CTGF,CTR9,CXCR4,CYP26A1,CYR61,DCN,DEGS1,DLGAP5,DUSP5,DUSP6,DVL2,ELF3,EP300,EZH2,F3,FGF8,FGFR2,FGFR4,FN1,FOXC1,GATA3,GDF3,GJA1,GPX1,HAS2,HBP1,HDAC2,HPGD,HSF1,HSPB8,HUWE1,IGF2,IGFBP2,IGFBP5,IGFBP7,ILF3,ITGA2,ITGA5,ITGB4,ITGB5,JUN,KLF5,KRT8,LAMTOR5,LDHA,LGALS…	130
Auditory and Vestibular System Development and Function, Embryonic Development, Organ Development, Organismal Development, Tissue Development	Development of ear	5,88E-12	AP1S2,ATG5,ATOH1,BMP2,BMP5,CEBPD,CELSR1,CHD7,COL11A1,COL2A1,CTHRC1,CXCL14,DLL1,DLX5,DLX6,DSC1,DVL2,FGF10,FGF8,FGFR2,FOXG1,FOXI1,FREM2,FRZB,GATA2,GATA3,GBX2,GJB6,GLI3,GRHL3,GSC,HES5,HOXA2,HPCA,IGFBP7,LRIG3,MPV17,MYC,NEUROD1,NIPBL,NOTCH1,NR2F1,OSR1,OTX1,OTX2,PHOX2B,PRRX1,RDH10,ROR2,SALL1,SIX1,SIX2,SLITRK6,SOX21,STRA6,TFAP2A,THRB,WNT5A	58
Digestive System Development and Function, Gastrointestinal Disease	Abnormal morphology of digestive system	6,08E-12	ABCC4,ABCD3,ADAR,AGR2,APOA1,ASCL1,ATF3,ATG5,ATOH1,AXIN2,BCAM,BHMT,BMP1,BMP7,BSCL2,C3,CA9,CAV1,CBX2,CCKAR,CCND1,CCNG1,CD36,CES1,CNOT3,CP,CREBBP,CTHRC1,CTNNBIP1,CYP1A1,DCN,DLX5,E2F4,EDNRA,EWSR1,FAM20A,FAM20C,FERMT1,FGA,FGF10,FGFR2,FHIT,FOXA2,FUBP1,G6PC,GATA1,GATA6,GCGR,GCNT3,GDF11,GNMT,GPX1,GREM2,GRHL3,GSC,GSK3A,GSKIP,GSTZ1,HADH,HFE2,HMGCL,HOXA2,HOXA5,HOXC13,HUWE1,IGFBP5,IQGAP1,IRAK3,ISL1,ITGB4,JUN…	149
Protein Synthesis	Metabolism of protein	6,94E-12	ABCF1,ALOX12,ALOX5,AMBP,APOA1,APOB,ARHGEF2,ARRB2,ATG4B,ATP1B1,BACE2,BAG6,BMP1,BMP2,C3,C5,C9orf3,CALR,CAPNS1,CAPRIN1,CASP1,CAV1,CAV3,CCKAR,CCND1,CD81,CDC23,CDK11A,CIRBP,CLU,CNOT1,CPB2,CPEB4,CPN1,CPNE1,CPZ,CREBL2,CSTB,CTSC,CTSH,CTSZ,CUL4B,CYP1A1,DKC1,DLD,DPP7,DTL,DUS2,EEF2K,EIF2B1,EIF2S1,EIF3D,EIF3F,EIF3M,EIF4A1,EIF4B,EIF4EBP2,EIF4ENIF1,EIF4G3,EIF4H,EIF5,EP300,ESPL1,F2,F9,FBXL14,FBXO2,FBXO32,FGFR4,…	231
Cellular Development, Nervous System Development and Function, Tissue Development	Differentiation of neurons	7,03E-12	ACTR3,AGRN,ALDH1A2,ANK3,ARHGEF2,ASCL1,ASPM,ATOH1,BHLHE22,BMI1,BMP2,BMP6,BMP7,CALR,CAV1,CPNE1,CYP26B1,DDIT4,DLL1,DLX1,DLX2,DLX5,DMRTA2,EBF2,EIF4ENIF1,ELAVL3,EN1,EN2,EOMES,ERCC2,ETV4,ETV5,EZH2,FEZF1,FGF8,FGFR2,FN1,FOXA2,FOXG1,GALNS,GATA2,GATA3,GCM2,GDF11,GDF6,GLI3,GSX2,HDAC2,HELT,HES5,HMG20A,HOXA2,HOXD3,IGF2,INSM1,ISL1,KDM2A,LEF1,LMX1B,MAP2K1,MAPK14,MDK,Meis1,MYC,NAPA,NCAM1,NCOR1,NEUROD1,NEUROD4,NK…	114
RNA Post-Transcriptional Modification	Processing of mRNA	7,15E-12	AHCYL1,AQR,CDC40,CDC5L,CDK11A,CRNKL1,CSTF1,CSTF3,DDX5,DHX15,DHX16,DHX38,DHX8,GEMIN5,GEMIN7,GRSF1,HNRNPL,HNRNPU,IWS1,KHDRBS1,KIN,LEO1,MBNL2,METTL14,METTL3,NONO,NPM1,PAF1,POLR2A,PQBP1,PRPF3,PRPF31,PRPF4,RBM17,RBM8A,RBMX,RNPS1,SAFB,SAP18,SART1,SART3,SCAF8,SF3A1,SF3A3,SF3B1,SF3B2,SF3B3,SFPQ,SLU7,SNRNP200,SNRPA1,SNRPB2,SNU13,SNW1,SRSF1,SUPT5H,SUPT6H,TCERG1,TRA2A,U2AF2,USP39,ZRSR2	62
Cancer, Organismal Injury and Abnormalities, Respiratory Disease	Respiratory system tumor	8,39E-12	ABCC4,ACIN1,ACP5,ACTA2,ACTN1,ACTN2,ACVR1B,ADAMTS1,ADCY2,ADIPOR1,ADORA2A,AGO1,AGR2,AGRN,AHNAK,AK2,AKR1B1,ALCAM,ALDOA,ALDOC,ALG1,ALOX12,ALOX5,ANGPTL3,ANK3,ANXA2,ANXA3,APOA1,APOB,APOD,AQR,ARHGEF12,ARID2,ARL11,ARL4C,ARL6IP5,ARRB2,ASB12,ASCL1,ASNS,ATF3,ATP1A1,ATP1A2,ATP1A3,ATP1B1,ATP5F1B,ATP5F1C,ATP5F1D,ATP5IF1,ATP6AP2,ATP6V1E1,ATRX,AXIN2,BACE2,BAG6,BAP1,BCAS3,BCL10,BCS1L,BLM,BMI1,BMP2,C8B,CA9,CADM1,C…	498
Cardiovascular System Development and Function, Embryonic Development, Organ Development, Organismal Development, Skeletal and Muscular System Development and Function, Tissue Development	Formation of cardiac muscle	9,20E-12	ACTC1,ALDH1A2,BMP2,BMP5,BMP7,CCNA2,COL11A1,DAAM1,EN2,FGFR2,FKBP1A,FOXC1,GATA6,HDAC4,ISL1,JPH2,JUN,MAPK14,MYH7,MYL3,NOS2,NOTCH1,PDGFA,PITX2,PLEC,RBP4,RXRA,SIN3B,TAZ,TBX2,TGFB1,TNNC1,TNNI1,TNNT2,TPM1,Tpm1	36
Skeletal and Muscular System Development and Function	Muscle contraction	1,06E-11	ACTA1,ACTA2,ACTC1,ACTN2,AGRN,ALDOA,ANK3,ARRB2,ATP1A1,ATP1A2,ATP1A3,ATP1B1,ATP2A1,C3,C5,CACNG1,CAMK2D,CASQ2,CAV1,CAV3,CHRNA1,CHRND,CHRNG,CTGF,CXCR4,EDNRA,ENTPD1,FKBP1A,GAMT,GATA6,GJA1,GNAO1,GNB1,HSBP1,ITGA2,KLHL41,MAP2K1,MYBPH,MYH4,MYH7,MYL1,MYL3,MYL4,MYL6,MYL9,MYLPF,NOS1,NPNT,PGAM2,PLD1,PRKCA,PRKG1,S100A1,SCN1B,SLC6A8,SMPX,SOD1,SRI,SRL,SRSF1,STAC3,TAZ,TMOD4,TNNC1,TNNC2,TNNI1,TNNI2,TNNT2,TNNT3,TPM…	72
Respiratory System Development and Function	Morphology of respiratory tract	1,34E-11	AQP3,ARRB2,ASCL1,BMP7,CAV1,CAV2,CCKAR,CD81,CEBPG,CETN2,CITED2,COL2A1,CREBBP,CTGF,CTNNBIP1,DLX5,DMRT2,E2F4,FAM20A,FEZF1,FGFR2,FGFR4,FOXA2,FSTL1,FUT8,GATA1,GDF11,GJA1,GSC,GSX2,HESX1,HOXA5,HOXD3,HSF1,INSM1,ITGB4,ITGB6,LGALS1,LIPA,LPL,MMP14,MUS81,NEDD4L,NEUROD1,NOS2,NPC2,OTX2,PDGFA,PLG,PROC,ROBO1,ROR2,RSPO2,RXRA,SALL3,SIX1,SP6,TFAP2A,TGFB3,TGIF1,TTLL1,TWSG1,VDAC3,WNT5A,ZIC3	65
Cancer, Organismal Injury and Abnormalities, Reproductive System Disease	Breast carcinoma	1,39E-11	ABCF1,ABHD10,ACACB,ACIN1,ACP2,ACP5,ACP7,ACTA2,ACTN1,ACTN2,ACVR1B,ADAMTS1,ADAMTS18,AEBP2,AFAP1L2,AGR2,AK1,ALKBH6,ALOX5,AMOT,ANGPTL2,ANKRD11,ANO10,ANP32B,ANXA11,APOB,APOD,AQP1,ARHGEF2,ARID2,ARRB2,ATAD1,ATL3,ATP1A1,ATP2A1,ATP2B1,ATP5IF1,ATRX,ATXN2L,AXIN2,B3GNT2,B3GNT5,BAP1,BCAM,BLM,BMP7,BPTF,BSCL2,BTF3,C3,C7orf25,CAPZB,CAV1,CAVIN1,CBX2,CCDC125,CCNB1,CCND1,CCNE2,CD276,CDC25A,CDC42EP3,CDC5L,CDC6,CDC7,…	445
Cancer, Gastrointestinal Disease, Hepatic System Disease, Organismal Injury and Abnormalities	Liver carcinoma	1,86E-11	ABCC4,ABCF2,ABRAXAS1,ACACB,ACP1,ACP7,ACTG1,ACTN1,ACTR3,ACVR1,ACVR1B,ADAMTS1,ADAMTS18,ADAR,ADCY2,ADIPOR1,ADK,AGRN,AGXT2,AHNAK,AIFM3,AK2,AKTIP,ALAD,ALCAM,ALDH2,ALDH4A1,ALDH8A1,ALOX5,AMDHD1,AMOT,AMPD3,ANAPC10,ANAPC16,ANK3,ANKRA2,ANKRD11,ANP32B,ANXA2,ANXA3,AP1S2,AP4E1,APCDD1L,API5,APOB,AQP1,ARGLU1,ARHGAP21,ARHGAP27,ARHGDIA,ARHGEF12,ARHGEF2,ARID2,ARL2,ARL6IP1,ARPC1A,ARPC5,ARRB2,ARVCF,ASPM,ATAD1,ATL3,A…	799
Cancer, Gastrointestinal Disease, Organismal Injury and Abnormalities	Colorectal tumor	2,06E-11	ABCC4,ABCD3,ABCE1,ABCF2,ACACB,ACAT1,ACIN1,ACP5,ACTA1,ACTA2,ACTG1,ACTN2,ACVR1,ACVR1B,ADAMTS1,ADAMTS18,ADAR,ADCY2,ADIPOR1,ADK,ADORA2A,AFAP1L2,AGR2,AGRN,AHCY,AK3,AKR1B1,AKTIP,ALAS2,ALCAM,ALDH2,ALDH6A1,ALDH8A1,ALDOA,ALG1,ALOX5,AMER2,AMOT,ANAPC10,ANGPTL2,ANGPTL5,ANK3,ANKRD11,ANO10,ANXA11,ANXA2,ANXA3,ANXA4,AOC3,AP2M1,APCDD1L,API5,APOA4,APOB,APOD,AQP1,AQP3,AQP8,AQR,ARHGAP21,ARHGDIA,ARHGEF10,ARHGEF2,ARHG…	937
Embryonic Development, Organismal Development, Skeletal and Muscular System Development and Function	Morphogenesis of limb	2,25E-11	ALDH1A2,BMP7,CHD7,COL2A1,CRABP2,CREBBP,CYP26B1,DLX5,DLX6,EN1,FGF10,FGF8,FREM2,GJA1,GLI3,HDAC2,HOXA10,HOXA11,HOXC11,HOXD10,HOXD11,HOXD12,HOXD9,LEF1,LMX1B,LNPK,MSX2,NIPBL,NOTCH1,OSR1,PCSK5,PITX2,PKDCC,PRRX1,RDH10,ROR2,RSPO2,SALL1,SALL3,SFRP2,SMARCA4,TBX2,TFAP2A,WNT3,WNT5A,WNT7A,ZBTB16	47
Cardiovascular Disease, Cardiovascular System Development and Function, Organismal Injury and Abnormalities, Tissue Morphology	Abnormal morphology of artery	2,33E-11	ACTA2,ADORA2A,BMP1,BMP2,CDH5,CITED2,COL5A1,DDAH1,DLX1,DLX2,DLX5,EDNRA,ELP1,FGF10,FGF8,FN1,FOXA2,GATA6,GBX2,GJA1,GPR180,GSC,HMOX1,HOXA2,HOXD3,ISL1,ITGA5,JUN,KAT7,KLF5,LMO2,MFAP2,MMP2,MUS81,MYC,NOS1,NOS2,NOTCH1,NRP1,PITX2,PRDM1,PROC,PRRX1,RRM2B,RXRA,SDHD,TBX2,TFAP2A,WT1	49
Embryonic Development, Organismal Development, Skeletal and Muscular System Development and Function	Limb development	2,42E-11	ALDH1A2,ALOX12,BMP2,BMP7,CAPNS1,CHD7,COL1A2,COL2A1,COMP,CRABP2,CREBBP,CTGF,CYP26A1,CYP26B1,DLX5,DLX6,EN1,EN2,FGF10,FGF8,FGFR2,FREM2,GADD45B,GJA1,GLI3,HDAC2,HOXA10,HOXA11,HOXA5,HOXC11,HOXD10,HOXD11,HOXD12,HOXD9,IGF2,ITGA2,KREMEN1,LEF1,LMX1B,LNPK,MMP14,MSX2,NCOR1,NIPBL,NOTCH1,NR2F2,OSR1,PCSK5,PDGFA,PITX2,PKDCC,POR,POSTN,PRDM1,PRRX1,RDH10,ROR2,RSPO2,SALL1,SALL3,SFRP2,SMARCA4,SMO,TBX2,TFAP2A,TGFB3,TG…	72
Lipid Metabolism, Molecular Transport, Small Molecule Biochemistry	Concentration of lipid	2,44E-11	ABCC4,ACACB,ACADL,ACAT1,ACAT2,ACER1,ACOT13,ACSS1,ADIPOR1,ADORA2A,ADRB3,AKR1B1,ALDH8A1,ALOX12,ALOX5,ANGPTL3,APOA1,APOA4,APOB,APOD,AQP3,AQP8,ARHGDIA,ATF3,ATG5,ATP1A1,B3GNT5,BHLHE40,BHMT,BMP7,BSCL2,C3,C5,CASP1,CAV1,CAV3,CCDC3,CCDC80,CD36,CDH5,CES1,CFB,CFD,CFH,CLDN7,CLU,CNOT3,CPT1A,CRABP1,CXCL14,CYP11A1,CYP1A1,CYP26A1,CYP26B1,DBI,DDHD2,DECR1,DHRS3,DPP7,E4F1,EGR1,ELOVL1,EP300,EZH2,F2,FABP2,FABP3,FGFR2…	198
Cellular Development, Tissue Development	Differentiation of epithelial cells	2,65E-11	AQP3,ASCL1,BDH2,BLOC1S6,BMP1,BMP2,BMP7,CAV1,CCND1,CCNE1,CD63,CDH2,CES1,CREBBP,DLL1,DLX5,DLX6,DSC1,E2F8,ELF3,EN1,EP300,EVPL,F11R,FGF10,FGF8,FGFR2,FN1,FOXA2,FOXA3,FOXC1,FRZB,FZD1,GATA6,GLI3,GRHL3,H2AFY,H2AFY2,HBP1,HDAC2,HES5,HNF4A,IGF2,ITGB5,KDM2A,KLF5,KRT8,LOXL2,MAP2K1,MAPK14,MKL1,MLPH,MSX2,MYB,MYC,MYH9,NME2,NOTCH1,NR2F1,OSR1,PAX6,Pou3f1,PPARG,RAB27A,RBM38,RDH10,RND3,RRAS2,RXRA,SH3PXD2A,SIX1,SMARC…	89
Connective Tissue Development and Function, Organismal Development, Skeletal and Muscular System Development and Function, Tissue Development	Morphology of skull	2,70E-11	BMP1,BMP7,CCND1,CETN2,CHD7,Cmah,COL2A1,CREBBP,CTGF,CTNNBIP1,DLX2,DLX5,DMRT2,E2F4,EDNRA,EFNB2,FAM20C,FGF10,FGF8,FGFR2,FMOD,FOXI1,FREM1,GATA3,GBX2,GDF11,GJA1,GSC,HDAC4,HOXA2,HOXD3,HOXD4,ITGB1BP1,LAMP1,LEF1,LMX1B,LRIG3,MFGE8,MMP14,MMP2,MSI1,MSX2,MYB,NIPBL,OTX1,OTX2,PAX7,PITX2,PKDCC,POU3F3,PRRX1,RGMA,ROR2,RPS6KA3,RSPO2,SIX1,SOST,SRC,TFAP2A,TGFBR2,TGIF1,TWSG1,WNT10A,WNT5A,YBX1,ZIC3,ZMPSTE24	67
Organismal Injury and Abnormalities, Tissue Morphology	Abnormal morphology of epithelial tissue	2,74E-11	AGR2,APOB,AQP3,ARHGDIA,ARRB2,ASCL1,ASPM,ATG5,ATOH1,BNC1,CA9,CAV1,CAV2,CD151,CEBPD,CFH,CITED2,CLDN4,Cmah,CP,CTGF,CTHRC1,CYP11A1,DCN,DLX5,DNAJA1,DVL2,E2F4,ELOVL1,FAM20A,FBXO2,FGF10,FGFR2,Folh1,FSTL1,G6PC,GATA5,GATA6,GBX2,GDF11,GRHL3,GSK3A,GSTK1,GSTZ1,HESX1,HFE2,HMGCL,HOXA10,HOXA5,HOXC13,INSM1,ISL1,ITGB4,JUN,KRT8,LAMB2,LIPA,LMO7,LMX1B,MAB21L1,MAB21L2,MDK,MKL1,MMP14,MSX2,MYC,NCOR1,NEUROD1,NKX2-3,NKX3…	113
Cancer, Hematological Disease, Organismal Injury and Abnormalities	Hematologic cancer of cells	3,19E-11	ACTG1,ADAR,ADORA2A,ADRB3,AFAP1L2,AHNAK,ALDH5A1,ALOX12,ALOX5,AMOT,ANK3,ANXA11,ANXA2,ANXA4,AOC3,ARID2,ARL11,ARL6IP5,ATF3,ATG5,ATP1A2,ATP1B1,BAP1,BCL10,BCL7A,BLM,BMI1,BRD3,BSCL2,C3,CADM1,CAV1,CAV2,CAV3,CBFA2T3,CBX2,CBX4,CCNA2,CCND1,CCND2,CD151,CD36,CD63,CDC123,CDC23,CDC34,CDC42EP3,CDK9,CELF2,CELSR1,CEP135,CEP350,CHD4,CHD8,CHRD,CLU,CNOT1,COL11A1,COL1A2,COL2A1,COL7A1,CPSF7,CREBBP,CREBL2,CREM,CSDE1,CST…	361
Gene Expression	Transactivation of RNA	3,37E-11	ACACB,ACVR1,ACVR1B,ADAR,AFAP1L2,ANXA4,API5,ARHGEF12,ASCL1,ATOX1,AXIN2,BMP2,BMP7,CARM1,CAV1,CCND1,CCND2,CCNE1,CDK9,CEBPD,CEP350,CHD4,CIAO1,CITED2,CREBBP,CREM,CTNNBIP1,CYP1A1,E2F4,EGR1,EGR2,EN1,EP300,ERCC2,ETV4,EWSR1,FHL2,FLI1,FOXC1,GABPA,GADD45G,GAPDH,GATA1,GATA3,GATA5,GATA6,GSK3A,GTF2F1,HBP1,HDAC2,HES5,HNF4A,HSF1,HSF2,IGFBP2,IGFBP5,ILF3,IRF9,JUN,KAT7,KHDRBS1,KLF5,LEF1,LEMD3,LGALS1,LIPA,LMO2,MAP2K…	135
Organismal Development, Renal and Urological System Development and Function	Development of urinary tract	3,43E-11	ADAMTS1,AKR1B1,ALDH1A2,ANXA2,ANXA4,AQP1,AQP11,BAG6,BMP2,BMP6,BMP7,CADM1,CAV1,CDH6,CITED2,CTNNBIP1,CXCL14,CYP26A1,EDNRA,EIF3M,EZR,FABP2,FGF10,FGF8,FGFR2,FOXC1,FREM1,FSTL1,G6PC,GATA3,GCNT3,GDF11,GLI3,GSTK1,GSTZ1,HOXA11,HOXC11,HOXD11,IGF2,IGFBP2,ITGA2,KCTD17,LAMA5,LMX1B,MMP14,MPV17,MYC,NDEL1,NLE1,NPNT,ODC1,OSR1,PAX5,PCSK5,POU3F3,PTPRF,RBP4,RDH10,RRAS2,RRM2B,SALL1,SESTD1,SFRP1,SIX1,SIX2,SMO,SREBF1,ST…	81
Cellular Development, Tissue Development	Differentiation of epithelial tissue	3,57E-11	ALOX12,AQP3,ASCL1,BDH2,BLOC1S6,BMP1,BMP2,BMP6,BMP7,CALR,CAV1,CCND1,CCNE1,CD63,CDH2,CDH5,CES1,CREBBP,CXCR4,DCN,DLL1,DLX5,DLX6,DSC1,E2F8,ELF3,EN1,EP300,EVPL,F11R,F2,FGF10,FGF8,FGFR2,FN1,FNDC3B,FOXA2,FOXA3,FOXC1,FRZB,FZD1,GATA5,GATA6,GBX2,GLI3,GRHL3,H2AFY,H2AFY2,HBP1,HDAC2,HES5,HNF4A,IGF2,ITGB5,KDM2A,KLF5,KRT8,LOXL2,MAP2K1,MAPK14,MKL1,MLPH,MSX2,MYB,MYC,MYH9,NEUROD1,NME2,NOTCH1,NR2F1,NRP1,OSR1,PAX6,P…	102
Cancer, Cell Death and Survival, Organismal Injury and Abnormalities, Tumor Morphology	Cell death of tumor cells	3,90E-11	AFAP1L2,ANXA2,AQR,ATG5,BMP2,BMP5,BMP6,BMP7,BOK,CA9,CASP1,CAV1,CDC6,CEBPD,CLU,CRNKL1,CXCR4,CYR61,EBNA1BP2,EDNRA,EIF3F,EMP2,EP300,EYA3,EZH2,F2,FAU,FGF8,FHIT,FHL2,FMOD,HDAC2,HMOX1,HSF1,HSPB8,IDH2,ISCU,JUN,KPNB1,LEF1,LGALS1,MAPK14,MFGE8,MIF,MMP11,MTA1,MYB,MYC,NAMPT,NAPA,NFE2L2,NOTCH1,NR4A1,NRP1,NUP88,NXF1,PAX7,PLG,POLR2H,PON2,PPARG,PSMA5,PSMC1,PUF60,RBM8A,RND3,RPL11,RPL13,RPL13A,RPL19,RPL27,RPL35,RPL…	119
Cancer, Organismal Injury and Abnormalities, Renal and Urological Disease	Urothelial cancer	4,24E-11	ALAD,APOD,ATP1B1,ATRX,AXIN2,BAP1,BLM,CAVIN1,CBX2,CCND1,CCNE2,CDC6,CDC7,CREBBP,CTCF,DAD1,DCN,DLX6,E2F8,ELF3,EP300,ERCC2,EXO1,EZH2,FGFR2,FLRT2,FOXA2,FOXG1,FOXQ1,GATA3,GSTP1,HOXC13,HSP90AA1,IGF2BP3,KCTD12,KHDRBS1,KIF18A,KIF23,KLF5,MAST1,MYL9,NCOR1,NFE2L2,NOTCH1,NUSAP1,OSR1,OTX1,POLE4,POLQ,POR,PRKCB,RACGAP1,RGN,RNFT2,RREB1,RRM1,RXRA,SEC11A,SERPING1,SETD2,SF3B1,SFRP1,SLIT3,SRPX,STAG2,TAF1,TGFBR2,TNFAI…	74
Cancer, Organismal Injury and Abnormalities	Subcutaneous tumor	6,18E-11	ACTC1,ADRB3,AHCYL1,AK2,ALDOA,ANAPC10,AXIN2,BCL10,CAVIN2,CCND1,CCND2,CCNE1,CCNE2,CDC42EP3,CDC7,CDH17,CFH,COL11A1,COL14A1,COL1A2,COL2A1,COL4A6,COL5A1,COL5A2,COL7A1,COL9A1,COL9A2,COL9A3,CRABP2,CTSC,CXCL14,CYBA,CYR61,ECM2,EGR1,FAM20A,FGFR2,FGFR4,FKBP1A,FMOD,GPM6A,Hmga2,HSPB7,IGF2,IGFBP5,IQGAP1,JUN,KPNA3,MAU2,MDH1,MED12,MEST,MGST1,MMP11,MMP2,MYC,MYL6,NDUFS7,NEGR1,NOL7,NR1I2,NR2F1,NR2F2,NR4A1,NRP1,NUP5…	100
Cancer, Organismal Injury and Abnormalities	Visceral metastasis	6,51E-11	ACTA2,ADAMTS1,ALOX5,ANGPTL2,ANK3,ANXA2,APOA1,ATF3,CALU,CAV1,CCND1,CCND2,CD151,CD36,CDH17,CDH2,CDH6,CEACAM5,CEBPD,CLDN3,CLDN4,CLU,COLEC12,CRABP2,CRYZ,CTGF,CTSZ,CXCR4,CYR61,DLGAP5,DPYD,DSG2,DUSP6,EGFL7,EN1,EPB41L3,ERCC2,ESPL1,F2,FGF8,FGFR2,FGFR4,FLRT2,FRY,GATA6,GLUL,GREM2,GSTP1,HMOX1,HOXA10,HSP90AA1,IGFBP2,IGFBP5,IGFBP7,ITGA9,IVNS1ABP,KRT18,KRT8,LGALS1,LRRC17,MAB21L1,MAGI1,MAP2K1,MEST,MLPH,MMP2,MYB…	110
Embryonic Development, Nervous System Development and Function, Organ Development, Organismal Development, Tissue Development	Formation of forebrain	6,56E-11	AKTIP,ALDH1A2,ASCL1,ATRX,BBS4,BHLHE22,BMP2,BMP5,BMP7,BTC,CCKAR,CDH2,CHD7,CHRD,COL2A1,CTNNBIP1,CXCR4,DBI,DLX1,DLX2,DLX5,E2F4,EBF2,ELP1,EOMES,F3,FEZF1,FGF8,FOXA2,FOXG1,GBX2,GLI3,GNAO1,GSC,GSX2,HES5,HESX1,Irx5,MKL1,NCAM1,NCOR1,NDEL1,NOTCH1,NR2E1,NR2F1,NR2F2,NRP2,OTX1,OTX2,PAX5,PAX6,Pou3f1,POU3F2,POU3F3,PRKG1,PRMT1,SALL1,SETD2,SH2D3C,SLIT1,SMARCA4,SMO,SRC,STIL,TAL2,TGFB1,TGIF1,TNC,TWSG1,UBR2,ZIC3	71
Cancer, Hematological Disease, Immunological Disease, Organismal Injury and Abnormalities	Lymphoma	7,15E-11	ADAR,ADORA2A,ADRB3,AFAP1L2,AHNAK,ALDH5A1,ALOX5,ANXA11,ANXA2,ANXA4,AOC3,ARL11,ATF3,ATG5,ATP1A2,BAP1,BCL10,BCL7A,BLM,BMI1,BSCL2,C3,CAV1,CAV2,CAV3,CBX2,CBX4,CCNA2,CCND1,CCND2,CD151,CD36,CD63,CDC123,CDC23,CDC34,CEP135,CEP350,CHD4,CHD8,CHRD,CLU,CNOT1,COL11A1,COL1A2,COL2A1,CPSF7,CREBBP,CREBL2,CREM,CSDE1,CSTF3,CTSH,CXCL14,CXCR4,CYR61,DCN,DDX10,DDX18,DGKA,DHX16,DPYD,DUSP16,DUSP5,DUSP8,EDC4,EFNB2,EGFL7,EG…	286
Cell Cycle	Interphase	7,33E-11	AATF,ABRAXAS1,ACIN1,ACVR1,ACVR1B,AFAP1L2,ANXA2,ATF3,ATRX,BAP1,BHLHE40,BLM,BMI1,BMP2,BMP7,BOP1,CAMK2D,CAPNS1,CARM1,CAV1,CBX2,CCNA1,CCNA2,CCNB1,CCND1,CCND2,CCNE1,CCNE2,CCNG1,CDC25A,CDC5L,CDC6,CDC7,CDK14,CEBPD,CELF2,CES1,CKS1B,CREBBP,CREM,CSTB,CYR61,DCN,DEGS1,E2F4,E2F8,E4F1,EEF2K,EGR1,EP300,EZH2,F2,FANCD2,FBXO5,FHIT,FKBP1A,FN1,FOXG1,GADD45B,GADD45G,GATA1,GATA3,GATA6,GJA1,GLI3,GNL3,GPI,GRK4,GSPT1,HAS…	166
Gene Expression	Transactivation	7,65E-11	ACACB,ACVR1,ACVR1B,ADAR,AFAP1L2,ANXA4,API5,ARHGEF12,ASCL1,ATOX1,AXIN2,BMP2,BMP7,CARM1,CAV1,CCND1,CCND2,CCNE1,CDK9,CEBPD,CEP350,CHD4,CIAO1,CITED2,CREBBP,CREM,CTGF,CTNNBIP1,CYP1A1,DMTN,E2F4,EGR1,EGR2,EN1,EP300,ERCC2,ETV4,EWSR1,FHL2,FLI1,FOXC1,GABPA,GADD45G,GAPDH,GATA1,GATA3,GATA5,GATA6,GSK3A,GTF2F1,HBP1,HDAC2,HDAC4,HES5,HNF4A,HSF1,HSF2,IGFBP2,IGFBP5,ILF3,IRF9,JUN,KAT7,KDM5A,KHDRBS1,KLF5,LCP2,LEF1,L…	141
Cancer, Gastrointestinal Disease, Organismal Injury and Abnormalities	Development of digestive organ tumor	7,69E-11	A2M,ABCC4,ABCD3,ABCE1,ABCF1,ABCF2,ACACB,ACAT1,ACIN1,ACP5,ACTA1,ACTG1,ACTN2,ACVR1,ACVR1B,ADAMTS1,ADAMTS18,ADAR,ADCY2,ADIPOR1,ADK,ADORA2A,AFAP1L2,AGRN,AHNAK,AK3,AKR1B1,AKTIP,ALAS2,ALCAM,ALDH2,ALDH6A1,ALDH8A1,ALDOA,ALG1,ALOX5,AMER2,AMOT,ANAPC10,ANGPTL5,ANK3,ANKRD11,ANO10,ANXA11,ANXA4,AOC3,AP2M1,APCDD1L,API5,APOA4,APOB,APOD,AQP1,AQP8,AQR,ARHGAP21,ARHGDIA,ARHGEF10,ARHGEF2,ARHGEF38,ARID2,ARL2,ARPC1A,AR…	914
Cancer, Organismal Injury and Abnormalities	Benign connective or soft tissue neoplasm	8,20E-11	ACTC1,ADRB3,AHCYL1,AK2,ALDOA,ANAPC10,AXIN2,BCL10,CAVIN2,CCND1,CCND2,CCNE1,CCNE2,CDC42EP3,CDC7,CFH,COL11A1,COL14A1,COL1A2,COL2A1,COL4A6,COL5A1,COL5A2,COL7A1,COL9A1,COL9A2,COL9A3,CRABP2,CTSC,CXCL14,CYBA,CYR61,ECM2,EGR1,FAM20A,FDPS,FGFR2,FGFR4,FKBP1A,FMOD,GPM6A,Hmga2,HSPB7,IDH2,IGF2,IGFBP5,IQGAP1,JUN,KPNA3,MAU2,MDH1,MED12,MEST,MGST1,MMP11,MMP2,MYC,MYL6,NDUFS7,NEGR1,NOL7,NR1I2,NR2F1,NR2F2,NR4A1,NRP1,…	102
Cellular Assembly and Organization, Cellular Function and Maintenance	Microtubule dynamics	9,00E-11	A2M,ABCC4,ACP1,ACTG1,ACTN2,ACTR3,ADAP1,ADORA2A,AGRN,AHNAK,Ang4,ANK3,AQP1,ARHGEF2,ARL2,ARPC3,ARRB2,ASCL1,ATF3,ATP2B1,ATP6V1D,ATRX,BBS4,BCAS3,BLOC1S6,BMP2,BMP6,BMP7,C3,C5,CALU,CAMSAP2,CAPNS1,CAPRIN1,CAPZB,CAV1,CAV3,CCKAR,CD81,CDH2,CDK9,CELSR1,CEP170,CEP350,CETN2,CGN,CHRNA1,CKB,CKM,CLU,CPEB4,CSNK1D,CSRP1,CTGF,CTNND2,CUL4B,CXCR4,CYR61,DAAM1,DDAH1,DLGAP5,DLX2,DLX5,DTNBP1,DVL2,E2F4,EDNRA,EFHD1,EFNB2,EG…	272
Infectious Diseases	Replication of RNA virus	1,06E-10	ACTC1,ADAR,AGO1,AHCYL1,AKTIP,AP2M1,ARHGAP21,ARHGDIB,ARL16,ATG4B,ATG5,ATP1A2,ATP6AP2,ATP6V0D1,ATP6V1A,ATP6V1G1,BTF3,CAV1,CCNA2,CD81,CES1,CLDN3,COX6A1,CRAMP1,CXCR4,CYP1A1,DBT,DDX5,DNAJA1,EFNB2,EIF2S1,EIF4EBP2,EZH2,F11R,FAU,FDPS,FGFR2,FGFR4,FOXA2,FSCN1,G3BP1,GBP1,GLYR1,HAO1,HBZ,HECTD1,HMOX1,HPGD,HSF1,HSP90AA1,ILF3,IRF9,ITGB5,JUN,KIF11,KPNB1,LONP1,MAP2K1,MARK2,MED30,MED6,MID1IP1,MYC,NLRX1,NPM1,NR2F1,…	124
Cell Cycle	Arrest in interphase	1,13E-10	AATF,ACIN1,ANXA2,BHLHE40,BLM,BMI1,BMP2,BMP7,BOP1,CARM1,CAV1,CCNA2,CCNB1,CCND1,CCND2,CCNE1,CCNG1,CDC25A,CDC6,CDC7,CEBPD,CELF2,CES1,CKS1B,CREM,CYR61,DCN,DEGS1,E2F4,E4F1,EEF2K,EGR1,EP300,EZH2,FANCD2,FBXO5,FHIT,FKBP1A,FN1,GADD45B,GATA1,GATA6,GLI3,GNL3,GSPT1,HAS2,HOXA10,IGF2,IGFBP5,IGFBP7,ITGA5,JUN,KIF11,KLF12,LAS1L,LGALS1,LIMK2,LRWD1,MAPK12,MAPK14,MCM10,MLH1,MUS81,MXD1,MYB,MYBL2,MYC,NFE2L2,NFYA,NOP53…	116
Protein Synthesis	Synthesis of protein	1,25E-10	ABCF1,ALOX12,ARHGEF2,ARRB2,BMP2,C3,CALR,CAPRIN1,CAV1,CAV3,CCKAR,CCND1,CDK11A,CIRBP,CNOT1,CPEB4,CYP1A1,DKC1,DUS2,EEF2K,EIF2B1,EIF2S1,EIF3D,EIF3F,EIF3M,EIF4A1,EIF4B,EIF4EBP2,EIF4ENIF1,EIF4G3,EIF4H,EIF5,EP300,FGR,FKBP1A,FN1,FXR1,GAPDH,GATA1,GEMIN5,GIGYF2,GRSF1,GSK3A,HNRNPD,HNRNPL,HSPB1,HSPB8,IGF2,IGF2BP3,IGFBP2,IGFBP5,ILF3,ITGA2,JUN,KHDRBS1,KRR1,KRT17,LPL,MAP2K1,MARS,MMP14,MRPL12,MRPL3,MRPL41,MTPN,M…	117
Cancer, Organismal Injury and Abnormalities	Transitional-cell carcinoma	1,28E-10	ALAD,APOD,ATRX,ATXN2L,AXIN2,BAP1,BLM,CAVIN1,CBX2,CCND1,CCNE2,CDC6,CDC7,CREBBP,CTCF,DCN,DLX6,E2F8,ELF3,EP300,ERCC2,EXO1,EZH2,FGFR2,FLRT2,FN1,FOXA2,FOXG1,GATA3,GOLGA2,GSTP1,HOXC13,HSP90AA1,IGF2BP3,KCTD12,KIF18A,KIF23,MAST1,MMP2,MYL9,MYT1,NCOR1,NFE2L2,NOS2,NOTCH1,NUSAP1,OSR1,OTX1,PCDH12,POLE4,POLQ,POR,PRKCB,RACGAP1,RGN,RNFT2,RREB1,RRM1,RXRA,SERPING1,SETD2,SF3B1,SFRP1,SLIT3,SRPX,STAG2,TAF1,TGFBR2,TIM…	76
Skeletal and Muscular System Development and Function	Contraction of striated muscle	1,28E-10	ACTC1,AGRN,ALDOA,ANK3,ARRB2,ATP1A1,ATP1A2,ATP1A3,ATP1B1,CAMK2D,CASQ2,CAV3,CHRNA1,CHRND,CHRNG,CTGF,CXCR4,EDNRA,GNB1,KLHL41,MYBPH,MYH7,MYL1,MYL3,MYL4,NOS1,PGAM2,PRKCA,S100A1,SCN1B,SMPX,SRI,SRL,SRSF1,STAC3,TAZ,TNNC1,TNNC2,TNNI1,TNNI2,TNNT2,TNNT3,TPM1,Tpm1	44
Nucleic Acid Metabolism	Metabolism of nucleic acid component or derivative	1,43E-10	ABCC4,ACACB,ACAT1,ADCY2,ADK,ADORA2A,AHCY,AK1,AK2,AK3,ALDH2,ALDH6A1,ALDOA,AMD1,AMPD3,APOA1,AQP1,ARRB2,ATP1A2,ATP1B1,ATP5F1B,ATP5F1C,ATP5F1D,ATP5MF,ATP5MG,ATP5PB,ATP5PD,ATP5PF,ATP5PO,ATP6AP2,BMP6,BMP7,C5,CAV1,CCNB1,CES1,CHCHD10,CHCHD6,CKM,Cmah,CMPK1,CTPS1,CUL4B,CXCR4,CYP1A1,DBI,DCXR,DPM1,DPYD,ENTPD1,EXO1,F2,FAM20C,FBP1,FDPS,FHIT,G6PD,GAMT,GCGR,GDA,GJA1,GMPPB,GNB1,GNMT,GPAM,GPAT4,HMGCL,HMOX1,HNF4A,I…	124
Skeletal and Muscular System Development and Function	Morphology of skeleton	1,45E-10	ACP2,BMP7,CBX2,COL1A2,COL2A1,COL9A1,CREBBP,CTGF,CYP1A1,CYP26A1,CYP26B1,DHRS3,DLL1,DLX5,DMRT2,DVL2,EDNRA,EN1,FAM20C,FGF10,FGFR2,FMOD,FRZB,FSTL1,GBX2,GDF11,GDF6,GJA1,GNAI3,GSC,HAX1,HDAC4,HOXA10,HOXA11,HOXA2,HOXA5,HOXC11,HOXC13,HOXD10,HOXD11,HOXD3,HOXD4,HOXD9,IGF2,IRAK3,ITGA2,ITGB1BP1,LMX1B,LUM,MMP14,MMP2,MSX2,MYOG,NDRG2,NIPBL,NOTCH1,PCOLCE,PITX2,PKDCC,POSTN,PRDM1,PRRX1,PTPRE,RGN,ROR2,RPS6KA3,RXRA,S…	86
Cancer, Cell Death and Survival, Organismal Injury and Abnormalities, Tumor Morphology	Necrosis of malignant tumor	1,84E-10	AFAP1L2,AQR,ATG5,BMP2,BMP5,BMP6,BMP7,BOK,CA9,CASP1,CDC6,CEBPD,CLU,CRNKL1,CXCR4,CYR61,EBNA1BP2,EIF3F,EMP2,ERCC2,EYA3,FAU,FGF8,FHIT,FHL2,FMOD,HDAC2,HMOX1,HSF1,HSPB8,IDH2,ISCU,JUN,KPNB1,LEF1,LGALS1,MAPK14,MIF,MMP11,MTA1,MYB,MYC,NAMPT,NAPA,NFE2L2,NOTCH1,NR4A1,NUP88,NXF1,POLR2H,PPARG,PSMA5,PSMC1,PUF60,RBM8A,RND3,RPL11,RPL13,RPL13A,RPL19,RPL27,RPL35,RPL35A,RPL37,RPL5,RPL6,RPL7,RPL7A,RPL9,RPLP0,RPS11,RP…	102
Connective Tissue Development and Function, Connective Tissue Disorders, Organismal Development, Organismal Injury and Abnormalities, Skeletal and Muscular Disorders, Skeletal and Muscular System Development and Function, Tissue Development	Abnormal morphology of skull	1,88E-10	BMP1,BMP7,CCND1,CETN2,CHD7,Cmah,COL2A1,CREBBP,CTGF,CTNNBIP1,DLX2,DLX5,DMRT2,E2F4,EDNRA,FAM20C,FGF10,FGF8,FGFR2,FMOD,FOXI1,FREM1,GATA3,GBX2,GDF11,GJA1,GSC,HDAC4,HOXA2,HOXD3,HOXD4,ITGB1BP1,LAMP1,LEF1,LMX1B,LRIG3,MFGE8,MMP14,MMP2,MSI1,MSX2,NIPBL,OTX1,OTX2,PAX7,PITX2,PKDCC,POU3F3,PRRX1,RGMA,ROR2,RPS6KA3,RSPO2,SIX1,SRC,TFAP2A,TGIF1,TWSG1,WNT10A,WNT5A,YBX1,ZIC3,ZMPSTE24	63
Cardiovascular System Development and Function, Tissue Morphology	Morphology of artery	2,06E-10	ACTA2,ADORA2A,AOC3,BMP1,BMP2,CDH5,CITED2,COL5A1,DDAH1,DLX1,DLX2,DLX5,EDNRA,ELP1,FGF10,FGF8,FN1,FOXA2,GATA6,GBX2,GJA1,GPR180,GSC,HMOX1,HOXA2,HOXD3,ISL1,ITGA5,JUN,KAT7,KLF5,LMO2,MFAP2,MMP2,MUS81,MYC,NOS1,NOS2,NOTCH1,NRP1,PITX2,PRDM1,PROC,PRRX1,RAC3,RRM2B,RXRA,SDHD,TBX2,TFAP2A,VIM,WT1	52
Cancer, Organismal Injury and Abnormalities, Tissue Morphology, Tumor Morphology	Size of tumor	2,14E-10	ARL4C,ARL6IP5,CA9,CASP1,CAV1,CCND2,CCNE1,CD151,CDH17,CLU,COL2A1,CSTB,CTSZ,EP300,ERCC2,ETV4,F2,F3,FGF8,FGFR4,FHIT,HABP2,HINT1,HUWE1,IGF2,IQGAP1,JUN,KRT8,LDHA,MAP2K1,MIF,MYBL2,MYC,NOS2,NRP1,PLA2G4A,POSTN,PRDX2,PRKCB,RNF7,SIX1,SMO,SRC,TGFBR2,THBS1,TIMP2,TMBIM6,TNFSF10,WNT7B	49
Nucleic Acid Metabolism, Small Molecule Biochemistry	Metabolism of nucleoside triphosphate	2,26E-10	ADK,AK1,AK2,AK3,ALDOA,AMPD3,ATP1A2,ATP1B1,ATP5F1B,ATP5F1C,ATP5F1D,ATP5MF,ATP5MG,ATP5PB,ATP5PD,ATP5PF,ATP5PO,CAV1,CCNB1,CHCHD10,CHCHD6,CKM,CMPK1,CTPS1,CUL4B,ENTPD1,FAM20C,FBP1,GJA1,LONP1,MCU,MYH7,NDUFS1,NME2,PKLR,PLG,PPIF,SIRT5,SLC25A27,SLC25A5,SOD1,TGFB1,TMBIM6,TXNIP,UCP3,UQCC2,VDAC1	47
Cell Signaling, Post-Translational Modification, Protein Synthesis	Assembly of Respiratory chain complex I	2,55E-10	BCS1L,DMAC2,NDUFA1,NDUFA11,NDUFA2,NDUFA3,NDUFA5,NDUFA8,NDUFAF5,NDUFB10,NDUFB11,NDUFB2,NDUFB3,NDUFB6,NDUFB7,NDUFB8,NDUFS4,NDUFS5,NDUFS7,TAZ,TIMM21	21
Developmental Disorder	Growth Failure	2,56E-10	ACSS1,ADAR,AMOT,AQP1,AQP11,BAP1,BLM,BMP7,CCND1,CCNE1,CCNE2,CDC25A,CDC6,CDH2,CDH5,CDT1,CKB,CLDN7,CREBBP,CUL4B,CYP11A1,DAD1,DBI,DHRS3,DLD,DMRTA2,DNAJA1,E2F4,E2F8,EBF2,EFNB2,EGR1,ELP1,EP300,ESPL1,EZH2,F10,F2,F3,FAM20C,FANCD2,FERMT1,FGFR2,FGFR4,FN1,FOXA2,FOXB1,FUBP1,FUT8,G6PC,GATA6,GDF6,GPX1,GSC,HAS2,HAX1,HBZ,HMOX1,HNF4A,HNRNPD,HOXA5,HSD3B7,HSF1,HUWE1,IGF2,INO80,ITGA5,ITGA9,ITPA,KAT7,KDM2A,LAMA1,LAMB…	148
Respiratory System Development and Function	Development of upper respiratory tract	2,72E-10	ACVR1,BMP2,BMP5,BMP7,CHD7,DLX5,EBF2,FGF8,FOXG1,GATA3,GDF11,GLI3,GNAO1,GSC,HESX1,HSF1,ISL1,NOL7,PCSK5,RDH10,SIX1,STRA6	22
Cancer, Organismal Injury and Abnormalities, Renal and Urological Disease	Kidney carcinoma	2,82E-10	ACAT1,ACVR1B,ADCY2,ADORA2A,ADRB3,AEBP2,AGXT2,AHNAK,ALAS2,ALDH5A1,AMBP,ANXA2,AP5M1,APOD,ARHGAP21,ARID2,ASNS,ASPM,ATP1A2,ATP2A1,ATP2B1,ATRX,ATXN2L,AXIN2,BAP1,BHLHE40,BLM,BLVRB,BMP6,BPGM,CA9,CADM1,CAV1,CAVIN1,CCNA1,CCND1,CCNE2,CDC34,CDC42EP3,CDC6,CDH5,CLU,COL9A1,COX6B1,CPB2,CPN1,CREM,CSTF1,CTCF,CYP1A1,CYR61,DAD1,DCN,DIEXF,DLGAP5,DLX1,DLX6,DMTN,DNAJC10,DUSP6,E2F8,EAPP,EDC4,ELOC,EP300,EPHX1,ERCC2,ESYT…	235
Auditory and Vestibular System Development and Function, Embryonic Development, Organ Development, Organismal Development, Tissue Development	Development of inner ear	2,82E-10	ATG5,ATOH1,BMP2,CEBPD,CELSR1,CHD7,COL11A1,COL2A1,CTHRC1,CXCL14,DLL1,DLX5,DLX6,DSC1,DVL2,FGF10,FGF8,FGFR2,FOXG1,FOXI1,FREM2,FRZB,GATA2,GATA3,GBX2,GLI3,GRHL3,HES5,HPCA,IGFBP7,LRIG3,MPV17,MYC,NEUROD1,NOTCH1,NR2F1,OTX1,OTX2,PHOX2B,PRRX1,ROR2,SIX1,SLITRK6,SOX21,TFAP2A,THRB,WNT5A	47
Cancer, Cell Death and Survival, Organismal Injury and Abnormalities, Tumor Morphology	Cell death of cancer cells	2,85E-10	AFAP1L2,AQR,ATG5,BMP2,BMP5,BMP6,BMP7,BOK,CA9,CASP1,CDC6,CEBPD,CLU,CRNKL1,CXCR4,CYR61,EBNA1BP2,EIF3F,EMP2,EYA3,FAU,FGF8,FHIT,FHL2,FMOD,HDAC2,HMOX1,HSF1,HSPB8,IDH2,ISCU,JUN,KPNB1,LEF1,LGALS1,MAPK14,MIF,MMP11,MTA1,MYB,MYC,NAMPT,NAPA,NFE2L2,NOTCH1,NR4A1,NUP88,NXF1,POLR2H,PPARG,PSMA5,PSMC1,PUF60,RBM8A,RND3,RPL11,RPL13,RPL13A,RPL19,RPL27,RPL35,RPL35A,RPL37,RPL5,RPL6,RPL7,RPL7A,RPL9,RPLP0,RPS11,RPS16,RP…	101
Cancer, Organismal Injury and Abnormalities, Renal and Urological Disease	Urothelial bladder carcinoma	2,92E-10	ALAD,APOD,ATRX,AXIN2,BAP1,BLM,CAVIN1,CBX2,CCND1,CCNE2,CDC6,CDC7,CREBBP,CTCF,DCN,DLX6,E2F8,ELF3,EP300,ERCC2,EXO1,EZH2,FGFR2,FLRT2,FOXA2,FOXG1,GATA3,GSTP1,HOXC13,HSP90AA1,IGF2BP3,KCTD12,KIF18A,KIF23,MAST1,MYL9,NCOR1,NFE2L2,NOTCH1,NUSAP1,OSR1,OTX1,POLE4,POLQ,POR,PRKCB,RACGAP1,RNFT2,RREB1,RRM1,SERPING1,SETD2,SF3B1,SFRP1,SLIT3,SRPX,STAG2,TAF1,TGFBR2,TNFAIP8L3,TUBA1C,TUBA4A,TUBB4A,TUBB4B,ZIC2	65
Digestive System Development and Function, Hepatic System Development and Function, Organ Morphology, Organismal Development	Morphology of liver	2,93E-10	ABCD3,ACP2,ADAR,ADIPOR1,ANGPTL3,APOA1,ATG5,BHMT,BSCL2,C3,CAV1,CCDC3,CCND1,CCNG1,CES1,CNOT3,CP,CTHRC1,CXCL14,CYBRD1,CYP1A1,DECR1,DPP7,EGR1,EIF3M,EWSR1,FABP2,FGA,FGL1,FUBP1,G6PC,GATA1,GATA6,GCGR,GNMT,GSTZ1,HFE2,HMGCL,IGF2,IGFBP2,JUN,KIFAP3,KRT18,KRT8,LIPA,LPL,MAPK14,MAT1A,MDK,MEIS2,MIF,MYB,MYC,NCOA5,NCOR1,NFE2L2,NOS1,NPC1,NR1I2,ODC1,PCK1,PEMT,PLG,POR,PPARG,PPT2,PROC,RGN,RRM2B,RXRA,SAFB,SAT1,SCG5,SI…	91
Free Radical Scavenging	Metabolism of reactive oxygen species	3,30E-10	AATF,AKR1B1,ALDH2,ALDH3A2,ALOX5,ANXA2,APOA1,APOA4,ARHGDIA,ARHGDIB,ATG5,ATP5IF1,ATP6AP2,BACE2,BMI1,BMP2,C3,C5,CAV1,CD36,CDH5,CFB,CFH,CLIC1,CSTB,CUL4B,CXCL14,CYBA,CYP1A1,CYR61,DBI,DCN,DDIT4,DECR1,E4F1,ENDOG,ENTPD1,F2,FBP1,FGR,FN1,G6PD,GABARAP,GPX1,Gsta4,GSTP1,H2AFY,HAS2,HMOX1,HSF1,HSPB1,HVCN1,IQGAP1,ITGA5,ITGB4,ITM2B,LCP2,LDHA,LIPA,LMX1B,LONP1,LRAT,MAOB,MAP2K1,MAPK14,MBL2,MIF,MIOX,MLPH,MMP14,MRC1,N…	126
Organismal Development, Reproductive System Development and Function	Development of reproductive system	3,38E-10	ABCC4,ACVR1,ADAMTS1,APOB,AQP8,ARHGDIA,ARHGDIB,ARHGEF12,ASPM,ATRX,BAG6,BBS4,BLM,BMP5,BMP6,BMP7,BNC1,BPTF,BSCL2,BTC,CADM1,CAV1,CCNA1,CCND1,CCND2,CCNE2,CDC25A,CDH5,CEBPD,Celf1,CHD7,CIP2A,CITED2,CREM,CSDE1,CTGF,CXCR4,CYP11A1,CYP26A1,CYP26B1,D1Pas1,DNAJA1,DSG2,E2F8,EEF2K,EGR1,EHD1,EIF4G3,EN1,ERF,ETV5,EZH2,FANCD2,FGF10,FGF8,FGFR2,FGG,FN1,FOXA2,FOXA3,FOXB1,FOXC1,GADD45G,GAMT,GATA1,GATA2,GATA3,GATA6,GATM…	176
Embryonic Development, Hair and Skin Development and Function, Organ Development, Organismal Development, Tissue Development	Formation of skin	3,58E-10	ACVR1B,ADORA2A,AGO1,ALDH3A2,AQP3,BMP7,BNC1,CCND1,CCND2,CCNE1,CELSR1,CLDN1,CLDN6,COL1A2,COL5A1,COL5A2,COL7A1,CRABP2,CTGF,CYP26B1,DBI,DCT,DMTN,DSC1,ELF3,ELOVL4,EN1,ERCC2,EVPL,FERMT1,FGF10,FGFR2,FN1,FOXC1,FOXQ1,GDF6,GJA1,GRHL3,H2AFY,H2AFY2,HBP1,HDAC2,HOXC13,IFT74,IGFBP5,ITGA2,ITGB4,ITGB5,KLF5,KRT15,KRT17,KRT18,KRT8,LAMA5,LEF1,LOXL2,MAP2K1,MAPK14,MKL1,MSX2,MYC,MYH9,NME1,NME2,NOTCH1,PALLD,PAX6,PDGFA,P…	94
Embryonic Development, Organ Development, Organismal Development, Renal and Urological System Development and Function, Tissue Development	Formation of kidney	4,27E-10	ADAMTS1,AKR1B1,ALDH1A2,ANXA2,ANXA4,AQP1,AQP11,BAG6,BMP2,BMP6,BMP7,CADM1,CAV1,CDH6,CITED2,CTNNBIP1,CXCL14,CYP26A1,EDNRA,EIF3M,EZR,FABP2,FGF10,FGF8,FGFR2,FOXC1,FREM1,G6PC,GATA3,GCNT3,GDF11,GLI3,GSTK1,GSTZ1,HOXA11,HOXC11,HOXD11,IGF2,IGFBP2,ITGA2,KCTD17,LAMA5,LMX1B,MMP14,MPV17,MYC,NDEL1,NLE1,NPNT,ODC1,OSR1,PAX5,PCSK5,POU3F3,RDH10,RRAS2,RRM2B,SALL1,SESTD1,SFRP1,SIX1,SIX2,SMO,SREBF1,STRA6,TFAP2A,TGFB1,…	77
Embryonic Development, Organismal Development, Tissue Morphology	Size of embryo	4,33E-10	ACVR1,ALDH1A2,AMOT,APOB,ARHGEF12,BLM,BMP2,BPTF,C3,CCNE1,CCNE2,CITED2,COL2A1,CREBBP,CUL4B,DAD1,DLD,DLX5,E2F8,E4F1,EFNB2,ELP1,EP300,ERF,ESPL1,F2,F3,FGF8,FGFR2,FGG,FN1,FOXA2,FOXB1,G6PD,GATA5,GATA6,GJA1,GNAO1,GSC,HES5,HMGCL,HNF4A,HSD17B7,HUWE1,ISL1,KDM2A,LAMA5,LIG3,LMO2,MMP14,MSX2,MYC,MYL1,NCOR1,NFE2L2,NOTCH1,NUSAP1,OTX2,PAK2,PHGDH,PITX2,PLK4,PRDM1,RAPGEF2,RDH10,ROR2,RPS6KB1,RSPO2,SFRP1,SFRP2,SFRP5,S…	92
Connective Tissue Development and Function, Tissue Morphology	Quantity of connective tissue	4,57E-10	ACACB,ACADL,ACOT13,ACTA1,ADAMTS1,ADORA2A,ADRB3,AHNAK,ANGPTL2,APOA4,APOB,AQP1,ATP1A2,BBS4,BLM,BSCL2,BUB3,C3,CAPNS1,CAV1,CBFA2T3,CCDC3,CCDC80,CCKAR,CCND1,CCND2,CCNG1,CD81,CEBPD,CES1,CFD,CNOT3,COL2A1,CREBBP,CTGF,CXCL14,DCN,DMTN,DYRK3,E2F4,EGR1,EGR2,EZH2,FABP2,FARP2,FGFR2,FGL1,FLI1,FN1,FSTL1,GAMT,GATA1,GATA6,GATM,GCGR,GDF3,GPAT4,GPX1,HBZ,HDAC2,HFE2,HMOX1,HOXA5,IRAK3,ITGB1BP1,JUN,KREMEN1,LIPA,LPL,MAPK…	146
Embryonic Development, Organismal Development	Patterning of rostrocaudal axis	4,89E-10	ALDH1A2,BPTF,CELSR1,CTNNBIP1,CYP26A1,FOXA2,GDF11,GLI3,GRSF1,HOXA10,HOXA11,HOXA2,HOXA5,HOXC11,HOXC13,HOXD10,HOXD11,HOXD3,HOXD4,HOXD9,MSX2,NEUROD1,NR2F2,OTX1,OTX2,PAX6,PCSK5,SF3B1,SFRP1,SFRP2,SMO,TBXT,WNT3,WNT5A,ZBTB16,ZIC3	36
Cell Cycle	Mitosis of tumor cell lines	4,96E-10	ADGRL2,ARPC1B,BMP2,BMP6,BMP7,CCNB1,CCNB2,CCNE1,CDC25A,CDC7,CDCA8,DLGAP5,ELOC,EWSR1,FBXO5,FLI1,FOXG1,GNAI3,HDAC4,KIF11,KIF22,KPNB1,LIMK2,MAD2L1BP,MAP2K1,MAPK14,MYT1,NDC80,NEK2,NUDCD3,PDLIM7,PLK4,POGZ,PPM1D,PRPF4,PRTFDC1,RACGAP1,RPS24,RPS6KA3,SIAH1,SIN3B,STIL,TCERG1,TTK,WEE1,YWHAE	46
Embryonic Development, Nervous System Development and Function, Organ Development, Organismal Development, Tissue Development, Visual System Development and Function	Formation of eye	5,28E-10	ADAMTS18,ADORA2A,AKTIP,ALDH1A2,ANGPTL3,APOB,AQP1,ASCL1,ATG5,BBS4,BMP6,BMP7,BNC1,CCND1,CDH5,CFH,CHD7,COL2A1,COL5A1,COL5A2,CP,CPAMD8,CSTB,CXCL14,DLX1,DLX2,DSC1,EBF2,EGR1,ELOVL4,EOMES,FGF10,FGF8,FGFR2,FMOD,FOXC1,FREM2,GALNS,GCGR,GDF11,GDF3,GDF6,GLI3,HES5,HES6,HESX1,HIP1,HPS3,HS6ST2,HSF1,IGF2,Irx5,ITGB4,KERA,LAMB2,LEF1,LHX5,LMO7,LMX1B,LRAT,LUM,MAB21L1,MAB21L2,Meis1,MEIS2,MMP2,MSX2,MTA1,NCAM1,NEUROD1,…	115
Cell Morphology, Cellular Assembly and Organization, Cellular Function and Maintenance	Formation of cellular protrusions	5,31E-10	A2M,ABCC4,ACP1,ACTN2,ACTR3,ADAP1,ADORA2A,AGRN,AHNAK,Ang4,ANK3,AQP1,ARPC3,ARRB2,ASCL1,ATF3,ATP6V1D,ATRX,BBS4,BCAS3,BLOC1S6,BMP2,BMP6,BMP7,C3,C5,CALU,CAMSAP2,CAPNS1,CAPRIN1,CAPZB,CAV1,CCKAR,CD81,CDH2,CDK9,CELSR1,CETN2,CHRNA1,CKB,CKM,CLU,CPEB4,CSNK1D,CSRP1,CTGF,CTNND2,CUL4B,CXCR4,CYR61,DDAH1,DLX2,DLX5,DTNBP1,E2F4,EDNRA,EFHD1,EFNB2,EGR1,EHD1,EIF4EBP2,EIF4G3,EPB41L3,ETV4,EZR,F2,FARP2,FGF8,FGFR2,FGR,FN…	214
Cardiovascular System Development and Function, Organ Development, Organ Morphology	Contraction of heart	5,73E-10	ACTC1,AGRN,ANK3,ANXA4,ARRB2,ATF3,ATG5,ATP1A1,ATP1A2,ATP1A3,ATP1B1,CALR,CAMK2D,CAPNS1,CASQ2,CAV3,CELF2,CREM,CTGF,CXCR4,CYP2J2,EDNRA,G6PD,GJA1,GNAO1,GNB1,GPX1,GSK3A,HMOX1,HSPB7,LPL,MYH7,MYL1,MYL3,MYL4,MYL7,NOS1,NOS2,PPP1CA,PRKCA,PRKG1,S100A1,SCN1B,SOD1,SRI,SRL,SRSF1,TAZ,THBS2,THRB,TNNC1,TNNI1,TNNT2,TPM1,Tpm1	55
Cellular Development	Differentiation of tumor cell lines	6,05E-10	ACVR1,AMD1,ANXA2,ASCL1,BDH2,BHLHE40,BMI1,BMP2,BTC,CALR,CCND1,CEBPD,CREBBP,CTCF,CTGF,CYR61,DVL2,E2F4,EGR1,ELAVL3,EP300,ETV4,ETV5,EZH2,FABP2,FGF8,FGFR2,FLI1,FN1,FOXG1,GATA1,GATA2,GATA3,GNAO1,GSC,HIST4H4,HMOX1,HOXA10,HOXA5,IGF2,IGFBP5,INSM1,JUN,KMT5A,LGALS1,LIMK2,LMO2,LOXL2,MAP2K1,MAPK12,MAPK14,Meis1,MIF,MYB,MYC,NCAM1,NCOR1,NEUROD1,NFE2L2,NFYA,NME1,NOTCH1,NPM1,NR2F1,ODC1,OTX2,PPARG,PPIA,PPP1CA,PRDM1…	98
Organ Development, Skeletal and Muscular System Development and Function, Tissue Development	Growth of muscle tissue	6,16E-10	ABCC4,AKR1B1,ALDH1A2,ALOX12,AMD1,APOD,BMP2,BMP7,CAMK2D,CAV1,CCND1,CCNE1,CEBPD,CHRNA1,CHRND,CITED2,CLU,CTNNBIP1,CYBA,DLL1,E4F1,EDNRA,EFNB2,EGR1,F2,F3,FGFR2,FHL1,FN1,GATA5,GATA6,GDF11,GJA1,GPX1,HABP2,HAS2,HDAC2,HDAC4,HES5,HMOX1,IGF2,IGFBP2,IGFBP5,ITGA2,ITGA5,JUN,KLF5,LAMA1,LEMD3,LRRFIP1,MAP2K1,MAPK14,Meis1,MIF,MKL1,MMP14,MMP8,MYB,MYC,MYOG,NAMPT,NDRG2,NDUFV1,NFE2L2,NOS1,NOS2,NOTCH1,NR4A1,ODC1,OGN,PA…	100
Cancer, Organismal Injury and Abnormalities	Lymphoreticular neoplasm	6,36E-10	ABHD12B,ACTN2,ADAR,ADORA2A,ADRB3,AFAP1L2,AHNAK,ALDH4A1,ALDH5A1,ALOX5,ANGPTL2,ANK3,ANKRD11,ANXA11,ANXA2,ANXA4,AOC3,APOB,ARHGEF2,ARID2,ARL11,ATAD1,ATF3,ATG5,ATP1A2,ATP1B1,ATP6V1A,ATP6V1E1,ATRX,AXIN2,BAP1,BCAS3,BCL10,BCL7A,BLM,BMI1,BMP1,BMP2,BMP6,BMP7,BRD7,BSCL2,C3,C6,CA9,CADM1,CALR,CARD14,CASP1,CAV1,CAV2,CAV3,CBX2,CBX4,CCNA2,CCND1,CCND2,CD151,CD36,CD63,CDC123,CDC23,CDC25A,CDC34,CDC42EP3,CDCP1,CDT1,…	467
Cardiovascular System Development and Function, Embryonic Development, Organ Development, Organ Morphology, Organismal Development, Tissue Development	Morphogenesis of heart	6,46E-10	ACTC1,ACVR1,ALDH1A2,ARID2,BMP2,BMP5,BMP7,CHD7,CITED2,COL11A1,COL2A1,COL5A1,CYP26A1,CYR61,DLL1,DVL2,ELP1,FGF8,FGFR2,FKBP1A,FLRT2,FOXA2,FOXC1,FZD1,GATA3,GJA1,GSC,ISL1,KDM2A,MYH7,MYL3,MYL7,NIPBL,NOTCH1,PITX2,RXRA,SMARCD3,SMO,STIL,TBX2,TBXT,TGFB1,TGFBR2,TNNC1,TNNI1,TNNT2,TPM1,Tpm1,WNT11,WNT5A,ZIC3	51
Cancer, Organismal Injury and Abnormalities, Reproductive System Disease	Uterine tumor	6,68E-10	ABCD4,ABCE1,ABCF1,ABRAXAS1,ACACB,ACTC1,ACTN1,ACTR3,ACVR1,ACVR1B,ADAMTS18,ADCY2,ADRB3,AFAP1L2,AGXT2,AHCYL1,AHNAK,AK2,AKR1B1,ALDH1A2,ALDH4A1,ALDH5A1,ALDH8A1,ALDOA,ALKBH6,ALOX5,ANAPC10,ANGPTL3,ANK3,ANKRD11,ANP32B,ANXA2,ANXA3,AOC3,AP1S2,AP4E1,APOA4,APOB,APOD,AQP1,AQR,ARHGAP21,ARHGDIB,ARHGEF10,ARHGEF12,ARID2,ASB12,ASPM,ATOH1,ATP11C,ATP2A1,ATP2A3,ATP2B1,ATP6AP2,ATP6V0E2,ATRX,AXIN2,B3GNT2,BAG6,BAP1,BCL1…	638
Cancer, Gastrointestinal Disease, Organismal Injury and Abnormalities	Colorectal cancer	6,96E-10	ABCC4,ABCD3,ABCE1,ABCF2,ACACB,ACAT1,ACIN1,ACP5,ACTA1,ACTA2,ACTG1,ACTN2,ACVR1,ACVR1B,ADAMTS1,ADAMTS18,ADAR,ADCY2,ADIPOR1,ADK,ADORA2A,AFAP1L2,AGR2,AGRN,AHCY,AK3,AKR1B1,AKTIP,ALAS2,ALCAM,ALDH2,ALDH6A1,ALDH8A1,ALDOA,ALG1,ALOX5,AMER2,AMOT,ANAPC10,ANGPTL2,ANGPTL5,ANK3,ANKRD11,ANO10,ANXA11,ANXA2,ANXA4,AOC3,AP2M1,APCDD1L,API5,APOA4,APOB,APOD,AQP1,AQP3,AQP8,AQR,ARHGAP21,ARHGDIA,ARHGEF10,ARHGEF2,ARHGEF38,A…	912
Connective Tissue Development and Function, Connective Tissue Disorders, Developmental Disorder, Gastrointestinal Disease, Organ Morphology, Organismal Development, Organismal Injury and Abnormalities, Skeletal and Muscular Disorders, Skeletal and Muscular System Development and Function, Tissue Development	Abnormal morphology of maxilla	7,01E-10	BMP7,CCND1,CTNNBIP1,DLX2,DLX5,EDNRA,FAM20C,FGFR2,GJA1,GSC,LAMP1,MMP14,MMP2,PAX7,PITX2,PKDCC,ROR2,RSPO2,TFAP2A,YBX1	20
Nervous System Development and Function	Sensory system development	7,85E-10	ADAMTS18,ADORA2A,AKTIP,ALDH1A2,ANGPTL3,APOB,AQP1,ASCL1,ATG5,ATOH1,BBS4,BMP2,BMP6,BMP7,BNC1,CCND1,CDH2,CDH5,CFH,CHD7,COL2A1,COL5A1,COL5A2,CP,CPAMD8,CSTB,CXCL14,CXCR4,DLX1,DLX2,DSC1,DVL2,EBF2,EGR1,ELOVL4,EOMES,FGF10,FGF8,FGFR2,FMOD,FOXC1,FREM2,GALNS,GCGR,GDF11,GDF3,GDF6,GLI3,GNAO1,HES5,HES6,HESX1,HIP1,HPS3,HS6ST2,HSF1,IGF2,Irx5,ITGB4,KDM2A,KERA,LAMB2,LEF1,LHX5,LMO7,LMX1B,LRAT,LUM,MAB21L1,MAB21L2,Me…	125
Cancer, Organismal Injury and Abnormalities	Growth of malignant tumor	8,91E-10	ABCC4,ADORA2A,AFAP1L2,AHCY,AKR1B1,AOC3,APOA1,ARRB2,BAMBI,BMP2,BMP6,BMP7,CASP1,CAV1,CCNA1,CCND1,CD151,CDH5,COX17,CTGF,CTNND2,CXCR4,CYR61,DCN,DUS2,DVL2,EGR1,EIF3F,ENTPD1,EP300,EZH2,EZR,F2,FBXL17,FHIT,FHL1,FHL2,GATA1,GJA1,GNMT,HDAC2,HMOX1,HPGD,HSF1,IGF2,IGFBP5,ITGB6,JUN,LAMTOR5,LDHA,LGALS1,LITAF,LUM,MAP2K1,MAPK14,MAPKAPK3,MIER1,MIF,MYB,MYC,NCAPG,NDRG2,NKX3-1,NOP53,NOS2,NOTCH1,NPM1,NR2F2,NR4A1,NRP1,O…	113
Tissue Development	Growth of epithelial tissue	9,40E-10	ACP1,ADAMTS1,ADORA2A,AGR2,ALDH1A2,ALDH3A2,AMOT,APOA1,ATF3,ATOH1,ATP5IF1,BMP2,BMP5,BMP6,BMP7,BNC1,BTC,C3,C5,CALR,CASP1,CAV1,CAV2,CCND1,CCND2,CCNE1,CD36,CDC25A,CDH2,CITED2,CLDN6,CLU,CNMD,CPB2,CXCL14,CXCR4,CYBA,CYR61,DAAM1,DDAH1,DDX5,DGKA,DLX5,DLX6,EDNRA,EFNB2,EGFL7,EGR1,EP300,EZH2,EZR,F11R,F2,F3,FERMT1,FGF10,FGFR2,FGL1,FHL2,FN1,FZD8,G6PD,GADD45G,GATA2,GATA3,GATA6,GBP1,GCGR,GJA1,GLUL,GRHL3,HABP2,HAS…	167
Cardiovascular System Development and Function, Cellular Movement	Cell movement of endothelial cells	9,49E-10	ACP1,ADAMTS1,ALCAM,ALOX12,AMOT,Ang4,ANGPTL3,ANXA2,ANXA3,ARRB2,ATP5F1B,BCAS3,BMP2,BMP6,BTC,CALR,CAV1,CD151,CD36,CD63,CD81,CDH2,CDH5,CNN2,CTGF,CXCL14,CXCR4,CYR61,DCN,DGKA,EFNB2,EGFL7,EGR1,ESAM,EYA3,F11R,F3,FN1,FOXC1,FSTL1,G6PD,GATA1,GATA3,GATA6,HSPB1,IGF2,ITGA2,ITGA9,ITGB1BP1,ITGB4,LGALS1,LIPA,LOXL2,MAP2K1,MAPK12,MAPK14,MDK,MIF,MMP14,MMP2,MXD1,MYC,NFE2L2,NR4A1,NRP1,NRP2,NUS1,OSR1,PDCD6,PLA2G4A,PLD1…	99
Cell Signaling, Post-Translational Modification, Protein Synthesis	Assembly of protein-protein complex	9,93E-10	ACTA1,ACTR3,ANKRA2,AP2M1,ARPC1B,ARPC3,ARPC5,BCS1L,CAPZA1,CAPZB,CCNB1,CDT1,CREBBP,CTNNBIP1,CYBA,DMAC2,DMTN,DNAJC15,ELP1,FGA,FGR,GEMIN5,GFAP,HES5,INSM1,KIFAP3,KPNA3,NCAM1,NDUFA1,NDUFA11,NDUFA2,NDUFA3,NDUFA5,NDUFA8,NDUFAF5,NDUFB10,NDUFB11,NDUFB2,NDUFB3,NDUFB6,NDUFB7,NDUFB8,NDUFS4,NDUFS5,NDUFS7,NOP53,OTX2,RANBP9,SCIN,SLC2A1,SLC7A6,SOST,SRC,SSBP3,STXBP1,TAL1,TAZ,TGFB1,TIMM21,Tpm1,TSPAN4,TWF1	62
Cardiovascular System Development and Function, Organ Development	Heart rate	1,04E-09	ACTC1,ADORA2A,AGRN,ALDH2,ANK3,ANXA4,ARRB2,ATF3,ATG5,ATP1A1,ATP1A2,ATP1A3,ATP1B1,CALR,CAMK2D,CAPNS1,CASQ2,CAV3,CDH5,CELF2,CREM,CTGF,CXCR4,CYP2J2,DDAH1,EDNRA,G6PD,GATA6,GJA1,GNAO1,GNB1,GPX1,GSK3A,HAS2,HDAC2,HMOX1,HSPB1,HSPB7,ITPA,JPH2,LPL,LRIG3,MCHR1,MYH7,MYL1,MYL3,MYL4,MYL7,NDUFS4,NEDD4L,NHLH2,NOS1,NOS2,PITX2,PPP1CA,PRKCA,PRKG1,PTS,RGS6,RXRA,S100A1,SCN1B,SOD1,SRI,SRL,SRSF1,TAZ,THBS1,THBS2,THRB,TME…	76
Skeletal and Muscular System Development and Function	Morphology of muscle	1,15E-09	ACTA1,ACTC1,ADK,ADORA2A,ALDH1A2,APOBEC2,ATF3,ATP2A1,CALR,CAMK2D,CAPZB,CASQ2,CAV1,CAV2,CAV3,CDH2,CDK9,CHRNG,CKM,CLU,COL14A1,CREM,CTGF,CXCR4,CYBA,DCN,DLX2,DLX5,DTNBP1,DUSP5,DUSP8,DYSF,EDNRA,ENDOG,EP300,FBXO32,FGF10,FHL1,FHL2,FKBP1A,FMOD,FN1,FXR1,GATA5,GATA6,GDF11,GPX1,GSC,GSK3A,HDAC2,HDAC4,HOXA2,HSD17B7,HSF1,HSPB8,IGFBP5,ILF3,ITPA,JPH2,JUN,KIFAP3,KLHL40,LMO7,LPL,LUM,MAP2K1,MAPK14,MED13,MKL1,MMP14,M…	128
Developmental Disorder	Dysgenesis	1,15E-09	ABCC4,ALDH1A2,ARHGDIA,ARHGDIB,ARRB2,ATRX,BAG6,BHLHE22,BMP7,BMS1,CALR,CBX2,CBX4,CCNA1,CCND1,CCND2,CCNE1,CCNE2,CDC6,CDT1,CITED2,CLPP,COL2A1,CPAMD8,CSTB,CTGF,CTHRC1,CTNNBIP1,CYP11A1,CYP26A1,CYP26B1,DHRS3,DLX5,DMRTA2,E2F4,EBF2,EDNRA,EGR2,EMG1,EN1,ERF,ESCO2,FAM20A,FAM20C,FGF10,FGF8,FGFR2,FKBP1A,FOXC1,FREM1,FUBP1,GATA5,GATA6,GBX2,GCM2,GDF11,GJA1,GSC,HAS2,HAX1,HESX1,HMOX1,HOXA11,HOXA5,HOXC11,HOXD11,HOXD…	139
Nervous System Development and Function, Neurological Disease	Abnormal morphology of nervous system	1,20E-09	ACP2,AGRN,ANK3,APOB,ASCL1,ASPM,ATG5,ATOH1,ATP1A2,BAG6,BBS4,BHLHE22,BLOC1S2,BRD7,C3,CAPRIN1,CAV1,CCKAR,CCND1,CCND2,CD81,CETN2,CFH,Chmp4b,CHRNA1,CHRNG,CITED2,CKB,COL2A1,CP,CPEB4,CREBBP,CSTB,CXCR4,CYP26A1,DBX1,DDHD2,DLX1,DLX2,DLX5,DMRTA2,DVL2,EBF2,EDNRA,EGR2,EIF4EBP2,EN1,EN2,ENTPD1,EPB41L3,ERCC8,ESCO2,F2,FBXO2,FEZF1,FGF10,FGF8,FGFR2,FLI1,Folh1,FOXA2,FOXB1,FOXI1,FRZB,FUBP1,GATA3,GBX1,GBX2,GDF11,GDF6,…	192
Cancer, Neurological Disease, Organismal Injury and Abnormalities	Primitive neuroectodermal tumor	1,24E-09	ABCC4,ASCL1,ATOH1,ATRX,BMI1,C3,C5,CCND1,CELSR1,CHD7,CLTB,CREBBP,CTCF,CTR9,CXCR4,EEF2K,EP300,EWSR1,EZH2,FBXL17,FOXG1,GEMIN5,GFAP,GSTP1,HSP90AA1,IGF2,KDM5A,MAP2K1,MLH1,MSI1,MYBL2,MYC,NDRG2,NEUROD1,NME1,NONO,NOP53,NOS2,NOTCH1,NRP1,OCM2,OTX2,PHOX2B,PIK3C2G,POR,PPM1D,SETD2,SF3B2,SFRP1,SMARCA4,SMO,TAF1,TGFB1,TLK2,TNFSF10,TOP1,TPR,TUBA1C,TUBA4A,TUBB4A,TUBB4B,USP37,UTP18,WDR5,WNT3,WNT5A,ZFX	67
Embryonic Development, Organismal Development	Growth of embryo	1,28E-09	ACVR1,ACVR1B,AGO1,AMD1,ASCL1,ASPM,BHMT,BMI1,BMP2,BMP6,BMP7,BTC,CCND1,CDC7,CDH5,CDK11A,CHD8,CHRD,CITED2,CLU,CTCF,CTNNBIP1,CTR9,CXCL14,DCT,DLD,DLL1,DMRTA2,EOMES,EP300,ESPL1,EZH2,F2,FGF10,FGF8,FGFR2,FN1,FOXA2,FOXG1,G6PD,GALNS,GATA3,GBX2,GJA1,GLI3,GSC,HUWE1,IGF2,IGFBP5,INTS1,ISL1,KAT7,KRT8,LAMA1,LGALS1,LHX5,LMO2,MAP2K1,MAPK14,MCM10,MEST,MFGE8,MSI1,MSX2,MYB,MYC,MYL1,NCAM1,NEUROD4,NOC3L,NOTCH1,NR2E1,NR…	120
Cancer, Organismal Injury and Abnormalities, Renal and Urological Disease	Development of urinary tract tumor	1,46E-09	ACAT1,ACVR1B,ADCY2,ADORA2A,ADRB3,AEBP2,AGXT2,AHNAK,ALAS2,ALDH5A1,AMBP,ANXA2,AP5M1,APOD,ARHGAP21,ARID2,ASNS,ASPM,ATP1A2,ATP2A1,ATP2B1,ATRX,ATXN2L,AXIN2,BAP1,BHLHE40,BLM,BLVRB,BMP6,BPGM,CA9,CADM1,CAVIN1,CCNA1,CCND1,CCNE2,CDC34,CDC42EP3,CDC6,CDH5,CLU,COL9A1,COX6B1,CPB2,CPN1,CREM,CSTF1,CTCF,CYP1A1,CYR61,DAD1,DCN,DIEXF,DLGAP5,DLX1,DLX6,DMTN,DNAJC10,DUSP6,E2F8,EAPP,EDC4,ELOC,EP300,EPHX1,ERCC2,ESYT1,EXO…	229
Organismal Injury and Abnormalities, Renal and Urological Disease	Formation of renal lesion	1,55E-09	ACAT1,ACVR1B,ADCY2,ADORA2A,ADRB3,AEBP2,AGXT2,AHNAK,ALAS2,ALDH5A1,AMBP,ANXA2,AP5M1,APOD,ARHGAP21,ARID2,ASNS,ASPM,ATP1A2,ATP2A1,ATP2B1,ATRX,ATXN2L,AXIN2,BAP1,BHLHE40,BLM,BLVRB,BMP6,BPGM,CA9,CADM1,CAVIN1,CCNA1,CCND1,CCNE2,CDC34,CDC42EP3,CDC6,CDH5,CLU,COL9A1,COX6B1,CPB2,CPN1,CREM,CSTF1,CTCF,CYP1A1,CYR61,DAD1,DCN,DIEXF,DLGAP5,DLX1,DLX6,DMTN,DNAJC10,DUSP6,E2F8,EAPP,EDC4,ELOC,EP300,EPHX1,ERCC2,ESYT1,EXO…	229
Connective Tissue Development and Function, Connective Tissue Disorders, Developmental Disorder, Gastrointestinal Disease, Organ Morphology, Organismal Development, Organismal Injury and Abnormalities, Skeletal and Muscular Disorders, Skeletal and Muscular System Development and Function, Tissue Development	Abnormal morphology of jaw bone	1,59E-09	BMP7,CCND1,COL2A1,CTGF,CTNNBIP1,DLX2,DLX5,EDNRA,FAM20C,FGF8,FGFR2,FMOD,GBX2,GJA1,GSC,LAMP1,LEF1,MFGE8,MMP14,MMP2,OTX2,PAX7,PITX2,PKDCC,PRRX1,ROR2,RSPO2,TFAP2A,TWSG1,WNT10A,WNT5A,YBX1,ZIC3,ZMPSTE24	34
Developmental Disorder	Aplasia or hypoplasia	1,62E-09	ABCC4,ALDH1A2,ARHGDIA,ARHGDIB,ARRB2,ATRX,BAG6,BHLHE22,BMP7,BMS1,CALR,CBX4,CCNA1,CCND1,CCND2,CCNE1,CCNE2,CDC6,CDT1,CITED2,COL2A1,CSTB,CTGF,CTHRC1,CTNNBIP1,CYP11A1,CYP26A1,CYP26B1,DHRS3,DLX5,DMRTA2,E2F4,EBF2,EDNRA,EGR2,EMG1,EN1,ERF,ESCO2,FAM20A,FAM20C,FGF10,FGF8,FGFR2,FKBP1A,FREM1,FUBP1,GATA5,GATA6,GBX2,GCM2,GDF11,GJA1,GSC,HAS2,HAX1,HESX1,HOXA11,HOXA5,HOXC11,HOXD11,HOXD12,HOXD3,HOXD9,HS6ST2,HSD17B7…	134
Cancer, Organismal Injury and Abnormalities, Renal and Urological Disease	Kidney adenocarcinoma	1,65E-09	ACAT1,ACVR1B,ADCY2,ADORA2A,ADRB3,AEBP2,AGXT2,AHNAK,ALAS2,ALDH5A1,AMBP,ANXA2,AP5M1,APOD,ARHGAP21,ARID2,ASNS,ASPM,ATP1A2,ATP2A1,ATP2B1,ATRX,ATXN2L,AXIN2,BAP1,BHLHE40,BLM,BLVRB,BMP6,BPGM,CA9,CADM1,CAVIN1,CCNA1,CCND1,CCNE2,CDC34,CDC42EP3,CDC6,CDH5,CLU,COL9A1,COX6B1,CPB2,CPN1,CREM,CSTF1,CTCF,CYP1A1,CYR61,DAD1,DCN,DIEXF,DLGAP5,DLX1,DLX6,DMTN,DNAJC10,DUSP6,E2F8,EAPP,EDC4,ELOC,EP300,EPHX1,ERCC2,ESYT1,EXO…	228
Free Radical Scavenging	Synthesis of reactive oxygen species	1,69E-09	AATF,AKR1B1,ALDH2,ALDH3A2,ALOX5,ANXA2,APOA1,ARHGDIA,ARHGDIB,ATG5,ATP5IF1,ATP6AP2,BACE2,BMI1,BMP2,C3,C5,CAV1,CD36,CDH5,CFB,CFH,CLIC1,CSTB,CUL4B,CXCL14,CYBA,CYP1A1,CYR61,DBI,DCN,DDIT4,DECR1,E4F1,ENDOG,ENTPD1,F2,FBP1,FGR,FN1,G6PD,GABARAP,GPX1,Gsta4,GSTP1,H2AFY,HAS2,HMOX1,HSF1,HSPB1,HVCN1,IQGAP1,ITGA5,ITGB4,ITM2B,LCP2,LDHA,LIPA,LMX1B,LONP1,LRAT,MAOB,MAP2K1,MAPK14,MBL2,MIF,MIOX,MLPH,MMP14,MRC1,NAMPT,N…	120
Cellular Growth and Proliferation, Tissue Development	Proliferation of epithelial cells	1,83E-09	ADORA2A,AGR2,ALDH3A2,ATF3,ATOH1,BMP5,BMP6,BMP7,BNC1,BTC,C3,C5,CASP1,CAV1,CCND1,CCND2,CCNE1,CDC25A,CITED2,CLDN6,CLU,CPB2,CXCL14,CXCR4,CYR61,DDX5,DLX5,DLX6,EDNRA,EFNB2,EP300,EZH2,EZR,F2,FERMT1,FGF10,FGFR2,FGL1,FHL2,FN1,FZD8,GADD45G,GATA2,GATA3,GCGR,GLUL,GRHL3,HAS2,HES5,HNF4A,HOXA5,HUWE1,IFT74,IGF2,IGFBP7,ISL1,JUN,KLF5,KRT17,LAMA5,LAMB1,MAP2K1,MAPK14,MFGE8,MMP14,MYB,MYC,NCOA5,NCOR1,NDRG2,NEUROD1,NFE…	124
Auditory and Vestibular System Development and Function, Embryonic Development, Organ Development, Organ Morphology, Organismal Development, Tissue Development	Morphogenesis of ear	1,85E-09	ATOH1,CELSR1,CHD7,COL11A1,COL2A1,CTHRC1,DLX5,DLX6,DVL2,FGF10,FGF8,FGFR2,FOXG1,FOXI1,FRZB,GATA2,GATA3,GBX2,GJB6,GRHL3,GSC,HOXA2,LRIG3,MYC,NIPBL,OSR1,OTX1,OTX2,PRRX1,ROR2,SALL1,SIX1,SIX2,SLITRK6,TFAP2A,WNT5A	36
Cancer, Organismal Injury and Abnormalities	Connective or soft tissue tumor	1,92E-09	ABCC4,ACACB,ACP5,ACTA2,ACTC1,ADAMTS18,ADAP1,ADRB3,AGRN,AHCYL1,AK2,ALDOA,ALKBH6,ANAPC10,APOA4,APOB,ARID2,ASB12,ATL3,ATOH1,ATP2B1,ATP6AP2,ATRX,AXIN2,B3GNT2,BAP1,BCL10,BLM,BMI1,BNC1,BPTF,BTF3,C8G,CARM1,CASP1,CASQ2,CAV1,CAVIN2,CBX4,CCND1,CCND2,CCNE1,CCNE2,CDC42EP3,CDC7,CFH,CHERP,CHRD,CLDN3,CLDN4,CLPP,CNN2,COL11A1,COL14A1,COL1A2,COL2A1,COL4A6,COL5A1,COL5A2,COL7A1,COL9A1,COL9A2,COL9A3,CPAMD8,CPN2,CPZ,C…	314
Organismal Development, Skeletal and Muscular System Development and Function	Morphology of limb	1,93E-09	APOBEC2,BMP7,CAPNS1,CBX2,COL1A2,COL2A1,COL9A1,CREBBP,CTGF,CYP26A1,CYP26B1,ELOVL4,EN1,FAM20C,FGF10,FGFR2,FMOD,FRZB,FSTL1,GDF11,GDF6,GLI3,GSC,HOXA10,HOXA11,HOXC11,HOXC13,HOXD10,HOXD11,HOXD12,HOXD9,IGF2,IGFBP5,IRAK3,ITGA2,ITGB4,LMX1B,LUM,MMP14,MSX2,MYOZ1,NIPBL,NR2F2,PCOLCE,PITX2,PKDCC,POR,POSTN,PRDM1,PRRX1,PTPRE,RDH10,ROR2,RPS6KB1,RSPO2,RXRA,SFRP1,SFRP2,SGCB,SMO,SOD1,SOST,SRC,STAT5B,TFAP2A,THBS1,TMP…	78
Skeletal and Muscular System Development and Function	Morphology of axial skeleton	1,94E-09	ACP2,BMP7,CBX2,COL1A2,COL2A1,CREBBP,CTGF,CYP1A1,CYP26A1,DHRS3,DLL1,DLX5,DMRT2,DVL2,EN1,FAM20C,FGF10,FGFR2,FSTL1,GDF11,GJA1,GNAI3,GSC,HDAC4,HOXA10,HOXA11,HOXA5,HOXC11,HOXC13,HOXD10,HOXD11,HOXD3,HOXD4,HOXD9,IGF2,ITGB1BP1,LMX1B,MMP14,MSX2,MYOG,NDRG2,NIPBL,NOTCH1,PKDCC,PRRX1,ROR2,RPS6KA3,RXRA,SAFB,SFRP1,SFRP2,SMURF1,TFAP2A,TGFB1,THBS1,TWSG1,UNCX,WFIKKN1,WNT5A,ZBTB16,ZMPSTE24	61
Molecular Transport	Transport of molecule	2,13E-09	A2M,ABCC4,ABCD3,ACADL,ACAT1,ACAT2,ACTN2,ADGRL2,ADORA2A,AHCYL1,AK1,AKTIP,ALAS2,ALOX5,ANK3,ANO10,ANXA2,AOC3,AP1S2,AP2M1,AP3S2,AP4E1,APOA1,APOA4,APOB,AQP1,AQP11,AQP3,AQP8,ARHGEF12,ARL2,ARL6IP5,ATF3,ATOX1,ATP11C,ATP1A1,ATP1A2,ATP1A3,ATP1B1,ATP2A1,ATP2A3,ATP2B1,ATP5F1B,ATP5F1D,ATP5MG,ATP6V0D1,ATP6V0E2,ATP6V1A,ATP6V1E1,ATP6V1G1,Atp8b5,BCAP31,BDH2,BET1,BHLHE40,BLZF1,BMP2,BMP6,BMP7,BTC,C3,CA9,CADM1,CALR,…	326
Developmental Disorder, Neurological Disease	Congenital anomaly of central nervous system	2,15E-09	ACVR1B,APOB,ARHGEF2,ARID2,ASPM,BAG6,BCAP31,BCL10,BHLHE22,BMP7,CALR,CCNA1,CCND2,CDC6,CDT1,CEP135,CHRD,CITED2,COL2A1,CREBBP,CSTB,CTNNBIP1,CYP26A1,DCPS,DLL1,DLX5,DMRTA2,DVL2,EGR2,EMG1,EOMES,EP300,ERCC2,ERF,FAM20C,FGF10,FGF8,FGFR2,FKBP1A,FOXC1,FOXG1,GMPPB,GRHL3,HDAC4,HECTD1,HESX1,HSD17B7,KIF11,LAMA1,LAMB1,MSX2,NEDD4L,NKX2-2,NOTCH1,ORC4,OTX2,PALLD,PAX6,PCDH12,PHGDH,PITX2,PLK4,POR,PRRX1,PTPRF,RALA,RAPG…	91
Developmental Disorder, Neurological Disease, Organismal Injury and Abnormalities	Congenital encephalopathy	2,15E-09	ACVR1B,APOB,ARHGEF2,ARID2,ASNS,ASPM,BAG6,BCAP31,BCL10,BHLHE22,BMP7,CALR,CCNA1,CCND2,CDC6,CDT1,CEP135,CHRD,CITED2,COL2A1,CREBBP,CSTB,CTNNBIP1,CYP26A1,DCPS,DLL1,DLX5,DMRTA2,DVL2,EGR2,EMG1,EOMES,EP300,ERF,FAM20C,FGF10,FGF8,FGFR2,FKBP1A,FOXC1,FOXG1,GMPPB,GRHL3,HDAC4,HECTD1,HESX1,HSD17B7,KIF11,LAMA1,LAMB1,MSX2,NEDD4L,NKX2-2,NOTCH1,ORC4,OTX2,PALLD,PAX6,PCDH12,PHGDH,PITX2,PLK4,POR,PRRX1,PTPRF,RALA,RAPGE…	91
Cellular Development, Connective Tissue Development and Function, Skeletal and Muscular System Development and Function, Tissue Development	Differentiation of osteoblasts	2,25E-09	ACVR1,ADAR,ASF1A,AXIN2,BAG6,BMP2,BMP6,BMP7,CAPNS1,CD276,CEBPD,CHRD,CLIC1,CTHRC1,CTNNBIP1,CYR61,DDX5,DLX5,EDNRA,EFNB2,EZH2,FAM20C,FGFR2,FHL2,FN1,FNDC3B,FRZB,GDF10,GJA1,GLI3,HDAC4,HOXA10,HOXA2,IGFBP5,ITGA5,MAP2K1,MMP14,MSX2,MYC,NOTCH1,NPNT,NRP1,PDLIM7,PIAS2,PITX2,POSTN,PPARG,PPP1CA,RASSF2,ROR2,RSPO2,SFRP1,SFRP2,SMAD6,SMO,SMURF1,SOD1,SOST,SRC,STMN1,TGFB1,TRPM4,TWSG1,UCMA,VIM,WNT10B,WNT11,WNT4,WNT7B	69
Cardiovascular Disease, Hematological Disease, Organismal Injury and Abnormalities	Anemia	2,31E-09	ADK,ADORA2A,AGR2,AK1,ALAS2,ALDH2,ALDOA,ATP1B1,ATP6V1E1,BLM,C3,C5,CALR,CBFA2T3,CCND1,CCND2,CDC42EP3,CFB,CFH,CP,DAD1,DMTN,E2F4,EDNRA,EGR1,EP300,ERF,EZH2,F10,F3,FANCD2,FGFR2,FKBP1A,FLI1,FN1,FUBP1,G6PD,GATA1,GATA2,GPC4,GPI,GPX1,GSTM3,HBZ,HFE2,HMOX1,HNF4A,IDH2,ITGA5,ITPA,KHDRBS1,MAPK14,MEIS2,MIF,MPC1,MT-CO1,MYB,NCOR1,NDUFB11,NFE2L2,NPM1,NT5C3A,PIM2,PKLR,PLG,POR,PPAT,PRDX1,PRDX2,PRDX3,PRKG1,PTPRE,RBM38…	108
Cancer, Organismal Injury and Abnormalities, Renal and Urological Disease	Renal cell carcinoma	2,36E-09	ACAT1,ACVR1B,ADCY2,ADORA2A,ADRB3,AEBP2,AGXT2,AHNAK,ALAS2,ALDH5A1,AMBP,ANXA2,AP5M1,APOD,ARHGAP21,ARID2,ASNS,ASPM,ATP1A2,ATP2A1,ATP2B1,ATRX,ATXN2L,AXIN2,BAP1,BHLHE40,BLM,BLVRB,BMP6,BPGM,CA9,CADM1,CAVIN1,CCNA1,CCND1,CCNE2,CDC34,CDC42EP3,CDC6,CDH5,CLU,COL9A1,COX6B1,CPB2,CPN1,CREM,CSTF1,CTCF,CYP1A1,CYR61,DAD1,DCN,DIEXF,DLGAP5,DLX1,DLX6,DMTN,DNAJC10,DUSP6,E2F8,EAPP,EDC4,ELOC,EP300,EPHX1,ERCC2,ESYT1,EXO…	227
Cancer, Organismal Injury and Abnormalities	Breast or ovarian carcinoma	2,38E-09	ABCC4,ABCF1,ABCF2,ABHD10,ABHD12B,ACACB,ACIN1,ACP2,ACP5,ACP7,ACTA2,ACTG1,ACTN1,ACTN2,ACVR1B,ADAMTS1,ADAMTS18,ADCY2,ADORA2A,AEBP2,AFAP1L2,AGR2,AK1,AK3,AKR1B1,AKTIP,ALDH1A2,ALKBH6,ALOX5,AMOT,ANGPTL2,ANKRD11,ANO10,ANP32B,ANXA11,APOB,APOD,AQP1,ARHGEF12,ARHGEF2,ARID2,ARL4C,ARRB2,ASPM,ATAD1,ATL3,ATP1A1,ATP2A1,ATP2B1,ATP5IF1,ATRX,ATXN2L,AXIN2,B3GNT2,B3GNT5,BAG6,BAP1,BBS4,BCAM,BCL10,BLM,BMP7,BNC1,BPTF,BSC…	611
Developmental Disorder	Hypoplasia	2,78E-09	ABCC4,ALDH1A2,ARHGDIA,ARHGDIB,ARRB2,ATRX,BAG6,BMP7,CALR,CBX4,CCNA1,CCND1,CCND2,CCNE1,CCNE2,CDC6,CDT1,COL2A1,CSTB,CTGF,CTHRC1,CTNNBIP1,CYP11A1,CYP26A1,CYP26B1,DHRS3,DLX5,DMRTA2,E2F4,EBF2,EDNRA,EGR2,EMG1,EN1,ERF,FAM20A,FAM20C,FGF10,FGF8,FGFR2,FKBP1A,FREM1,FUBP1,GATA5,GATA6,GBX2,GCM2,GDF11,GJA1,GSC,HAS2,HAX1,HESX1,HOXA11,HOXA5,HOXC11,HOXD11,HOXD3,HOXD9,HS6ST2,HSD17B7,IGF2,ITGB1BP1,ITGB6,ITPA,JUN,LAM…	125
Connective Tissue Disorders, Organismal Injury and Abnormalities, Skeletal and Muscular Disorders, Skeletal and Muscular System Development and Function	Abnormal morphology of skeleton	2,82E-09	ACP2,BMP7,CBX2,COL2A1,COL9A1,CREBBP,CTGF,CYP26A1,CYP26B1,DHRS3,DLL1,DLX5,DMRT2,DVL2,EDNRA,EN1,FAM20C,FGF10,FGFR2,FMOD,FRZB,FSTL1,GBX2,GDF11,GDF6,GJA1,GNAI3,GSC,HAX1,HDAC4,HOXA10,HOXA11,HOXA2,HOXA5,HOXC11,HOXC13,HOXD10,HOXD11,HOXD3,HOXD4,HOXD9,IGF2,ITGB1BP1,LMX1B,LUM,MMP14,MMP2,MSX2,MYOG,NDRG2,NIPBL,NOTCH1,PCOLCE,PITX2,PKDCC,PRRX1,PTPRE,RGN,ROR2,RPS6KA3,RXRA,SAFB,SFRP1,SFRP2,SOST,SPARC,TFAP2A,TWSG…	75
Embryonic Development, Organismal Development, Skeletal and Muscular System Development and Function	Morphogenesis of embryonic limb	3,00E-09	ALDH1A2,BMP7,CHD7,CRABP2,CYP26B1,DLX5,DLX6,EN1,FGF8,GLI3,HOXA10,HOXA11,HOXD10,HOXD11,HOXD9,LEF1,LNPK,MSX2,NIPBL,NOTCH1,OSR1,PITX2,PRRX1,RDH10,RSPO2,SMARCA4,TFAP2A,WNT3,WNT5A,WNT7A,ZBTB16	31
Organismal Injury and Abnormalities	Nodule	3,00E-09	ANXA3,ANXA4,APOA1,ARHGDIA,BMP2,BMP6,CALR,CASP1,CTGF,CXCR4,EEF1D,GDF6,GJA1,GSTP1,HIBADH,HS6ST2,HSPB1,MAGI1,MSX2,PDIA4,POSTN,PRDX2,PRDX5,PROC,RBP4,SERPINB6,SMAD6,SPARC,TGM2,TNFSF10,WNT5A	31
Embryonic Development, Organismal Development	Patterning of embryo	3,00E-09	ALDH1A2,BMP2,BMP7,CHD8,CYP26B1,DLL1,DLX1,DLX2,DVL2,EN1,FGF10,FGFR2,FN1,FOXA2,GDF6,GLI3,GSX2,HOXA10,HOXA11,HOXC11,HOXD10,HOXD11,HOXD9,NOTCH1,PAX6,PITX2,SFRP1,SFRP2,SMO,TFAP2A,ZBTB16	31
Reproductive System Development and Function	Morphology of reproductive system	3,07E-09	ACACB,ACOT13,ADAMTS1,AMBP,AMOT,ANGPTL3,APOA1,AQP1,AQP8,ARHGDIA,ASPM,ATRX,BLM,BMP7,BNC1,BSCL2,C3,CADM1,CAV1,CBX2,CCNA1,CCND1,CCND2,CCNE1,CCNE2,CEBPD,CIRBP,CREM,CUL4B,CYP11A1,CYP26A1,CYP26B1,DNAJA1,DPP7,E2F4,E2F8,EBF2,EEF2K,EGR1,EHD1,EIF3M,ERF,ETV5,EXO1,FABP2,FANCD2,FGF10,FGFR2,FGG,FOXI1,FUBP1,FZD1,G6PD,GADD45G,GAMT,GATA5,GATA6,GATM,GCGR,GJA1,GPAM,GSTK1,HIP1,Hmga2,HMGCL,HMOX1,HOXA10,HOXA11,HOXC11,H…	156
RNA Post-Transcriptional Modification	Splicing of mRNA	3,10E-09	AQR,CDC40,CDC5L,CRNKL1,DDX5,DHX16,DHX38,DHX8,GEMIN5,GEMIN7,HNRNPL,HNRNPU,MBNL2,METTL14,METTL3,NPM1,PQBP1,PRPF3,PRPF31,PRPF4,RBM17,RBM8A,RBMX,RNPS1,SAP18,SART1,SART3,SF3A1,SF3B1,SF3B3,SFPQ,SLU7,SNRNP200,SNRPA1,SNRPB2,SNU13,SNW1,SRSF1,TCERG1,TRA2A,U2AF2,ZRSR2	42
Cell Death and Survival, Organismal Injury and Abnormalities	Necrosis of epithelial tissue	3,25E-09	AATF,ADAMTS1,ADAR,AIFM3,ALDH2,Ang4,API5,ARHGAP18,ARRB2,ATF3,ATG5,ATRX,BCL10,BMP6,BMP7,BOK,CALR,CARD14,CASP1,CAV1,CCND1,CD151,CD36,CDH2,CDH5,CEBPD,CITED2,CLU,COMP,CUL4B,CXCR4,DCN,DECR1,DLX2,DUSP6,EEF2K,EFNB2,EGR1,ELOVL4,EMP2,ENDOG,F2,F3,FGFR4,FSTL1,GADD45B,GAPDH,GATA1,GATA6,GPX1,HAX1,HMOX1,HNF4A,HSPB1,HSPB8,IGFBP5,IRAK3,ISM1,ITGA2,ITGA5,JUN,KLF5,KRT18,KRT8,LDHA,LGALS1,LIPA,LUM,MAP2K1,MAPK14,MAPKAP…	142
Infectious Diseases	Infection by RNA virus	3,31E-09	ACACB,ACTA2,ACTR3,ADK,ADORA2A,AEBP2,ALOX12,ALOX5,ANXA2,AP2M1,APOA1,AQR,ARGLU1,ARHGEF12,ARHGEF19,ARPC1A,ARPC1B,ARPC3,ARPC5,ATG5,ATOX1,ATP5F1B,ATP5IF1,ATP6AP2,ATP6V0D1,BAG6,BMP1,C3,C5,CACNG1,CARD14,CAV2,CCDC134,CD36,CDC40,CDC42EP3,CLEC4M,CLTB,CLU,COL5A1,CSPP1,CTSZ,CXCR4,CYB5B,DCAF13,DDOST,DDX10,DDX23,DDX5,DHX15,DNAJA2,DNAJB1,DPM1,DUSP16,DYSF,EDNRA,EFNB2,EIF4EBP2,ELOC,EP300,FAM172A,FAM76B,FAU,FBXO18…	201
Cell Cycle	Mitosis of cervical cancer cell lines	3,32E-09	ADGRL2,CCNB1,CCNB2,CDC25A,CDCA8,DLGAP5,ELOC,EWSR1,FBXO5,FLI1,GNAI3,HDAC4,KIF11,KIF22,KPNB1,MAD2L1BP,MAP2K1,MAPK14,MYT1,NDC80,NEK2,NUDCD3,PDLIM7,PLK4,POGZ,PRPF4,PRTFDC1,RACGAP1,RPS24,RPS6KA3,SIN3B,STIL,TCERG1,TTK,WEE1	35
Developmental Disorder, Neurological Disease, Organismal Injury and Abnormalities	Congenital malformation of brain	3,33E-09	ACVR1B,APOB,ARHGEF2,ARID2,ASPM,BAG6,BCAP31,BCL10,BHLHE22,BMP7,CALR,CCNA1,CCND2,CDC6,CDT1,CEP135,CHRD,CITED2,COL2A1,CREBBP,CSTB,CTNNBIP1,CYP26A1,DCPS,DLL1,DLX5,DMRTA2,DVL2,EGR2,EMG1,EOMES,EP300,ERF,FAM20C,FGF10,FGF8,FGFR2,FKBP1A,FOXC1,FOXG1,GMPPB,GRHL3,HDAC4,HECTD1,HESX1,HSD17B7,KIF11,LAMA1,LAMB1,MSX2,NEDD4L,NKX2-2,NOTCH1,ORC4,OTX2,PALLD,PAX6,PCDH12,PHGDH,PITX2,PLK4,POR,PRRX1,PTPRF,RALA,RAPGEF2,RG…	90
Hereditary Disorder, Organismal Injury and Abnormalities, Skeletal and Muscular Disorders	Autosomal dominant myopathy	3,37E-09	ACTA1,ACTA2,ACTC1,ACTN2,ACVR1,AHNAK,ATP1A2,ATP1A3,BMP1,BSCL2,CA7,CAV2,CAV3,CELF2,CHCHD10,COL1A2,COL5A1,COL5A2,COLEC12,DSG2,DYSF,EGR2,HSPB1,HSPB8,JPH2,KDELR2,LITAF,LOXL2,MARS,MORC2,MYH7,MYL3,MYL4,MYOZ2,NIPA1,PLS3,PMP22,RRM2B,SCN1B,SERPINH1,SLC25A4,SPARC,SQSTM1,TAX1BP3,TGFB1,TGFB3,TGFBI,TGFBR2,TNNC1,TNNT2,TNPO3,TPM1,TPM4	53
Organismal Injury and Abnormalities, Tissue Morphology	Morphology of lesion	3,40E-09	ACAT1,ACAT2,ADORA2A,APOA1,APOA4,APOB,APOD,ARL4C,ARL6IP5,C3,CA9,CASP1,CAV1,CAV3,CCND1,CCND2,CCNE1,CCNG1,CD151,CDH17,CES1,CLU,COL2A1,CPB2,CSTB,CTSZ,CYP2J2,DLD,DUSP6,EGR1,ENTPD1,EP300,ERCC2,ETV4,EZH2,F2,F3,FGB,FGF8,FGFR4,FGG,FHIT,Folh1,GJA1,GPX1,HABP2,HINT1,HMOX1,HUWE1,IGF2,IGFBP2,IQGAP1,JUN,KRT8,LDHA,LPL,MAP2K1,MAPK14,MDK,MIF,MYBL2,MYC,MYDGF,NAMPT,NFE2L2,NOS1,NOS2,NPC1,NR1I2,NR4A1,NRP1,PLA2G4A,POST…	99
Cancer, Organismal Injury and Abnormalities, Respiratory Disease	Development of lung carcinoma	3,51E-09	ACIN1,ACTA2,ACTN1,ACTN2,ACVR1B,ADCY2,AGO1,AGRN,AHNAK,ALDOA,ALDOC,ALG1,ALOX12,ANGPTL3,ANXA3,APOB,AQR,ARHGEF12,ARID2,ARL4C,ASNS,ATP1A2,ATP5F1D,ATP5IF1,ATRX,AXIN2,BACE2,BAG6,BAP1,BCAS3,BLM,BMI1,C8B,CAPRIN1,CARM1,CAV1,CAVIN1,CBX2,CCDC3,CCKAR,CCNA2,CCNB1,CCNB2,CCND1,CCNE1,CCNE2,CDC42EP3,CDC6,CDH26,CFH,CHD8,CIP2A,CKS1B,CLDN3,CLDN4,CNOT3,COL11A1,COL9A1,CREBBP,CRYZ,CTCF,CTTNBP2NL,CUL4B,CYBA,CYP11A1,CYP27…	257
Embryonic Development, Organ Development, Organismal Development, Respiratory System Development and Function, Tissue Development	Development of nose	3,53E-09	BMP2,BMP7,CHD7,DLX5,EBF2,FOXG1,GDF11,GLI3,GNAO1,GSC,HESX1,HSF1,PCSK5,RDH10,SIX1,STRA6	16
Cancer, Organismal Injury and Abnormalities, Reproductive System Disease, Skeletal and Muscular Disorders	Uterine leiomyoma	3,64E-09	ACTC1,ADRB3,AHCYL1,AK2,ALDOA,ANAPC10,BCL10,CAVIN2,CDC42EP3,CDC7,CFH,CRABP2,CTSC,CXCL14,CYBA,CYR61,ECM2,FKBP1A,FMOD,GPM6A,HSPB7,IGF2,IGFBP5,IQGAP1,JUN,KPNA3,MAU2,MDH1,MED12,MEST,MGST1,MMP11,MMP2,MYC,MYL6,NDUFS7,NEGR1,NOL7,NR1I2,NR2F1,NR2F2,NR4A1,NUP50,PHLDA2,PLA2G6,POPDC2,PPARG,PTGR1,RPE,RPL19,RPL27,RPL9,RREB1,RXRA,SEC22B,SF3A1,SFRP1,SLC5A3,SLC7A3,SMG1,SORBS2,SUPT5H,TGFB3,TNC,TNPO3,TWF1,UBAC1,UGCG…	70
Cellular Development, Cellular Growth and Proliferation, Organ Development, Skeletal and Muscular System Development and Function, Tissue Development	Proliferation of muscle cells	3,80E-09	ABCC4,AKR1B1,ALDH1A2,ALOX12,AMD1,APOD,BMP2,BMP7,CAMK2D,CAV1,CCND1,CCNE1,CEBPD,CITED2,CLU,CTNNBIP1,CYBA,E4F1,EDNRA,EFNB2,EGR1,F2,F3,FGFR2,FHL1,FN1,GATA5,GATA6,GDF11,GJA1,GPX1,HABP2,HAS2,HDAC2,HDAC4,HES5,HMOX1,IGF2,IGFBP2,IGFBP5,ITGA2,ITGA5,JUN,KLF5,LAMA1,LEMD3,LRRFIP1,MAP2K1,MAPK14,Meis1,MIF,MKL1,MMP14,MMP8,MYB,MYC,MYOG,NAMPT,NDRG2,NDUFV1,NFE2L2,NOS1,NOS2,NOTCH1,NR4A1,ODC1,OGN,PAX7,PLD1,PLG,POSTN,…	97
Cardiovascular System Development and Function, Cellular Movement	Migration of endothelial cells	4,18E-09	ACP1,ADAMTS1,ALCAM,ALOX12,AMOT,Ang4,ANGPTL3,ANXA2,ANXA3,ARRB2,ATP5F1B,BCAS3,BMP2,BMP6,BTC,CALR,CAV1,CD151,CD36,CD63,CD81,CDH5,CNN2,CTGF,CYR61,DCN,EFNB2,EGFL7,EGR1,ESAM,EYA3,F11R,F3,FN1,FOXC1,FSTL1,G6PD,GATA1,GATA3,GATA6,HSPB1,IGF2,ITGA9,ITGB1BP1,ITGB4,LGALS1,LIPA,LOXL2,MAP2K1,MAPK12,MAPK14,MDK,MIF,MMP14,MMP2,MXD1,MYC,NFE2L2,NR4A1,NRP1,NRP2,NUS1,PDCD6,PLA2G4A,PLD1,PLD2,PLG,PPARG,PRKCA,PRKG1,PTP4A3…	91
Cancer, Organismal Injury and Abnormalities, Respiratory Disease	Development of lung tumor	4,22E-09	ACIN1,ACTA2,ACTN1,ACTN2,ACVR1B,ADCY2,AGO1,AGRN,AHNAK,ALDOA,ALDOC,ALG1,ALOX12,ANGPTL3,ANXA3,APOB,AQR,ARHGEF12,ARID2,ARL4C,ASNS,ATP1A2,ATP5F1D,ATP5IF1,ATRX,AXIN2,BACE2,BAG6,BAP1,BCAS3,BLM,BMI1,C8B,CAPRIN1,CARM1,CAV1,CAVIN1,CBX2,CCDC3,CCKAR,CCNA2,CCNB1,CCNB2,CCND1,CCNE1,CCNE2,CDC42EP3,CDC6,CDH26,CFH,CHD8,CIP2A,CKS1B,CLDN3,CLDN4,CNOT3,COL11A1,COL9A1,CREBBP,CRYZ,CTCF,CTTNBP2NL,CUL4B,CYBA,CYP11A1,CYP27…	261
Cell Cycle	Arrest in G1 phase	4,29E-09	AATF,ACIN1,ANXA2,BHLHE40,BMP2,BMP7,BOP1,CARM1,CCNA2,CCND1,CCND2,CCNE1,CCNG1,CDC25A,CDC6,CREM,CYR61,DCN,E2F4,E4F1,EP300,EZH2,FBXO5,FKBP1A,FN1,GATA1,GLI3,GNL3,GSPT1,HOXA10,IGFBP7,ITGA5,JUN,LAS1L,LGALS1,LRWD1,MAPK14,MLH1,MXD1,MYB,MYBL2,MYC,NFE2L2,NFYA,NOP53,NOTCH1,NUAK1,PIAS2,PIM2,PPARG,PPP1CA,PTGES3,RASSF6,RBM38,RPL11,RPL5,RPL7A,RPS6,RPS6KA3,RPS6KB1,SKP2,SPTAN1,SSTR5,TFCP2,TGFB1,TGFBR2,TIMP2,TMPO,T…	73
Cancer, Organismal Injury and Abnormalities, Reproductive System Disease	Genital tumor	4,33E-09	A2M,ABCC4,ABCD4,ABCE1,ABCF1,ABCF2,ABHD12B,ABRAXAS1,ACACB,ACIN1,ACOT13,ACP5,ACP7,ACSF2,ACTC1,ACTG1,ACTN1,ACTR3,ACVR1,ACVR1B,ADAMTS18,ADAR,ADCY2,ADORA2A,ADRB3,AFAP1L2,AGR2,AGXT2,AHCYL1,AHNAK,AK2,AK3,AKR1B1,AKTIP,ALCAM,ALDH1A2,ALDH2,ALDH4A1,ALDH5A1,ALDH8A1,ALDOA,ALKBH6,ALOX5,AMD1,AMPD3,ANAPC10,ANGPTL3,ANGPTL5,ANK3,ANKRD11,ANP32B,ANXA11,ANXA2,ANXA3,AOC3,AP1S2,AP4E1,API5,APOA1,APOA4,APOB,APOD,AQP1,AQP…	1102
Cancer, Organismal Injury and Abnormalities, Tissue Morphology, Tumor Morphology	Morphology of tumor	4,53E-09	ARL4C,ARL6IP5,CA9,CASP1,CAV1,CCND2,CCNE1,CCNG1,CD151,CDH17,CLU,COL2A1,CSTB,CTSZ,EP300,ERCC2,ETV4,EZH2,F2,F3,FGF8,FGFR4,FHIT,HABP2,HINT1,HUWE1,IGF2,IGFBP2,IQGAP1,JUN,KRT8,LDHA,MAP2K1,MIF,MYBL2,MYC,NOS2,NRP1,PLA2G4A,POSTN,PRDX1,PRDX2,PRKCB,PTPRE,RNF7,SIX1,SMO,SRC,TGFB1,TGFBR2,THBS1,TIMP2,TMBIM6,TNFSF10,WNT7B	55
Energy Production, Molecular Transport, Nucleic Acid Metabolism, Small Molecule Biochemistry	Concentration of ATP	4,74E-09	ADK,ALDOA,AMPD3,ATG5,ATP5F1B,ATP5IF1,C3,CAV1,CD36,CITED2,CTGF,EEF2K,ENTPD1,EP300,FABP3,GAPDH,GAPDHS,GJB6,HNF4A,KRT8,LDHA,LPL,MARK2,MCU,MICU1,MMP14,NAMPT,NDUFS1,NDUFS4,NFE2L2,NUAK1,PIM2,PPARG,RAB27A,RXRA,S100A1,SIRT5,SPAG1,SQSTM1,SREBF1,UCP3,VDAC1	42
Connective Tissue Disorders, Hereditary Disorder, Organismal Injury and Abnormalities	Hereditary connective tissue disorder	5,04E-09	ACP5,ACTA2,ACTG1,ALDOC,ANKRD11,APOA1,ASPM,ATP6V1A,ATP6V1E1,BMP1,BMP2,BSCL2,CASP1,CAV1,CAVIN1,CD151,CDC6,CDT1,CEP135,CLU,COL11A1,COL1A2,COL2A1,COL5A1,COL5A2,COL7A1,COL9A1,COL9A2,COL9A3,COLEC11,COMP,CREBBP,CTGF,CTSC,CUL4B,DAD1,DCPS,DLL1,EDNRA,EMG1,EP300,ERF,ESCO2,FAM20C,FDPS,FGFR2,FKBP10,FKBP14,FN1,FREM1,GALNS,GDF3,GDF6,GJA1,GLE1,GLI3,GNAI3,GRHL3,GSC,HOXD10,HPGD,IGF2,ITGB4,JUN,KIF11,KIF22,LEMD3,MAP…	128
Cancer, Organismal Injury and Abnormalities, Respiratory Disease	Nonsquamous non-small cell lung carcinoma	5,17E-09	ACIN1,ACTA2,ACTN1,ACTN2,ACVR1B,ADCY2,AGO1,AGRN,AHNAK,ALDOA,ALDOC,ALG1,ALOX12,ANGPTL3,ANXA3,APOB,AQR,ARHGEF12,ARID2,ARL4C,ASNS,ATP1A2,ATP5F1D,ATP5IF1,ATRX,AXIN2,BACE2,BAG6,BAP1,BCAS3,BLM,BMI1,C8B,CAPRIN1,CARM1,CAV1,CAVIN1,CBX2,CCDC3,CCKAR,CCNA2,CCNB1,CCNB2,CCND1,CCNE1,CCNE2,CDC42EP3,CDC6,CDH26,CFH,CHD8,CIP2A,CKS1B,CLDN3,CLDN4,CNOT3,COL11A1,COL9A1,CREBBP,CRYZ,CTCF,CTTNBP2NL,CUL4B,CYBA,CYP11A1,CYP27…	256
Connective Tissue Disorders, Organismal Injury and Abnormalities, Skeletal and Muscular Disorders, Skeletal and Muscular System Development and Function	Abnormal morphology of axial skeleton	5,17E-09	ACP2,BMP7,CBX2,COL2A1,CREBBP,CTGF,CYP26A1,DHRS3,DLL1,DLX5,DMRT2,DVL2,EN1,FAM20C,FGF10,FGFR2,FSTL1,GDF11,GJA1,GNAI3,GSC,HDAC4,HOXA10,HOXA11,HOXA5,HOXC11,HOXC13,HOXD10,HOXD11,HOXD3,HOXD4,HOXD9,IGF2,ITGB1BP1,LMX1B,MMP14,MSX2,MYOG,NDRG2,NIPBL,NOTCH1,PKDCC,PRRX1,ROR2,RPS6KA3,RXRA,SAFB,SFRP1,SFRP2,TFAP2A,TWSG1,UNCX,WFIKKN1,WNT5A,ZBTB16,ZMPSTE24	56
Cancer, Organismal Injury and Abnormalities, Respiratory Disease	Lung adenocarcinoma	5,21E-09	ACIN1,ACTA2,ACTN1,ACTN2,ACVR1B,ADCY2,AGO1,AGRN,AHNAK,ALDOA,ALDOC,ALG1,ALOX12,ANGPTL3,ANXA3,APOB,AQR,ARHGEF12,ARID2,ARL4C,ASNS,ATP1A2,ATP5F1D,ATP5IF1,ATRX,AXIN2,BACE2,BAG6,BAP1,BCAS3,BLM,BMI1,C8B,CAPRIN1,CARM1,CAV1,CAVIN1,CBX2,CCDC3,CCKAR,CCNA2,CCNB1,CCNB2,CCND1,CCNE1,CCNE2,CDC42EP3,CDC6,CDH26,CFH,CHD8,CIP2A,CKS1B,CLDN3,CLDN4,CNOT3,COL11A1,COL9A1,CREBBP,CRYZ,CTCF,CTTNBP2NL,CUL4B,CYBA,CYP11A1,CYP27…	255
Cellular Assembly and Organization, Tissue Development	Fibrogenesis	5,35E-09	A2M,ACTA1,ACTC1,ACTG1,ACTN2,ACTR3,ADORA2A,APOA1,ARHGAP18,ARHGEF10,ARHGEF12,ARHGEF2,ARL2,ARRB2,BBS4,BOP1,CALR,CAMK2D,CAMSAP2,CAPZB,CASQ2,CAV1,CAV3,CCND1,COL5A1,CTGF,Cyb5r3,DAAM1,DLGAP5,DYSF,EDNRA,EP300,F2,FBXO5,FHIT,FHL1,FN1,GDA,GFAP,GNAO1,GNB1,GNG12,GPI,HAX1,HSPB1,ITGB1BP1,ITGB5,ITM2B,KIRREL1,KLHL41,KRT18,KRT8,LIMK2,MAGI1,MAP2K1,MAPK14,MAPRE1,MARK2,MCF2,MCF2L,MIF,MKL1,MMP2,MYOZ1,NEURL2,NPM1,NR4A1…	114
Cancer, Cellular Development, Cellular Growth and Proliferation, Organismal Injury and Abnormalities, Tumor Morphology	Proliferation of tumor cells	5,35E-09	ABCC4,AFAP1L2,AHCY,AKR1B1,ALOX5,ANXA2,ATF3,BAMBI,BMI1,BMP2,BMP7,BTC,CA9,CASP1,CAV1,CCNA1,CCND1,CCNE1,CD151,CDH5,CLDN4,COX17,CREM,CTNND2,CTSZ,CXCR4,CYR61,DCN,DUS2,DVL2,EGR1,EIF2B1,EIF3F,EZH2,EZR,F2,F3,FGFR4,FHIT,FHL1,FHL2,GATA1,GJA1,HDAC2,HMOX1,HPGD,HSF1,IGF2,IGFBP2,IGFBP5,IGFBP7,JUN,LDHA,LGALS1,LITAF,LUM,MAP2K1,MAPK14,MIER1,MIF,MMP14,MTA1,MYB,MYBL2,MYC,NDRG2,NKX3-1,NOP53,NOS2,NOTCH1,NPM1,NR2F2,NR…	114
Infectious Diseases	Infection of cells	5,43E-09	ACACB,ACTR3,ADAR,AEBP2,ANXA2,AP2M1,AQR,ARGLU1,ARHGEF12,ARHGEF19,ARPC1A,ARPC1B,ARPC3,ARPC5,ATG5,ATOX1,ATP5F1B,ATP5IF1,ATP6AP2,ATP6V0D1,BAG6,BMP1,C3,CACNG1,CARD14,CASP1,CAV1,CAV2,CCDC134,CDC40,CDC42EP3,CLEC4M,CLTB,COL5A1,CSPP1,CTSZ,CXCR4,CYB5B,DCAF13,DDOST,DDX10,DDX23,DHX15,DNAJA2,DNAJB1,DPM1,DUSP16,DYSF,EDNRA,EFNB2,ELOC,EP300,F10,F2,F3,F9,FAM172A,FAM76B,FAU,FBXO18,FGD6,FHL3,FN1,FXR1,G3BP1,GABARAP,…	175
Skeletal and Muscular Disorders	Limb defect	5,60E-09	ATP1A3,BMP2,BMP7,BPTF,CHRNA1,CHRND,CHRNG,COL11A1,COL2A1,COL9A1,COL9A2,CRABP1,CRABP2,CYP26B1,DAD1,EN1,ESCO2,ETV5,FGF10,FGFR2,FREM1,GDF11,GJA1,GLI3,HNRNPU,HOXA11,HOXA5,HOXD10,HOXD11,HOXD12,IFT74,IGF2,KREMEN1,KRT17,LMX1B,MED12,MSX2,POR,PRDM1,PRRX1,RDH10,ROR2,RPS6KA3,RSPO2,SALL1,SFRP1,SFRP2,SMO,SNAP25,SP6,TBX2,TCTN2,TTC21B,WDR35,WNT5A,WNT7A,ZBTB16,ZMPSTE24	58
Cancer, Organismal Injury and Abnormalities, Respiratory Disease	Advanced lung tumor	5,87E-09	ADAMTS1,ALOX5,ANXA2,APOA1,ATF3,CALU,CD151,CLDN3,CLDN4,CLU,CTSZ,CXCR4,CYR61,EGFL7,EIF4A1,ERCC2,ESPL1,F2,FDPS,FGF8,FGFR2,FGFR4,FGG,FGR,FKBP1A,FN1,GSTP1,HSP90AA1,ITGA9,IVNS1ABP,KRT8,LGALS1,MAGI1,MAP2K1,MMP2,MYBPH,MYC,NOTCH1,PDLIM1,PLG,POLE4,POR,POSTN,PPIA,PRDX2,PTPRZ1,ROR2,RPL27,RPL7,RPS11,RPS27A,RPS6,RRM1,SEC61G,SKP2,SND1,SQSTM1,SRC,SSTR5,THRB,TMBIM6,TOP1,TPT1,TUBA1C,TUBA4A,TUBB4A,TUBB4B,WNT5A,YWHAE	69
Organismal Injury and Abnormalities, Reproductive System Disease	Benign uterine disease	6,86E-09	ACTC1,ADRB3,AHCYL1,AK2,ALDOA,ANAPC10,BCL10,CAVIN2,CDC42EP3,CDC7,CFH,CRABP2,CTSC,CXCL14,CYBA,CYR61,ECM2,FGFR2,FKBP1A,FMOD,FOXA2,GPM6A,HSPB7,IGF2,IGFBP5,IQGAP1,JUN,KPNA3,MAU2,MDH1,MED12,MEST,MGST1,MMP11,MMP2,MYC,MYL6,NDUFS7,NEGR1,NOL7,NR1I2,NR2F1,NR2F2,NR4A1,NUP50,PHLDA2,PLA2G6,POPDC2,PPARG,PTGR1,RPE,RPL19,RPL27,RPL9,RREB1,RXRA,SEC22B,SF3A1,SFRP1,SLC5A3,SLC7A3,SMG1,SORBS2,SUPT5H,TGFB3,TNC,TNPO3,TWF…	72
Cancer, Organismal Injury and Abnormalities	Genitourinary adenocarcinoma	7,48E-09	A2M,ABCC4,ABCD4,ABCE1,ABCF2,ABHD12B,ABRAXAS1,ACACB,ACAT1,ACIN1,ACP5,ACP7,ACSF2,ACTC1,ACTG1,ACTN1,ACVR1,ACVR1B,ADAMTS18,ADAR,ADCY2,ADORA2A,ADRB3,AEBP2,AFAP1L2,AGXT2,AHCYL1,AHNAK,AK3,AKR1B1,AKTIP,ALAS2,ALDH1A2,ALDH2,ALDH4A1,ALDH5A1,ALDH8A1,ALOX5,AMBP,AMPD3,ANGPTL3,ANGPTL5,ANK3,ANKRD11,ANP32B,ANXA11,ANXA2,ANXA3,AOC3,AP1S2,AP4E1,AP5M1,API5,APOB,APOD,AQP1,AQR,ARHGAP18,ARHGAP21,ARHGEF10,ARHGEF12,ARHGEF…	1006
Organismal Development, Organismal Injury and Abnormalities	Abnormal morphology of abdomen	7,72E-09	ABCC4,ABCD3,ADAMTS1,ADAR,AGR2,ALOX5,AMBP,APOA1,ARHGDIA,ARHGDIB,ATF3,ATG5,ATOH1,B3GNT5,BCAM,BHMT,BMP1,BSCL2,C3,CA9,CAV1,CBFA2T3,CBX2,CCKAR,CCND1,CCNG1,CD36,CDH17,CES1,CITED2,CNOT3,CP,CREBBP,CTHRC1,CYP11A1,CYP1A1,DCN,DMRT2,E2F4,EEF2K,EGR1,EWSR1,EXO1,F9,FAM20C,FERMT1,FEZF1,FGA,FGF10,FGFR2,FHIT,FLI1,FUBP1,FZD1,G6PC,GADD45G,GATA1,GATA5,GATA6,GCGR,GCNT3,GDF11,GJA1,GNMT,GPX1,GPX7,GRHL3,GSK3A,GSTK1,GSTZ1…	181
Organismal Injury and Abnormalities, Tissue Morphology	Size of lesion	7,99E-09	ACAT1,ACAT2,ADORA2A,APOA1,APOA4,APOB,APOD,ARL4C,ARL6IP5,C3,CA9,CASP1,CAV1,CAV3,CCND2,CCNE1,CD151,CDH17,CES1,CLU,COL2A1,CPB2,CSTB,CTSZ,CYP2J2,DLD,DUSP6,EGR1,ENTPD1,EP300,ERCC2,ETV4,F2,F3,FGB,FGF8,FGFR4,FGG,FHIT,Folh1,GJA1,GPX1,HABP2,HINT1,HMOX1,HUWE1,IGF2,IQGAP1,JUN,KRT8,LDHA,LPL,MAP2K1,MAPK14,MDK,MIF,MYBL2,MYC,MYDGF,NAMPT,NFE2L2,NOS1,NOS2,NR1I2,NR4A1,NRP1,PLA2G4A,POSTN,PPIA,PPIF,PRDX2,PRKCB,PRKG1…	91
Skeletal and Muscular Disorders, Skeletal and Muscular System Development and Function	Abnormal morphology of muscle	8,10E-09	ACTA1,ACTC1,ALDH1A2,APOBEC2,ATP2A1,CALR,CAMK2D,CASQ2,CAV1,CAV2,CAV3,CDH2,CHRNG,CLU,COL14A1,CXCR4,DCN,DLX2,DLX5,DUSP8,DYSF,EDNRA,FGF10,FKBP1A,FMOD,FN1,FXR1,GATA5,GATA6,GSC,HDAC4,HOXA2,HSD17B7,HSPB8,ILF3,ITPA,JPH2,KIFAP3,LMO7,LPL,LUM,MAPK14,MKL1,MMP14,MMP2,MYH4,MYLPF,MYOG,MYOZ1,MYT1,NEURL2,NOS2,NOTCH1,OTX2,PAX7,PCOLCE,PLA2G4A,PLEC,POR,PPARG,PRKCA,RPS6KB1,RXRA,SERP1,SERPINC1,SGCB,SNAP25,SOX7,SRL,SUN…	81
Nervous System Development and Function	Morphology of central nervous system	8,37E-09	AKTIP,ALDH1A2,ANK3,AP4E1,ASCL1,ASPM,ATG5,ATOH1,ATP1A2,ATRX,BAG6,BBS4,BHLHE22,BLOC1S2,C3,CAV1,CCKAR,CCND1,CCND2,CD81,CETN2,Chmp4b,CHRD,CKB,COL2A1,CP,CREBBP,CSTB,CXCR4,CYP26A1,DDHD2,DLX1,DLX2,DLX5,DMRTA2,EBF2,EGR1,EIF4EBP2,EN1,EN2,ENTPD1,ESCO2,FEZF1,FGF10,FGF8,FGFR2,FLI1,FOXA2,FOXB1,FOXI1,FRZB,FSCN1,FUBP1,GATA3,GBX2,GCM2,GDF11,GDF6,GFAP,GLI3,GMFB,GSC,GSX2,HDAC2,HES5,HESX1,HOXA2,HSF1,HSF2,Irx5,JUN,K…	142
Cellular Growth and Proliferation	Cytostasis	9,23E-09	ADK,ADORA2A,BAP1,BHLHE40,BLM,BMP2,BMP6,BMP7,CAV1,CBX2,CCND1,CDCA8,CDH5,CLU,COPZ2,CRABP2,CXCL14,CYR61,E4F1,EGR1,EPB41L3,EZR,FHIT,G3BP1,GATA6,GJA1,GPI,HAS2,HBP1,HDAC4,JUN,LXN,MAP2K1,MAPK14,MIF,MTA1,MXD1,MYC,NME1,NME3,NOS2,NOTCH1,NR1I2,NR2F1,PFDN5,PRDX1,PRKAR2A,PRKCA,PRKCB,PRKG1,PRMT1,RACGAP1,RLIM,RRAS2,RXRA,SAFB,SAT1,SMARCA4,SMARCE1,SRC,ST5,TAF9,TFAP2A,TGFB1,TGFB3,TGFBR2,TOP1,TRIM33,USP7,WDR5,WT1,Z…	73
Cellular Development, Cellular Growth and Proliferation, Nervous System Development and Function, Tissue Development	Proliferation of neuronal cells	9,54E-09	A2M,ADORA2A,AGRN,AKTIP,ANK3,ASCL1,ASPM,BMP2,BMP6,BMP7,BTC,CAV1,CCND1,CDH2,CELSR1,CLU,CSNK1D,CSRP1,CTNND2,CXCR4,DCT,DLL1,DLX5,DMRTA2,DTNBP1,DVL2,EFNB2,EGR1,EP300,ETV4,ETV5,EWSR1,EZR,F2,FEZF1,FGFR4,FLI1,FN1,FOXG1,FZD8,GATA3,GFAP,GJA1,GLI3,GNAO1,GPM6A,GSX2,IGF2,IQGAP1,Irx5,ISL1,ITGA9,JUN,KDM2A,KIF23,LAMA1,LGALS1,MANF,MAP2K1,MARK2,MDK,MMP2,MSX2,MYH9,NCAM1,NDEL1,NEDD4L,NEGR1,NEUROD4,NOS1,NOTCH1,NR2E1,…	131
Metabolic Disease	Enzymopathy	9,58E-09	ACADL,ACP2,ALAS2,ALDH3A2,ALDH4A1,ALDH5A1,BCS1L,BPGM,CAV1,CD36,CES1,COL1A2,COL5A1,COL5A2,COX6B1,CP,CPT1A,DBT,DLD,DMGDH,DNAJC12,DPYD,FBP1,FTCD,GALNS,GAMT,GATM,GLUL,GNMT,GNS,GPX1,HADH,HAGH,HDAC4,HMOX1,HOGA1,LIPA,MT-CO1,NAGA,NDUFA1,NDUFA11,NDUFA12,NDUFA2,NDUFAF5,NDUFB11,NDUFB3,NDUFS1,NDUFS3,NDUFS4,NDUFS7,NDUFV1,NPC1,NPC2,PC,PCK1,PGK1,PHGDH,PLA2G4A,POR,PPARG,PPT2,PSPH,PTS,RPIA,SARDH,SDHD,SERPINA1,TAZ,…	74
Lipid Metabolism, Molecular Transport, Small Molecule Biochemistry	Concentration of acylglycerol	9,87E-09	ACACB,ACAT2,ACOT13,ADIPOR1,ADORA2A,ADRB3,AKR1B1,ALOX5,ANGPTL3,APOA1,APOA4,APOB,APOD,AQP3,AQP8,BHLHE40,BHMT,BSCL2,C3,CASP1,CAV1,CAV3,CCDC3,CD36,CES1,CNOT3,CXCL14,DBI,DDHD2,EGR1,FGL1,G6PC,GATM,GCGR,GNAO1,GPAM,GPAT4,GSK3A,GSTK1,H2AFY,HINT1,HNF4A,HSD3B7,IGF2,JUN,LIPA,LIPG,LPGAT1,LPL,LRAT,MARK2,MID1IP1,MIF,MMP8,MPC1,MTTP,MYC,NAMPT,NCOA5,NOS1,NOS2,NR1I2,NR4A1,PCK1,PCK2,PEMT,PLA2G6,PLD2,PLTP,PMP22,PON2,…	90
Cancer, Organismal Injury and Abnormalities, Reproductive System Disease	Female genital neoplasm	1,04E-08	ABCC4,ABCD4,ABCE1,ABCF1,ABCF2,ABHD12B,ABRAXAS1,ACACB,ACP5,ACTC1,ACTG1,ACTN1,ACTR3,ACVR1,ACVR1B,ADAMTS18,ADCY2,ADORA2A,ADRB3,AFAP1L2,AGR2,AGXT2,AHCYL1,AHNAK,AK2,AK3,AKR1B1,AKTIP,ALCAM,ALDH1A2,ALDH4A1,ALDH5A1,ALDH8A1,ALDOA,ALKBH6,ALOX5,ANAPC10,ANGPTL3,ANK3,ANKRD11,ANP32B,ANXA2,ANXA3,AOC3,AP1S2,AP4E1,APOA1,APOA4,APOB,APOD,AQP1,AQR,ARHGAP21,ARHGDIB,ARHGEF10,ARHGEF12,ARID2,ARL4C,ASB12,ASPM,ATOH1,ATP11…	797
Tissue Development	Development of epithelial tissue	1,07E-08	ACP1,ADAMTS1,ALDH1A2,ANXA2,APOA1,ATOH1,ATP5IF1,ATRX,BMP2,BMP6,BMP7,C3,CA9,CALR,CAV1,CAV2,CCND1,CD151,CD36,CDH2,CDH5,CGN,CHD7,CLDN3,CNMD,COMP,CTGF,CXCR4,CYBA,CYR61,DAAM1,DDAH1,DGKA,DLX5,E2F4,EFNB2,EGFL6,EGFL7,EGR1,F11R,F2,F3,FGF10,FGF8,FGFR2,FN1,FOXG1,FREM2,G6PD,GATA6,GBP1,GDF11,GJA1,GLI3,GNAO1,GPX1,GRSF1,HABP2,HMOX1,HOXA5,HOXD9,HSF1,IFT74,IGF2,ITGA2,ITGB1BP1,JUN,KRT17,KRT18,KRT8,LAMA1,LAMA5,LAMB1…	128
Cellular Development, Cellular Growth and Proliferation, Connective Tissue Development and Function	Proliferation of fibroblast cell lines	1,12E-08	A2M,ACAT1,ACP1,AKR1B1,ALDOA,ALOX5,AMD1,ARHGEF12,ATG3,ATG5,BLM,BMI1,BMP2,BOP1,CAPRIN1,CAV1,CBX4,CCNA1,CCNB2,CCND1,CCNE1,CD81,CDC25A,CIRBP,CKS1B,CNOT6L,CSTF2,CXCL14,E2F4,E4F1,EBNA1BP2,EEF1D,EGR1,EGR2,EWSR1,EZH2,F2,FGFR2,FLI1,FN1,G6PD,GADD45B,GADD45G,HINT1,HMOX1,HSPB8,IGF2,IGFBP2,IVNS1ABP,JUN,KHDRBS1,KIF20B,KLF5,MAPK14,MDK,MIF,MMP14,MUS81,MXD1,MYBL2,MYC,NOC3L,NOP58,NOS1,NOTCH1,NPM1,NRN1,ODC1,PAK2,PD…	106
Cellular Development	Commitment of cells	1,12E-08	AMOT,ASCL1,BMP2,DLL1,DLX1,DLX2,DMRTA2,EN2,FGF8,FGFR2,FOXA2,GATA2,GATA6,GBX1,GLI3,GSX2,HOXA11,HOXA2,ISL1,MYB,NEUROD1,NEUROD4,NKX2-2,NOTCH1,NR2E1,OTX2,PAX5,PAX6,PAX7,POU3F2,PPARG,PRDM1,PRDM14,PRKCA,ROR2,SIX1,SIX2,SMARCA4,SMO,TAL1,TGFB1,VSX2,WNT4	43
Organismal Injury and Abnormalities, Reproductive System Development and Function, Reproductive System Disease	Abnormal morphology of reproductive system	1,15E-08	ADAMTS1,AMBP,AMOT,APOA1,AQP1,AQP8,ARHGDIA,ASPM,BLM,BMP7,BSCL2,C3,CADM1,CAV1,CBX2,CCND1,CCNE1,CCNE2,CEBPD,CIRBP,CREM,CUL4B,CYP11A1,CYP26A1,CYP26B1,DNAJA1,E2F4,E2F8,EBF2,EEF2K,EGR1,EHD1,ERF,ETV5,EXO1,FANCD2,FGF10,FGFR2,FGG,FOXI1,FUBP1,FZD1,G6PD,GADD45G,GAMT,GATA5,GATM,GJA1,HIP1,Hmga2,HMGCL,HMOX1,HOXA10,HOXA11,HOXC11,HOXD11,HSF1,HSP90AA1,IGF2,IGFBP7,KIF18A,KRT8,LASP1,LBH,LEF1,LHX9,LIMK2,LRAT,MAB21L1…	126
Lipid Metabolism, Small Molecule Biochemistry	Fatty acid metabolism	1,17E-08	ABCC4,ABCD3,ACACB,ACADL,ACAT1,ACSS1,ADORA2A,AKR1B1,ALDH5A1,ALOX12,ALOX5,ANGPTL3,APOA1,APOA4,APOB,AQP8,ARHGEF12,ATP11C,ATP5PF,Atp8b5,BMP2,BMP6,BTC,C5,CADM1,CASP1,CAV1,CAV2,CD36,CES1,CLU,COTL1,CPT1A,CYP1A1,CYP2J2,CYR61,DBI,DECR1,DEGS1,DLD,EDNRA,EGR1,ELOVL1,ELOVL4,ENTPD1,EPHX1,F2,FABP2,FABP3,FGR,FN1,GOT2,GPAM,GPAT4,HACD2,HACD4,HBP1,HMGCL,HMOX1,HNF4A,HOXA10,HPGD,IGF2,IGFBP7,KLF5,LIPA,LIPG,LPGAT1,LPL,…	134
Cancer, Organismal Injury and Abnormalities, Reproductive System Disease	Tumorigenesis of reproductive tract	1,22E-08	ABCC4,ABCD4,ABCE1,ABCF1,ABCF2,ABHD12B,ABRAXAS1,ACACB,ACP5,ACTC1,ACTG1,ACTN1,ACTR3,ACVR1,ACVR1B,ADAMTS18,ADCY2,ADORA2A,ADRB3,AFAP1L2,AGR2,AGXT2,AHCYL1,AHNAK,AK2,AK3,AKR1B1,AKTIP,ALCAM,ALDH1A2,ALDH4A1,ALDH5A1,ALDH8A1,ALDOA,ALKBH6,ALOX5,ANAPC10,ANGPTL3,ANK3,ANKRD11,ANP32B,ANXA2,ANXA3,AOC3,AP1S2,AP4E1,APOA1,APOA4,APOB,APOD,AQP1,AQR,ARHGAP21,ARHGDIB,ARHGEF10,ARHGEF12,ARID2,ARL4C,ASB12,ASPM,ATOH1,ATP11…	795
Cancer, Organismal Injury and Abnormalities	Neoplasia of cells	1,25E-08	ABCF1,ABTB2,ACADL,ACIN1,ACP5,ACTA2,ACTC1,ACTG1,ACTN2,ACVR1B,ADAMTS1,ADAMTS18,ADAR,ADIPOR1,ADORA2A,ADRB3,AFAP1L2,AGR2,AHNAK,AK2,ALAD,ALCAM,ALDH5A1,ALOX12,ALOX5,AMD1,AMOT,ANGPTL2,ANK3,ANKRD11,ANP32B,ANXA11,ANXA2,ANXA4,AOC3,APOB,APOBEC2,APOD,AQP1,ARHGAP18,ARID2,ARL11,ARL6IP5,ARVCF,AS3MT,ASB12,ASCL1,ASNS,ATF3,ATG5,ATP1A1,ATP1A2,ATP1A3,ATP1B1,ATP2A1,ATP5MF,ATP6V0E2,ATP6V1E1,ATRX,ATXN2L,AXIN2,BAMBI,BAP…	816
Developmental Disorder, Skeletal and Muscular Disorders	Congenital anomaly of limb	1,26E-08	ATP1A3,BMP2,BMP7,BPTF,CHRNA1,CHRND,CHRNG,COL11A1,COL2A1,COL9A1,COL9A2,CRABP1,CRABP2,CYP26B1,DAD1,EN1,ESCO2,ETV5,FGF10,FGFR2,FREM1,GDF11,GJA1,GLI3,HNRNPU,HOXA11,HOXA5,HOXD10,HOXD11,HOXD12,IFT74,IGF2,KREMEN1,KRT17,LMX1B,MED12,MSX2,POR,PRDM1,PRRX1,RDH10,ROR2,RPS6KA3,RSPO2,SALL1,SFRP1,SFRP2,SMO,SP6,TBX2,TCTN2,TTC21B,WDR35,WNT5A,WNT7A,ZBTB16,ZMPSTE24	57
Cancer, Organismal Injury and Abnormalities	Cancer of cells	1,33E-08	ABCF1,ABTB2,ACADL,ACIN1,ACTA2,ACTC1,ACTG1,ACTN2,ACVR1B,ADAMTS1,ADAMTS18,ADAR,ADIPOR1,ADORA2A,ADRB3,AFAP1L2,AGR2,AHNAK,AK2,ALAD,ALCAM,ALDH5A1,ALOX12,ALOX5,AMD1,AMOT,ANGPTL2,ANK3,ANKRD11,ANP32B,ANXA11,ANXA2,ANXA4,AOC3,APOB,APOBEC2,APOD,AQP1,ARHGAP18,ARID2,ARL11,ARL6IP5,ARVCF,AS3MT,ASB12,ASNS,ATF3,ATG5,ATP1A1,ATP1A2,ATP1A3,ATP1B1,ATP2A1,ATP5MF,ATP6V0E2,ATP6V1E1,ATRX,ATXN2L,AXIN2,BAMBI,BAP1,BCL10,BCL…	795
Cell-To-Cell Signaling and Interaction	Adhesion of tumor cell lines	1,42E-08	ACP1,ALCAM,ANXA2,ARHGAP21,BCL10,BMI1,BMP7,CAV1,CCND1,CD151,CD81,CDCP1,CDH17,CDH2,CFH,CPB2,CTSZ,CXCR4,CYP2J2,CYR61,DCN,DSG2,DYSF,EGFL7,EGR1,ETV5,F10,F11R,F2,FGA,FGFR2,FN1,GFAP,HAX1,ITGA2,ITGA5,ITGA9,JUN,LASP1,LCP2,LEF1,MAGI1,MAP2K1,MMP14,MMP2,MYH9,NCAM1,NME1,NME3,NOTCH1,NSD2,PAK2,PARVB,PARVG,PI4KB,PITX2,PLD1,PLD2,PPARG,PRKCA,PRMT1,PROC,PTGES3,PTP4A3,PTPRZ1,RAP1A,RAP1GAP,RBM17,RPSA,SNX1,SPTAN1,SRC,…	80
Organ Morphology	Morphology of skin	1,44E-08	ADORA2A,APOA1,ASCL1,ATOH1,BACE2,BMP7,BUB3,CCND2,CELSR1,CLDN1,CLDN7,COL5A1,COL5A2,COL7A1,CYP26B1,DBI,DCN,DCT,DSC1,EGR1,ELOVL1,ELOVL4,EN1,ERCC2,EVPL,FERMT1,FGF10,FGFR2,FMOD,GJA1,GRHL3,GSTP1,HFE2,HOXC13,HPS3,HSD3B7,IGF2,ITGB4,ITGB6,ITPA,KRT17,LAMP1,LEF1,LRIG2,LUM,MMP14,MSX2,MYC,NDUFS4,NOTCH1,ODC1,PDGFA,PDS5A,PHGDH,PLEC,PMEL,PPARG,PPIB,PRDM1,PTGES3,PTS,RAB27A,RGN,RSPO2,RXRA,SCG5,SMO,SP6,SQSTM1,SRC,ST…	81
Protein Synthesis	Expression of protein	1,48E-08	ABCF1,ALOX12,ARHGEF2,BMP2,CALR,CAPRIN1,CAV1,CAV3,CNOT1,CPEB4,CYP1A1,DKC1,DUS2,EEF2K,EIF2B1,EIF2S1,EIF3D,EIF3F,EIF3M,EIF4A1,EIF4B,EIF4EBP2,EIF4ENIF1,EIF4G3,EIF4H,EIF5,FGR,FN1,FXR1,GAPDH,GEMIN5,GIGYF2,GSK3A,HSPB1,IGF2BP3,IGFBP5,ILF3,JUN,KHDRBS1,KRR1,MAP2K1,MARS,MMP14,MRPL12,MRPL3,MRPL41,MYC,NOTCH1,NR1I2,NXF1,PABPC4,PIM2,PIWIL1,PLG,PPARG,PPM1G,PPP1CA,PRKCA,RBM4B,RIDA,RPL13A,RPL19,RPL30,RPL37,RPS23,R…	84
Cancer, Gastrointestinal Disease, Organismal Injury and Abnormalities	Development of colorectal tumor	1,54E-08	ABCC4,ABCD3,ABCE1,ABCF2,ACACB,ACAT1,ACIN1,ACP5,ACTA1,ACTG1,ACTN2,ACVR1,ACVR1B,ADAMTS1,ADAMTS18,ADAR,ADCY2,ADIPOR1,ADK,ADORA2A,AFAP1L2,AGRN,AK3,AKR1B1,AKTIP,ALAS2,ALDH2,ALDH6A1,ALDH8A1,ALDOA,ALG1,ALOX5,AMER2,AMOT,ANAPC10,ANGPTL5,ANK3,ANKRD11,ANO10,ANXA11,ANXA4,AOC3,AP2M1,APCDD1L,API5,APOA4,APOB,APOD,AQP1,AQP8,AQR,ARHGAP21,ARHGDIA,ARHGEF10,ARHGEF2,ARHGEF38,ARID2,ARL2,ARPC1A,ARVCF,ASCL1,ASNS,ATG3,AT…	802
Cancer, Organismal Injury and Abnormalities, Reproductive System Disease	Invasive breast carcinoma	1,56E-08	ACP5,ACTA2,ADAMTS1,ADAMTS18,APOD,ATP5IF1,BLM,CAVIN1,CBX2,CCNE2,CDC42EP3,CDC6,CDC7,COL1A2,CXCL14,CYR61,DCN,E2F8,EXO1,EZH2,FGFR2,FHL2,FKBP1A,FLRT2,FN1,GATA1,HDAC4,HELB,HOXC13,HSP90AA1,HSPB8,IGF2,KCTD12,KIF18A,KIF23,LGALS1,LMO7,LRRC15,MAPRE1,MMP14,MMP2,MYC,MYH9,MYL9,NRP2,NUSAP1,OSR1,OTX1,PAK2,PALLD,POLE4,POLQ,POR,POSTN,PPARG,PTPRE,PTPRF,RACGAP1,RNFT2,RRM1,SERPING1,SFRP1,SLIT3,SRC,SRPX,TLE3,TNC,TPM1,…	74
Embryonic Development, Organismal Development	Patterning of body axis	1,57E-08	ALDH1A2,BPTF,CELSR1,CTNNBIP1,CYP26A1,FOXA2,GDF11,GLI3,GRSF1,HOXA10,HOXA11,HOXA2,HOXA5,HOXC11,HOXC13,HOXD10,HOXD11,HOXD3,HOXD4,HOXD9,MSX2,NEUROD1,NR2F2,OTX1,OTX2,PAX6,PCSK5,PITX2,SF3B1,SFRP1,SFRP2,SMO,STIL,TBXT,WNT3,WNT5A,ZBTB16,ZIC3	38
Cancer, Hematological Disease, Immunological Disease, Organismal Injury and Abnormalities	Non-Hodgkin lymphoma	1,60E-08	ADAR,ADORA2A,AFAP1L2,AHNAK,ALOX5,ANXA11,ANXA2,ANXA4,ARL11,ATF3,ATG5,ATP1A2,BCL10,BCL7A,BSCL2,C3,CAV1,CAV2,CAV3,CBX2,CBX4,CCNA2,CCND1,CCND2,CD151,CD36,CD63,CDC123,CDC23,CDC34,CEP135,CEP350,CHD4,CHD8,CHRD,CLU,CNOT1,COL11A1,COL1A2,CPSF7,CREBBP,CREBL2,CREM,CSDE1,CSTF3,CTSH,CXCL14,CXCR4,CYR61,DCN,DDX10,DGKA,DHX16,DPYD,DUSP16,DUSP5,DUSP8,EDC4,EFNB2,EGR1,EGR2,EIF5AL1,ELF2,ELOC,EP300,EWSR1,EZH2,F11R,FAM1…	235
Cellular Development, Embryonic Development, Organismal Development, Tissue Development	Differentiation of embryonic tissue	1,66E-08	ACVR1,ADAR,ALOX5,ASCL1,BMI1,BMP2,BMP6,BMP7,CAV1,CCND1,CITED2,CNOT1,CNOT3,CTR9,E2F8,EOMES,ERF,EZH2,FGF10,FGF8,FGFR2,FN1,FOXA2,FOXC1,GALNS,GATA6,GDF6,HECTD1,HES5,HNF4A,HSBP1,HUWE1,IGF2,ISL1,ITGA5,JUN,LEF1,LHX5,MAPK14,MMP14,MMP2,MSX2,NEO1,NEUROD1,NLE1,NOTCH1,NR2E1,OSR1,OTX1,PHGDH,PLG,PLK4,POU3F2,PPARG,PRDM1,PRDM14,RXRA,SIX2,SOX10,SRC,TAL1,TGFB1,TGFB3,THBS1,VTN,WNT10A,WNT11,WNT3,WNT4,WNT7A,WT1,ZFHX3	72
Developmental Disorder	Midline defect	1,66E-08	APOB,BAG6,BCL10,BMP7,CALR,CCNE1,CCNE2,CELSR1,CITED2,COL2A1,CREBBP,CTNNBIP1,CYP26A1,DHRS3,DLX1,DLX5,DVL2,EDNRA,EP300,FGF10,FGFR2,FKBP1A,FREM1,GATA6,GBX2,GDF11,GRHL3,GSC,GSKIP,HDAC4,HECTD1,HOXA2,JUN,Meis1,MEIS2,MMP14,NOTCH1,NRP1,PALLD,PDGFA,PHGDH,PITX2,PLG,POR,PRRX1,PTPRF,RALA,RAPGEF2,RDH10,RGMA,ROR2,RSPO2,RXRA,SESTD1,SMARCA4,SMO,SMURF1,SNAP25,SNX1,TBXT,TCTN2,TFAP2A,TGFB1,TGFB3,TGFBR2,TGIF1,TPM1,TW…	72
Cancer, Organismal Injury and Abnormalities, Skeletal and Muscular Disorders	Leiomyoma	1,76E-08	ACTC1,ADRB3,AHCYL1,AK2,ALDOA,ANAPC10,BCL10,CAVIN2,CDC42EP3,CDC7,CFH,CRABP2,CTSC,CXCL14,CYBA,CYR61,ECM2,FGFR2,FGFR4,FKBP1A,FMOD,GPM6A,HSPB7,IGF2,IGFBP5,IQGAP1,JUN,KPNA3,MAU2,MDH1,MED12,MEST,MGST1,MMP11,MMP2,MYC,MYL6,NDUFS7,NEGR1,NOL7,NR1I2,NR2F1,NR2F2,NR4A1,NUP50,PHLDA2,PLA2G6,POPDC2,PPARG,PTGR1,RPE,RPL19,RPL27,RPL9,RREB1,RXRA,SEC22B,SF3A1,SFRP1,SLC5A3,SLC7A3,SMG1,SORBS2,SUPT5H,TGFB1,TGFB3,TNC,TNP…	74
Cellular Movement	Invasion of breast cancer cell lines	1,78E-08	ADAMTS1,AHNAK,BARX2,BMP2,BMP6,CALR,CAV1,CCNA2,CCND1,CDCP1,COL2A1,CXCR4,CYR61,DGKA,DUSP6,EYA3,EZH2,EZR,F11R,FGF8,FGFR2,FHL2,FN1,FOXC1,FSCN1,GATA3,GPI,HAS2,HBP1,HMG20A,HOXD3,HSP90AA1,ILF3,IQGAP1,ITGA5,ITGB4,JUN,KRT8,LASP1,LDHA,LIMK2,LOXL2,MAPK12,MMP14,MMP2,MMP8,MTA1,MYB,MYC,NAMPT,NME1,PAK2,PALLD,PARVB,PAX5,PDLIM1,PI4KB,PLK4,PRKCA,PRMT1,PSMD10,PTGES3,RAC3,RAP1A,RPS6KA3,SERPINA1,SKP2,SLC48A1,SPARC,SR…	80
Cancer, Gastrointestinal Disease, Organismal Injury and Abnormalities	Colorectal carcinoma	1,80E-08	ABCC4,ABCD3,ABCE1,ABCF2,ACACB,ACAT1,ACIN1,ACP5,ACTA1,ACTG1,ACTN2,ACVR1,ACVR1B,ADAMTS1,ADAMTS18,ADAR,ADCY2,ADIPOR1,ADK,ADORA2A,AFAP1L2,AGRN,AK3,AKR1B1,AKTIP,ALAS2,ALDH2,ALDH6A1,ALDH8A1,ALDOA,ALG1,ALOX5,AMER2,AMOT,ANAPC10,ANGPTL5,ANK3,ANKRD11,ANO10,ANXA11,ANXA4,AOC3,AP2M1,APCDD1L,API5,APOA4,APOB,APOD,AQP1,AQP8,AQR,ARHGAP21,ARHGDIA,ARHGEF10,ARHGEF2,ARHGEF38,ARID2,ARL2,ARPC1A,ARVCF,ASCL1,ASNS,ATG3,AT…	801
Cell Cycle	Interaction of DNA	1,80E-08	AATF,ADIPOR1,ALOX12,ALOX5,ATF3,BARX2,BCL10,BMP2,BMP6,BMP7,BRD7,CALR,CARM1,CAV1,CCND1,CEBPD,CEBPG,CLU,CREBBP,CREM,CRIP2,CTGF,CTR9,CXCR4,CYP1A1,DNAJB1,EGR1,EGR2,EP300,ERCC2,ERF,EZH2,F10,F2,F3,FGFR4,FLI1,FN1,FOXA2,FZD8,GAPDH,GATA1,GATA2,GATA3,GPX1,GSTP1,HBE1,HNF4A,HOXA10,HOXA11,HOXD12,HSF1,IRF9,ISL1,ITGA2,ITGA5,JUN,KDM2A,KLF5,LCP2,LEF1,LGALS1,LIG3,LPL,MAP2K1,MAPK12,MAPK14,MIER1,MIF,MYB,MYC,MYH7,NCOR…	125
Cancer, Gastrointestinal Disease, Organismal Injury and Abnormalities	Colon carcinoma	1,83E-08	ABCC4,ABCD3,ABCE1,ABCF2,ACACB,ACAT1,ACIN1,ACP5,ACTA1,ACTG1,ACTN2,ACVR1,ACVR1B,ADAMTS1,ADAMTS18,ADAR,ADCY2,ADIPOR1,ADK,ADORA2A,AFAP1L2,AGRN,AK3,AKR1B1,AKTIP,ALAS2,ALDH2,ALDH6A1,ALDH8A1,ALDOA,ALG1,ALOX5,AMER2,AMOT,ANAPC10,ANGPTL5,ANK3,ANKRD11,ANO10,ANXA11,ANXA4,AOC3,AP2M1,APCDD1L,API5,APOA4,APOB,APOD,AQP1,AQP8,AQR,ARHGAP21,ARHGDIA,ARHGEF10,ARHGEF2,ARHGEF38,ARID2,ARL2,ARPC1A,ARVCF,ASCL1,ASNS,ATG3,AT…	767
Cancer, Organismal Injury and Abnormalities, Skeletal and Muscular Disorders	Smooth muscle tumor	1,84E-08	ACTC1,ADRB3,AHCYL1,AK2,ALDOA,ANAPC10,BCL10,CASQ2,CAVIN2,CDC42EP3,CDC7,CFH,CRABP2,CTSC,CXCL14,CYBA,CYR61,ECM2,FGFR2,FGFR4,FKBP1A,FMOD,GPM6A,HSPB7,IGF2,IGFBP5,IQGAP1,JUN,KPNA3,MAU2,MDH1,MED12,MEST,MGST1,MMP11,MMP2,MYC,MYL6,NDUFS7,NEGR1,NOL7,NR1I2,NR2F1,NR2F2,NR4A1,NUP50,PHLDA2,PLA2G6,POLE4,POPDC2,POR,PPARG,PTGR1,RPE,RPL19,RPL27,RPL9,RREB1,RRM1,RXRA,SEC22B,SF3A1,SFRP1,SLC5A3,SLC7A3,SMG1,SORBS2,ST5,S…	83
Cellular Function and Maintenance	Cellular homeostasis	1,86E-08	A2M,AATF,ABCD3,ACACB,ACOT13,ACP2,ACTN2,ADAMTS1,ADIPOR1,ADORA2A,AIFM3,AK1,AKR1B1,ALAS2,ALDOA,AMOT,AMPD3,ANXA2,APOA1,AQP1,AQP3,ATG3,ATG4B,ATG5,ATOX1,ATP1A1,ATP1A2,ATP1A3,ATP1B1,ATP2A1,ATP5IF1,ATP6V0D1,ATP6V1A,ATP6V1G1,B3GNT2,BAG6,BAP1,BCAP31,BCL10,BDH2,BHLHE40,BLM,BMP2,BMP6,BOK,BSCL2,C3,C5,CA9,CACNG1,CADM1,CALR,CAMK2D,CAPNS1,CARM1,CASP1,CAV1,CAV3,CBX2,CCDC3,CCKAR,CCNB2,CCND1,CD151,CD36,CD81,CDH5,CD…	334
Cellular Development, Skeletal and Muscular System Development and Function, Tissue Development	Differentiation of muscle cells	1,99E-08	AARSD1,ACVR1,ASF1A,ATF3,BARX2,BMP2,BMP7,CAV3,CCND1,CD81,CDH2,CEACAM5,CITED2,CXCL14,DCN,DDX5,DLL1,DMRTA2,EFNB2,EGR1,EGR2,EOMES,EZH2,FGF10,FGFR2,GATA6,GDF11,GDF3,GLI3,GLMN,GNL3,GPX1,HACD1,HDAC4,Hmga2,HMOX1,IGF2,IGFBP5,JUN,KLF5,KLHL41,LEMD3,LGALS1,MAP2K1,MAPK12,MAPK14,MED6,MKL1,MMP14,MSX2,MTPN,MYC,MYH7,MYOG,NCAM1,NOS2,NOTCH1,NR4A1,ODC1,OGN,PAX5,PAX7,PHOX2B,PITX2,PLG,PPARG,RXRA,SMAD6,SMARCA4,SMARCD3,…	80
Cancer, Gastrointestinal Disease, Organismal Injury and Abnormalities	Colon tumor	2,22E-08	ABCC4,ABCD3,ABCE1,ABCF2,ACACB,ACAT1,ACIN1,ACP5,ACTA1,ACTG1,ACTN2,ACVR1,ACVR1B,ADAMTS1,ADAMTS18,ADAR,ADCY2,ADIPOR1,ADK,ADORA2A,AFAP1L2,AGRN,AHCY,AK3,AKR1B1,AKTIP,ALAS2,ALDH2,ALDH6A1,ALDH8A1,ALDOA,ALG1,ALOX5,AMER2,AMOT,ANAPC10,ANGPTL5,ANK3,ANKRD11,ANO10,ANXA11,ANXA4,AOC3,AP2M1,APCDD1L,API5,APOA4,APOB,APOD,AQP1,AQP3,AQP8,AQR,ARHGAP21,ARHGDIA,ARHGEF10,ARHGEF2,ARHGEF38,ARID2,ARL2,ARPC1A,ARVCF,ASCL1,AS…	806
Cancer, Gastrointestinal Disease, Organismal Injury and Abnormalities	Metastatic gastrointestinal tumor	2,25E-08	ACTA2,ANGPTL2,ANK3,CAV1,CCND1,CCND2,CD36,CDH2,CDH6,CEACAM5,CEBPD,CLDN3,CLDN4,CLU,COLEC12,CRABP2,CRYZ,CTGF,CYR61,DLGAP5,DPYD,DSG2,DUSP6,EN1,EPB41L3,ERCC2,FEZF1,FGFR2,FKBP1A,FLRT2,FRY,GATA6,GLUL,GREM2,GSTP1,HELB,HMOX1,HOXA10,HSP90AA1,IGFBP5,IGFBP7,KRT18,LRRC17,MAB21L1,MAP2K1,MEST,MLPH,MMP2,MYOZ2,NCAPG,NR2F1,NRN1,NUAK1,PCOLCE,PDGFA,PDZRN3,PITX2,PLS3,POLE4,POR,PRRX1,PTX3,QPCT,RRM1,RTN1,S100A4,SLC16A3…	81
Cell Death and Survival	Cell death of breast cancer cell lines	2,27E-08	ABCC4,ACVR1B,ARHGDIA,ATG5,BCL10,BHLHE40,CASP1,CAV1,CCDC80,CCND1,CCND2,CDC6,CDCP1,CKS1B,CLU,COL2A1,CRABP2,CSTB,CTCF,CTGF,CYP26A1,CYR61,DDIT4,DNAJC15,EIF4B,EN1,EP300,FBXO32,FBXO5,FGF8,FGFR2,FHIT,FN1,FOXG1,GPX7,HDAC4,HINT1,HMOX1,HOXA5,HSPB1,HSPB8,IGFBP2,IGFBP5,IRF2BP2,ITGA2,ITGB4,JUN,KLF5,KRT18,MAP2K1,MAPK14,MIF,MLH1,MMP14,NME1,NOS2,NOTCH1,NRF1,NRP1,ODC1,OSGIN1,PAX5,PCK2,PEBP1,PPARG,PPM1D,PRDM14,PRK…	90
Embryonic Development, Organismal Development, Skeletal and Muscular System Development and Function	Morphogenesis of forelimb	2,35E-08	ALDH1A2,CRABP2,EN1,HOXA11,HOXD10,HOXD11,HOXD9,LNPK,MSX2,NIPBL,OSR1,RDH10,RSPO2,SALL1,SALL3,TFAP2A,WNT3,WNT7A,ZBTB16	19
Connective Tissue Development and Function, Embryonic Development, Organismal Development, Skeletal and Muscular System Development and Function, Tissue Development	Formation of skull	2,35E-08	CHD7,CHRD,COL2A1,DLX5,DLX6,FGF10,FGFR2,FNDC3B,GJA1,GLI3,GSC,GSKIP,HSF1,MED12,MMP14,MMP2,MSX2,OTX1,OTX2,PCSK5,PITX2,POSTN,TFAP2A,TGFB3,TGFBR2,THRB	26
Embryonic Development, Organ Development, Organismal Development, Reproductive System Development and Function, Tissue Development	Development of genital organ	2,48E-08	ABCC4,ACVR1,ADAMTS1,APOB,AQP8,ARHGDIA,ARHGDIB,ASPM,ATRX,BAG6,BBS4,BLM,BMP5,BMP6,BMP7,BNC1,BSCL2,CADM1,CCNA1,CCND2,CCNE2,CDH5,Celf1,CHD7,CIP2A,CITED2,CREM,CSDE1,CTGF,CXCR4,CYP11A1,CYP26B1,D1Pas1,DNAJA1,EEF2K,EGR1,EHD1,EIF4G3,ETV5,FANCD2,FGF10,FGF8,FGFR2,FOXA2,FOXA3,FOXC1,GADD45G,GAMT,GATA1,GATA3,GATA6,GATM,GJA1,HIP1,Hmga2,HOXA10,HOXA11,HOXD11,HOXD12,HSF1,HSF2,KATNAL1,KIF18A,LAMP1,LHX9,LIMK2,MAB21L…	131
Cancer, Gastrointestinal Disease, Organismal Injury and Abnormalities	Colon cancer	2,66E-08	ABCC4,ABCD3,ABCE1,ABCF2,ACACB,ACAT1,ACIN1,ACP5,ACTA1,ACTG1,ACTN2,ACVR1,ACVR1B,ADAMTS1,ADAMTS18,ADAR,ADCY2,ADIPOR1,ADK,ADORA2A,AFAP1L2,AGRN,AHCY,AK3,AKR1B1,AKTIP,ALAS2,ALDH2,ALDH6A1,ALDH8A1,ALDOA,ALG1,ALOX5,AMER2,AMOT,ANAPC10,ANGPTL5,ANK3,ANKRD11,ANO10,ANXA11,ANXA4,AOC3,AP2M1,APCDD1L,API5,APOA4,APOB,APOD,AQP1,AQP3,AQP8,AQR,ARHGAP21,ARHGDIA,ARHGEF10,ARHGEF2,ARHGEF38,ARID2,ARL2,ARPC1A,ARVCF,ASCL1,AS…	798
Cancer, Organismal Injury and Abnormalities, Reproductive System Disease	Invasive breast cancer	2,68E-08	ACP5,ACTA2,ADAMTS1,ADAMTS18,APOD,ATP5IF1,BLM,CAVIN1,CBX2,CCNE2,CDC42EP3,CDC6,CDC7,COL1A2,CXCL14,CYR61,DCN,E2F8,EXO1,EZH2,FGFR2,FHL2,FKBP1A,FLRT2,FN1,GATA1,HBP1,HDAC4,HELB,HOXC13,HSP90AA1,HSPB8,IGF2,KCTD12,KIF18A,KIF23,LGALS1,LMO7,LRRC15,MAPRE1,MMP14,MMP2,MYBL2,MYC,MYH9,MYL9,NRP2,NUSAP1,OSR1,OTX1,PAK2,PALLD,POLE4,POLQ,POR,POSTN,PPARG,PTPRE,PTPRF,RACGAP1,RNFT2,RRM1,SERPING1,SFRP1,SLIT3,SRC,SRPX,TGF…	77
Cell Cycle	G1 phase	2,72E-08	AATF,ACIN1,ACVR1,ACVR1B,AFAP1L2,ANXA2,ATF3,BAP1,BHLHE40,BMP2,BMP7,BOP1,CAMK2D,CAPNS1,CARM1,CCNA1,CCNA2,CCND1,CCND2,CCNE1,CCNE2,CCNG1,CDC25A,CDC6,CEBPD,CREM,CYR61,DCN,E2F4,E4F1,EP300,EZH2,FBXO5,FKBP1A,FN1,GADD45B,GADD45G,GATA1,GATA3,GJA1,GLI3,GNL3,GPI,GSPT1,HDAC2,HOXA10,IGF2,IGFBP7,ITGA5,JUN,LAS1L,LEF1,LGALS1,LRWD1,MAP2K1,MAPK14,MLH1,MXD1,MYB,MYBL2,MYC,NFE2L2,NFYA,NOP53,NOTCH1,NUAK1,PIAS2,PIM2,PLA…	99
Embryonic Development, Nervous System Development and Function, Organ Development, Organ Morphology, Organismal Development, Tissue Development, Visual System Development and Function	Morphology of eye	2,78E-08	ADORA2A,AKTIP,APOB,AQP1,ASCL1,BNC1,CCND1,CFH,COL2A1,COL5A2,CP,CSTB,DLX1,DLX2,DSC1,EGR1,ELOVL4,FMOD,FOXC1,GALNS,GCGR,GDF11,GDF6,HES5,HESX1,HIP1,HPS3,IGF2,Irx5,ITGB4,KERA,LAMB2,LEF1,LMO7,LMX1B,LRAT,LUM,MAB21L1,MAB21L2,Meis1,MEIS2,MSX2,NCAM1,NEUROD1,NEUROD4,NOS2,NOTCH1,NR2E1,OAT,OGN,OTX1,OTX2,PAX6,PITX2,PLG,PLTP,POR,PPT2,PRPF31,PSIP1,PTPRF,RBP4,RDH10,RDH13,RENBP,RPE65,RXRA,SOD1,SPARC,SRC,STRA6,SV2B,…	80
Cancer, Organismal Injury and Abnormalities	Development of benign tumor	2,87E-08	ABCC4,ACTA2,ADRB3,ALDH1A2,ALDH2,ALDOC,ANGPTL2,ANXA2,ANXA3,APOA1,AQP8,ARHGEF2,ATOH1,ATP1A1,ATP6V1F,AXIN2,BACE2,BHMT,BOK,C3,CA7,CALR,CCDC80,CCKAR,CCNB1,CCNB2,CCND1,CCNE1,CDH2,CEBPD,CFH,CLU,CXCL14,DCN,DDX5,DKC1,DLL1,DUSP5,DVL2,EGR1,EPB41L3,EXO1,EZH2,FANCD2,FDPS,FGFR2,FHIT,FKBP10,FOXQ1,GCGR,GLUL,GNG3,GNMT,GSK3A,GSTP1,HINT1,HMOX1,HUWE1,IGF2,ITIH5,JUN,KIF11,KLF5,KRT15,LEF1,LGALS1,MAP2K1,MED12,MLH1,MMP1…	119
Cancer, Organismal Injury and Abnormalities, Reproductive System Disease	Breast adenocarcinoma	2,87E-08	ACACB,ACP5,ACTA2,ACVR1B,ALOX5,ATP5IF1,ATRX,AXIN2,BAP1,C3,CCND1,CDC42EP3,CDH2,CES1,CIP2A,COX4I1,CPAMD8,CSPP1,CTCF,CXCL14,CYBA,CYR61,DDHD2,DDX19B,EGFL6,EIF4A1,ELF3,EP300,ERCC2,ESPL1,EZH2,FAM96B,FANCD2,FDPS,FGF8,FGFR2,FGFR4,FKBP1A,FN1,FUBP1,GATA1,GATA3,GPX7,GSPT1,HELB,HOXD10,HSP90AA1,HSPB7,HSPB8,KIF11,LGALS1,LRAT,LRRC15,MMP14,MMP2,MTA1,MYC,NCOR1,NEURL2,NFE2L2,NOTCH1,PAK2,PHF20L1,PLEC,POLE4,POLQ,POR,…	101
Cancer, Organismal Injury and Abnormalities, Tumor Morphology	Invasion of tumor	2,90E-08	AHCY,ALCAM,ANXA2,BMP2,BTC,CA9,CAV1,CD151,CDH17,CLDN4,CLU,COL7A1,CTGF,CTNND2,CTSZ,CXCR4,EZR,F2,F3,FGFR4,FKBP1A,FN1,HMOX1,IGFBP5,ITGA2,ITGA5,ITGB4,LGALS1,LIMK2,LOXL2,LRRC15,MDK,MIEN1,MMP14,MMP2,MTA1,NFE2L2,NME1,NOTCH1,NRP1,PAK6,PALLD,PLD1,PLG,POSTN,PSMD10,RGN,RHOG,SFRP1,SOX7,SRC,SSX2IP,TBX2,TGFB1,TGFBR2,THBS1,THRB,TIMP2,VIM,WNT5A,WT1,ZBTB16	62
Organismal Survival	Survival of organism	2,91E-08	ABCC4,ACTC1,ADORA2A,AGRN,ALDH1A2,ALDH2,ALDH5A1,ANGPTL2,APOA1,AQP1,ARHGDIA,ARHGDIB,ARRB2,ATG5,B3GNT5,BLM,BMP7,C3,C5,CADM1,CALR,CAMK2N2,CASP1,CCND1,CCND2,CCNG1,CDC25A,CDC7,CDCA8,CFB,CFH,CHRNA1,COL5A2,COMP,CPB2,CRABP2,CTGF,CTSC,CXCR4,EEF2K,EIF3M,ERCC2,EWSR1,EXO1,EZH2,F2,F3,F9,FANCD2,FBXO11,FGFR4,FLI1,FOXB1,FSTL1,FUT8,GABARAP,GATA1,GCA,GDF3,GLUL,GPX1,GSTP1,HMOX1,HOXA11,HOXD11,IDH2,IGF2,IQGAP1,IRAK3,I…	171
Cell-To-Cell Signaling and Interaction	Aggregation of cells	3,15E-08	ABCC4,ADAMTS18,ADORA2A,AKR1B1,ALOX12,AMOT,ANGPTL2,ATP1B1,ATP2A3,BMP7,BSCL2,C3,C5,CADM1,CD151,CD36,CD63,CDH17,CDH2,CEACAM5,CES1,CFH,CLIC1,CLU,COL14A1,CP,DMTN,DSG2,EFNA4,EFNB2,EGFL7,EMILIN2,ENTPD1,ESAM,F2,F3,FGA,FGB,FGG,FN1,GATA1,GATA2,GSK3A,ITGA2,ITGA5,LAMP1,LCP2,LEF1,LGALS1,LHX5,MMP14,MYH9,NCAM1,NOS2,NRP1,NXF1,PCDH12,PDIA3,PLA2G4A,PLG,PRDX2,PRKCA,PRKG1,PROC,PTX3,RAB27A,RAP1B,RHOG,SERPINC1,SERPINE…	82
Cellular Development, Connective Tissue Development and Function, Tissue Development	Differentiation of bone	3,20E-08	ACVR1,ADAR,ADK,ALOX5,ASF1A,AXIN2,BAG6,BMP2,BMP6,BMP7,C3,C5,CAPNS1,CD276,CEBPD,CHRD,CLIC1,CNOT3,CTHRC1,CTNNBIP1,CYR61,DDX5,DLX5,EDNRA,EFNB2,EZH2,FAM20C,FARP2,FGFR2,FHL2,FN1,FNDC3B,FRZB,GDF10,GJA1,GLI3,HDAC4,HOXA10,HOXA2,IGFBP5,IRAK3,ITGA5,JUN,KLF5,LRRC17,MAP2K1,MAPK14,MDK,MFAP2,MMP14,MSX2,MYC,NAMPT,NOS1,NOS2,NOTCH1,NPNT,NRP1,PAX6,PDLIM7,PIAS2,PITX2,POSTN,PPARG,PPP1CA,PRDM1,PTPRE,RASSF2,ROR2,RSPO2,…	95
Cancer, Cellular Movement, Organismal Injury and Abnormalities, Tumor Morphology	Invasion of tumor cells	3,25E-08	AHCY,ALCAM,BMP2,BTC,CA9,CLDN4,CLU,COL7A1,CTNND2,CTSZ,CXCR4,EZR,F2,F3,FGFR4,FKBP1A,FN1,HMOX1,ITGA2,ITGB4,LGALS1,LIMK2,LOXL2,LRRC15,MIEN1,MMP14,MMP2,MTA1,NFE2L2,NOTCH1,NRP1,PAK6,PALLD,PLD1,PLG,POSTN,PSMD10,RGN,RHOG,SFRP1,SOX7,SRC,SSX2IP,TBX2,TGFB1,TGFBR2,THBS1,WNT5A,ZBTB16	49
Embryonic Development, Organ Development, Organismal Development, Respiratory System Development and Function, Tissue Development	Formation of lung	3,31E-08	ALDH1A2,ARRB2,ASCL1,ATP2A1,BAG6,CARM1,CAV1,CAV2,CCND1,CD81,CEBPG,CITED2,COL2A1,CREBBP,CTGF,CTSH,DMRT2,EP300,ETV5,FAM20A,FGF10,FGF8,FGFR2,FGFR4,FOXA2,FSTL1,FUBP1,FUT8,GATA1,GATA6,GLI3,HOXA5,IGF2,IGFBP5,ITGB6,LAMA5,LIPA,LPL,MAP2K1,MAPK14,MMP14,MMP2,MUS81,MYOG,NEDD4L,NEUROD1,NFE2L2,NOS2,NOTCH1,NPC2,PDGFA,PITX2,PKDCC,PLG,PPP1CA,PROC,RBP4,RDH10,RGN,ROBO1,ROR2,RPL13A,RSPO2,SP6,SPARC,STRA6,TGFB1,TGFB3,T…	76
Cancer, Hematological Disease, Immunological Disease, Organismal Injury and Abnormalities	B cell cancer	3,50E-08	ADORA2A,AFAP1L2,AHNAK,ALOX5,ANXA11,ANXA2,ANXA4,ARL11,ATF3,ATP1A2,BCL10,BCL7A,BSCL2,CAV1,CAV3,CAVIN2,CBFA2T3,CBX2,CCNB1,CCNB2,CCND1,CCND2,CD36,CD63,CDC123,CDC23,CDC34,CDC42EP3,CDK9,CEBPD,CELSR1,CEP135,CEP350,CHD4,CHRD,CITED2,CNOT1,COL11A1,COL2A1,CPSF7,CREBBP,CSDE1,CSTF3,CTSC,CXCR4,DAD1,DAP,DDX10,DGKA,DHX16,DPYD,DVL2,EDC4,EGR1,EGR2,EIF5AL1,ELOC,EP300,ESPL1,EWSR1,EZH2,F11R,FAM102A,FBXO11,FERMT1,FGFR…	223
Cellular Development, Skeletal and Muscular System Development and Function, Tissue Development	Differentiation of muscle	3,51E-08	AARSD1,ACVR1,ASF1A,ATF3,BARX2,BMP2,BMP7,CAV3,CCND1,CD81,CDH2,CEACAM5,CITED2,CXCL14,DCN,DDX5,DLL1,DMRTA2,EFNB2,EGR1,EGR2,EOMES,EZH2,FGF10,FGFR2,FGFR4,FN1,GATA6,GDF11,GDF3,GLI3,GLMN,GNL3,GPX1,HACD1,HDAC4,Hmga2,HMOX1,IGF2,IGFBP5,JUN,KLF5,KLHL41,LEMD3,LGALS1,MAP2K1,MAPK12,MAPK14,MED6,MKL1,MMP14,MSX2,MTPN,MYC,MYH7,MYOG,NCAM1,NOS2,NOTCH1,NR4A1,ODC1,OGN,PAX5,PAX7,PHOX2B,PITX2,PLG,PPARG,RXRA,SFRP1,SMAD6,…	83
Cancer, Organismal Injury and Abnormalities	Embryonal tumor	3,51E-08	ABCC4,ASCL1,ATOH1,ATRX,BMI1,C3,C5,CCND1,CELSR1,CHD7,CLTB,CREBBP,CTCF,CTR9,CXCR4,EEF2K,EP300,ETV4,EWSR1,EZH2,FBXL17,FDPS,FKBP1A,FLI1,FOXG1,GEMIN5,GFAP,GPR182,GSTP1,HINT1,HSP90AA1,IGF2,IRAK3,KDM5A,LEF1,MAP2K1,MKL1,MLH1,MSI1,MYBL2,MYC,NDRG2,NEUROD1,NME1,NONO,NOP53,NOS2,NOTCH1,NRP1,OCM2,OTX2,PHOX2B,PIK3C2G,POLE4,POR,PPM1D,PRKCB,RRM1,SERPINA1,SETD2,SF3B2,SFRP1,SMARCA4,SMO,STAG2,TAF1,TGFB1,THBS2,THBS4,…	83
Organismal Injury and Abnormalities	Dysplasia	3,81E-08	ACP5,ADORA2A,ADRB3,ATP1B1,ATP6V1E1,BMP1,CALR,CAV1,CCND1,CD36,CDC42EP3,CLU,COL11A1,COL1A2,COL2A1,COL5A1,COL5A2,COL9A1,COL9A2,COL9A3,COMP,CPT1A,CTGF,CXCR4,EDNRA,EP300,EZH2,F10,FAM20C,FANCD2,FDPS,FGF10,FGFR2,FKBP10,FKBP14,FKBP1A,FN1,FNDC3B,GABRP,GATA1,GATA2,GATA3,GDF3,GDF6,GJA1,GLI3,GNB1,HOXA11,HOXD11,IDH2,IFT74,JUN,KIF22,KLF5,KRT8,LAMA1,LEMD3,LMX1B,MED12,MLH1,MMP2,MPC1,MSX2,MT-CO1,MYC,MYH4,MYH9,MYL…	130
Cancer, Organismal Injury and Abnormalities, Skeletal and Muscular Disorders	Muscle tumor	4,09E-08	ACACB,ACTC1,ADAMTS18,ADAP1,ADRB3,AGRN,AHCYL1,AK2,ALDOA,ANAPC10,ATL3,ATOH1,BCL10,BLM,BTF3,C8G,CASQ2,CAVIN2,CDC42EP3,CDC7,CFH,CHERP,CLPP,CPAMD8,CPN2,CRABP2,CTNND2,CTSC,CXCL14,CYBA,CYR61,DCT,DCTN3,DDX51,ECM2,EWSR1,FAM20C,FERMT1,FGFR2,FGFR4,FKBP1A,FMOD,GEMIN7,GIGYF1,GLI3,GPM6A,HES6,HMG20A,HMOX1,HSPB7,IGF2,IGFBP2,IGFBP5,IQGAP1,JUN,KDM3B,KIF23,KLF5,KPNA3,LDHA,MAU2,MDH1,MED12,MED16,MEST,MFGE8,MGST1,MLPH…	149
Skeletal and Muscular Disorders	Abnormality of upper limb	4,28E-08	BMP7,CTGF,CYP26B1,ELOVL4,FGF10,FGFR2,GDF11,GSC,HOXA10,HOXA11,HOXD10,HOXD11,HOXD12,HOXD9,LMX1B,MMP14,NIPBL,PKDCC,PRRX1,ROR2,SFRP2,TFAP2A,VKORC1,WNT5A,WNT7A,ZBTB16,ZMPSTE24	27
Cardiovascular System Development and Function, Organ Morphology, Organismal Development	Morphology of heart ventricle	4,29E-08	ACTC1,ADORA2A,ADRB3,APOB,ATF3,BTC,CALR,CAMK2D,CASQ2,CAV1,CAV3,CCND1,CCND2,CITED2,CKM,CLU,CNMD,CNOT3,CPT1A,CREM,CXCR4,DHRS3,DTNBP1,DUSP5,DUSP8,ENDOG,EP300,FGF8,FKBP1A,GATA5,GATA6,GJA1,GSK3A,HAS2,HDAC2,HMOX1,HSPB8,IGF2,ISL1,ITPA,JUN,KIFAP3,LOXL2,LRIG3,MBNL2,MKL1,MMP2,MUS81,MYH7,MYL3,MYL9,NEDD4L,NOS1,NOS2,NR2F2,PDGFA,PITX2,PLA2G4A,POR,PPARG,PRKCA,PRKCB,PRKG1,PRMT5,RXRA,S100A1,SEMA3D,SGCD,SMARCA4,TBX…	79
Cancer, Gastrointestinal Disease, Organismal Injury and Abnormalities	Metastatic gastrointestinal tract cancer	4,31E-08	ACTA2,ANGPTL2,ANK3,CAV1,CCND1,CCND2,CD36,CDH2,CDH6,CEACAM5,CEBPD,CLDN3,CLDN4,CLU,COLEC12,CRABP2,CRYZ,CTGF,CYR61,DLGAP5,DPYD,DSG2,DUSP6,EN1,EPB41L3,ERCC2,FEZF1,FGFR2,FLRT2,FRY,GATA6,GLUL,GREM2,GSTP1,HELB,HMOX1,HOXA10,HSP90AA1,IGFBP5,IGFBP7,KRT18,LRRC17,MAB21L1,MAP2K1,MEST,MLPH,MMP2,MYOZ2,NCAPG,NR2F1,NRN1,NUAK1,PCOLCE,PDGFA,PDZRN3,PITX2,PLS3,POLE4,POR,PRRX1,PTX3,QPCT,RRM1,RTN1,S100A4,SLC16A3,SLC5A3…	80
Embryonic Development, Organismal Development	Development of abdomen	4,76E-08	ADAMTS1,ADAR,ALDH1A2,APOA1,ASCL1,ATF3,ATOH1,CADM1,CBX2,CCND2,CDH17,CDH5,CITED2,CLU,CREBBP,CTCF,CTGF,CYP11A1,CYP26A1,EEF2K,EGR1,EP300,EZH2,FGF10,FGFR2,FOXA2,FOXC1,GADD45G,GATA1,GATA3,GATA6,GDF11,GJA1,GLI3,Hmga2,HOXA10,HOXA11,HOXA5,HOXD11,HSPB1,ILDR2,INSM1,ISL1,JUN,KRT18,KRT8,LHX9,MAPK14,MDK,MLH1,MMP2,MYB,MYT1,NEUROD1,NHLH2,NIPBL,NKX2-2,NKX2-3,NKX3-1,NOTCH1,NR4A1,PAX6,PITX2,PLG,PRKCSH,PROC,PTPRN,PT…	99
Skeletal and Muscular System Development and Function	Quantity of bone	4,77E-08	BMP2,BMP7,C3,CAPNS1,CAV1,CBX2,CD81,CNOT3,COL1A2,COL2A1,CREBBP,CTHRC1,CYP26A1,DCN,EGR1,EGR2,EN1,FARP2,FGFR2,GATA1,GDF11,GSC,HOXA10,HOXA11,HOXA5,HOXD10,HOXD11,HOXD4,HOXD9,IGFBP5,IRAK3,ITGB1BP1,KREMEN1,MFAP2,MFGE8,MMP14,MMP2,MSX2,NOS1,NOS2,NOTCH1,PAX5,PAX9,PCOLCE,PCSK5,POSTN,PPARG,PRDM1,PRRX1,PTPRE,RAC3,RASSF2,RPS6KA3,SFRP1,SFRP2,SMO,SOD1,SOST,SPARC,SQSTM1,TGFBR2,TWSG1,UNCX,WFIKKN1,WNT10B,ZBTB16,ZIC3	67
Digestive System Development and Function, Organismal Development	Morphology of mouth	5,00E-08	AXIN2,BMP7,CCND1,CREBBP,DCN,DLX5,EDNRA,FAM20A,FAM20C,FGF10,FGFR2,FOXA2,GDF11,GREM2,GSKIP,HOXA2,HOXC13,IGF2,LEF1,MFGE8,MMP14,MSX2,NFE2L2,NKX3-1,NOS2,OTX2,PAX9,PITX2,POSTN,PRRX1,RPS6KA3,RRM2B,SALL3,SIX1,SP6,SRC,TFAP2A,TGFBR2,TWSG1,WNT10A,WNT10B,WNT5A,ZMPSTE24	43
Cancer, Hematological Disease, Immunological Disease, Organismal Injury and Abnormalities	B-cell neoplasm	5,02E-08	ACP5,ADORA2A,ADRB3,AFAP1L2,AHNAK,ALOX12,ALOX5,AMOT,ANXA11,ANXA2,ANXA4,ARID2,ARL11,ARL6IP5,ATF3,ATP1A2,ATP1B1,ATP6V1E1,BCL10,BCL7A,BRD3,BSCL2,CAV1,CAV3,CAVIN2,CBFA2T3,CBX2,CCNB1,CCNB2,CCND1,CCND2,CD36,CD63,CDC123,CDC23,CDC34,CDC42EP3,CDK9,CEBPD,CELSR1,CEP135,CEP350,CHD4,CHRD,CITED2,CNOT1,COL11A1,COL1A2,COL2A1,COL7A1,CPSF7,CREBBP,CSDE1,CSTF3,CTSC,CUL4B,CXCR4,DAD1,DAP,DDX10,DGKA,DHX16,DMGDH,DPYD,DVL…	274
Lipid Metabolism, Small Molecule Biochemistry	Synthesis of lipid	5,11E-08	ABCC4,ABCD3,ACACB,ACADL,ACAT1,ACAT2,ACER1,ACSS1,AKR1B1,ALDH1A2,ALDH8A1,ALOX12,ALOX5,APOA1,APOA4,APOB,ATF3,ATP1A1,ATP5PF,B3GNT5,BHMT,BMP2,BMP5,BMP6,BMP7,BSCL2,BTC,C3,C5,CADM1,CASP1,CAV1,CAV2,CCDC3,CD36,CES1,CHPT1,CLU,COTL1,COX7A2,CREBL2,CREM,CYP11A1,CYP1A1,CYP26A1,CYR61,DBI,DECR1,DEGS1,DGKA,DLD,DPM1,EDNRA,EGR1,ELOVL1,ELOVL4,F2,FDPS,FGF8,FGFR4,FGR,FN1,G6PC,G6PD,GNAI3,GPAM,GPAT4,GREM2,GSX2,HACD2,HAC…	158
Lipid Metabolism, Molecular Transport, Small Molecule Biochemistry	Concentration of triacylglycerol	5,36E-08	ACACB,ACAT2,ACOT13,ADIPOR1,ADRB3,AKR1B1,ALOX5,ANGPTL3,APOA1,APOA4,APOB,APOD,AQP3,AQP8,BHLHE40,BHMT,BSCL2,C3,CASP1,CAV1,CAV3,CCDC3,CD36,CES1,CNOT3,CXCL14,DBI,DDHD2,EGR1,FGL1,G6PC,GATM,GCGR,GPAM,GPAT4,GSK3A,GSTK1,H2AFY,HNF4A,HSD3B7,JUN,LIPA,LIPG,LPGAT1,LPL,LRAT,MARK2,MID1IP1,MIF,MMP8,MPC1,MTTP,MYC,NAMPT,NCOA5,NOS1,NOS2,NR1I2,NR4A1,PCK1,PCK2,PEMT,PLTP,PMP22,PON2,POR,PPARG,PPP1R3C,PPP1R3G,PRDX3,PRKG1…	82
Cell-To-Cell Signaling and Interaction	Binding of tumor cell lines	5,46E-08	ACP1,ALCAM,ANXA2,ARHGAP21,BCL10,BMI1,BMP7,CAV1,CCND1,CD151,CD36,CD81,CDCP1,CDH17,CDH2,CEACAM5,CFH,CLEC4M,CPB2,CTSZ,CXCR4,CYP2J2,CYR61,DCN,DSG2,DYSF,EGFL7,EGR1,ETV5,F10,F11R,F2,F3,F9,FGA,FGFR2,FN1,GFAP,HAS2,HAX1,IGF2,ITGA2,ITGA5,ITGA9,ITGB4,ITGB5,JUN,LAMA5,LASP1,LCP2,LEF1,LPL,MAGI1,MAP2K1,MMP14,MMP2,MYH9,NCAM1,NME1,NME3,NOTCH1,NR4A1,NRP1,NSD2,PAK2,PARVB,PARVG,PI4KB,PITX2,PLD1,PLD2,PPARG,PRKCA,PRMT…	97
Cancer, Organismal Injury and Abnormalities, Reproductive System Disease	Uterine serous papillary cancer	5,81E-08	ANXA2,ANXA3,AOC3,APOD,AQP1,CCNA2,CCNB1,CCNB2,CCNE1,CDC6,CFB,CKS1B,CLDN3,CLDN4,CLDN5,CLDN7,CLIC2,COL14A1,COL4A6,CRABP1,ECM2,EDNRA,ENTPD1,ESPL1,ETV4,EXO1,FLRT2,FRZB,GALE,GDF10,GLI3,GPM6A,HOXA11,IGF2BP3,IGFBP5,KIF11,KRT18,LPP,LRRC17,LUM,MAL,MATN2,MOXD1,MYBL2,PDZRN3,PMP22,PPIF,SFRP1,SLC16A3,SLIT3,SPINT2,TFAP2A,THBS4,TNFAIP2,TNS2,TTK,WNT7A,ZBTB16	58
Cancer, Organismal Injury and Abnormalities, Reproductive System Disease	Endometrial cancer	5,94E-08	ABCD4,ABCE1,ABRAXAS1,ACACB,ACTC1,ACTN1,ACVR1,ACVR1B,ADAMTS18,ADCY2,AFAP1L2,AGXT2,AHCYL1,AHNAK,ALDH1A2,ALDH4A1,ALDH8A1,ALKBH6,ALOX5,ANGPTL3,ANK3,ANKRD11,ANP32B,ANXA2,ANXA3,AOC3,AP1S2,AP4E1,APOA4,APOB,APOD,AQP1,AQR,ARHGAP21,ARHGEF10,ARHGEF12,ARID2,ASB12,ASPM,ATOH1,ATP11C,ATP2A1,ATP2A3,ATP2B1,ATP6AP2,ATRX,AXIN2,B3GNT2,BAG6,BAP1,BLM,BMP5,BMP6,BMP7,BMS1,BNC1,C2orf40,C3,C6,C8A,C8B,CACNG6,CAV1,CAVIN1,CB…	561
Cancer, Gastrointestinal Disease, Organismal Injury and Abnormalities	Metastatic malignant neoplasm of digestive system	5,96E-08	ACTA2,ANGPTL2,ANK3,CAV1,CCND1,CCND2,CD36,CDH2,CDH6,CEACAM5,CEBPD,CLDN3,CLDN4,CLU,COLEC12,CRABP2,CRYZ,CTGF,CYR61,DLGAP5,DPYD,DSG2,DUSP6,EN1,EPB41L3,ERCC2,FEZF1,FGFR2,FKBP1A,FLRT2,FRY,GATA6,GLUL,GREM2,GSTP1,HELB,HMOX1,HOXA10,HSP90AA1,IGFBP5,IGFBP7,KRT18,LRRC17,MAB21L1,MAP2K1,MEST,MLPH,MMP2,MYOZ2,NCAPG,NR2F1,NRN1,NUAK1,PCOLCE,PDGFA,PDZRN3,PITX2,PLEC,PLS3,POLE4,POR,PRRX1,PTX3,QPCT,RRM1,RTN1,S100A4,SL…	82
Connective Tissue Development and Function, Nervous System Development and Function, Organ Morphology, Organismal Development, Skeletal and Muscular System Development and Function, Tissue Development	Morphology of vertebrae	5,98E-08	ACP2,CBX2,COL1A2,COL2A1,CREBBP,CTGF,CYP1A1,CYP26A1,DLL1,DMRT2,DVL2,FAM20C,FSTL1,GDF11,GNAI3,HDAC4,HOXA10,HOXA11,HOXA5,HOXC11,HOXD10,HOXD11,HOXD3,HOXD4,HOXD9,IGF2,ITGB1BP1,NDRG2,NOTCH1,PKDCC,PRRX1,ROR2,RPS6KA3,SFRP1,SFRP2,SMURF1,TGFB1,THBS1,TWSG1,UNCX,WFIKKN1,WNT5A,ZMPSTE24	43
DNA Replication, Recombination, and Repair	Synthesis of DNA	5,99E-08	A2M,ADCY2,ADK,ADORA2A,AFAP1L2,ALOX12,ALOX5,APOB,ARRB2,ATF3,BMP2,BMP6,BMP7,BTC,CAV1,CCNA2,CCND1,CCND2,CCNE1,CCNE2,CCNG1,CDC25A,CDC7,CDT1,CLU,COL14A1,CREM,CYR61,ELP1,ENTPD1,EP300,ERCC2,EXO1,F10,F2,FANCD2,FGFR4,FN1,GJA1,GNAI3,GNAO1,HELB,IGF2,IGFBP2,IGFBP5,IQGAP1,ITGA5,JUN,KHDRBS1,LGALS1,LRAT,MAP2K1,MAPK14,MIF,MMP14,MMP2,MYBL2,MYC,NONO,NOS1,NR4A1,ODC1,PDGFA,PEBP1,PPARG,PPAT,PPM1G,PRKCA,PRKCB,PRKG1,PT…	97
Infectious Diseases	HIV infection	5,99E-08	ACACB,ACTR3,ADK,ADORA2A,AEBP2,ALOX12,ALOX5,ANXA2,AP2M1,APOA1,AQR,ARGLU1,ARHGEF12,ARHGEF19,ARPC1A,ATOX1,ATP5F1B,BAG6,BMP1,C3,C5,CACNG1,CAV2,CCDC134,CD36,CDC40,CDC42EP3,CLEC4M,CLU,COL5A1,CSPP1,CTSZ,CXCR4,DDOST,DDX10,DDX23,DHX15,DNAJA2,DNAJB1,DPM1,DUSP16,DYSF,EDNRA,ELOC,EP300,FAM172A,FAM76B,FBXO18,FDPS,FGD6,FHL3,FKBP1A,FN1,FXR1,GABARAP,GABRP,GPI,GPR182,HDAC2,HEATR1,HNRNPH1,HNRNPU,HUWE1,IGHMBP2,INTS6…	160
Cancer, Organismal Injury and Abnormalities	Clear-cell adenocarcinoma	6,00E-08	ACAT1,ACVR1B,ADCY2,ADRB3,AEBP2,AGXT2,AHNAK,AP5M1,APOD,ARHGAP21,ARID2,ASPM,ATP1A2,ATP2A1,ATRX,ATXN2L,AXIN2,BAP1,BHLHE40,BLM,CA9,CADM1,CCNA1,CCND1,CCNE2,CDC42EP3,CDC6,CDH5,CLDN3,CLDN7,CLU,COL9A1,COX6B1,CP,CPB2,CPN1,CREM,CSTF1,CTCF,CYR61,DAD1,DCN,DIEXF,DLGAP5,DLX1,DLX6,DNAJC10,E2F8,EAPP,EDC4,ELOC,EP300,EPHX1,ERCC2,ESYT1,EXO1,EZH2,FANCD2,FGFR2,FGFR4,FKBP1A,FKBP9,FLRT2,FN1,FOXG1,FRY,FTSJ3,FZD1,GATM,GJ…	190
Embryonic Development, Organ Development, Organismal Development, Renal and Urological System Development and Function, Tissue Development	Development of metanephros	6,19E-08	ALDH1A2,BAG6,BMP2,BMP7,CTNNBIP1,FGF10,FGF8,FGFR2,FOXC1,GDF11,GLI3,HOXA11,HOXC11,HOXD11,LAMA5,MMP14,MYC,NPNT,OSR1,RDH10,RRAS2,SALL1,SIX1,SIX2,TIMP2,WNT11,WNT4,WNT7B,WNT9B,WT1	30
Embryonic Development, Nervous System Development and Function, Ophthalmic Disease, Organ Development, Organ Morphology, Organismal Development, Organismal Injury and Abnormalities, Tissue Development, Visual System Development and Function	Abnormal morphology of cornea	6,73E-08	BNC1,COL5A2,CSTB,EGR1,GALNS,ITGB4,KERA,LMX1B,LUM,MAB21L1,MEIS2,MSX2,OGN,PAX6,PITX2,PLG,PLTP,RXRA,SOD1,TFAP2A,TGFB3,THBS1	22
Cell Cycle, Gene Expression	Binding of DNA	6,73E-08	AATF,ADIPOR1,ALOX12,ALOX5,ATF3,BARX2,BCL10,BMP2,BMP6,BMP7,BRD7,CALR,CARM1,CAV1,CCND1,CEBPD,CEBPG,CLU,CREBBP,CREM,CRIP2,CTGF,CTR9,CXCR4,CYP1A1,DNAJB1,EGR1,EGR2,EP300,ERF,EZH2,F10,F2,F3,FGFR4,FLI1,FN1,FOXA2,FZD8,GAPDH,GATA1,GATA2,GATA3,GPX1,GSTP1,HBE1,HNF4A,HOXA10,HOXA11,HOXD12,HSF1,IRF9,ISL1,ITGA2,ITGA5,JUN,KDM2A,KLF5,LCP2,LEF1,LGALS1,LPL,MAP2K1,MAPK12,MAPK14,MIER1,MIF,MYB,MYC,MYH7,NCOR1,NFE2L2,NF…	120
Cancer, Organismal Injury and Abnormalities, Reproductive System Disease	Endometrium tumor	6,79E-08	ABCD4,ABCE1,ABRAXAS1,ACACB,ACTC1,ACTN1,ACVR1,ACVR1B,ADAMTS18,ADCY2,AFAP1L2,AGXT2,AHCYL1,AHNAK,ALDH1A2,ALDH4A1,ALDH8A1,ALKBH6,ALOX5,ANGPTL3,ANK3,ANKRD11,ANP32B,ANXA2,ANXA3,AOC3,AP1S2,AP4E1,APOA4,APOB,APOD,AQP1,AQR,ARHGAP21,ARHGEF10,ARHGEF12,ARID2,ASB12,ASPM,ATOH1,ATP11C,ATP2A1,ATP2A3,ATP2B1,ATP6AP2,ATRX,AXIN2,B3GNT2,BAG6,BAP1,BLM,BMP5,BMP6,BMP7,BMS1,BNC1,C2orf40,C3,C6,C8A,C8B,CACNG6,CAV1,CAVIN1,CB…	562
Infectious Diseases	Infection by Retroviridae	6,91E-08	ACACB,ACTR3,ADK,ADORA2A,AEBP2,ALOX12,ALOX5,ANXA2,AP2M1,APOA1,AQR,ARGLU1,ARHGEF12,ARHGEF19,ARPC1A,ATOX1,ATP5F1B,BAG6,BMP1,C3,C5,CACNG1,CAV2,CCDC134,CD36,CDC40,CDC42EP3,CLEC4M,CLU,COL5A1,CSPP1,CTSZ,CXCR4,DDOST,DDX10,DDX23,DHX15,DNAJA2,DNAJB1,DPM1,DUSP16,DYSF,EDNRA,ELOC,EP300,FAM172A,FAM76B,FBXO18,FDPS,FGD6,FHL3,FKBP1A,FN1,FXR1,GABARAP,GABRP,GPI,GPR182,HDAC2,HEATR1,HNRNPH1,HNRNPU,HUWE1,IGHMBP2,INTS6…	161
Cancer	Cell transformation	6,95E-08	ACP1,ADCY2,AMD1,ANGPTL2,ARHGEF12,ATF3,ATG3,ATG5,BCL10,BMI1,BMP2,CAV1,CCNA2,CCND1,CCND2,CCNE1,CCNE2,CDC25A,CLU,COL1A2,CREBBP,CYR61,DDIT4,E2F4,EEF1D,EGR1,EIF2B1,EIF2S1,EIF4EBP2,ELF3,EP300,EWSR1,F2,FBXO18,FGFR2,FGFR4,FLI1,FOXG1,G6PD,GNAO1,GPI,HAS2,HBP1,HIP1,Hmga2,HSP90AA1,IGFBP2,ITGB4,JUN,KIFAP3,LDHA,LGALS1,LPP,MAP2K1,MAPK12,MAPK14,MCF2,MCF2L,Meis1,MIF,MMP2,MSX2,MTA1,MXD1,MYB,MYC,MYCL,NOTCH1,NPM1,OD…	105
Cell-To-Cell Signaling and Interaction	Attachment of cells	7,03E-08	ACP1,BCAM,BCAP31,BMP2,BTC,CA9,CADM1,CALR,CD36,CLEC4M,COMP,CTGF,DCN,DSG2,EGR1,EP300,F11R,F3,FN1,HACD1,ITGA2,ITGA5,ITGB5,MBL2,MMP2,PLD1,PLG,PMP22,POSTN,PTPRZ1,RANBP9,RPSA,SPARC,SRC,TGFB1,TGFBI,TGM2,THBS2,TIMP2,VTN	40
Cancer, Organismal Injury and Abnormalities	Clear cell neoplasm	7,16E-08	ACAT1,ACVR1B,ADCY2,ADRB3,AEBP2,AGXT2,AHNAK,ALDH5A1,AP5M1,APOD,ARHGAP21,ARID2,ASPM,ATP1A2,ATP2A1,ATRX,ATXN2L,AXIN2,BAP1,BHLHE40,BLM,CA9,CADM1,CCNA1,CCND1,CCNE2,CDC42EP3,CDC6,CDH5,CLDN3,CLDN7,CLU,COL9A1,COX6B1,CP,CPB2,CPN1,CREM,CSTF1,CTCF,CYR61,DAD1,DCN,DIEXF,DLGAP5,DLX1,DLX6,DNAJC10,E2F8,EAPP,EDC4,ELOC,EP300,EPHX1,ERCC2,ESYT1,EXO1,EZH2,FANCD2,FGFR2,FGFR4,FKBP1A,FKBP9,FLRT2,FN1,FOXG1,FRY,FTSJ3,FZD1…	191
Cancer, Organismal Injury and Abnormalities	Papillary carcinoma	7,26E-08	ACP5,ADAMTS1,ALDH1A2,AMOT,APOD,ARL4C,ASNS,ATP1B1,BCL10,BLM,BMP6,BNC1,CADM1,CCNE2,CDC42EP3,CDC6,CFH,CLU,CRABP1,CXCR4,DCN,E2F8,EFNB2,ELOC,EXO1,F3,FGFR2,FGFR4,FKBP1A,FLRT2,FN1,GATA6,HOXC13,HPS3,HSP90AA1,IGF2,IGF2BP3,IGFBP7,ITGA5,MAP2K1,MAST1,MIOX,MMP2,MPC1,NFE2L2,NOS2,NOTCH1,NUSAP1,POLQ,PPARG,PTPRE,RAP1GAP,RNFT2,RPS6KB1,RSF1,SERPINA1,SERPING1,SETD2,SF3B1,SF3B2,SFRP1,SLC5A3,SLIT3,SRPX,STRA6,TBC1D2B,T…	84
Cancer, Hematological Disease, Immunological Disease, Organismal Injury and Abnormalities	Mature B-cell neoplasm	7,27E-08	ACP5,ADRB3,AFAP1L2,AHNAK,ALOX12,ALOX5,AMOT,ANXA11,ANXA2,ANXA4,ARID2,ARL11,ARL6IP5,ATF3,ATP1A2,ATP1B1,ATP6V1E1,BCL10,BCL7A,BRD3,BSCL2,CAV1,CAV3,CAVIN2,CBFA2T3,CBX2,CCNB1,CCNB2,CCND1,CCND2,CD36,CD63,CDC123,CDC23,CDC34,CDC42EP3,CDK9,CEBPD,CELSR1,CEP135,CEP350,CHD4,CHRD,CITED2,CNOT1,COL11A1,COL1A2,COL2A1,COL7A1,CPSF7,CREBBP,CSDE1,CTSC,CUL4B,CXCR4,DAD1,DAP,DDX10,DGKA,DHX16,DMGDH,DPYD,DVL2,EDC4,EGR1,EG…	258
Organismal Injury and Abnormalities, Reproductive System Disease	Abnormal growth in endometrium	7,31E-08	ABCD4,ABCE1,ABRAXAS1,ACACB,ACTC1,ACTN1,ACVR1,ACVR1B,ADAMTS18,ADAP1,ADCY2,AFAP1L2,AGXT2,AHCYL1,AHNAK,ALDH1A2,ALDH4A1,ALDH8A1,ALKBH6,ALOX5,ANGPTL3,ANK3,ANKRD11,ANP32B,ANXA2,ANXA3,AOC3,AP1S2,AP4E1,APOA4,APOB,APOD,AQP1,AQR,ARHGAP21,ARHGEF10,ARHGEF12,ARID2,ASB12,ASPM,ATOH1,ATP11C,ATP2A1,ATP2A3,ATP2B1,ATP6AP2,ATRX,AXIN2,B3GNT2,BAG6,BAP1,BLM,BMP5,BMP6,BMP7,BMS1,BNC1,C2orf40,C3,C6,C8A,C8B,CACNG6,CAV1,CAV…	565
Cancer, Organismal Injury and Abnormalities	Papillary adenocarcinoma	7,34E-08	ACP5,ADAMTS1,ALDH1A2,AMOT,APOD,ARL4C,ASNS,ATP1B1,BCL10,BLM,BMP6,BNC1,CADM1,CCNE2,CDC42EP3,CDC6,CFH,CLU,CRABP1,CXCR4,DCN,E2F8,EFNB2,ELOC,EXO1,F3,FGFR2,FGFR4,FKBP1A,FLRT2,FN1,GATA6,HOXC13,HPS3,HSP90AA1,IGF2,IGF2BP3,IGFBP7,ITGA5,MAP2K1,MAST1,MIOX,MMP2,MPC1,NFE2L2,NOTCH1,NUSAP1,POLQ,PPARG,PTPRE,RAP1GAP,RNFT2,RPS6KB1,RSF1,SERPINA1,SERPING1,SETD2,SF3B1,SF3B2,SFRP1,SLC5A3,SLIT3,SRPX,STRA6,TBC1D2B,TGFB1,…	82
Cellular Development, Connective Tissue Development and Function, Tissue Development	Differentiation of bone cells	7,84E-08	ACVR1,ADAR,ADK,ALOX5,ASF1A,AXIN2,BAG6,BMP2,BMP6,BMP7,C3,C5,CAPNS1,CD276,CEBPD,CHRD,CLIC1,CNOT3,CTHRC1,CTNNBIP1,CYR61,DDX5,DLX5,EDNRA,EFNB2,EZH2,FAM20C,FARP2,FGFR2,FHL2,FN1,FNDC3B,FRZB,GDF10,GJA1,GLI3,HDAC4,HOXA10,HOXA2,IGFBP5,IRAK3,ITGA5,JUN,LRRC17,MAP2K1,MAPK14,MDK,MFAP2,MMP14,MSX2,MYC,NAMPT,NOS1,NOS2,NOTCH1,NPNT,NRP1,PAX6,PDLIM7,PIAS2,PITX2,POSTN,PPARG,PPP1CA,PRDM1,PTPRE,RASSF2,ROR2,RSPO2,SFRP1…	93
Cellular Development, Cellular Growth and Proliferation, Nervous System Development and Function, Tissue Development	Development of neurons	7,94E-08	A2M,ACTR3,ADAP1,ADGRL2,ADORA2A,AGRN,AKTIP,ANK3,ASCL1,ATF3,ATOH1,ATRX,BBS4,BLOC1S6,BMP2,BMP7,C3,CADM1,CAMSAP2,CAPNS1,CAPRIN1,CAPZB,CAV1,CCKAR,CDH2,CELSR1,CHRNA1,CKB,CKM,CLU,CPEB4,CSRP1,CTNND2,CUL4B,CXCR4,CYR61,DBX1,DDAH1,DLX1,DLX2,DLX5,DTNBP1,EBF2,EDNRA,EEF2K,EFHD1,EFNB2,EGFL7,EGR1,EGR2,EHD1,EIF4EBP2,EIF4G3,ELP1,EN1,EN2,EOMES,EPB41L3,ETV4,EZR,FARP2,FGF8,FGFR2,FLRT2,FOXC1,FOXG1,FUT8,GABPA,GALNS,GDA…	181
Protein Synthesis	Translation	8,00E-08	ABCF1,CALR,CAPRIN1,CNOT1,CPEB4,CYP1A1,DKC1,DUS2,EEF2K,EIF2B1,EIF2S1,EIF3D,EIF3F,EIF3M,EIF4A1,EIF4B,EIF4EBP2,EIF4ENIF1,EIF4G3,EIF4H,EIF5,FN1,FXR1,GAPDH,GEMIN5,GIGYF2,GRSF1,HSPB1,IGF2BP3,IGFBP5,ILF3,KRR1,MAP2K1,MARS,MRPL12,MRPL3,MRPL41,MYC,NPC1,NXF1,PABPC4,PIM2,PIWIL1,PPP1CA,PRKCA,RBM4B,RIDA,RPL13A,RPL19,RPL30,RPL37,RPS23,RPS24,RPS4X,RPS6,RPS6KB1,RPS7,RPS9,SHMT1,SSB,SYNCRIP,TIA1,TNFSF10,TPR,UPF1,UT…	68
Cancer, Organismal Injury and Abnormalities	Adenoma	8,01E-08	ACTA2,ALDH1A2,ALDH2,ALDOC,ANXA2,ANXA3,APOA1,AQP8,ARHGEF2,ATOH1,ATP1A1,ATP6V1F,AXIN2,BACE2,BHMT,BOK,C3,CA7,CALR,CCDC80,CCKAR,CCNB1,CCNB2,CCND1,CCNE1,CDH2,CEBPD,CFH,CLU,DCN,DDX5,DKC1,DLL1,DVL2,EGR1,EPB41L3,EXO1,EZH2,FANCD2,FGFR2,FHIT,FKBP10,FOXQ1,GCGR,GLUL,GNG3,GSK3A,GSTP1,HINT1,HMOX1,HUWE1,IGF2,ITIH5,KIF11,KLF5,KRT15,LEF1,LGALS1,MED12,MLH1,MMP14,MUS81,MYBL2,MYC,NCAM1,NLE1,NOTCH1,NTMT1,NUSAP1,ODC1,…	100
Cell Death and Survival	Cell death of cervical cancer cell lines	8,13E-08	ADGRL2,ANXA2,AP2M1,API5,APOB,ATG5,ATP1A1,ATP2A1,ATP2B1,BAG6,BBS4,BCAP31,BOK,BUB3,CALR,CARD14,CASP1,CCNB1,CCND1,CCND2,CDC6,CDC7,CDK9,COL2A1,COX5A,CYBA,DCTN3,ELOC,EMILIN2,EZR,FHIT,GADD45B,GADD45G,GLI3,HDAC4,HNRNPH1,HSF1,JUN,KHDRBS1,KIF11,KIF15,KPNB1,KRT18,MAP2K1,MAPK14,MCM10,MYC,NAA38,NAPA,NCAM1,NDC80,NDRG2,NME1,NR4A1,NUDCD3,PAK2,PCBP2,PDLIM7,PIM2,PLK4,PPIA,PPP1R10,PRDX2,PRTFDC1,PSIP1,PUF60,RACGAP1…	91
Digestive System Development and Function, Organismal Development	Morphogenesis of gastrointestinal tract	8,48E-08	AGR2,BMP7,CYP26B1,FGF10,FGFR2,FN1,GLI3,HOXC13,ITGA5,LIMK2,NIPBL,PAX6,PITX2,SFRP1,SFRP2,SFRP5,SIX2,SOX10,STRA6,TWSG1,WNT5A	21
Protein Synthesis	Translation of protein	8,52E-08	ABCF1,CALR,CAPRIN1,CNOT1,CPEB4,CYP1A1,DKC1,DUS2,EEF2K,EIF2B1,EIF2S1,EIF3D,EIF3F,EIF3M,EIF4A1,EIF4B,EIF4EBP2,EIF4ENIF1,EIF4G3,EIF4H,EIF5,FN1,FXR1,GAPDH,GEMIN5,GIGYF2,HSPB1,IGF2BP3,IGFBP5,ILF3,KRR1,MAP2K1,MARS,MRPL12,MRPL3,MRPL41,MYC,NXF1,PABPC4,PIM2,PIWIL1,PPP1CA,PRKCA,RBM4B,RIDA,RPL13A,RPL19,RPL30,RPL37,RPS23,RPS24,RPS4X,RPS6,RPS6KB1,RPS7,RPS9,SHMT1,SSB,SYNCRIP,TIA1,TNFSF10,TPR,UPF1,UTP18,VTN,YBX1	66
Cellular Movement	Invasion of carcinoma cell lines	8,65E-08	ACTA2,ALCAM,BCL10,BTC,CAPNS1,CAV1,CCND1,CDH2,CDK14,CFH,CLDN7,CLU,CTGF,CTSH,CYP2J2,CYR61,EGR1,ELF3,ETV4,EZH2,EZR,FGF8,FGFR2,FHIT,FN1,FSCN1,FUT8,HAS2,HAX1,HDAC2,IGF2BP3,IQGAP1,ITGA5,ITGB6,LOXL2,MDK,NCOR1,NDRG2,NME1,NRP2,PDGFA,POSTN,PPARG,PRMT1,RALA,RAP1A,RAP1GAP,RPS6KA1,RPS6KA3,S100A10,S100A4,SH3GLB2,SMO,SRC,STMN1,TGFB1,TGFBI,TGFBR2,TIMP2,TRIM33,VIM,WNT5A,ZMPSTE24	63
Cell-To-Cell Signaling and Interaction	Interaction of tumor cell lines	8,99E-08	ACP1,ALCAM,ANXA2,ARHGAP21,BCL10,BMI1,BMP7,CAV1,CCND1,CD151,CD36,CD81,CDCP1,CDH17,CDH2,CEACAM5,CFH,CLEC4M,CPB2,CTSZ,CXCR4,CYP2J2,CYR61,DCN,DSG2,DYSF,EGFL7,EGR1,ETV5,EZR,F10,F11R,F2,F3,F9,FGA,FGFR2,FN1,GFAP,GJA1,HAS2,HAX1,IGF2,ITGA2,ITGA5,ITGA9,ITGB4,ITGB5,JUN,LAMA5,LASP1,LCP2,LEF1,LPL,MAGI1,MAP2K1,MMP14,MMP2,MYH9,NCAM1,NME1,NME3,NOTCH1,NR4A1,NRP1,NSD2,PAK2,PARVB,PARVG,PI4KB,PITX2,PLD1,PLD2,PPARG,P…	99
Organ Morphology, Reproductive System Development and Function	Morphology of gonad	9,13E-08	ACACB,ACOT13,AMBP,ANGPTL3,APOA1,AQP1,AQP8,ARHGDIA,ASPM,ATRX,BLM,BMP7,BNC1,BSCL2,CADM1,CBX2,CCNA1,CCND1,CCND2,CCNE2,CEBPD,CIRBP,CREM,CUL4B,CYP11A1,CYP26B1,DNAJA1,DPP7,E2F4,EBF2,EEF2K,EGR1,EHD1,ETV5,EXO1,FABP2,FANCD2,FGF10,FOXI1,FZD1,GADD45G,GAMT,GATA6,GATM,GJA1,GSTK1,HIP1,Hmga2,HMOX1,HOXA10,HOXA11,HOXD11,HSP90AA1,KIF18A,LASP1,LHX9,LIMK2,LIPA,LRAT,MAP2K1,MEIG1,MFGE8,MLH1,MNS1,MOV10L1,NHLH2,NKX3-1,N…	112
Cellular Movement, Skeletal and Muscular System Development and Function	Migration of muscle cells	9,15E-08	ARRB2,ATF3,BARX2,BMP2,CAMK2D,CCND1,CLU,COMP,CRIP2,CYP2J2,CYR61,EGFL7,EGR1,F11R,F2,F3,FHL1,FHL2,FN1,HABP2,HAS2,HMOX1,IGFBP2,IGFBP5,ITGB1BP1,ITGB5,MKL1,MYC,NAMPT,NEO1,NFE2L2,PLG,POSTN,PPARG,PPIA,PROC,PTPRF,S100A4,SERPINA1,SIX1,SMO,THBS1,THBS4,TNFSF10,TPT1,TXN,VTN	47
Cardiovascular System Development and Function, Embryonic Development, Organismal Development, Tissue Development	Development of outflow tract	9,29E-08	CDH5,CITED2,CLDN5,DHRS3,DVL2,EDNRA,ELP1,FGF8,FN1,FZD1,GATA6,GJA1,HAS2,ISL1,JUN,MKL1,MSX2,NIPBL,POR,SFRP2,SIX1,SMARCA4,SMO,TBX2,TFAP2A,TGFBR2,THBS1,WNT11	28
Nervous System Development and Function, Organ Morphology, Organismal Development	Morphology of brain	9,29E-08	AKTIP,ALDH1A2,ANK3,AP4E1,ASCL1,ASPM,ATG5,ATOH1,ATP1A2,ATRX,BAG6,BBS4,BHLHE22,BLOC1S2,C3,CAV1,CCKAR,CCND1,CCND2,CD81,CETN2,Chmp4b,CHRD,CKB,COL2A1,CP,CREBBP,CSTB,CXCR4,CYP26A1,DDHD2,DLX5,DMRTA2,EBF2,EGR1,EIF4EBP2,EN1,EN2,ENTPD1,ESCO2,FEZF1,FGF10,FGF8,FGFR2,FOXA2,FOXB1,FOXI1,FSCN1,FUBP1,GATA3,GBX2,GCM2,GFAP,GLI3,GMFB,GSC,GSX2,HDAC2,HES5,HESX1,HOXA2,HSF1,HSF2,Irx5,JUN,KHDRBS1,KIFAP3,LAMP1,LEF1,LGALS1…	127
Organismal Injury and Abnormalities, Reproductive System Disease	Abnormality of endometrium	9,45E-08	ABCD4,ABCE1,ABRAXAS1,ACACB,ACTC1,ACTN1,ACVR1,ACVR1B,ADAMTS18,ADAP1,ADCY2,AFAP1L2,AGXT2,AHCYL1,AHNAK,ALDH1A2,ALDH4A1,ALDH8A1,ALKBH6,ALOX5,ANGPTL3,ANK3,ANKRD11,ANP32B,ANXA2,ANXA3,AOC3,AP1S2,AP4E1,APOA4,APOB,APOD,AQP1,AQR,ARHGAP21,ARHGEF10,ARHGEF12,ARID2,ASB12,ASPM,ATOH1,ATP11C,ATP2A1,ATP2A3,ATP2B1,ATP6AP2,ATRX,AXIN2,B3GNT2,BAG6,BAP1,BLM,BMP5,BMP6,BMP7,BMS1,BNC1,C2orf40,C3,C6,C8A,C8B,CACNG6,CAV1,CAV…	565
Cellular Development, Cellular Growth and Proliferation, Organ Development, Skeletal and Muscular System Development and Function, Tissue Development	Proliferation of smooth muscle cells	9,57E-08	ABCC4,AKR1B1,ALOX12,AMD1,APOD,BMP2,BMP7,CAMK2D,CAV1,CCND1,CCNE1,CEBPD,CLU,CTNNBIP1,CYBA,E4F1,EDNRA,EFNB2,EGR1,F2,F3,FGFR2,FHL1,GJA1,HABP2,HAS2,HDAC4,HES5,HMOX1,IGFBP2,IGFBP5,ITGA2,JUN,KLF5,LRRFIP1,MIF,MMP14,MMP8,MYB,MYC,NAMPT,NDRG2,NFE2L2,NOS1,NOTCH1,NR4A1,OGN,PLG,POSTN,PPARG,PPIA,PRKCA,PRKG1,PRRX1,PTPRF,RPS6KB1,SERPINF2,Sf1,SKP2,SPARC,STAT5B,TGFB1,TGFB3,TGFBR2,TGM2,THBS1,TNC,TNFSF10,TPT1,TXN,VTN	71
Cellular Assembly and Organization, Tissue Development	Formation of filaments	9,57E-08	A2M,ACTA1,ACTC1,ACTR3,ADORA2A,APOA1,ARHGAP18,ARHGEF10,ARHGEF12,ARHGEF2,ARL2,ARRB2,BBS4,BOP1,CAMSAP2,CAPZB,CAV1,CAV3,CCND1,COL5A1,CTGF,Cyb5r3,DLGAP5,EDNRA,F2,FBXO5,FHIT,FHL1,FN1,GDA,GFAP,GNAO1,GNB1,GNG12,GPI,HAX1,HSPB1,ITGB1BP1,ITGB5,ITM2B,KIRREL1,KRT18,LIMK2,MAGI1,MAP2K1,MAPRE1,MARK2,MCF2,MCF2L,MIF,MKL1,MMP2,NPM1,NR4A1,NUSAP1,PALLD,PDLIM4,PFDN5,PHLDB2,PLD1,PLD2,PMEL,POSTN,RANBP9,RND3,ROBO1,S100A1…	100
Cancer, Gastrointestinal Disease, Hepatic System Disease, Organismal Injury and Abnormalities	Hepatocellular carcinoma	1,01E-07	ACTG1,ADAMTS1,ADAR,ADCY2,ADK,AGXT2,ALDH2,ALDH8A1,ALOX5,APOB,ARID2,ARL2,ARPC5,ASPM,ATP1A1,ATP1B1,ATP6V1E1,AXIN2,BHMT,BLM,BMP7,BRD7,C3,C8A,CALU,CBX2,CCDC80,CCDC84,CCNA2,CCNB1,CCND1,CCNE2,CCNG1,CD276,CDC42EP3,CDC6,CDC7,CDCA8,CDH17,CDK14,CEACAM5,CKS1B,CLEC4M,CNOT1,COL5A2,CREBBP,CSPP1,CTNND2,CXCL14,CYR61,DCN,DPYD,E2F8,ENOX2,EXO1,EZH2,F10,F2,F3,FBP1,FERMT1,FGA,FGFR2,FGG,FGL1,FHIT,FKBP1A,FLRT2,FN1,FOXA2…	181
Auditory Disease, Auditory and Vestibular System Development and Function, Organ Morphology, Organismal Development, Organismal Injury and Abnormalities	Abnormal morphology of ear	1,01E-07	ATG5,ATOH1,BMP7,CHD7,Cmah,COL9A1,DLX1,DLX2,DLX5,DVL2,E2F4,EDNRA,EFNB2,EGR2,ERCC8,FBXO2,FGF10,FGF8,FGFR2,FOXI1,GBX2,GDF6,GSC,HES5,HOXA2,HOXA5,LRIG3,MIF,MSRB3,MSX2,NR2F1,OTX2,POU3F3,PRRX1,ROR2,SIX1,SLC26A5,SLITRK6,SOD1,TFAP2A,TGIF1,THRB,WNT5A	43
Organismal Development	Development of endocrine gland	1,02E-07	ADAMTS1,APOA1,ASCL1,ATF3,ATOH1,CBX2,CITED2,CLU,CTCF,EGR1,FGF10,FGF8,FGFR2,FOXA2,GATA2,GATA3,GCM2,HESX1,Hmga2,HOXA5,HOXD3,INSM1,ISL1,MAP2K1,MDK,MMP2,MYT1,NEUROD1,NKX2-2,PAX6,PITX2,PLG,POU3F2,SCG5,SIX1,STRA6,TGFB1,THBS1,WNT5A,WT1	40
Embryonic Development, Organismal Development, Skeletal and Muscular System Development and Function	Development of forelimb	1,05E-07	ALDH1A2,CRABP2,EN1,GLI3,HOXA11,HOXD10,HOXD11,HOXD9,LNPK,MSX2,NIPBL,OSR1,RDH10,RSPO2,SALL1,SALL3,TFAP2A,WNT3,WNT7A,ZBTB16	20
Organismal Development	Size of head	1,14E-07	AKTIP,ALDH1A2,AP4E1,ATRX,BLOC1S2,CAV1,CHRD,CKB,DLX5,EFNB2,EGR1,EN1,EN2,ENTPD1,FAM20C,FGF10,FGF8,FGFR2,FMOD,FOXA2,FOXB1,FSCN1,GCM2,GFAP,GLI3,GSC,HESX1,HSF2,IGF2,Irx5,KHDRBS1,LAMP1,LMX1B,LRIG3,LUM,Meis1,MMP14,MYB,NCAM1,NEUROD1,NR2E1,OTX1,OTX2,PAX6,PHGDH,PITX2,POSTN,PPARG,PROC,ROBO1,ROR2,SEMA3B,SERP1,SH2D3C,SIX1,VAMP7,WNT5A,YWHAE	58
Lipid Metabolism, Molecular Transport, Small Molecule Biochemistry, Vitamin and Mineral Metabolism	Quantity of retinoid	1,14E-07	ALDH8A1,APOA1,ATG5,CRABP1,CYP26A1,CYP26B1,DHRS3,HINT1,LIPA,LRAT,POR,RBP2,RBP4,RPE65,STRA6,TGFB1	16
Digestive System Development and Function, Gastrointestinal Disease, Organismal Development, Organismal Injury and Abnormalities	Abnormal morphology of mouth	1,21E-07	AXIN2,BMP7,CCND1,CREBBP,DCN,DLX5,EDNRA,FAM20A,FAM20C,FGF10,FGFR2,FOXA2,GDF11,GREM2,GSKIP,HOXA2,HOXC13,LEF1,MFGE8,MMP14,MSX2,NFE2L2,NKX3-1,NOS2,OTX2,PAX9,PITX2,POSTN,PRRX1,RPS6KA3,RRM2B,SALL3,SP6,SRC,TFAP2A,TWSG1,WNT10A,WNT10B,ZMPSTE24	39
Organ Morphology	Morphology of gland	1,22E-07	ADAMTS1,AGR2,APOA1,ATF3,ATG5,CA9,CAV1,CBX2,CCND2,CEBPD,CES1,CITED2,CYP11A1,DNAJA1,EDNRA,EGR1,EN1,FAM20C,FGF10,FGF8,FGFR2,FN1,G6PD,GATA6,GCGR,GCM2,GDF11,GPX1,GSK3A,HADH,HESX1,HOXA10,HOXA5,HOXD3,HUWE1,IGF2,IGFBP5,IGFBP7,ISL1,KRT18,KRT8,LASP1,LBH,LEF1,LIPA,MAP2K1,MCHR1,MKL1,MMP14,MYC,NCOA5,NCOR1,NEUROD1,NHLH2,NKX2-2,NKX3-1,NR4A1,ODC1,OTX1,OTX2,PAX7,PITX2,PLG,POU3F2,PPARG,PPT2,PTPRF,RAP1A,RHBDF1,RPS6…	94
Cancer, Gastrointestinal Disease, Organismal Injury and Abnormalities	Oral tumor	1,22E-07	ACTC1,ACTN2,AMD1,ARHGAP18,ARID2,ARVCF,AS3MT,ATP1A2,ATP5MF,ATP5PF,ATP6V1E1,ATXN2L,BAMBI,BHLHE22,BMP5,BMS1,CAMSAP2,CCDC134,CCND1,CD276,CDC5L,CDH2,CDH5,CELF2,CHD4,CHD7,CIP2A,CITED2,CLDN4,CNOT1,COL11A1,COL5A1,COL7A1,CPZ,CREBBP,CREM,CSPP1,CSTF3,CTGF,CTHRC1,CTNND2,CTPS1,CTR9,CTSC,CTSH,CXCL14,CYP1A1,CYP26B1,CYTH4,DAAM1,DACH2,DCAF5,DCN,DCUN1D5,DDHD2,DDX10,DDX47,DDX5,DHX15,DHX32,DHX37,DLGAP5,DLX1,DNAJC12,…	240
Cardiovascular System Development and Function, Organ Development, Organ Morphology, Skeletal and Muscular System Development and Function	Contraction of cardiac muscle	1,28E-07	ACTC1,AGRN,ANK3,ARRB2,ATP1A1,ATP1A2,ATP1A3,ATP1B1,CAMK2D,CASQ2,CAV3,CTGF,CXCR4,EDNRA,GNB1,MYH7,MYL1,MYL3,MYL4,NOS1,PRKCA,S100A1,SCN1B,SRI,SRL,SRSF1,TAZ,TNNC1,TNNI1,TNNT2,TPM1,Tpm1	32
Endocrine System Disorders, Gastrointestinal Disease, Metabolic Disease, Organismal Injury and Abnormalities	Experimentally-induced diabetes	1,28E-07	A2M,ABCD3,ALOX12,ANXA2,AQP1,ATP1A2,C3,CCND2,CCNG1,CEBPD,CP,DDAH1,FN1,GFAP,HES5,HMGCL,HSF1,HSPB1,IGFBP2,JUN,MCHR1,MYC,NOS2,PDLIM4,PPT2,PRKCA,PRKCB,S100A10,SCN1B,SERPING1,TF,TGFB1	32
Cancer, Organismal Injury and Abnormalities	Genitourinary carcinoma	1,31E-07	A2M,ABCC4,ABCD4,ABCE1,ABCF1,ABCF2,ABHD12B,ABRAXAS1,ACACB,ACAT1,ACIN1,ACP5,ACP7,ACSF2,ACTC1,ACTG1,ACTN1,ACVR1,ACVR1B,ADAMTS18,ADAR,ADCY2,ADORA2A,ADRB3,AEBP2,AFAP1L2,AGXT2,AHCYL1,AHNAK,AK3,AKR1B1,AKTIP,ALAD,ALAS2,ALDH1A2,ALDH2,ALDH4A1,ALDH5A1,ALDH8A1,ALKBH6,ALOX5,AMBP,AMPD3,ANGPTL3,ANGPTL5,ANK3,ANKRD11,ANP32B,ANXA11,ANXA2,ANXA3,AOC3,AP1S2,AP4E1,AP5M1,API5,APOA4,APOB,APOD,AQP1,AQR,ARHGAP18,ARHGAP21,…	1076
Cancer, Organismal Injury and Abnormalities, Renal and Urological Disease	Bladder cancer	1,35E-07	ACACB,AHNAK,ALAD,APOD,ARHGEF10,ATF3,ATRX,ATXN2L,AXIN2,BAP1,BCAS3,BLM,CADM1,CALR,CAVIN1,CBX2,CCND1,CCND2,CCNE2,CDC6,CDC7,CFH,CHRNA1,CHRND,CHRNG,CLU,COX6A1,CREBBP,CTCF,DCN,DLX6,DPYD,E2F8,EEF2K,ELF3,EP300,ERCC2,EXO1,EZH2,FGA,FGFR2,FLRT2,FN1,FOXA2,FOXG1,GATA3,GOLGA2,GSTP1,H2AFY,HDAC4,HELB,HOXC13,HSD17B7,HSP90AA1,HSPB1,IGF2,IGF2BP3,ILF3,JUN,KCTD12,KIF18A,KIF20B,KIF23,LCP1,MAST1,MBD3,MFGE8,MMP2,MSTO1,M…	122
Tissue Morphology	Abnormal morphology of membrane tissue	1,35E-07	ABCC4,AGR2,ARHGEF12,CA9,CAV1,CCNG1,CD36,CDH2,CDH5,CFH,CYP26A1,DCN,DLX5,E2F4,EFNB2,ELP1,F2,F3,FGF10,FLRT2,FN1,GATA2,GCNT3,GSC,GSK3A,HSD17B7,IQGAP1,KLF5,LIPA,LMO2,MMP14,MYC,NEUROD1,NOTCH1,OSR1,POR,PPT2,RXRA,SLC4A2,SMO,TAL1,TFAP2A,TGFBR2,TP53INP1,UBR2	45
Cancer, Organismal Injury and Abnormalities, Reproductive System Disease	Genital tract cancer	1,36E-07	A2M,ABCC4,ABCD4,ABCE1,ABCF1,ABCF2,ABHD12B,ABRAXAS1,ACACB,ACIN1,ACOT13,ACP5,ACP7,ACSF2,ACTC1,ACTG1,ACTN1,ACTR3,ACVR1,ACVR1B,ADAMTS18,ADAR,ADCY2,ADORA2A,ADRB3,AFAP1L2,AGR2,AGXT2,AHCYL1,AHNAK,AK3,AKR1B1,AKTIP,ALCAM,ALDH1A2,ALDH2,ALDH4A1,ALDH5A1,ALDH8A1,ALKBH6,ALOX5,AMD1,AMPD3,ANGPTL3,ANGPTL5,ANK3,ANKRD11,ANP32B,ANXA11,ANXA2,ANXA3,AOC3,AP1S2,AP4E1,API5,APOA1,APOA4,APOB,APOD,AQP1,AQP8,AQR,ARHGAP18,ARH…	1070
Cancer, Organismal Injury and Abnormalities	Pelvic tumor	1,36E-07	A2M,ABCC4,ABCD4,ABCE1,ABCF1,ABCF2,ABHD12B,ABRAXAS1,ACACB,ACIN1,ACOT13,ACP5,ACP7,ACSF2,ACTC1,ACTG1,ACTN1,ACTR3,ACVR1,ACVR1B,ADAMTS18,ADAR,ADCY2,ADORA2A,ADRB3,AFAP1L2,AGR2,AGXT2,AHCYL1,AHNAK,AK2,AK3,AKR1B1,AKTIP,ALAD,ALCAM,ALDH1A2,ALDH2,ALDH4A1,ALDH5A1,ALDH8A1,ALDOA,ALKBH6,ALOX5,AMD1,AMER2,AMPD3,ANAPC10,ANGPTL3,ANGPTL5,ANK3,ANKRD11,ANP32B,ANXA11,ANXA2,ANXA3,AOC3,AP1S2,AP4E1,API5,APOA1,APOA4,APOB,AP…	1121
Respiratory System Development and Function	Development of respiratory tract	1,40E-07	ACVR1,BMP2,BMP5,BMP7,CHD7,DLX5,EBF2,FGF10,FGF8,FGFR2,FGFR4,FOXG1,GATA3,GDF11,GLI3,GNAO1,GSC,HESX1,HOXA5,HSF1,IGF2,IGFBP5,ISL1,MAP2K1,NOL7,PCSK5,PDGFA,PKDCC,RDH10,SIX1,STRA6,TGFB3,TGFBR2	33
Organismal Injury and Abnormalities	Fibrosis	1,50E-07	ACADL,ACTA1,ACTC1,ADK,ADORA2A,AGO1,ALOX5,APOA1,AQP1,ARRB2,ATF3,ATP1B1,BARX2,BMP1,BMP2,BMP6,BMP7,BTC,C3,C5,CALR,CAPNS1,CASP1,CAV1,CAV2,CAV3,CCND1,CD151,CD36,CLU,CNOT3,COL1A2,COMP,CPB2,CREBBP,CREM,CTGF,CYP4B1,DCN,DDX5,DYSF,EDNRA,EGR1,ELF3,ENTPD1,EZH2,F3,FGF10,FGFR2,FGG,FKBP1A,FN1,FSTL1,GATA1,GATA5,GPX1,GSK3A,GSTP1,HAS2,HMOX1,HNF4A,HSPB1,HSPB8,IDH2,ITGA5,ITGB6,JUN,KLF5,KLHL41,KRT18,KRT8,LPL,LRRC15,M…	131
Energy Production, Nucleic Acid Metabolism, Small Molecule Biochemistry	Metabolism of ATP	1,50E-07	AK2,AK3,AMPD3,ATP1A2,ATP1B1,ATP5F1B,ATP5F1C,ATP5F1D,ATP5MF,ATP5MG,ATP5PB,ATP5PD,ATP5PF,ATP5PO,ENTPD1,FAM20C,MYH7,NDUFS1	18
Cancer, Gastrointestinal Disease, Organismal Injury and Abnormalities	Advanced gastrointestinal tumor	1,51E-07	ACTA2,ANGPTL2,ANK3,CAV1,CCND1,CCND2,CD36,CDH2,CDH6,CEACAM5,CEBPD,CIP2A,CLDN3,CLDN4,CLU,COLEC12,CRABP2,CRYZ,CTGF,CYR61,DLGAP5,DPYD,DSG2,DUSP6,EN1,EPB41L3,ERCC2,FEZF1,FGFR2,FKBP1A,FLRT2,FRY,GATA6,GLUL,GREM2,GSTP1,HELB,HMOX1,HOXA10,HSP90AA1,IGFBP5,IGFBP7,KRT18,LRRC17,MAB21L1,MAP2K1,MEST,MLPH,MMP2,MYOZ2,NCAPG,NR2F1,NRN1,NUAK1,PCOLCE,PDGFA,PDZRN3,PITX2,PLS3,POLE4,PRRX1,PTX3,QPCT,RRM1,RTN1,S100A4,SLC16…	81
Cancer, Gastrointestinal Disease, Organismal Injury and Abnormalities	Advanced malignant gastrointestinal neoplasm	1,52E-07	ACTA2,ANGPTL2,ANK3,CAV1,CCND1,CCND2,CD36,CDH2,CDH6,CEACAM5,CEBPD,CIP2A,CLDN3,CLDN4,CLU,COLEC12,CRABP2,CRYZ,CTGF,CYR61,DLGAP5,DPYD,DSG2,DUSP6,EN1,EPB41L3,ERCC2,FEZF1,FGFR2,FKBP1A,FLRT2,FRY,GATA6,GLUL,GREM2,GSTP1,HELB,HMOX1,HOXA10,HSP90AA1,IGFBP5,IGFBP7,KRT18,LRRC17,MAB21L1,MAP2K1,MEST,MLPH,MMP2,MYOZ2,NCAPG,NR2F1,NRN1,NUAK1,PCOLCE,PDGFA,PDZRN3,PITX2,PLS3,POLE4,PRRX1,PTX3,QPCT,RRM1,RTN1,S100A4,SLC16…	80
Cancer, Organismal Injury and Abnormalities, Tumor Morphology	Progression of tumor	1,54E-07	ABCC4,ADAMTS1,AGR2,ALCAM,ANXA2,ANXA3,ATF3,BMI1,CA9,CAV1,CCND1,CCNE1,CDH2,CKS1B,CLDN1,CLDN3,CLDN4,CLU,COL11A1,COL1A2,CXCL14,CXCR4,EP300,EZH2,EZR,F3,FDPS,FGFR2,FGFR4,FGR,FKBP1A,FOXC1,GATA3,HDAC2,HELB,HSP90AA1,IGFBP2,JUN,LDHA,LGALS1,LOXL2,MAP2K1,MIF,MMP14,MYC,NOTCH1,NR2F2,NRP1,NRP2,POLE4,POR,PRMT5,PSIP1,PTPN3,RRM1,S100A4,SAT1,SF3B1,SKP2,SPARC,SPINT2,SRC,SREBF1,SSTR5,TGFBR2,THBS1,TNC,TNFSF10,TOP1,TUB…	77
Neurological Disease	Progressive neurological disorder	1,56E-07	ACTC1,ACTG1,ADAMTS1,ADORA2A,ADRB3,ALCAM,ALDH5A1,ALOX5,AMPD3,ANK3,ANXA11,ANXA2,AP1S2,APOD,ARHGDIB,ARL6IP5,ASCL1,ATF3,ATP6V1E1,BAG6,BSCL2,BTC,C3,C5,CAPZB,CASP1,CCND1,CD36,CDC42EP3,CELF2,CHCHD10,CHRNA1,CHRND,CLU,COL1A2,COPE,CPT1A,CSTB,CYP26B1,CYR61,DBI,DHX16,EGR1,EGR2,EIF4A1,ELOVL1,ENO2,ERCC8,EZR,FABP3,FDPS,FGFR2,FGFR4,FHIT,FHL3,FUBP1,GABRP,GATM,GFAP,GIGYF2,GJB6,GSTP1,HDAC4,HPCA,HSP90AA1,HSPB1,IGFBP…	143
Auditory and Vestibular System Development and Function, Organ Morphology, Organismal Development	Morphology of ear	1,59E-07	ATG5,ATOH1,BMP7,CHD7,Cmah,COL9A1,DLX1,DLX2,DLX5,DVL2,E2F4,EDNRA,EFNB2,EGR2,ERCC8,FBXO2,FGF10,FGF8,FGFR2,FOXI1,GBX2,GDF6,GLI3,GSC,HES5,HOXA2,HOXA5,LRIG3,MIF,MSRB3,MSX2,NR2F1,OTX2,POU3F3,PRKG1,PRRX1,ROR2,SIX1,SLC26A5,SLITRK6,SOD1,TFAP2A,TGIF1,THRB,WNT5A	45
Cancer, Organismal Injury and Abnormalities	Invasion of tissue	1,61E-07	ANKRD11,BMP2,BMP7,CCND1,CD151,CD276,CDH5,CTGF,CTNNBIP1,CXCR4,EZH2,EZR,F2,FGFR2,FMOD,FN1,Folh1,GBP1,HAS2,HOXA11,HOXC11,HOXD11,IGF2BP3,IGFBP5,KHDRBS1,LOXL2,MCF2,MIF,MMP11,MMP14,MMP2,MTA1,MYC,NCAM1,NME1,NOTCH1,NPNT,NRP1,PDCD6,PLG,PTP4A3,RHOG,RRAS2,SALL1,SET,TFAP2A,TGFB1,TGFB3,THBS2,TIMP2,TNFSF10	51
Cell Cycle	Senescence of cells	1,70E-07	AHCY,AKR1B1,ARHGAP18,ATG5,BHLHE40,BLM,BMI1,BMP7,BRD7,BUB3,C2orf40,CALR,CAV1,CBX2,CCNA2,CCND1,CCNE1,CIRBP,CKS1B,COMP,COX4I1,CYR61,DLX2,EGR1,EP300,EXO1,FANCD2,FGFR2,GDA,GNL3,GPI,H2AFY,HDAC2,HNRNPD,IGFBP7,KDM2A,KDM5A,MAP2K1,MAPK12,MAPK14,MYBL2,MYC,NAMPT,NCAPH,NFE2L2,NKX3-1,NOTCH1,NPM1,NUAK1,PPM1D,RACGAP1,RBM38,RBX1,RCC1,RNF7,SERPINE2,SIN3B,SIRT2,SIX1,SMARCA4,SOD1,SREBF1,SRSF1,TBX2,TGFB1,TGFBR2,THRB,…	73
Organ Morphology, Reproductive System Development and Function	Morphology of genital organ	1,71E-07	ACACB,ACOT13,ADAMTS1,AMBP,ANGPTL3,APOA1,AQP1,AQP8,ARHGDIA,ASPM,ATRX,BLM,BMP7,BNC1,BSCL2,CADM1,CAV1,CBX2,CCNA1,CCND1,CCND2,CCNE2,CEBPD,CIRBP,CREM,CUL4B,CYP11A1,CYP26B1,DNAJA1,DPP7,E2F4,EBF2,EEF2K,EGR1,EHD1,ETV5,EXO1,FABP2,FANCD2,FGF10,FOXI1,FZD1,GADD45G,GAMT,GATA5,GATA6,GATM,GJA1,GSTK1,HIP1,Hmga2,HMOX1,HOXA10,HOXA11,HOXD11,HSP90AA1,KIF18A,LASP1,LEF1,LHX9,LIMK2,LIPA,LRAT,MAB21L1,MAP2K1,MEIG1,MFGE8,…	120
Cell Cycle	Arrest in interphase of tumor cell lines	1,71E-07	AATF,ACIN1,ANXA2,BHLHE40,BMI1,BMP2,BMP7,CCNA2,CCNB1,CCND1,CCNE1,CCNG1,CDC25A,CDC6,CDC7,CEBPD,CELF2,CES1,CREM,CYR61,DCN,DEGS1,EP300,EZH2,FHIT,GATA6,GLI3,GNL3,GSPT1,HAS2,HOXA10,IGF2,IGFBP5,ITGA5,JUN,KIF11,KLF12,LAS1L,LGALS1,LIMK2,MAPK12,MLH1,MUS81,MXD1,MYBL2,MYC,NFE2L2,NFYA,NOTCH1,NUAK1,OSGIN1,PDCD6,PIM2,PITX2,PTGES3,RASSF6,RBM38,RBX1,RPL11,RPL5,RPL7A,RPS6,RRM2B,RXRA,SAR1A,SPTAN1,SULT2B1,TGFB1,THRB…	74
Cancer, Organismal Injury and Abnormalities, Reproductive System Disease	Uterine cancer	1,75E-07	ABCD4,ABCE1,ABCF1,ABRAXAS1,ACACB,ACTC1,ACTN1,ACTR3,ACVR1,ACVR1B,ADAMTS18,ADCY2,AFAP1L2,AGXT2,AHCYL1,AHNAK,ALDH1A2,ALDH4A1,ALDH5A1,ALDH8A1,ALKBH6,ALOX5,ANGPTL3,ANK3,ANKRD11,ANP32B,ANXA2,ANXA3,AOC3,AP1S2,AP4E1,APOA4,APOB,APOD,AQP1,AQR,ARHGAP21,ARHGDIB,ARHGEF10,ARHGEF12,ARID2,ASB12,ASPM,ATOH1,ATP11C,ATP2A1,ATP2A3,ATP2B1,ATP6AP2,ATP6V0E2,ATRX,AXIN2,B3GNT2,BAG6,BAP1,BLM,BMP5,BMP6,BMP7,BMS1,BNC1,C2orf4…	595
Dermatological Diseases and Conditions, Organismal Injury and Abnormalities	Psoriasis	1,81E-07	A2M,ACTA2,ADAR,ALDH3A2,AMD1,ANXA2,ANXA3,AP1S3,APOD,AQP3,ARHGDIA,ARHGDIB,ARPC1A,ARPC1B,ATOX1,ATP1B1,ATP6V0D1,C3,CALR,CARD14,CAV1,CAVIN1,CCND1,CCND2,CD36,CD63,CEBPD,CFD,COL14A1,COL1A2,CRABP2,CSTB,CTNNBIP1,CYP1A1,DDHD2,EFNB2,EGR1,EIF2S1,EIF5,EPHX1,FGF10,FGFR2,FKBP1A,FN1,FRZB,FSCN1,GAPDH,GATA3,GBP1,GJA1,GOT1,GOT2,GSK3A,GSTP1,H2AFY,HAX1,HIBADH,HMOX1,HSPE1,IGFBP7,ITGA2,ITGA5,ITGB4,JUN,KDELR2,KPNB1,KRT1…	127
Cellular Movement	Cell movement of breast cancer cell lines	1,99E-07	ACP1,ACTN1,AHNAK,ANXA2,ARHGDIB,ARPC1B,ARRB2,ATF3,BMP2,BMP6,CAV1,CCND1,CD151,CD81,CDCP1,CDH2,CTGF,CXCR4,CYP2J2,DUSP5,DUSP6,EYA3,EZH2,F11R,FGF10,FGFR2,FN1,FOXC1,GATA3,GEMIN5,GJA1,GPI,ILF3,IQGAP1,ITGA2,ITGB5,JUN,KHDRBS1,KRT8,LASP1,LDHA,LMO7,MAP2K1,MAPK14,MCF2L,MMP14,MMP2,MMP8,MYC,MYH9,NME1,NOS2,NRP1,OSGIN1,PAK2,PALLD,PAX5,PDLIM1,PRKCA,RAB27A,RACGAP1,RAP1A,RAP1GAP,S100A1,S100A4,SERPINA1,SLC16A4,SLC48…	83
Cell Death and Survival	Neuronal cell death	2,03E-07	A2M,ADORA2A,AGRN,ALDH1A2,ALOX12,ARRB2,ASCL1,ATF3,ATG5,ATOH1,ATP1A2,ATRX,BAG6,BCKDK,BMI1,BMP2,BOK,C5,CAPNS1,CAPRIN1,CASP1,CCNB1,CDC25A,CDC34,CDH2,CLU,CPEB4,CREBBP,CREM,CTGF,CTSZ,CYBA,DLX1,DLX2,DUSP6,E2F4,EFNB2,EGR1,EN1,EN2,EP300,ERCC8,F2,FGF8,FKBP1A,FN1,FOXB1,FOXG1,G6PD,GAPDH,GATA3,GDA,GFAP,GJA1,GLI3,GNAO1,GPI,GPX1,GSK3A,HAX1,HDAC4,HIP1,HMOX1,HPCA,HSF1,HSPB1,IGF2,INSM1,IRF9,ISL1,ITGA2,ITGA5,ITM2B,…	153
Skeletal and Muscular Disorders	Abnormality of limb	2,06E-07	ADRB3,APOBEC2,ATF3,ATP1A1,BMP7,CBX2,CD276,COL2A1,COL7A1,COL9A1,CREBBP,CTGF,CYP26A1,CYP26B1,ELOVL4,EN1,FAM20C,FDPS,FGF10,FGFR2,FMOD,FN1,FRZB,FSTL1,GDF11,GDF6,GJA1,GSC,HDAC4,HOXA10,HOXA11,HOXC11,HOXC13,HOXD10,HOXD11,HOXD12,HOXD9,ITGB4,KRT17,LECT2,LGALS1,LITAF,LMX1B,LUM,MIF,MMP14,MSX2,MYOG,MYOZ1,NIPBL,PCOLCE,PITX2,PKDCC,PLEC,PPIA,PRKG1,PRRX1,PTPRE,RDH10,ROR2,RPS6KB1,RSPO2,RXRA,SFRP1,SFRP2,SOD1,SOST,…	80
Cellular Development, Cellular Growth and Proliferation	Cell proliferation of carcinoma cell lines	2,06E-07	ANXA2,API5,ARL11,ARL4C,ASNS,BMP2,BMP5,CAV1,CCNA2,CCND1,CD276,CDCP1,CDK14,CKS1B,CLU,COL14A1,CSTF2,CTGF,CXCR4,CYP2J2,CYR61,DEGS1,DLGAP5,E2F8,EGR1,ELF2,ELF3,EP300,EPB41L3,EZH2,EZR,F3,FGF8,FGFR2,FHIT,FHL2,FSCN1,FUT8,GAPDH,GATA6,GJA1,H2AFY,HAS2,HDAC4,HMOX1,HPGD,IDH2,IGF2,IGFBP7,JUN,KDM5A,KLF12,MAP2K1,MAPRE1,MMP14,MYC,MYL9,NCAM1,NDRG2,NEK2,NFE2L2,NOS2,NOTCH1,NR4A1,NRP1,NRP2,OSGIN1,PDGFA,POSTN,PPARG,PRK…	103
Connective Tissue Development and Function, Organismal Development, Skeletal and Muscular System Development and Function, Tissue Development	Morphology of cranium	2,09E-07	BMP1,BMP7,CHD7,Cmah,COL2A1,CREBBP,CTGF,CTNNBIP1,DLX2,DLX5,E2F4,EDNRA,EFNB2,FGF10,FGFR2,FOXI1,FREM1,GBX2,GDF11,GJA1,GSC,HOXA2,ITGB1BP1,LMX1B,LRIG3,MMP14,MMP2,MSX2,MYB,OTX1,OTX2,POU3F3,PRRX1,RGMA,ROR2,RPS6KA3,RSPO2,SIX1,TFAP2A,ZMPSTE24	40
Developmental Disorder	Hypoplasia of organ	2,09E-07	ABCC4,ALDH1A2,ARHGDIA,ARHGDIB,ARRB2,ATRX,BAG6,BMP7,CALR,CBX4,CCNA1,CCND1,CCND2,CCNE1,CCNE2,COL2A1,CSTB,CTGF,CTHRC1,CTNNBIP1,CYP11A1,CYP26A1,DLX5,DMRTA2,E2F4,EBF2,EDNRA,EGR2,EN1,ERF,FAM20C,FGF10,FGFR2,FKBP1A,FREM1,FUBP1,GATA5,GATA6,GBX2,GCM2,GDF11,GSC,HAS2,HAX1,HESX1,HOXA11,HOXA5,HOXC11,HOXD11,HOXD3,HOXD9,HS6ST2,HSD17B7,ITGB1BP1,ITPA,LAMA1,LBH,LCP2,LMX1B,LRAT,MAP2K1,MMP14,MSX2,MYC,MYOG,NKX2-2,NKX3…	105
Digestive System Development and Function, Embryonic Development, Organ Development, Organismal Development	Tooth development	2,09E-07	ANKRD11,ATP1B1,AXIN2,BMP2,BMP7,DCN,DLX1,DLX2,DLX5,FAM20A,FAM20C,FGF10,FGFR2,FOXC1,GABRP,GJA1,GLI3,HDAC2,ISL1,LAMA5,LAMB1,LEF1,MMP14,MSX2,NKX2-3,OSR1,PAX9,PITX2,PLG,PRRX1,SMO,SP6,SSUH2,TFAP2A,TGFB1,TGFB3,TSPO,WNT10A,WNT7B	39
Cell Morphology, Cellular Assembly and Organization, Cellular Development, Cellular Function and Maintenance, Cellular Growth and Proliferation, Nervous System Development and Function, Organismal Development, Tissue Development	Neuritogenesis	2,22E-07	A2M,ACTR3,ADAP1,ADORA2A,AGRN,ANK3,ASCL1,ATF3,ATRX,BBS4,BLOC1S6,BMP2,BMP7,C3,CAMSAP2,CAPNS1,CAPRIN1,CAPZB,CAV1,CCKAR,CDH2,CELSR1,CHRNA1,CKB,CKM,CLU,CPEB4,CSRP1,CTNND2,CUL4B,CYR61,DDAH1,DLX2,DLX5,DTNBP1,EDNRA,EFHD1,EFNB2,EGR1,EHD1,EIF4EBP2,EIF4G3,EPB41L3,ETV4,EZR,FARP2,FGF8,FGFR2,FUT8,GALNS,GDA,GJA1,GNAO1,GOLGA2,GPM6A,HDAC2,HSP90AA1,JUN,KIF20B,KIF23,LAMA1,LAMB1,LAMB2,LMX1B,MAP2K1,MARK2,MATN2,MCF2,M…	140
Hematological System Development and Function	Hemostasis	2,28E-07	ABCC4,ADORA2A,ANXA2,APOA4,ARRB2,ATP2A3,BLOC1S6,C3,CALU,CAV1,CD36,CLIC1,CPB2,CTR9,DTNBP1,EMILIN2,ENTPD1,F10,F2,F3,F9,FGA,FGB,FGG,FGR,FLI1,FN1,FOXA2,GATA1,GATA3,GPI,GSK3A,HNF4A,ITGA2,LCP2,LMAN1,LNPK,MFAP2,MFGE8,MKL1,NOS2,NPC1,PABPC4,PDGFA,PLG,PPIB,PRKG1,PROC,RAB27A,SERPINC1,SERPINE2,SERPINF2,SPINT2,SRC,THBS1,THBS2,VKORC1,VTN,ZNF385A	59
Carbohydrate Metabolism	Metabolism of monosaccharide	2,36E-07	ALDH5A1,ALDOA,ALDOC,APOD,ATG5,CPT1A,DCN,DCXR,DHDH,FBP1,FOXA2,FUCA2,G6PC,G6PD,GALE,GALM,GNPDA1,GPI,GSK3A,IGFBP5,KHK,MAPK14,MYC,PCK1,PFKP,PGM1,PGM2,PIM2,PRKCB,SERP1,SLC2A1,SLC2A2,SLC2A8,SORD,SREBF1	35
Organismal Development, Skeletal and Muscular Disorders, Skeletal and Muscular System Development and Function	Abnormal morphology of limb	2,37E-07	APOBEC2,BMP7,CBX2,COL2A1,COL9A1,CREBBP,CTGF,CYP26A1,CYP26B1,ELOVL4,EN1,FAM20C,FGF10,FGFR2,FMOD,FRZB,FSTL1,GDF11,GDF6,GSC,HOXA10,HOXA11,HOXC11,HOXC13,HOXD10,HOXD11,HOXD12,HOXD9,ITGB4,LMX1B,LUM,MMP14,MSX2,MYOZ1,NIPBL,PCOLCE,PITX2,PKDCC,PRRX1,PTPRE,RDH10,ROR2,RPS6KB1,RSPO2,RXRA,SFRP1,SFRP2,SOST,SRC,TFAP2A,THBS1,TMPO,VKORC1,WNT10A,WNT3,WNT4,WNT5A,WNT7A,ZBTB16,ZMPSTE24	60
Cancer, Organismal Injury and Abnormalities, Reproductive System Disease	Female genital tract cancer	2,43E-07	ABCC4,ABCD4,ABCE1,ABCF1,ABCF2,ABHD12B,ABRAXAS1,ACACB,ACP5,ACTC1,ACTG1,ACTN1,ACTR3,ACVR1,ACVR1B,ADAMTS18,ADCY2,ADORA2A,AFAP1L2,AGR2,AGXT2,AHCYL1,AHNAK,AK3,AKR1B1,AKTIP,ALCAM,ALDH1A2,ALDH4A1,ALDH5A1,ALDH8A1,ALKBH6,ALOX5,ANGPTL3,ANK3,ANKRD11,ANP32B,ANXA2,ANXA3,AOC3,AP1S2,AP4E1,APOA1,APOA4,APOB,APOD,AQP1,AQR,ARHGAP21,ARHGDIB,ARHGEF10,ARHGEF12,ARID2,ARL4C,ASB12,ASPM,ATOH1,ATP11C,ATP2A1,ATP2A3,ATP2B1,A…	761
Digestive System Development and Function, Hepatic System Development and Function, Organ Morphology, Organismal Development	Mass of liver	2,50E-07	ACP2,ADIPOR1,ANGPTL3,APOA1,BHMT,BSCL2,CAV1,CCDC3,CCNG1,CES1,CXCL14,CYBRD1,CYP1A1,DECR1,DPP7,EIF3M,FABP2,FGL1,G6PC,GCGR,GNMT,GSTZ1,IGF2,IGFBP2,KIFAP3,LIPA,MAT1A,MDK,NFE2L2,ODC1,PCK1,POR,PPARG,SAT1,SLC2A2,STARD4,TGFBR2,THRB,TP53INP1	39
Organ Morphology, Organismal Development, Organismal Injury and Abnormalities, Respiratory Disease, Respiratory System Development and Function	Abnormal morphology of nose	2,52E-07	AQP3,ASCL1,CCKAR,CETN2,COL2A1,CREBBP,CTNNBIP1,DLX5,E2F4,FEZF1,GDF11,GJA1,GSC,GSX2,HESX1,INSM1,ITGB4,LGALS1,OTX2,SIX1,TFAP2A,TGIF1	22
Lipid Metabolism, Molecular Transport, Small Molecule Biochemistry	Accumulation of cholesterol	2,52E-07	ACAT1,ACAT2,ACP2,CAV1,CAV3,CREM,GNMT,GSK3A,GULP1,HMOX1,LAMP1,MAPK14,MBL2,MTTP,NPC1,NPC2,PLG,PLTP,SLC2A8,SREBF1,STARD3,TGIF1	22
Skeletal and Muscular System Development and Function	Morphology of joint	2,54E-07	COL2A1,COL9A1,CREBBP,FGFR2,FMOD,FN1,FREM1,FSTL1,G6PC,GDF6,GSC,HOXA10,HOXA5,HOXD10,HOXD3,ITGB1BP1,LMX1B,LUM,MMP14,MMP2,TGFBR2,TWSG1,ZBTB16,ZMPSTE24	24
Auditory and Vestibular System Development and Function, Embryonic Development, Organ Development, Organ Morphology, Organismal Development, Tissue Development	Morphogenesis of inner ear	2,54E-07	ATOH1,CELSR1,CHD7,COL11A1,COL2A1,CTHRC1,DLX5,DLX6,DVL2,FGF10,FGF8,FGFR2,FOXG1,FOXI1,FRZB,GATA2,GATA3,GBX2,GRHL3,LRIG3,OTX1,OTX2,PRRX1,ROR2,SIX1,SLITRK6,TFAP2A,WNT5A	28
Cancer, Gastrointestinal Disease, Organismal Injury and Abnormalities	Secondary neoplasm of digestive system	2,58E-07	ACTA2,ANGPTL2,ANK3,APOA1,CAV1,CCND1,CCND2,CD36,CDH17,CDH2,CDH6,CEACAM5,CEBPD,CLDN3,CLDN4,CLU,COLEC12,CRABP2,CRYZ,CTGF,CXCR4,DLGAP5,DPYD,DSG2,DUSP6,EN1,EPB41L3,ERCC2,FGFR2,FGFR4,FLRT2,FRY,GATA6,GLUL,GREM2,GSTP1,HMOX1,HOXA10,HSP90AA1,IGFBP2,IGFBP5,IGFBP7,ITGA9,KRT18,LRRC17,MAB21L1,MAP2K1,MEST,MLPH,MMP2,MYOZ2,NCAPG,NR2F1,NRN1,NUAK1,PCOLCE,PDGFA,PDLIM1,PDZRN3,PITX2,PLS3,POR,PRRX1,PTX3,QPCT,RTN1,S100A…	77
Nucleic Acid Metabolism, Small Molecule Biochemistry	Metabolism of nucleotide	2,73E-07	ABCC4,ACAT1,ADCY2,ADK,ADORA2A,AK1,AK2,AK3,ALDH2,ALDOA,AMPD3,APOA1,AQP1,ARRB2,ATP1A2,ATP1B1,ATP5F1B,ATP5F1C,ATP5F1D,ATP5MF,ATP5MG,ATP5PB,ATP5PD,ATP5PF,ATP5PO,ATP6AP2,BMP6,BMP7,C5,CAV1,CCNB1,CHCHD10,CHCHD6,CKM,CMPK1,CTPS1,CUL4B,CXCR4,DCXR,DPM1,ENTPD1,F2,FAM20C,FBP1,FDPS,FHIT,G6PD,GCGR,GJA1,GMPPB,GNB1,GNMT,HMOX1,IDH2,LONP1,MCHR1,MCU,MDH2,MYC,MYH7,NAMPT,NAPRT,NDUFS1,NME2,NOS1,NOS2,NUCB2,NUDT5,OGDH,PD…	97
Cell Morphology, Cellular Development, Cellular Growth and Proliferation, Nervous System Development and Function, Organismal Development, Tissue Development	Morphogenesis of neurons	2,76E-07	A2M,ACTR3,ADAP1,ADORA2A,AGRN,ANK3,ASCL1,ATF3,ATRX,BBS4,BLOC1S6,BMP2,BMP7,C3,CAMSAP2,CAPNS1,CAPRIN1,CAPZB,CAV1,CCKAR,CDH2,CELSR1,CHRNA1,CKB,CKM,CLU,CPEB4,CSRP1,CTNND2,CUL4B,CYR61,DDAH1,DLX2,DLX5,DTNBP1,EDNRA,EFHD1,EFNB2,EGR1,EHD1,EIF4EBP2,EIF4G3,EPB41L3,ETV4,EZR,FARP2,FGF8,FGFR2,FOXG1,FUT8,GALNS,GDA,GJA1,GNAO1,GOLGA2,GPM6A,HDAC2,HSP90AA1,JUN,KIF20B,KIF23,LAMA1,LAMB1,LAMB2,LMX1B,MAP2K1,MARK2,MATN2,…	141
Infectious Diseases	Infection by HIV-1	2,81E-07	ACACB,ACTR3,AEBP2,AP2M1,AQR,ARGLU1,ARHGEF12,ARHGEF19,ARPC1A,ATOX1,ATP5F1B,BAG6,BMP1,CACNG1,CAV2,CCDC134,CDC40,CDC42EP3,COL5A1,CSPP1,CTSZ,CXCR4,DDOST,DDX10,DDX23,DHX15,DNAJA2,DNAJB1,DPM1,DUSP16,DYSF,EDNRA,ELOC,EP300,FAM172A,FAM76B,FBXO18,FGD6,FHL3,FXR1,GABARAP,GABRP,GPR182,HDAC2,HEATR1,HNRNPH1,HNRNPU,HUWE1,IGHMBP2,INTS6,KBTBD7,KDM7A,KHDRBS1,KPNA4,KPNB1,LCP2,LIMK2,LPL,MED6,MID1IP1,MRC1,MUS81,MYEF2,…	134
Cancer, Gastrointestinal Disease, Organismal Injury and Abnormalities	Oral squamous cell carcinoma	2,84E-07	ACTC1,ATP6V1E1,CD276,CIP2A,COL11A1,CTGF,CTHRC1,CTSC,CTSH,CXCL14,CYP26B1,DAAM1,DCN,DCUN1D5,DSG2,EGFL6,EMILIN2,EZR,F11R,FN1,GATA6,GDF10,HAS2,HAX1,HSP90AA1,IGFBP5,ITGA9,KLHL41,LGALS1,MATN2,MPC1,MRC1,NPM1,PCDH7,RND3,RRM1,RRM2B,SCG5,SIX2,SMAD6,SOD3,STRA6,TGFB1,TGIF1,TGM2,THBS4,TLE3,TNFSF10,TPM1,TUBA1C,TUBA4A,TUBB4A,TUBB4B	53
Cell-To-Cell Signaling and Interaction, Hematological System Development and Function, Inflammatory Response	Aggregation of blood platelets	2,85E-07	ABCC4,ADAMTS18,ADORA2A,AKR1B1,ALOX12,ANGPTL2,ATP2A3,C3,CD151,CD36,CD63,CES1,CFH,CLIC1,DMTN,EFNA4,EFNB2,EMILIN2,ENTPD1,F2,F3,FGA,FGB,FGG,GATA1,GSK3A,ITGA2,LAMP1,LCP2,LGALS1,NOS2,PDIA3,PLA2G4A,PLG,PRDX2,PRKCA,PRKG1,PROC,RAB27A,RAP1B,RHOG,SERPINC1,SERPINE2,STXBP1,TGFB1,THBS1,THBS2,TIMP2,VAMP7,VPS33B,VTN	51
Dental Disease, Digestive System Development and Function, Gastrointestinal Disease, Organismal Development, Organismal Injury and Abnormalities	Abnormal morphology of tooth	3,01E-07	AXIN2,BMP7,CCND1,CREBBP,DCN,DLX5,FAM20A,FAM20C,FGF10,FOXA2,GREM2,LEF1,MMP14,MSX2,NFE2L2,NOS2,PAX9,PITX2,POSTN,PRRX1,RPS6KA3,SP6,SRC,WNT10A,WNT10B,ZMPSTE24	26
Embryonic Development, Organ Development, Organismal Development, Renal and Urological System Development and Function, Tissue Development	Development of metanephric bud	3,01E-07	ALDH1A2,BAG6,BMP2,BMP7,CTNNBIP1,FGF8,FGFR2,FOXC1,GDF11,GLI3,HOXA11,HOXD11,LAMA5,MMP14,MYC,NPNT,OSR1,RRAS2,SALL1,SIX1,SIX2,TIMP2,WNT11,WNT4,WNT9B,WT1	26
Cancer, Gastrointestinal Disease, Organismal Injury and Abnormalities	Oral cavity carcinoma	3,03E-07	ACTC1,ATP5PF,ATP6V1E1,CD276,CIP2A,COL11A1,CREBBP,CTGF,CTHRC1,CTSC,CTSH,CXCL14,CYP26B1,DAAM1,DCN,DCUN1D5,DSG2,EGFL6,EMILIN2,EZR,F11R,FHIT,FN1,GATA3,GATA6,GDF10,HAS2,HAX1,HSP90AA1,IGFBP5,ITGA9,KLHL41,LGALS1,MATN2,MMP11,MMP2,MPC1,MRC1,NPM1,PCDH7,RND3,RRM1,RRM2B,SCG5,SIX2,SMAD6,SOD3,STRA6,TGFB1,TGIF1,TGM2,THBS4,TLE3,TNC,TNFSF10,TPM1,TUBA1C,TUBA4A,TUBB4A,TUBB4B	60
Cellular Movement	Cell movement of muscle cells	3,04E-07	A2M,ARRB2,ATF3,BARX2,BMP2,CAMK2D,CCND1,CLU,COMP,CRIP2,CYP2J2,CYR61,EGFL7,EGR1,F11R,F2,F3,FHL1,FHL2,FN1,HABP2,HAS2,HMOX1,IGFBP2,IGFBP5,ITGB1BP1,ITGB5,MKL1,MMP2,MYC,NAMPT,NEO1,NFE2L2,PLA2G4A,PLG,POSTN,PPARG,PPIA,PROC,PTPRF,S100A4,SERPINA1,SIX1,SMO,THBS1,THBS4,TNFSF10,TPT1,TXN,VTN	50
Cardiovascular System Development and Function, Embryonic Development, Organ Development, Organ Morphology, Organismal Development, Skeletal and Muscular System Development and Function, Tissue Development	Morphogenesis of cardiac muscle tissue in heart ventricle	3,07E-07	COL11A1,FGFR2,FKBP1A,FOXC1,ISL1,MYH7,MYL3,RXRA,TGFB1,TNNC1,TNNI1,TNNT2,TPM1,Tpm1	14
Developmental Disorder, Gastrointestinal Disease	Congenital anomaly of digestive system	3,10E-07	ACVR1B,AHNAK,ASCL1,BMP7,BPTF,CALR,CHRD,CITED2,COL2A1,CREBBP,CYP26A1,DENND3,DLL1,DLX1,DPYD,EP300,ERF,FGF10,FGF8,FGFR2,FREM1,GBX2,GDF11,GLI3,GRHL3,GSC,GSKIP,HOXA2,IGF2,IRAK3,MAB21L2,MAP2K1,MED12,MEIS2,MMP14,MMP2,MNS1,NOS1,NRP2,OTX2,PAX6,PDGFA,PHOX2B,PITX2,PLG,POR,PRKCSH,PUF60,RDH10,ROR2,RRM1,RSPO2,SEC63,SEMA3D,SLC2A2,SMO,SOX10,SPAG1,SRC,SSTR5,STIL,TBATA,TCTN2,TFAP2A,TGFB1,TGFB3,TGFBR2,TGIF1,THBS4,T…	79
Cellular Growth and Proliferation	Arrest in proliferation of cells	3,18E-07	AKR1B1,ALCAM,BCL10,BMI1,BMP2,BMP7,CAV1,CCND1,CCNE1,CDC7,CSNK1D,DUSP5,DUSP6,EGR1,EP300,EWSR1,EZH2,FGFR2,FLI1,FOXA2,FOXC1,HMOX1,IPO7,ITGB4,MAPK14,MDK,MUS81,MYB,MYBL2,MYC,NCOR1,NOTCH1,NRP1,PFDN5,PIAS2,PPARG,PRKCB,PRMT1,RPS6KB1,SAT1,SKP2,SMAD6,SMARCA4,SMARCA5,SRC,SREBF1,TAL1,TGFB1,TGFB3,TGFBR2,TNFSF10,TOP1,TXN,USP7,WT1	55
Cell Cycle	G2 phase	3,19E-07	ABRAXAS1,ANXA2,ATRX,BLM,BMI1,BMP7,CCNA2,CCNB1,CCND1,CCNE1,CCNG1,CDC25A,CDC5L,CDK14,CELF2,CKS1B,CREM,E2F4,E4F1,EEF2K,EGR1,EP300,FANCD2,FHIT,GADD45B,GADD45G,GATA6,GRK4,HDAC4,IGF2,IGFBP5,JUN,KAT14,KIF11,LGALS1,LIMK2,MAP2K1,MAPK12,MAPK14,MCM10,MLH1,MUS81,MXD1,MYB,MYBL2,MYC,NFYA,NOP53,NPM1,PDCD6,PLG,PPM1D,RALA,RBX1,RPL7A,RPRM,RPS6,RRM2B,SF3B2,SKP2,SMARCA4,SULT2B1,TAF2,TGFB1,TGFBR2,THOC1,WEE1,WNT10B,WT1	69
Cell Morphology, Organ Morphology, Skeletal and Muscular System Development and Function, Tissue Morphology	Morphology of muscle cells	3,27E-07	ACTA1,ACTC1,ADK,ADORA2A,ALDH1A2,APOBEC2,ATF3,CALR,CAMK2D,CAPZB,CASQ2,CAV1,CAV2,CAV3,CDH2,CDK9,CHRNG,CLU,CREM,CTGF,CYBA,DTNBP1,DUSP5,DUSP8,DYSF,EDNRA,ENDOG,EP300,FBXO32,FHL1,FHL2,FMOD,FN1,FXR1,GATA5,GATA6,GDF11,GPX1,GSK3A,HDAC2,HSPB8,ILF3,ITPA,JPH2,JUN,KLHL40,LMO7,LPL,LUM,MAP2K1,MAPK14,MED13,MKL1,MMP14,MOV10L1,MTPN,MYC,MYH4,MYOG,MYOZ1,MYOZ2,NOS1,NOS2,PAX7,PLA2G4A,PLD1,PLEC,PPIA,PRDX3,PRKCA,PRKCB,P…	87
Cancer, Cellular Development, Cellular Growth and Proliferation, Organismal Injury and Abnormalities, Tumor Morphology	Proliferation of cancer cells	3,27E-07	ABCC4,AFAP1L2,AHCY,AKR1B1,BAMBI,BMP2,BMP7,CASP1,CAV1,CCNA1,CCND1,CD151,CDH5,COX17,CTNND2,CXCR4,CYR61,DCN,DUS2,DVL2,EGR1,EIF3F,EZH2,EZR,F2,FHIT,FHL1,FHL2,GATA1,GJA1,HDAC2,HPGD,HSF1,IGF2,JUN,LDHA,LGALS1,LITAF,LUM,MAP2K1,MAPK14,MIER1,MIF,MYB,MYC,NDRG2,NKX3-1,NOP53,NOS2,NOTCH1,NPM1,NR2F2,NR4A1,NRP1,ODC1,PLD1,POU3F2,PPARG,PPM1D,PRKCA,PTPN3,RGN,RPS4X,RXRA,SAE1,SFRP1,SFRP2,SIX1,SKP2,SMO,SOX7,SQSTM1,SRC,…	87
Cancer, Organismal Injury and Abnormalities	Invasive cancer	3,52E-07	ACP5,ACTA2,ADAMTS1,ADAMTS18,APOD,ATF3,ATP5IF1,AXIN2,BLM,BMP7,CAVIN1,CBX2,CCDC80,CCND1,CCNE2,CDC42EP3,CDC6,CDC7,CLU,COL1A2,CXCL14,CYR61,DCN,DPYD,E2F8,EGR1,EXO1,EZH2,FERMT1,FGFR2,FHIT,FHL2,FKBP1A,FLRT2,FN1,GATA1,HBP1,HDAC4,HELB,HOXC13,HSP90AA1,HSPB8,IGF2,KCTD12,KIF18A,KIF20B,KIF23,LGALS1,LMO7,LRRC15,MAP2K1,MAPRE1,MFGE8,MMP14,MMP2,MYBL2,MYC,MYH9,MYL9,NRP2,NUSAP1,OSR1,OTX1,PAK2,PALLD,POLE4,POLQ,POR,P…	97
Developmental Disorder, Skeletal and Muscular Disorders	Congenital anomaly of digit	3,55E-07	BMP2,BMP7,CRABP1,CRABP2,CYP26B1,DAD1,EN1,ETV5,FGFR2,FREM1,GDF11,GJA1,GLI3,HNRNPU,HOXA11,HOXD11,HOXD12,IFT74,IGF2,KREMEN1,MED12,MSX2,POR,PRDM1,PRRX1,RDH10,ROR2,RSPO2,SFRP1,SFRP2,SMO,SP6,TBX2,TCTN2,TTC21B,WDR35,WNT5A,WNT7A,ZBTB16	39
Connective Tissue Development and Function, Connective Tissue Disorders, Organismal Development, Organismal Injury and Abnormalities, Skeletal and Muscular Disorders, Skeletal and Muscular System Development and Function, Tissue Development	Abnormal morphology of cranium	3,58E-07	BMP1,BMP7,CHD7,Cmah,COL2A1,CREBBP,CTGF,CTNNBIP1,DLX2,DLX5,E2F4,EDNRA,FGF10,FGFR2,FOXI1,FREM1,GBX2,GDF11,GJA1,GSC,HOXA2,ITGB1BP1,LMX1B,LRIG3,MMP14,MMP2,MSX2,OTX1,OTX2,POU3F3,PRRX1,RGMA,ROR2,RPS6KA3,RSPO2,SIX1,TFAP2A,ZMPSTE24	38
Cancer, Neurological Disease, Organismal Injury and Abnormalities	Central nervous system cancer	3,59E-07	ACTN1,ACVR1,ALAD,ALCAM,ALDH2,ALDH5A1,ALDOA,ARL4C,ATOH1,ATP1B1,ATP6V1E1,ATRX,AXIN2,BAP1,BMI1,C7orf25,CAV1,CCND1,CCND2,CELSR1,CHD7,CKM,CLDN5,CLTB,CLU,COL1A2,CREBBP,CSRP1,CTCF,CTR9,DVL2,EEF2K,EGFL7,EP300,EZH2,FBXL17,FBXO11,FGFR2,FGFR4,FGR,FN1,FOXG1,GBP1,GEMIN5,GFAP,GNAO1,GOT1,GOT2,HDAC2,HSP90AA1,IDH2,IGF2,IGFBP2,IGFBP5,IPO5,ITGB5,KDM5A,LRIG2,MAL,MDK,MED12,MIOX,MLH1,MMP14,MMP2,MSI1,MYC,MYH9,NCAM1,NCO…	141
Cellular Assembly and Organization	Organization of organelle	3,88E-07	ABCD3,ACP2,ACTN1,AGRN,AKTIP,ALDOA,ANK3,ANXA2,AP2M1,ARHGAP21,ARHGEF2,ATL3,Atp8b5,BCAS3,BCS1L,BLM,BLZF1,BNC1,CAPZB,CAV1,CAV2,CAV3,CDCA8,CDT1,CEP170,CHCHD10,COL11A1,COL14A1,COL1A2,COL2A1,COL5A1,COL5A2,CSNK1D,CTCF,CTHRC1,CTNND2,DCN,DLGAP5,DTNBP1,EMP2,ETV5,EZH2,FBXO5,FKBP1A,FN1,FOXC1,GAPDH,GFAP,GOLGA2,GOLPH3L,GPI,HAS2,HDAC2,HES5,HMGCL,HPS3,ITGB4,ITPA,KRT17,KRT18,LAMB2,LCP1,LEMD3,LIG3,LIMK2,LMAN1,LMX1B…	126
Organismal Injury and Abnormalities	Wound	4,10E-07	ACTA2,ADORA2A,ANXA2,AQP1,ARHGEF19,ARRB2,BNC1,C3,C5,CALR,CAV1,CDH2,CELSR1,CFB,Cmah,CNN2,COL5A1,CPB2,EFNB2,EGR1,F9,FGA,FGB,FGF10,FGFR2,FN1,GJA1,GRHL3,Gsta4,HOXD3,HSPB1,IGFBP5,ITGA5,LUM,MDK,MMP8,MSX2,MYB,MYC,NFE2L2,NOS2,NOTCH1,PDGFA,PLA2G4A,PLEC,PLG,POSTN,PRKCB,SKP2,SORBS3,SPARC,TGFB1,THBS1,THBS2,TPM1,Tpm1,VIM,WNT5A	58
Skeletal and Muscular System Development and Function	Morphogenesis of skeletal system	4,14E-07	ANKRD11,CARM1,CHD7,CITED2,COL11A1,COL2A1,CYP26B1,DHRS3,DLX5,FGF10,FGFR2,FMOD,GLI3,GSC,HAS2,HOXA2,HOXA5,HOXD10,HOXD3,HOXD4,HOXD9,LUM,MED12,MMP2,MSX2,MYC,NIPBL,NLE1,PRRX1,RDH10,SFRP2,SIX1,SIX2,SP5,TBXT,TFAP2A,TGFB3,WNT11,WNT5A,ZFAND5	40
Cardiovascular System Development and Function, Organismal Development	Development of artery	4,22E-07	ACP1,ACVR1,ALDH1A2,ANGPTL3,AP3S2,AP4E1,APOB,CCNE1,CCNE2,CHD7,CXCR4,DCTN5,DRAP1,EFNB2,F3,FGF8,FOXC1,GATA5,GATA6,GLI3,HECTD1,HMOX1,JUN,LEPROTL1,MDK,NRP1,PRDM1,PRICKLE1,PRRX1,RREB1,SMAD6,SMARCA4,STRA6,TGFBR2,TIMP2,TNFSF10,TUBA1C,TUBA4A,WNT11	39
Cardiovascular Disease, Organismal Injury and Abnormalities	Abnormality of heart ventricle	4,23E-07	ACTC1,ADORA2A,ADRB3,APOA1,APOB,BTC,CALR,CASQ2,CAV1,CAV3,CCND1,CCND2,CCNE1,CCNE2,CITED2,CKM,CLU,CNMD,CPT1A,CREM,CXCR4,DHRS3,DSG2,DUSP8,DVL2,EDNRA,EP300,F10,FHL2,FKBP1A,FSTL1,GABRP,GATA5,GATA6,GBX2,GJA1,GPX1,GSK3A,HAS2,HDAC2,HMOX1,HSPB8,IGF2,ISL1,ITPA,JUN,KIFAP3,LOXL2,LRIG3,MANF,MAP2K1,MBNL2,Meis1,MKL1,MMP2,MUS81,MYH7,MYL3,NOS1,NOS2,NOTCH1,NR2F2,PDE4B,PDGFA,PITX2,PLA2G4A,POR,POSTN,PRDX3,PRKCA,PRKG1…	91
Cellular Movement	Invasion of prostate cancer cell lines	4,27E-07	AGR2,AHNAK,ATF3,BMP7,CAV1,CCNA1,CTSH,CTSZ,CXCR4,EGR1,EZH2,EZR,F2,FGF8,FGFR4,FN1,FSCN1,HMOX1,LCP1,LEF1,MAP2K1,MIF,MYC,Nebl,NSD2,PEBP1,PRKCA,PTPRZ1,ROR2,SERPINE2,SKP2,STAT5B,TGFB1,TNFSF10,VIM,WNT5A	36
Cell Death and Survival, Embryonic Development	Cell death of embryonic tissue	4,59E-07	CHD8,CTNNBIP1,DAD1,F2,F3,G6PD,HNF4A,HOXA11,HOXC11,HOXD11,HSD17B7,ISL1,KAT8,NLE1,NUSAP1,RDH10,SALL1,SMARCA4,SMARCA5,TAL1,TGFB1,UGCG,WT1	23
Cell Death and Survival, Organismal Injury and Abnormalities	Cell death of epithelial cells	4,71E-07	AATF,ADAR,AIFM3,ALDH2,API5,ARRB2,ATF3,ATG5,ATRX,BCL10,BMP6,BMP7,BOK,CALR,CARD14,CASP1,CCND1,CD151,CDH2,CEBPD,CITED2,CLU,CUL4B,DCN,DECR1,DLX2,EEF2K,EFNB2,EGR1,ELOVL4,EMP2,ENDOG,F2,F3,FGFR4,GADD45B,GAPDH,HAX1,HMOX1,HNF4A,HSPB1,HSPB8,IGFBP5,IRAK3,ITGA5,JUN,KRT18,KRT8,LDHA,MAP2K1,MAPK14,MAPKAPK3,MEIS2,MIF,MKL1,MMP2,MSI1,MSX2,MYB,MYC,NAMPT,NCOA5,NDEL1,NDRG2,NFE2L2,NOS2,NPM1,NR4A1,PAK2,PIAS4,PLA2G4A,PL…	114
Cancer, Neurological Disease, Organismal Injury and Abnormalities	Primitive neuroectodermal brain tumor	4,71E-07	ATOH1,BMI1,CELSR1,CHD7,CLTB,CREBBP,CTCF,CTR9,EEF2K,EP300,EZH2,FBXL17,FOXG1,GEMIN5,GFAP,HSP90AA1,KDM5A,MLH1,MSI1,MYC,NONO,NOS2,NOTCH1,NRP1,OCM2,OTX2,PIK3C2G,POR,PPM1D,SETD2,SF3B2,SFRP1,SMARCA4,SMO,TAF1,TLK2,TOP1,TUBA1C,TUBA4A,TUBB4A,TUBB4B,USP37,UTP18,WNT3,ZFX	45
Cancer, Hematological Disease, Immunological Disease, Organismal Injury and Abnormalities	Plasma cell dyscrasia	4,85E-07	ACP5,ADRB3,ANXA11,ANXA2,ANXA4,ARID2,ATP1B1,ATP6V1E1,CAV1,CAVIN2,CBX2,CCNB1,CCNB2,CCND1,CCND2,CD36,CEBPD,CITED2,CREBBP,CTSC,CUL4B,CXCR4,DAP,DHX16,EGR1,ELOC,EP300,F10,F11R,FDPS,FGFR2,FKBP1A,FN1,FUBP1,G3BP1,GFAP,GJB6,HDAC2,HDAC4,HELB,HMOX1,HSP90AA1,IDH2,IGF2,IGFBP5,KAT7,KHDRBS1,KIF11,LAMP1,LCP1,LCP2,MMP2,MYC,NCAM1,NDC80,NME1,NONO,NOS1,NOS2,NPM1,NSD2,NUBP1,ORC5,PAX5,PI4KB,Plpp1,POLE4,POR,POSTN,PRDM1,…	108
Cardiovascular System Development and Function, Embryonic Development, Organ Development, Organ Morphology, Organismal Development, Skeletal and Muscular System Development and Function, Tissue Development	Morphogenesis of cardiac muscle	4,90E-07	ACTC1,BMP2,COL11A1,FGFR2,FKBP1A,FOXC1,ISL1,MYH7,MYL3,NOTCH1,PITX2,RXRA,TGFB1,TNNC1,TNNI1,TNNT2,TPM1,Tpm1	18
Embryonic Development, Organismal Development, Tissue Development, Tissue Morphology	Closure of neural tube	5,12E-07	AKTIP,BBS4,BCL10,CELSR1,CITED2,CREBBP,DVL2,EP300,GLMN,GRHL3,HECTD1,Irx5,KDM2A,KIF20B,MED12,PRICKLE1,RALA,RGMA,RPS7,SALL1,SERPINH1,SETD2,SFRP1,SFRP2,SHMT1,SLC31A1,SMURF1,SPINT2,STIL,TBXT,TFAP2A,TGFB1,TGIF1,WNT5A,YBX1,ZIC2,ZIC3	37
Hematological Disease	Cyanosis	5,12E-07	ARRB2,ATOH1,ATP2A1,CAPRIN1,CHRNG,DLX2,DVL2,FSTL1,GBX2,GJA1,GSKIP,GSX2,HDAC2,HOXA5,ILF3,KIFAP3,LHX5,LOXL2,LPL,MMP14,MMP2,MYOG,NEDD4L,PITX2,PKDCC,PRRX1,RAB3C,ROR2,RPS6KB1,RSPO2,SAFB,SLC5A3,SMARCA4,SUN2,TGFB3,YBX1,YWHAE	37
Cancer, Dermatological Diseases and Conditions, Organismal Injury and Abnormalities	Papilloma	5,12E-07	ADRB3,ANGPTL2,ATP2A1,CCND1,CFD,CKM,CLU,DUSP5,EGR1,FGFR2,FHIT,Gsta4,GSTP1,HINT1,IGFBP5,JUN,MAP2K1,MMP8,MYC,MYH4,MYLPF,NDRG2,NFE2L2,NRP1,ODC1,PCDH12,PRKCA,RHOG,RNF7,SIX1,TGFB1,TGFBR2,THBS1,THBS2,TNNC2,TNNI2,TNNT3	37
Hematological Disease	Blood protein disorder	5,28E-07	A2M,ACP5,ADORA2A,ADRB3,AGR2,ANXA11,ANXA2,ANXA4,ARHGDIA,ARID2,ATP1B1,ATP6V1E1,C3,C5,CAV1,CAVIN2,CBX2,CCNB1,CCNB2,CCND1,CCND2,CD36,CEBPD,CITED2,CREBBP,CTSC,CUL4B,CXCR4,DAP,DHX16,EGR1,ELOC,EP300,F10,F11R,F2,FDPS,FGFR2,FKBP1A,FN1,FUBP1,G3BP1,GFAP,GJB6,HDAC2,HDAC4,HELB,HMOX1,HSP90AA1,IDH2,IGF2,IGFBP5,ITGA2,KAT7,KHDRBS1,KIF11,LAMP1,LCP1,LCP2,MMP2,MYC,NCAM1,NDC80,NME1,NONO,NOS1,NOS2,NPM1,NSD2,NUBP1,ORC5…	118
Organ Morphology, Renal and Urological System Development and Function	Morphology of kidney	5,31E-07	ADAMTS1,AKR1B1,AQP1,AQP11,ARHGDIA,BAG6,BCAM,BHLHE40,BMP7,BSCL2,C5,CAV1,CD151,CD36,CFH,CLDN7,CLU,COLEC11,CTNNBIP1,CXCL14,CYP26A1,DCN,EIF3M,FABP2,FAM20A,FGF10,FGFR2,FREM1,FSTL1,G6PC,GATA5,GCNT3,GDF11,GJA1,GSTK1,GSTZ1,HMOX1,HOXA11,HOXC11,HOXD11,IGF2,IGFBP2,ITGA2,KIRREL1,LAMB1,LAMB2,LIMK2,LIPA,LMX1B,MARK2,MMP14,MYH9,NOS1,NOS2,NPNT,PCSK5,PLA2G4A,PLG,POU3F3,PTPRF,RRM2B,SALL1,SIX1,SIX2,SKP2,SLC12A3,SLIT…	75
Embryonic Development, Nervous System Development and Function, Organ Development, Organ Morphology, Organismal Development, Tissue Development, Visual System Development and Function	Morphology of cornea	5,43E-07	AQP1,BNC1,COL5A2,CSTB,DSC1,EGR1,FMOD,GALNS,ITGB4,KERA,LMX1B,LUM,MAB21L1,MEIS2,MSX2,OGN,PAX6,PITX2,PLG,PLTP,RXRA,SOD1,TFAP2A,TGFB3,THBS1	25
Embryonic Development, Nervous System Development and Function, Ophthalmic Disease, Organ Development, Organ Morphology, Organismal Development, Organismal Injury and Abnormalities, Tissue Development, Visual System Development and Function	Abnormal morphology of eye	5,44E-07	ADORA2A,APOB,ASCL1,BNC1,CCND1,CFH,COL2A1,COL5A2,CP,CSTB,DLX1,DLX2,EGR1,ELOVL4,FMOD,FOXC1,GALNS,GDF11,GDF6,HES5,HESX1,HIP1,IGF2,Irx5,ITGB4,KERA,LAMB2,LEF1,LMO7,LMX1B,LRAT,LUM,MAB21L1,MAB21L2,MEIS2,MSX2,NCAM1,NEUROD4,NOS2,NOTCH1,OAT,OGN,OTX1,OTX2,PAX6,PITX2,PLG,PLTP,POR,PPT2,PRPF31,PTPRF,RBP4,RDH10,RDH13,RPE65,RXRA,SOD1,SPARC,SRC,STRA6,SV2B,TFAP2A,TGFB3,THBS1,THRB,UNC119	67
Carbohydrate Metabolism	Metabolism of carbohydrate	5,61E-07	ADCY2,ADORA2A,ADRB3,AKR1B1,ALDH2,ALDH3A2,ALDH5A1,ALDOA,ALDOC,ANGPTL3,APOA1,APOA4,APOD,ATG5,B3GNT2,BMP2,BMP5,BMP7,C5,CD36,CHPT1,CKM,Cmah,CNMD,COL11A1,COL2A1,CP,CPT1A,CREBBP,CTGF,DBI,DCN,DCXR,DGKA,DHDH,DPM1,DUSP6,EP300,EPHX1,F2,FBP1,FGF10,FOXA2,FOXC1,FUCA2,FUT8,G6PC,G6PD,GALE,GALM,GALNS,GALNT7,GAPDH,GCGR,GCNT3,GMPPB,GNB1,GNMT,GNPDA1,GNS,GOT1,GPAM,GPAT4,GPI,GSK3A,GYG1,GYS2,HAGH,HAS2,IGF2,IGFBP5,KDM2…	135
Cardiovascular Disease, Cardiovascular System Development and Function, Organ Morphology, Organismal Development, Organismal Injury and Abnormalities	Abnormal morphology of heart septum	5,80E-07	CASQ2,CAV1,CAV3,CCND1,CCND2,CITED2,CXCR4,DHRS3,DUSP8,GATA5,GATA6,HDAC2,HSD17B7,HSPB8,IGF2,KIFAP3,LOXL2,NOS1,NOS2,PDGFA,PITX2,RXRA,THBS1,UBR2	24
Developmental Disorder, Ophthalmic Disease, Organismal Injury and Abnormalities	Congenital anomaly of eye	6,02E-07	ACTA2,ACTG1,ADAMTS18,ADRB3,ATG5,BLOC1S6,BMP7,CAV1,CITED2,CLU,CP,CRYBA2,CRYBB1,CTNNBIP1,DCN,DSC1,DTNBP1,EHD1,EP300,FAM126A,FANCD2,FGFR2,FOXC1,FREM1,FREM2,GDF3,GDF6,GMPPB,HESX1,HIP1,HPS3,KERA,LMX1B,MAB21L1,MAB21L2,MSX2,NDUFB11,NHS,OTX2,PAX6,PITX2,RBP4,ROR2,RXRA,SLC16A12,SLC25A4,STRA6,TCTN2,TFAP2A,THBS1,TWSG1,TYRP1,VIM,VSX2,WFS1	55
Embryonic Development, Organ Development, Organismal Development, Skeletal and Muscular System Development and Function, Tissue Development	Morphogenesis of muscle	6,03E-07	ACTC1,BMP2,COL11A1,FGFR2,FKBP1A,FOXC1,GSC,ISL1,MYH7,MYL3,NOTCH1,PITX2,RXRA,SERP1,TGFB1,TNNC1,TNNI1,TNNT2,TPM1,Tpm1	20

## Sheet: Function I1 ep vs I2 ep
© 2000-2018 QIAGEN. All rights reserved.
Categories	Diseases or Functions Annotation	p-Value	Molecules	# Molecules
Molecular Transport	Transport of molecule	2.95e-10	A2M,ABCA1,ABCC2,ACSL4,ANXA1,ANXA2,ANXA6,ARL6IP5,ATP2B1,CD36,CNNM2,CTSS,ENTPD1,FABP2,GATA6,HSPA9,MTTP,MVP,NT5C2,PPP1R3C,RHBG,SGMS1,SLC13A4,SLC22A4,SLC25A20,SLC30A8,SLC38A7,SLC43A2,SLC5A2,SLC7A8,SPNS2,TF,TM6SF2	33
Lipid Metabolism, Molecular Transport, Small Molecule Biochemistry	Concentration of lipid	3.99e-08	ABCA1,ABCC2,ACSL4,ANXA6,BHMT,CD36,CEBPA,CTSS,CYP11A1,FABP2,GATA6,GATM,H2AFY,HNF4A,MTTP,PCK2,PPP1R3C,RXRG,SGMS1,SPNS2,TM6SF2	21
Lipid Metabolism, Molecular Transport, Small Molecule Biochemistry	Concentration of acylglycerol	1.39e-07	ABCA1,BHMT,CD36,CEBPA,GATM,H2AFY,HNF4A,MTTP,PCK2,PPP1R3C,RXRG,SGMS1,TM6SF2	13
Lipid Metabolism, Molecular Transport, Small Molecule Biochemistry	Concentration of triacylglycerol	3.99e-07	ABCA1,BHMT,CD36,CEBPA,GATM,H2AFY,HNF4A,MTTP,PCK2,PPP1R3C,RXRG,TM6SF2	12
Cancer, Organismal Injury and Abnormalities	Nonhematologic malignant neoplasm	5.14e-07	A2M,ABCA1,ABCC2,ACSL4,ACSM3,ADSSL1,AK3,ANXA1,ANXA2,ANXA6,ARL6IP5,ATP2B1,BAHD1,BCAS3,BHMT,CAMSAP2,CD36,CEBPA,CLCN7,CNNM2,CTNND2,CTSC,CTSS,CYP11A1,DENND2D,DENND6B,DHX32,EDRF1,EEPD1,ENO1,ENTPD1,FABP2,FBP1,FBXO32,GAPDHS,GATA6,GATM,GID8,GNGT2,H2AFY,HKDC1,HNF4A,HSP90AA1,HSP90B1,HSPA1L,HSPA9,IVNS1ABP,KATNAL1,KIAA1468,KIFAP3,MLF1,MOSPD2,MPP1,MTTP,MVP,NIPSNAP1,NT5C2,NUDT4,OCM2,OSBPL10,PARP4,PCK2,PCSK5,PLA…	92
Cancer, Organismal Injury and Abnormalities	Malignant solid tumor	6.41e-07	A2M,ABCA1,ABCC2,ACSL4,ACSM3,ADSSL1,AK3,ANXA1,ANXA2,ANXA6,ARL6IP5,ATP2B1,BAHD1,BCAS3,BHMT,CAMSAP2,CD36,CEBPA,CLCN7,CNNM2,CSTB,CTNND2,CTSC,CTSS,CYP11A1,DENND2D,DENND6B,DHX32,EDRF1,EEPD1,ENO1,ENTPD1,FABP2,FBP1,FBXO32,GAPDHS,GATA6,GATM,GID8,GNGT2,H2AFY,HKDC1,HNF4A,HSP90AA1,HSP90B1,HSPA1L,HSPA9,IVNS1ABP,KATNAL1,KIAA1468,KIFAP3,MLF1,MOSPD2,MPP1,MTTP,MVP,NIPSNAP1,NT5C2,NUDT4,OCM2,OSBPL10,PARP4,PCK2,PCSK…	93
Energy Production, Lipid Metabolism, Small Molecule Biochemistry	Oxidation of long chain fatty acid	6.92e-07	ABCA1,ACSL4,CD36,FABP2,MTTP,NT5C2	6
Lipid Metabolism, Molecular Transport, Small Molecule Biochemistry	Quantity of steroid	8.96e-07	ABCA1,ABCC2,ANXA6,BHMT,CD36,CEBPA,CTSS,CYP11A1,FABP2,GATA6,GATM,HNF4A,MTTP,TM6SF2	14
Lipid Metabolism, Molecular Transport, Small Molecule Biochemistry	Concentration of cholesterol	1.35e-06	ABCA1,ANXA6,BHMT,CD36,CEBPA,CTSS,FABP2,GATM,HNF4A,MTTP,TM6SF2	11
Energy Production, Lipid Metabolism, Small Molecule Biochemistry	Oxidation of oleic acid	1.6e-06	ABCA1,ACSL4,FABP2,MTTP	4
Energy Production, Lipid Metabolism, Small Molecule Biochemistry	Beta-oxidation of oleic acid	1.62e-06	ABCA1,FABP2,MTTP	3
Cancer, Organismal Injury and Abnormalities	Abdominal carcinoma	2.47e-06	A2M,ABCA1,ABCC2,ACSL4,ACSM3,ADSSL1,AK3,ANXA1,ANXA2,ANXA6,ATP2B1,BAHD1,BCAS3,BHMT,CAMSAP2,CD36,CEBPA,CLCN7,CNNM2,CTNND2,CTSC,CTSS,CYP11A1,DENND2D,DENND6B,DHX32,EDRF1,EEPD1,ENTPD1,FABP2,FBP1,FBXO32,GAPDHS,GATA6,GATM,GID8,H2AFY,HKDC1,HNF4A,HSP90AA1,HSP90B1,HSPA1L,HSPA9,IVNS1ABP,KATNAL1,KIAA1468,KIFAP3,MLF1,MOSPD2,MPP1,MTTP,MVP,NIPSNAP1,NT5C2,OSBPL10,PARP4,PCK2,PCSK5,PLA2G12B,PNPLA7,POLM,PPP1R3C,PTGE…	87
Cancer, Organismal Injury and Abnormalities	Adenocarcinoma	2.51e-06	A2M,ABCA1,ABCC2,ACSL4,ACSM3,ADSSL1,AK3,ANXA1,ANXA2,ANXA6,ATP2B1,BAHD1,BCAS3,BHMT,CAMSAP2,CD36,CEBPA,CLCN7,CNNM2,CTNND2,CTSC,CYP11A1,DENND2D,DENND6B,DHX32,EDRF1,EEPD1,ENO1,ENTPD1,FBP1,FBXO32,GATA6,GATM,GID8,H2AFY,HKDC1,HNF4A,HSP90AA1,HSP90B1,HSPA1L,HSPA9,IVNS1ABP,KATNAL1,KIAA1468,KIFAP3,MLF1,MOSPD2,MPP1,MTTP,MVP,NIPSNAP1,NT5C2,OSBPL10,PARP4,PCK2,PCSK5,PLA2G12B,PNPLA7,POLM,PPP1R3C,PTGES3L,PTPRF,RAS…	85
Molecular Transport	Export of molecule	4.43e-06	ABCA1,ABCC2,ANXA6,CD36,CTSS,ENTPD1,HSPA9,MVP,SLC25A20,SPNS2	10
Organ Morphology, Respiratory System Development and Function	Quantity of pulmonary alveolus	5.65e-06	ABCA1,CD36,CEBPA,GATA6	4
Cancer, Organismal Injury and Abnormalities	Abdominal cancer	6.09e-06	A2M,ABCA1,ABCC2,ACSL4,ACSM3,ADSSL1,AK3,ANXA1,ANXA2,ANXA6,ATP2B1,BAHD1,BCAS3,BHMT,CAMSAP2,CD36,CEBPA,CLCN7,CNNM2,CTNND2,CTSC,CTSS,CYP11A1,DENND2D,DENND6B,DHX32,EDRF1,EEPD1,ENO1,ENTPD1,FABP2,FBP1,FBXO32,GAPDHS,GATA6,GATM,GID8,H2AFY,HKDC1,HNF4A,HSP90AA1,HSP90B1,HSPA1L,HSPA9,IVNS1ABP,KATNAL1,KIAA1468,KIFAP3,MLF1,MOSPD2,MPP1,MTTP,MVP,NIPSNAP1,NT5C2,OSBPL10,PARP4,PCK2,PCSK5,PLA2G12B,PNPLA7,POLM,PPP1R3C…	88
Lipid Metabolism, Molecular Transport, Small Molecule Biochemistry	Transport of lipid	6.55e-06	ABCA1,ABCC2,ACSL4,ANXA6,CD36,CTSS,ENTPD1,FABP2,MTTP	9
Lipid Metabolism, Molecular Transport, Small Molecule Biochemistry	Secretion of lipid	8.4e-06	ABCA1,ABCC2,ACSL4,ANXA1,CD36,GATA6,MTTP,TM6SF2	8
Carbohydrate Metabolism	Gluconeogenesis	9.03e-06	CD36,CEBPA,FBP1,GATM,HNF4A,PCK2	6
Carbohydrate Metabolism, Molecular Transport	Depletion of glycogen	9.6e-06	CD36,PCK2,PPP1R3C	3
Lipid Metabolism, Molecular Transport, Small Molecule Biochemistry	Secretion of triacylglycerol	9.99e-06	ABCA1,CD36,MTTP,TM6SF2	4
Cancer, Organismal Injury and Abnormalities	Extracranial solid tumor	1.08e-05	A2M,ABCA1,ABCC2,ACSL4,ACSM3,ADSSL1,AK3,ANXA1,ANXA2,ANXA6,ARL6IP5,ATP2B1,BAHD1,BCAS3,BHMT,CAMSAP2,CD36,CEBPA,CLCN7,CNNM2,CSTB,CTNND2,CTSC,CTSS,CYP11A1,DENND2D,DENND6B,DHX32,EDRF1,EEPD1,ENO1,ENTPD1,FABP2,FBP1,FBXO32,GAPDHS,GATA6,GATM,GID8,GNGT2,H2AFY,HKDC1,HNF4A,HSP90AA1,HSP90B1,HSPA1L,HSPA9,IVNS1ABP,KATNAL1,KIAA1468,KIFAP3,MLF1,MOSPD2,MPP1,MTTP,MVP,NIPSNAP1,NT5C2,NUDT4,OSBPL10,PARP4,PCK2,PCSK5,PLA…	92
Cancer, Organismal Injury and Abnormalities	Genitourinary tumor	1.26e-05	A2M,ABCA1,ABCC2,ACSL4,ACSM3,ADSSL1,AK3,ANXA1,ANXA2,ANXA6,ATP2B1,BAHD1,BCAS3,CD36,CEBPA,CLCN7,CSTB,CTNND2,CTSC,CTSS,CYP11A1,DENND2D,EDRF1,ENO1,ENTPD1,GAPDHS,GATA6,GATM,H2AFY,HNF4A,HSP90AA1,HSP90B1,HSPA1L,HSPA9,IVNS1ABP,KATNAL1,KIAA1468,MLF1,MOSPD2,MPP1,MTTP,MVP,NIPSNAP1,NT5C2,OSBPL10,PARP4,PCK2,PCSK5,PLA2G12B,PNPLA7,POLM,PPP1R3C,PTPRF,RBM47,RXRG,SESN3,SGMS1,SLC13A4,SLC22A4,SLC30A8,SLC43A2,SLC43A3,…	70
Cancer, Organismal Injury and Abnormalities	Malignant genitourinary solid tumor	1.36e-05	A2M,ABCA1,ABCC2,ACSL4,ACSM3,ADSSL1,AK3,ANXA1,ANXA2,ANXA6,ATP2B1,BAHD1,BCAS3,CD36,CEBPA,CLCN7,CTNND2,CTSC,CTSS,CYP11A1,DENND2D,EDRF1,ENO1,ENTPD1,GAPDHS,GATA6,GATM,H2AFY,HNF4A,HSP90AA1,HSP90B1,HSPA1L,HSPA9,IVNS1ABP,KATNAL1,KIAA1468,MLF1,MOSPD2,MPP1,MTTP,MVP,NIPSNAP1,NT5C2,OSBPL10,PARP4,PCK2,PCSK5,PLA2G12B,PNPLA7,POLM,PPP1R3C,PTPRF,RBM47,RXRG,SESN3,SGMS1,SLC13A4,SLC22A4,SLC30A8,SLC43A2,SLC43A3,SLC5A…	69
Cancer, Organismal Injury and Abnormalities	Pelvic cancer	1.57e-05	A2M,ABCA1,ABCC2,ACSL4,ACSM3,ADSSL1,AK3,ANXA1,ANXA2,ANXA6,ATP2B1,BAHD1,BCAS3,CD36,CEBPA,CLCN7,CTNND2,CTSC,CTSS,CYP11A1,EDRF1,ENO1,ENTPD1,GAPDHS,GATA6,H2AFY,HNF4A,HSP90AA1,HSP90B1,HSPA1L,HSPA9,IVNS1ABP,KIAA1468,MOSPD2,MVP,NIPSNAP1,NT5C2,OSBPL10,PARP4,PCK2,PCSK5,PLA2G12B,PNPLA7,POLM,PPP1R3C,PTPRF,RBM47,RXRG,SESN3,SGMS1,SLC13A4,SLC30A8,SLC43A2,SLC43A3,SLC5A2,SLC7A6,SLC7A8,SPNS2,TEP1,TF,TM6SF2,TNFAIP2	62
Lipid Metabolism, Molecular Transport, Small Molecule Biochemistry	Transport of steroid	1.87e-05	ABCA1,ABCC2,ANXA6,CD36,CTSS,ENTPD1,MTTP	7
Cancer, Organismal Injury and Abnormalities	Carcinoma	1.87e-05	A2M,ABCA1,ABCC2,ACSL4,ACSM3,ADSSL1,AK3,ANXA1,ANXA2,ANXA6,ATP2B1,BAHD1,BCAS3,BHMT,CAMSAP2,CD36,CEBPA,CLCN7,CNNM2,CTNND2,CTSC,CTSS,CYP11A1,DENND2D,DENND6B,DHX32,EDRF1,EEPD1,ENO1,ENTPD1,FABP2,FBP1,FBXO32,GAPDHS,GATA6,GATM,GID8,H2AFY,HKDC1,HNF4A,HSP90AA1,HSP90B1,HSPA1L,HSPA9,IVNS1ABP,KATNAL1,KIAA1468,KIFAP3,MLF1,MOSPD2,MPP1,MTTP,MVP,NIPSNAP1,NT5C2,OSBPL10,PARP4,PCK2,PCSK5,PLA2G12B,PNPLA7,POLM,PPP1R3C…	88
Cancer, Organismal Injury and Abnormalities, Reproductive System Disease	Genital tract cancer	2.83e-05	A2M,ABCA1,ABCC2,ACSL4,ACSM3,ADSSL1,AK3,ANXA1,ANXA2,ANXA6,ATP2B1,BAHD1,BCAS3,CD36,CEBPA,CLCN7,CTNND2,CTSC,CTSS,CYP11A1,EDRF1,ENO1,ENTPD1,GAPDHS,GATA6,H2AFY,HNF4A,HSP90AA1,HSP90B1,HSPA1L,HSPA9,IVNS1ABP,KIAA1468,MOSPD2,NIPSNAP1,NT5C2,OSBPL10,PARP4,PCK2,PCSK5,PLA2G12B,PNPLA7,POLM,PPP1R3C,PTPRF,RBM47,RXRG,SESN3,SGMS1,SLC13A4,SLC30A8,SLC43A3,SLC5A2,SLC7A6,SLC7A8,SPNS2,TEP1,TF,TM6SF2,TNFAIP2	60
Lipid Metabolism, Molecular Transport, Small Molecule Biochemistry	Uptake of cholesterol ester	2.88e-05	A2M,ABCA1,CD36	3
Cancer, Organismal Injury and Abnormalities	Abdominal adenocarcinoma	2.93e-05	A2M,ABCA1,ABCC2,ACSL4,ACSM3,ADSSL1,AK3,ANXA1,ANXA2,ANXA6,ATP2B1,BAHD1,BCAS3,CAMSAP2,CD36,CEBPA,CLCN7,CNNM2,CTNND2,CTSC,CYP11A1,DENND2D,DENND6B,DHX32,EDRF1,EEPD1,ENTPD1,FBP1,FBXO32,GATA6,GATM,GID8,H2AFY,HKDC1,HNF4A,HSP90AA1,HSP90B1,HSPA1L,HSPA9,IVNS1ABP,KATNAL1,KIAA1468,KIFAP3,MLF1,MOSPD2,MPP1,MTTP,MVP,NIPSNAP1,NT5C2,OSBPL10,PARP4,PCK2,PCSK5,PLA2G12B,PNPLA7,POLM,PTGES3L,PTPRF,RASD1,RBM47,RHBG,RNAS…	82
Molecular Transport	Secretion of molecule	2.96e-05	A2M,ABCA1,ABCC2,ACSL4,ANXA1,ANXA2,ANXA6,CD36,ENTPD1,GATA6,MTTP,SGMS1,TM6SF2	13
Lipid Metabolism, Small Molecule Biochemistry	Incorporation of lipid	3.11e-05	ACSL4,CD36,FABP2,SGMS1	4
Cancer, Organismal Injury and Abnormalities	Cancer of secretory structure	3.17e-05	A2M,ABCA1,ACSL4,ACSM3,ADSSL1,ANXA1,ANXA2,ANXA6,ATP2B1,BCAS3,CEBPA,CLCN7,CTSC,CTSS,CYP11A1,EDRF1,ENO1,ENTPD1,FBXO32,GAPDHS,GATA6,HKDC1,HNF4A,HSP90AA1,HSP90B1,HSPA9,IVNS1ABP,KIAA1468,KIFAP3,MTTP,NIPSNAP1,NT5C2,PARP4,PCK2,PCSK5,PLA2G12B,PNPLA7,PPP1R3C,PTPRF,RBM47,RXRG,SERPINH1,SESN3,SGMS1,SLC30A8,SLC43A3,SLC5A2,SLC7A6,SLC7A8,SPNS2,TF,TM6SF2,TNFAIP2	53
Cancer, Gastrointestinal Disease, Organismal Injury and Abnormalities	Digestive organ tumor	3.44e-05	A2M,ABCA1,ABCC2,ACSL4,ACSM3,ADSSL1,AK3,ANXA1,ANXA2,ANXA6,ATP2B1,BAHD1,BCAS3,BHMT,CAMSAP2,CD36,CEBPA,CLCN7,CNNM2,CSTB,CTNND2,CTSC,CTSS,CYP11A1,DENND2D,DENND6B,DHX32,EDRF1,EEPD1,ENO1,ENTPD1,FABP2,FBP1,FBXO32,GAPDHS,GATA6,GATM,GID8,H2AFY,HKDC1,HNF4A,HSP90AA1,HSP90B1,HSPA1L,HSPA9,IVNS1ABP,KATNAL1,KIAA1468,KIFAP3,MLF1,MOSPD2,MPP1,MTTP,MVP,NIPSNAP1,NT5C2,OSBPL10,PARP4,PCK2,PCSK5,PNPLA7,POLM,PPP1R3C,PTG…	87
Cellular Growth and Proliferation	Pluripotency of fibroblast cell lines	3.58e-05	CEBPA,GATA6,HNF4A	3
Lipid Metabolism, Small Molecule Biochemistry	Fatty acid metabolism	4.17e-05	ABCA1,ABCC2,ACSL4,ACSM3,ANXA1,ANXA6,CD36,CTSS,ENTPD1,FABP2,HNF4A,MTTP,SGMS1	13
Cancer, Organismal Injury and Abnormalities, Reproductive System Disease	Genital tumor	5.48e-05	A2M,ABCA1,ABCC2,ACSL4,ACSM3,ADSSL1,AK3,ANXA1,ANXA2,ANXA6,ATP2B1,BAHD1,BCAS3,CD36,CEBPA,CLCN7,CTNND2,CTSC,CTSS,CYP11A1,EDRF1,ENO1,ENTPD1,GAPDHS,GATA6,H2AFY,HNF4A,HSP90AA1,HSP90B1,HSPA1L,HSPA9,IVNS1ABP,KIAA1468,MOSPD2,NIPSNAP1,NT5C2,OSBPL10,PARP4,PCK2,PCSK5,PLA2G12B,PNPLA7,POLM,PPP1R3C,PTPRF,RBM47,RXRG,SESN3,SGMS1,SLC13A4,SLC30A8,SLC43A3,SLC5A2,SLC7A6,SLC7A8,SPNS2,TEP1,TF,TM6SF2,TNFAIP2	60
Cancer, Gastrointestinal Disease, Organismal Injury and Abnormalities	Adenoid cystic carcinoma of parotid gland	5.7e-05	HSP90AA1,HSP90B1	2
Cancer, Organismal Injury and Abnormalities, Respiratory Disease	Advanced stage primary laryngeal cancer	5.7e-05	HSP90AA1,HSP90B1	2
Cell Cycle	Arrest in G2 phase of stomach cancer cell lines	5.7e-05	ANXA2,GATA6	2
Cancer, Organismal Injury and Abnormalities, Respiratory Disease	Ethmoid sinus adenocarcinoma	5.7e-05	HSP90AA1,HSP90B1	2
Cancer, Organismal Injury and Abnormalities, Reproductive System Disease	FIGO stage IIA2 cervical cancer	5.7e-05	HSP90AA1,HSP90B1	2
Cancer, Organismal Injury and Abnormalities	High risk occult primary cancer of head and neck	5.7e-05	HSP90AA1,HSP90B1	2
Cancer, Organismal Injury and Abnormalities, Respiratory Disease	High risk squamous cell cancer of the ethmoid sinus	5.7e-05	HSP90AA1,HSP90B1	2
Cancer, Organismal Injury and Abnormalities, Respiratory Disease	High risk squamous cell cancer of the glottis	5.7e-05	HSP90AA1,HSP90B1	2
Cancer, Gastrointestinal Disease, Organismal Injury and Abnormalities, Respiratory Disease	High risk squamous cell cancer of the hypopharynx	5.7e-05	HSP90AA1,HSP90B1	2
Cancer, Dermatological Diseases and Conditions, Gastrointestinal Disease, Organismal Injury and Abnormalities	High risk squamous cell cancer of the lip	5.7e-05	HSP90AA1,HSP90B1	2
Cancer, Connective Tissue Disorders, Developmental Disorder, Gastrointestinal Disease, Organismal Injury and Abnormalities, Respiratory Disease, Skeletal and Muscular Disorders	High risk squamous cell cancer of the maxillary sinus	5.7e-05	HSP90AA1,HSP90B1	2
Cancer, Gastrointestinal Disease, Organismal Injury and Abnormalities, Respiratory Disease	High risk squamous cell cancer of the oropharynx	5.7e-05	HSP90AA1,HSP90B1	2
Cancer, Organismal Injury and Abnormalities, Respiratory Disease	High risk squamous cell cancer of the supraglottis	5.7e-05	HSP90AA1,HSP90B1	2
Cancer, Organismal Injury and Abnormalities, Reproductive System Disease	Invasive cervical adenocarcinoma	5.7e-05	HSP90AA1,HSP90B1	2
Cancer, Organismal Injury and Abnormalities, Respiratory Disease	Locally advanced glottis cancer	5.7e-05	HSP90AA1,HSP90B1	2
Cancer, Organismal Injury and Abnormalities, Respiratory Disease	Locally advanced supraglottis cancer	5.7e-05	HSP90AA1,HSP90B1	2
Cancer, Endocrine System Disorders, Organismal Injury and Abnormalities, Reproductive System Disease	Metastatic testicular neoplasm	5.7e-05	HSP90AA1,HSP90B1	2
Cell-To-Cell Signaling and Interaction, Cellular Function and Maintenance, Connective Tissue Development and Function, Inflammatory Response	Phagocytosis of fibroblasts	5.7e-05	ABCA1,CD36	2
Cancer, Organismal Injury and Abnormalities, Reproductive System Disease	Primary cervical adenosquamous carcinoma	5.7e-05	HSP90AA1,HSP90B1	2
Cancer, Organismal Injury and Abnormalities, Reproductive System Disease	Primary cervical squamous cell carcinoma	5.7e-05	HSP90AA1,HSP90B1	2
Cancer, Organismal Injury and Abnormalities, Respiratory Disease	Resectable glottis cancer	5.7e-05	HSP90AA1,HSP90B1	2
Cancer, Organismal Injury and Abnormalities, Respiratory Disease	Resectable supraglottis cancer	5.7e-05	HSP90AA1,HSP90B1	2
Cancer, Organismal Injury and Abnormalities, Reproductive System Disease	Stage IA cervical cancer	5.7e-05	HSP90AA1,HSP90B1	2
Cancer, Organismal Injury and Abnormalities, Reproductive System Disease	Stage IB1 cervical cancer	5.7e-05	HSP90AA1,HSP90B1	2
Cancer, Organismal Injury and Abnormalities, Reproductive System Disease	Stage IB2 cervical cancer	5.7e-05	HSP90AA1,HSP90B1	2
Cancer, Organismal Injury and Abnormalities, Reproductive System Disease	Stage IB2-IVA invasive cervical squamous cell carcinoma	5.7e-05	HSP90AA1,HSP90B1	2
Cancer, Organismal Injury and Abnormalities, Reproductive System Disease	Stage IB2-IVA primary cervical adenocarcinoma	5.7e-05	HSP90AA1,HSP90B1	2
Cancer, Organismal Injury and Abnormalities, Respiratory Disease	Stage IV ALK mutation negative EGFR mutation negative nonsquamous non-small cell lung carcinoma	5.7e-05	HSP90AA1,HSP90B1	2
Cancer, Gastrointestinal Disease, Organismal Injury and Abnormalities, Respiratory Disease	Stage IVA nasopharyngeal cancer	5.7e-05	HSP90AA1,HSP90B1	2
Cancer, Gastrointestinal Disease, Organismal Injury and Abnormalities, Respiratory Disease	Stage IVB nasopharyngeal cancer	5.7e-05	HSP90AA1,HSP90B1	2
Cancer, Gastrointestinal Disease, Organismal Injury and Abnormalities, Respiratory Disease	TNM stage T2-4 nasopharyngeal cancer	5.7e-05	HSP90AA1,HSP90B1	2
Cancer, Organismal Injury and Abnormalities, Respiratory Disease	TNM stage T3 glottis cancer	5.7e-05	HSP90AA1,HSP90B1	2
Lipid Metabolism, Molecular Transport, Small Molecule Biochemistry	Cholesterol transport	5.84e-05	ABCA1,ANXA6,CD36,CTSS,ENTPD1,MTTP	6
Cancer, Organismal Injury and Abnormalities, Reproductive System Disease	Malignant neoplasm of male genital organ	6.07e-05	A2M,ABCA1,ACSL4,ACSM3,ADSSL1,ANXA1,ANXA2,ANXA6,BCAS3,CEBPA,CLCN7,CTSC,CYP11A1,ENTPD1,GAPDHS,H2AFY,HSP90AA1,HSP90B1,HSPA9,IVNS1ABP,KIAA1468,NIPSNAP1,NT5C2,PARP4,PCK2,PCSK5,PLA2G12B,PNPLA7,PPP1R3C,PTPRF,RBM47,RXRG,SESN3,SLC30A8,SLC5A2,SLC7A6,SLC7A8,SPNS2,TF,TM6SF2,TNFAIP2	41
Cardiovascular Disease, Organismal Injury and Abnormalities	Cardiotoxicity	6.33e-05	ABCC2,ANXA1,HSP90AA1,HSP90B1	4
Gastrointestinal Disease, Hepatic System Disease, Metabolic Disease, Organismal Injury and Abnormalities	Hepatic steatosis	7.03e-05	ABCA1,ACSL4,BHMT,CD36,GATM,H2AFY,MTTP,SLC5A2,TM6SF2	9
Lipid Metabolism, Small Molecule Biochemistry	Metabolism of acylglycerol	7.49e-05	ACSL4,BHMT,CD36,MTTP,SGMS1,SLC22A4	6
Lipid Metabolism, Small Molecule Biochemistry	Homeostasis of lipid	9.33e-05	ABCA1,CD36,CEBPA,FABP2,HNF4A,MTTP,PLA2G12B	7
Gastrointestinal Disease, Hepatic System Disease, Organismal Injury and Abnormalities	Liver lesion	9.58e-05	A2M,ABCA1,ABCC2,ACSL4,ACSM3,ADSSL1,ANXA1,ANXA2,ATP2B1,BAHD1,BCAS3,BHMT,CAMSAP2,CD36,CEBPA,CNNM2,CTNND2,CTSC,CTSS,CYP11A1,DENND2D,DHX32,EDRF1,ENO1,ENTPD1,FBP1,GAPDHS,GATA6,GATM,GID8,H2AFY,HKDC1,HNF4A,HSP90AA1,HSP90B1,HSPA1L,HSPA9,IVNS1ABP,KIAA1468,KIFAP3,MLF1,MOSPD2,MPP1,MTTP,MVP,OSBPL10,PARP4,PCK2,PCSK5,PNPLA7,POLM,PPP1R3C,PTPRF,RBM47,RNASET2,RXRG,SERPINH1,SESN3,SLC30A8,SLC35F6,SLC38A7,SLC43A2,SL…	69
Molecular Transport	Transport of ion	9.9e-05	ABCC2,ANXA6,ATP2B1,CNNM2,RHBG,SLC13A4,SLC22A4,SLC25A20,SLC30A8,SLC38A7,TF	11
Endocrine System Development and Function, Molecular Transport, Small Molecule Biochemistry	Concentration of hormone	0.000108	ABCA1,CD36,CEBPA,CYP11A1,FABP2,GATA6,GATM,PPP1R3C,RXRG,SGMS1	10
Cancer, Organismal Injury and Abnormalities, Reproductive System Disease	Prostate cancer	0.000108	A2M,ABCA1,ACSL4,ACSM3,ADSSL1,ANXA1,ANXA2,ANXA6,BCAS3,CEBPA,CLCN7,CTSC,CYP11A1,ENTPD1,GAPDHS,HSP90AA1,HSP90B1,HSPA9,IVNS1ABP,KIAA1468,NIPSNAP1,NT5C2,PARP4,PCK2,PCSK5,PLA2G12B,PNPLA7,PPP1R3C,PTPRF,RBM47,RXRG,SESN3,SLC30A8,SLC5A2,SLC7A6,SLC7A8,SPNS2,TF,TM6SF2,TNFAIP2	40
Cancer, Gastrointestinal Disease, Organismal Injury and Abnormalities	Inoperable anal cancer	0.000114	HSP90AA1,HSP90B1	2
Cancer, Gastrointestinal Disease, Organismal Injury and Abnormalities	Locally advanced HER2 positive esophageal adenocarcinoma	0.000114	HSP90AA1,HSP90B1	2
Cancer, Gastrointestinal Disease, Organismal Injury and Abnormalities	Metastatic HER2 positive esophageal adenocarcinoma	0.000114	HSP90AA1,HSP90B1	2
Cancer, Gastrointestinal Disease, Organismal Injury and Abnormalities	Metastatic anal carcinoma	0.000114	HSP90AA1,HSP90B1	2
Cell Death and Survival, Organ Morphology, Organismal Injury and Abnormalities, Respiratory Disease, Respiratory System Development and Function	Quantity of apoptotic pneumocytes	0.000114	CD36,CEBPA	2
Cancer, Gastrointestinal Disease, Organismal Injury and Abnormalities	Recurrent HER2 positive esophageal adenocarcinoma	0.000114	HSP90AA1,HSP90B1	2
Cancer, Gastrointestinal Disease, Organismal Injury and Abnormalities	Recurrent HER2 positive gastric adenocarcinoma	0.000114	HSP90AA1,HSP90B1	2
Cancer, Gastrointestinal Disease, Organismal Injury and Abnormalities	Recurrent HER2 positive gastroesophageal junction adenocarcinoma	0.000114	HSP90AA1,HSP90B1	2
Cancer, Organismal Injury and Abnormalities	Secondary neoplasm of peritoneum	0.000114	HSP90AA1,HSP90B1	2
Lipid Metabolism, Molecular Transport, Small Molecule Biochemistry, Vitamin and Mineral Metabolism	Secretion of vitamin E	0.000114	ABCA1,MTTP	2
Cancer, Gastrointestinal Disease, Organismal Injury and Abnormalities, Respiratory Disease	Stage I squamous cell carcinoma of nasopharynx	0.000114	HSP90AA1,HSP90B1	2
Cancer, Gastrointestinal Disease, Organismal Injury and Abnormalities, Respiratory Disease	Stage I undifferentiated nasopharyngeal carcinoma	0.000114	HSP90AA1,HSP90B1	2
Cancer, Gastrointestinal Disease, Organismal Injury and Abnormalities, Respiratory Disease	Stage II squamous cell carcinoma of nasopharynx	0.000114	HSP90AA1,HSP90B1	2
Cancer, Gastrointestinal Disease, Organismal Injury and Abnormalities, Respiratory Disease	Stage II undifferentiated nasopharyngeal carcinoma	0.000114	HSP90AA1,HSP90B1	2
Cancer, Organismal Injury and Abnormalities, Reproductive System Disease	Stage II-III basal-like breast cancer	0.000114	HSP90AA1,HSP90B1	2
Cancer, Organismal Injury and Abnormalities, Reproductive System Disease	Stage II-III invasive non-metastatic breast cancer	0.000114	HSP90AA1,HSP90B1	2
Cancer, Gastrointestinal Disease, Organismal Injury and Abnormalities, Respiratory Disease	Stage III squamous cell carcinoma of nasopharynx	0.000114	HSP90AA1,HSP90B1	2
Cancer, Gastrointestinal Disease, Organismal Injury and Abnormalities, Respiratory Disease	Stage III undifferentiated nasopharyngeal carcinoma	0.000114	HSP90AA1,HSP90B1	2
Cancer, Gastrointestinal Disease, Organismal Injury and Abnormalities, Respiratory Disease	Stage IV squamous cell carcinoma of nasopharynx	0.000114	HSP90AA1,HSP90B1	2
Cancer, Gastrointestinal Disease, Organismal Injury and Abnormalities, Respiratory Disease	Stage IV undifferentiated nasopharyngeal carcinoma	0.000114	HSP90AA1,HSP90B1	2
Cancer, Gastrointestinal Disease, Organismal Injury and Abnormalities, Respiratory Disease	Stage IVA recurrent nasopharyngeal carcinoma	0.000114	HSP90AA1,HSP90B1	2
Cancer, Organismal Injury and Abnormalities, Reproductive System Disease	Stage IVB cervical carcinoma	0.000114	HSP90AA1,HSP90B1	2
Cancer, Gastrointestinal Disease, Organismal Injury and Abnormalities	Symptomatic stage metastatic anal cancer	0.000114	HSP90AA1,HSP90B1	2
Cancer, Gastrointestinal Disease, Organismal Injury and Abnormalities	Symptomatic stage recurrent anal cancer	0.000114	HSP90AA1,HSP90B1	2
Cancer, Gastrointestinal Disease, Organismal Injury and Abnormalities, Respiratory Disease	TNM stage N2c oropharyngeal carcinoma	0.000114	HSP90AA1,HSP90B1	2
Cancer, Gastrointestinal Disease, Organismal Injury and Abnormalities, Respiratory Disease	TNM stage N3 oropharyngeal carcinoma	0.000114	HSP90AA1,HSP90B1	2
Cancer, Gastrointestinal Disease, Organismal Injury and Abnormalities, Respiratory Disease	TNM stage T4 oropharyngeal carcinoma	0.000114	HSP90AA1,HSP90B1	2
Cancer, Gastrointestinal Disease, Organismal Injury and Abnormalities	Unresectable HER2 positive esophageal adenocarcinoma	0.000114	HSP90AA1,HSP90B1	2
Cancer, Gastrointestinal Disease, Hepatic System Disease, Organismal Injury and Abnormalities	Liver tumor	0.000114	A2M,ABCA1,ABCC2,ACSL4,ACSM3,ADSSL1,ANXA1,ANXA2,ATP2B1,BAHD1,BCAS3,BHMT,CAMSAP2,CD36,CNNM2,CTNND2,CTSC,CTSS,CYP11A1,DENND2D,DHX32,EDRF1,ENO1,ENTPD1,FBP1,GAPDHS,GATA6,GATM,GID8,H2AFY,HKDC1,HNF4A,HSP90AA1,HSP90B1,HSPA1L,HSPA9,IVNS1ABP,KIAA1468,KIFAP3,MLF1,MOSPD2,MPP1,MTTP,MVP,OSBPL10,PARP4,PCK2,PCSK5,PNPLA7,POLM,PPP1R3C,PTPRF,RBM47,RNASET2,RXRG,SERPINH1,SESN3,SLC30A8,SLC35F6,SLC38A7,SLC43A2,SLC5A2,S…	68
Cancer, Organismal Injury and Abnormalities, Reproductive System Disease	Colloid breast carcinoma	0.000119	HSP90AA1,HSP90B1,PTPRF	3
Cancer, Gastrointestinal Disease, Organismal Injury and Abnormalities	Digestive system cancer	0.000124	A2M,ABCA1,ABCC2,ACSL4,ACSM3,ADSSL1,AK3,ANXA1,ANXA2,ANXA6,ATP2B1,BAHD1,BCAS3,BHMT,CAMSAP2,CD36,CEBPA,CLCN7,CNNM2,CSTB,CTNND2,CTSC,CTSS,CYP11A1,DENND2D,DENND6B,DHX32,EDRF1,EEPD1,ENO1,ENTPD1,FABP2,FBP1,FBXO32,GAPDHS,GATA6,GID8,H2AFY,HKDC1,HNF4A,HSP90AA1,HSP90B1,HSPA1L,HSPA9,IVNS1ABP,KATNAL1,KIAA1468,KIFAP3,MLF1,MOSPD2,MTTP,MVP,NT5C2,PARP4,PCK2,PCSK5,PNPLA7,POLM,PPP1R3C,PTGES3L,PTPRF,RASD1,RBM47,RHBG…	82
Lipid Metabolism, Small Molecule Biochemistry	Metabolism of triacylglycerol	0.00013	ACSL4,BHMT,CD36,MTTP,SLC22A4	5
Nutritional Disease	Body mass index	0.000135	ACSM3,CTSS,FABP2,GATM,PTPRF	5
Organ Morphology, Respiratory System Development and Function, Tissue Morphology	Quantity of alveolar epithelium	0.000136	ABCA1,CEBPA,GATA6	3
Organ Morphology, Respiratory System Development and Function, Tissue Morphology	Quantity of pneumocytes	0.000136	ABCA1,CEBPA,GATA6	3
Neurological Disease	Progressive neurological disorder	0.000145	ANXA1,ANXA2,ARL6IP5,CD36,CEBPA,CSTB,CTSS,GATM,HSP90AA1,HSP90B1,MLF1,SLC7A6,TF	13
Endocrine System Disorders, Gastrointestinal Disease, Metabolic Disease, Organismal Injury and Abnormalities	Experimentally-induced diabetes	0.000147	A2M,ABCA1,ANXA1,ANXA2,TF	5
Protein Trafficking	Interaction of protein	0.000151	A2M,ANXA2,CD36,ENO1,FBP1,PTPRF,RXRG,TF	8
Lipid Metabolism, Small Molecule Biochemistry, Vitamin and Mineral Metabolism	Homeostasis of cholesterol	0.000153	ABCA1,CD36,HNF4A,MTTP,PLA2G12B	5
Free Radical Scavenging	Synthesis of reactive oxygen species	0.000161	ABCA1,ANXA1,ANXA2,CD36,CSTB,ENTPD1,FBP1,H2AFY,HSPA9,SESN3,TF	11
Endocrine System Development and Function	Glucose tolerance	0.000167	ABCA1,BHMT,GATM,H2AFY,HNF4A,PPP1R3C,SGMS1,SLC30A8	8
Nucleic Acid Metabolism, Small Molecule Biochemistry	Biosynthesis of purine ribonucleotide	0.000173	ADSSL1,AK3,ENTPD1,FBP1,SGMS1	5
Amino Acid Metabolism, Small Molecule Biochemistry	Metabolism of amino acids	0.000187	ADSSL1,BHMT,GATM,HNF4A,SLC7A6,SLC7A8	6
Cancer, Gastrointestinal Disease, Organismal Injury and Abnormalities, Respiratory Disease	CDKN2A positive oropharyngeal squamous cell carcinoma	0.000189	HSP90AA1,HSP90B1	2
Cancer, Organismal Injury and Abnormalities, Reproductive System Disease	Childhood teratoma	0.000189	HSP90AA1,HSP90B1	2
Lipid Metabolism, Small Molecule Biochemistry	Cleavage of cholesterol	0.000189	CD36,CYP11A1	2
Cardiovascular Disease, Metabolic Disease	Hypocholesterolemia	0.000189	HNF4A,TM6SF2	2
Cancer, Endocrine System Disorders, Organismal Injury and Abnormalities, Respiratory Disease	Limited disease stage limited stage small cell lung cancer	0.000189	HSP90AA1,HSP90B1	2
Cancer, Gastrointestinal Disease, Organismal Injury and Abnormalities	Locally advanced CD274 positive esophageal adenocarcinoma	0.000189	HSP90AA1,HSP90B1	2
Cancer, Gastrointestinal Disease, Organismal Injury and Abnormalities	Locally advanced HER2 negative CD274 positive gastric adenocarcinoma	0.000189	HSP90AA1,HSP90B1	2
Cancer, Gastrointestinal Disease, Organismal Injury and Abnormalities	Locally advanced HER2 negative CD274 positive gastroesophageal junction adenocarcinoma	0.000189	HSP90AA1,HSP90B1	2
Cancer, Gastrointestinal Disease, Organismal Injury and Abnormalities	Locally advanced HER2 negative MET positive gastric adenocarcinoma	0.000189	HSP90AA1,HSP90B1	2
Cancer, Gastrointestinal Disease, Organismal Injury and Abnormalities	Locally advanced HER2 negative MET positive gastroesophageal junction adenocarcinoma	0.000189	HSP90AA1,HSP90B1	2
Cancer, Gastrointestinal Disease, Organismal Injury and Abnormalities	Locally advanced HER2 negative MET positive gastroesophageal junction carcinoma	0.000189	HSP90AA1,HSP90B1	2
Cancer, Gastrointestinal Disease, Organismal Injury and Abnormalities, Respiratory Disease	Locally advanced hypopharyngeal squamous cell carcinoma	0.000189	HSP90AA1,HSP90B1	2
Cancer, Organismal Injury and Abnormalities, Respiratory Disease	Locally advanced laryngeal squamous cell carcinoma	0.000189	HSP90AA1,HSP90B1	2
Cancer, Gastrointestinal Disease, Organismal Injury and Abnormalities, Respiratory Disease	Locally advanced oropharyngeal squamous-cell carcinoma	0.000189	HSP90AA1,HSP90B1	2
Cancer, Gastrointestinal Disease, Organismal Injury and Abnormalities	Locally advanced squamous cell carcinoma of the oral cavity	0.000189	HSP90AA1,HSP90B1	2
Cancer, Gastrointestinal Disease, Organismal Injury and Abnormalities	Metastatic Siewert type I gastroesophageal junction adenocarcinoma	0.000189	HSP90AA1,HSP90B1	2
Cancer, Endocrine System Disorders, Organismal Injury and Abnormalities	Metastatic poorly differentiated neuroendocrine carcinoma	0.000189	HSP90AA1,HSP90B1	2
Cancer, Gastrointestinal Disease, Organismal Injury and Abnormalities	Parotid adenocarcinoma	0.000189	HSP90AA1,HSP90B1	2
Cancer, Endocrine System Disorders, Organismal Injury and Abnormalities, Respiratory Disease	Poorly differentiated small cell lung carcinoma	0.000189	HSP90AA1,HSP90B1	2
Cancer, Dermatological Diseases and Conditions, Endocrine System Disorders, Organismal Injury and Abnormalities	Regional Merkel-cell carcinoma	0.000189	HSP90AA1,HSP90B1	2
Cancer, Organismal Injury and Abnormalities	Resectable large-cell carcinoma	0.000189	HSP90AA1,HSP90B1	2
Cancer, Organismal Injury and Abnormalities, Respiratory Disease	Resectable laryngeal squamous cell carcinoma	0.000189	HSP90AA1,HSP90B1	2
Cancer, Endocrine System Disorders, Organismal Injury and Abnormalities, Respiratory Disease	Resectable small cell lung carcinoma	0.000189	HSP90AA1,HSP90B1	2
Cancer, Endocrine System Disorders, Organismal Injury and Abnormalities, Reproductive System Disease	Stage 1 relapsed testicular nonseminomatous germ cell tumor	0.000189	HSP90AA1,HSP90B1	2
Cancer, Endocrine System Disorders, Organismal Injury and Abnormalities, Reproductive System Disease	Stage 1 relapsed testicular seminoma	0.000189	HSP90AA1,HSP90B1	2
Cancer, Endocrine System Disorders, Organismal Injury and Abnormalities, Respiratory Disease	Stage 4 localized small cell lung cancer	0.000189	HSP90AA1,HSP90B1	2
Cancer, Endocrine System Disorders, Organismal Injury and Abnormalities, Reproductive System Disease	Stage I embryonal testicular carcinoma	0.000189	HSP90AA1,HSP90B1	2
Cancer, Organismal Injury and Abnormalities, Reproductive System Disease	Stage I extragonadal germ cell tumor	0.000189	HSP90AA1,HSP90B1	2
Cancer, Endocrine System Disorders, Organismal Injury and Abnormalities, Reproductive System Disease	Stage I immature teratoma of ovary	0.000189	HSP90AA1,HSP90B1	2
Cancer, Endocrine System Disorders, Organismal Injury and Abnormalities, Reproductive System Disease	Stage I testicular choriocarcinoma	0.000189	HSP90AA1,HSP90B1	2
Cancer, Developmental Disorder, Endocrine System Disorders, Organismal Injury and Abnormalities, Reproductive System Disease	Stage I testicular yolk sac neoplasm	0.000189	HSP90AA1,HSP90B1	2
Cancer, Endocrine System Disorders, Organismal Injury and Abnormalities, Reproductive System Disease	Stage I unilateral seminomatous testicular cancer	0.000189	HSP90AA1,HSP90B1	2
Cancer, Endocrine System Disorders, Organismal Injury and Abnormalities, Reproductive System Disease	Stage IA testicular nonseminomatous germ cell tumor	0.000189	HSP90AA1,HSP90B1	2
Cancer, Endocrine System Disorders, Organismal Injury and Abnormalities, Reproductive System Disease	Stage IB testicular nonseminomatous germ cell tumor	0.000189	HSP90AA1,HSP90B1	2
Cancer, Organismal Injury and Abnormalities, Reproductive System Disease	Stage II extragonadal choriocarcinoma	0.000189	HSP90AA1,HSP90B1	2
Cancer, Organismal Injury and Abnormalities, Reproductive System Disease	Stage II extragonadal primary embryonal carcinoma	0.000189	HSP90AA1,HSP90B1	2
Cancer, Developmental Disorder, Organismal Injury and Abnormalities, Reproductive System Disease	Stage II extragonadal yolk sac tumor	0.000189	HSP90AA1,HSP90B1	2
Cancer, Endocrine System Disorders, Organismal Injury and Abnormalities, Reproductive System Disease	Stage II-IV embryonal testicular carcinoma	0.000189	HSP90AA1,HSP90B1	2
Cancer, Endocrine System Disorders, Organismal Injury and Abnormalities, Reproductive System Disease	Stage II-IV ovarian choriocarcinoma	0.000189	HSP90AA1,HSP90B1	2
Cancer, Endocrine System Disorders, Organismal Injury and Abnormalities, Reproductive System Disease	Stage II-IV ovarian embryonal carcinoma	0.000189	HSP90AA1,HSP90B1	2
Cancer, Developmental Disorder, Endocrine System Disorders, Organismal Injury and Abnormalities, Reproductive System Disease	Stage II-IV ovarian yolk sac neoplasm	0.000189	HSP90AA1,HSP90B1	2
Cancer, Endocrine System Disorders, Organismal Injury and Abnormalities, Reproductive System Disease	Stage II-IV testicular choriocarcinoma	0.000189	HSP90AA1,HSP90B1	2
Cancer, Developmental Disorder, Endocrine System Disorders, Organismal Injury and Abnormalities, Reproductive System Disease	Stage II-IV testicular yolk sac neoplasm	0.000189	HSP90AA1,HSP90B1	2
Cancer, Endocrine System Disorders, Organismal Injury and Abnormalities, Reproductive System Disease	Stage IIA ovarian germ cell tumor	0.000189	HSP90AA1,HSP90B1	2
Cancer, Endocrine System Disorders, Organismal Injury and Abnormalities, Reproductive System Disease	Stage IIA testicular nonseminomatous germ cell tumor	0.000189	HSP90AA1,HSP90B1	2
Cancer, Endocrine System Disorders, Organismal Injury and Abnormalities, Reproductive System Disease	Stage IIA testicular seminoma	0.000189	HSP90AA1,HSP90B1	2
Cancer, Organismal Injury and Abnormalities, Reproductive System Disease	Stage IIB cervical cancer	0.000189	HSP90AA1,HSP90B1	2
Cancer, Endocrine System Disorders, Organismal Injury and Abnormalities, Reproductive System Disease	Stage IIB ovarian germ cell tumor	0.000189	HSP90AA1,HSP90B1	2
Cancer, Endocrine System Disorders, Organismal Injury and Abnormalities, Reproductive System Disease	Stage IIB testicular nonseminomatous germ cell tumor	0.000189	HSP90AA1,HSP90B1	2
Cancer, Endocrine System Disorders, Organismal Injury and Abnormalities, Reproductive System Disease	Stage IIB testicular seminoma	0.000189	HSP90AA1,HSP90B1	2
Cancer, Endocrine System Disorders, Organismal Injury and Abnormalities, Reproductive System Disease	Stage IIC ovarian germ cell tumor	0.000189	HSP90AA1,HSP90B1	2
Cancer, Endocrine System Disorders, Organismal Injury and Abnormalities, Reproductive System Disease	Stage IIC testicular cancer	0.000189	HSP90AA1,HSP90B1	2
Cancer, Endocrine System Disorders, Organismal Injury and Abnormalities, Reproductive System Disease	Stage IIC testicular nonseminomatous germ cell tumor	0.000189	HSP90AA1,HSP90B1	2
Cancer, Organismal Injury and Abnormalities, Reproductive System Disease	Stage III cervical cancer	0.000189	HSP90AA1,HSP90B1	2
Cancer, Endocrine System Disorders, Organismal Injury and Abnormalities, Reproductive System Disease	Stage III testicular seminoma	0.000189	HSP90AA1,HSP90B1	2
Cancer, Endocrine System Disorders, Organismal Injury and Abnormalities, Reproductive System Disease	Stage IIIA ovarian germ cell tumor	0.000189	HSP90AA1,HSP90B1	2
Cancer, Endocrine System Disorders, Organismal Injury and Abnormalities, Reproductive System Disease	Stage IIIA testicular nonseminomatous germ cell tumor	0.000189	HSP90AA1,HSP90B1	2
Cancer, Endocrine System Disorders, Organismal Injury and Abnormalities, Reproductive System Disease	Stage IIIB ovarian germ cell tumor	0.000189	HSP90AA1,HSP90B1	2
Cancer, Endocrine System Disorders, Organismal Injury and Abnormalities, Reproductive System Disease	Stage IIIB testicular nonseminomatous germ cell tumor	0.000189	HSP90AA1,HSP90B1	2
Cancer, Endocrine System Disorders, Organismal Injury and Abnormalities, Reproductive System Disease	Stage IIIC ovarian germ cell tumor	0.000189	HSP90AA1,HSP90B1	2
Cancer, Endocrine System Disorders, Organismal Injury and Abnormalities, Reproductive System Disease	Stage IIIC testicular nonseminomatous germ cell tumor	0.000189	HSP90AA1,HSP90B1	2
Cancer, Organismal Injury and Abnormalities, Reproductive System Disease	Stage IVA cervical cancer	0.000189	HSP90AA1,HSP90B1	2
Cancer, Developmental Disorder, Endocrine System Disorders, Organismal Injury and Abnormalities, Reproductive System Disease	Steroid cell tumor of the ovary	0.000189	HSP90AA1,HSP90B1	2
Cancer, Organismal Injury and Abnormalities	TNM stage T1-4N1-3M0 head and neck squamous cell cancer	0.000189	HSP90AA1,HSP90B1	2
Cancer, Organismal Injury and Abnormalities	Unresectable large-cell carcinoma	0.000189	HSP90AA1,HSP90B1	2
Cancer, Endocrine System Disorders, Organismal Injury and Abnormalities, Respiratory Disease	Unresectable small cell lung carcinoma	0.000189	HSP90AA1,HSP90B1	2
Lipid Metabolism, Molecular Transport, Small Molecule Biochemistry	Transport of long chain fatty acid	0.000198	ACSL4,CD36,FABP2	3
Carbohydrate Metabolism, Cellular Function and Maintenance, Small Molecule Biochemistry	Homeostasis of D-glucose	0.000201	ABCA1,CD36,CEBPA,GATM,HNF4A,PPP1R3C,SESN3	7
Lipid Metabolism, Molecular Transport, Small Molecule Biochemistry	Quantity of sphingolipid	0.000218	ABCA1,BHMT,MTTP,SGMS1,SPNS2	5
Carbohydrate Metabolism	Incorporation of carbohydrate	0.000222	ACSL4,NT5C2,PPP1R3C	3
Molecular Transport	Transport of carboxylic acid	0.000226	ABCC2,ACSL4,CD36,FABP2,SLC25A20	5
Cellular Movement, Hematological Disease, Immunological Disease, Inflammatory Disease, Inflammatory Response, Organismal Injury and Abnormalities, Respiratory Disease	Eosinophilia of lung	0.000228	ANXA1,CTSS,ENO1,SPNS2	4
Lipid Metabolism, Molecular Transport, Small Molecule Biochemistry	Export of cholesterol	0.000235	ABCA1,ANXA6,CD36,CTSS,ENTPD1	5
Cancer, Gastrointestinal Disease, Hepatic System Disease, Organismal Injury and Abnormalities	Hepatobiliary system cancer	0.00024	A2M,ABCA1,ABCC2,ACSM3,ANXA1,ANXA2,BAHD1,BCAS3,BHMT,CD36,CNNM2,CTNND2,CTSC,CYP11A1,DENND2D,EDRF1,ENTPD1,FABP2,FBP1,GAPDHS,H2AFY,HNF4A,HSP90AA1,HSP90B1,HSPA1L,IVNS1ABP,KATNAL1,KIAA1468,KIFAP3,MLF1,MOSPD2,MVP,PCK2,PCSK5,PNPLA7,POLM,PPP1R3C,PTPRF,RBM47,RXRG,SESN3,SLC30A8,SLC5A2,SLC7A8,TEP1,TF,TM6SF2	47
Cellular Compromise, Cellular Function and Maintenance	Endoplasmic reticulum stress response	0.000246	CTSS,HSP90AA1,HSP90B1,HSPA1L,MTTP,SERPINH1	6
Hereditary Disorder, Organismal Injury and Abnormalities, Renal and Urological Disease	Hereditary renal tubular disorder	0.000256	CA13,CNNM2,HNF4A,SLC5A2	4
Lipid Metabolism, Molecular Transport, Small Molecule Biochemistry	Quantity of glycosphingolipid	0.000256	ABCA1,BHMT,MTTP,SGMS1	4
Organ Morphology, Organismal Development	Morphology of adrenal gland	0.00027	ABCA1,ANXA1,CYP11A1,GATA6	4
Carbohydrate Metabolism	Uptake of carbohydrate	0.000274	A2M,ABCC2,CD36,CEBPA,FBP1,PPP1R3C,PTPRF,SLC5A2	8
Lipid Metabolism, Small Molecule Biochemistry	Incorporation of fatty acid	0.000275	ACSL4,CD36,FABP2	3
Cancer, Gastrointestinal Disease, Organismal Injury and Abnormalities, Respiratory Disease	CDKN2A negative oropharyngeal squamous cell carcinoma	0.000283	HSP90AA1,HSP90B1	2
Cancer, Gastrointestinal Disease, Organismal Injury and Abnormalities	HER2 positive metastatic gastric adenocarcinoma	0.000283	HSP90AA1,HSP90B1	2
Cancer, Gastrointestinal Disease, Organismal Injury and Abnormalities	HER2 positive metastatic gastroesophageal junction adenocarcinoma	0.000283	HSP90AA1,HSP90B1	2
Carbohydrate Metabolism	Incorporation of glycogen	0.000283	NT5C2,PPP1R3C	2
Cancer, Endocrine System Disorders, Organismal Injury and Abnormalities	Inoperable adrenal cortex carcinoma	0.000283	HSP90AA1,HSP90B1	2
Cardiovascular Disease, Hematological Disease, Metabolic Disease, Nutritional Disease, Organismal Injury and Abnormalities	Iron deficiency anemia	0.000283	HNF4A,TF	2
Cancer, Immunological Disease, Organismal Injury and Abnormalities	Locally advanced thymic epithelial tumor	0.000283	HSP90AA1,HSP90B1	2
Cancer, Organismal Injury and Abnormalities	Locally recurrent head and neck squamous cell carcinoma	0.000283	HSP90AA1,HSP90B1	2
Cancer, Organismal Injury and Abnormalities	Metastatic CD274 negative head and neck squamous cell carcinoma	0.000283	HSP90AA1,HSP90B1	2
Cancer, Organismal Injury and Abnormalities	Metastatic CD274 positive head and neck squamous cell carcinoma	0.000283	HSP90AA1,HSP90B1	2
Cancer, Gastrointestinal Disease, Organismal Injury and Abnormalities	Metastatic HER2 positive gastroesophageal junction adenocarcinoma	0.000283	HSP90AA1,HSP90B1	2
Cancer, Endocrine System Disorders, Organismal Injury and Abnormalities	Metastatic adrenal carcinoma	0.000283	HSP90AA1,HSP90B1	2
Cancer, Gastrointestinal Disease, Organismal Injury and Abnormalities	Primary oral squamous cell carcinoma	0.000283	HSP90AA1,HSP90B1	2
Cancer, Endocrine System Disorders, Organismal Injury and Abnormalities, Tumor Morphology	Progressive adrenal cortex carcinoma	0.000283	HSP90AA1,HSP90B1	2
Organ Morphology, Respiratory System Development and Function, Tissue Morphology	Quantity of alveolar type I cells	0.000283	CEBPA,GATA6	2
Cancer, Gastrointestinal Disease, Organismal Injury and Abnormalities	Recurrent HER2 negative gastric adenocarcinoma	0.000283	HSP90AA1,HSP90B1	2
Lipid Metabolism, Molecular Transport, Small Molecule Biochemistry	Secretion of sphingolipid	0.000283	ABCA1,MTTP	2
Cancer, Gastrointestinal Disease, Organismal Injury and Abnormalities	Soft palate squamous cell carcinoma	0.000283	HSP90AA1,HSP90B1	2
Cancer, Endocrine System Disorders, Organismal Injury and Abnormalities, Respiratory Disease	TNM stage M1a extensive stage small cell lung cancer	0.000283	HSP90AA1,HSP90B1	2
Cancer, Endocrine System Disorders, Organismal Injury and Abnormalities, Respiratory Disease	TNM stage M1b extensive stage small cell lung cancer	0.000283	HSP90AA1,HSP90B1	2
Cancer, Endocrine System Disorders, Organismal Injury and Abnormalities, Respiratory Disease	TNM stage M1b metastatic small cell lung cancer	0.000283	HSP90AA1,HSP90B1	2
Lipid Metabolism, Small Molecule Biochemistry	Translocation of fatty acid	0.000283	ABCC2,CD36	2
Cancer, Gastrointestinal Disease, Organismal Injury and Abnormalities	Unresectable locally advanced HER2 positive gastric adenocarcinoma	0.000283	HSP90AA1,HSP90B1	2
Cancer, Immunological Disease, Organismal Injury and Abnormalities	Unresectable thymic epithelial tumor	0.000283	HSP90AA1,HSP90B1	2
Neurological Disease, Organismal Injury and Abnormalities, Psychological Disorders	Amyotrophic lateral sclerosis	0.000303	ANXA1,CD36,CEBPA,GATM,MLF1,SLC7A6,TF	7
Molecular Transport	Transport of cation	0.000313	ANXA6,ATP2B1,CNNM2,RHBG,SLC22A4,SLC25A20,SLC30A8,SLC38A7,TF	9
Lipid Metabolism, Molecular Transport, Small Molecule Biochemistry	Transport of fatty acid	0.000316	ABCC2,ACSL4,CD36,FABP2	4
Inflammatory Response	Inflammation of body cavity	0.000321	ABCA1,ABCC2,ANXA1,CD36,CEBPA,CTSS,CYP11A1,ENO1,ENTPD1,FBXO32,HSP90B1,MTTP,SLC22A4,SPNS2,TF	15
Nucleic Acid Metabolism, Small Molecule Biochemistry	Synthesis of purine nucleotide	0.000364	ADSSL1,AK3,ENTPD1,FBP1,NT5C2,SGMS1	6
Gastrointestinal Disease, Inflammatory Disease	Crohn disease	0.000364	ANXA1,BCAS3,CYP11A1,ENTPD1,HSPA1L,SLC22A4,TF	7
Cancer, Gastrointestinal Disease, Organismal Injury and Abnormalities, Respiratory Disease	CD274 positive hypopharyngeal squamous cell carcinoma	0.000394	HSP90AA1,HSP90B1	2
Cancer, Organismal Injury and Abnormalities, Respiratory Disease	CD274 positive laryngeal squamous cell carcinoma	0.000394	HSP90AA1,HSP90B1	2
Cancer, Gastrointestinal Disease, Organismal Injury and Abnormalities, Respiratory Disease	CD274 positive oropharyngeal squamous cell carcinoma	0.000394	HSP90AA1,HSP90B1	2
Cancer	Calcium oscillation of tumor cell lines	0.000394	ENTPD1,HSP90AA1	2
Cancer, Endocrine System Disorders, Organismal Injury and Abnormalities, Respiratory Disease	Extensive stage metastatic small cell lung cancer	0.000394	HSP90AA1,HSP90B1	2
Respiratory Disease	Malignant pleural effusion	0.000394	HSP90AA1,HSP90B1	2
Cancer, Organismal Injury and Abnormalities, Respiratory Disease	Sarcomatoid malignant pleural mesothelioma	0.000394	HSP90AA1,HSP90B1	2
Cancer, Endocrine System Disorders, Organismal Injury and Abnormalities	Stage I adrenal cortex carcinoma	0.000394	HSP90AA1,HSP90B1	2
Cancer, Endocrine System Disorders, Organismal Injury and Abnormalities	Stage II adrenal cortex carcinoma	0.000394	HSP90AA1,HSP90B1	2
Cancer, Organismal Injury and Abnormalities, Respiratory Disease	Stage III ALK fusion negative EGFR mutation negative non-small cell lung carcinoma	0.000394	HSP90AA1,HSP90B1	2
Cancer, Endocrine System Disorders, Organismal Injury and Abnormalities	Stage III adrenal cortex carcinoma	0.000394	HSP90AA1,HSP90B1	2
Cancer, Organismal Injury and Abnormalities, Respiratory Disease	Stage IIIA lung adenocarcinoma	0.000394	HSP90AA1,HSP90B1	2
Cancer, Endocrine System Disorders, Organismal Injury and Abnormalities	Stage IV adrenal cortex carcinoma	0.000394	HSP90AA1,HSP90B1	2
Lipid Metabolism, Molecular Transport, Small Molecule Biochemistry	Transport of triacylglycerol	0.000394	CD36,MTTP	2
Respiratory Disease	Pleural effusion	0.000406	HSP90AA1,HSP90B1,IVNS1ABP	3
Lipid Metabolism, Molecular Transport, Small Molecule Biochemistry	Concentration of sphingomyelin	0.000444	BHMT,MTTP,SGMS1	3
Carbohydrate Metabolism	Quantity of carbohydrate	0.000449	ABCA1,BHMT,CD36,CEBPA,FABP2,GATM,MVP,PPP1R3C,SGMS1,SLC30A8,SLC5A2	11
Carbohydrate Metabolism	Clearance of carbohydrate	0.000484	ABCA1,CD36,PTPRF	3
Nervous System Development and Function, Neurological Disease	Abnormal regeneration by peripheral nervous system	0.000524	CD36,PTPRF	2
Cancer, Gastrointestinal Disease, Organismal Injury and Abnormalities	Adenocarcinoma of the thoracic esophagus	0.000524	HSP90AA1,HSP90B1	2
Cancer, Organismal Injury and Abnormalities, Respiratory Disease	EGFR exon 19 deletion positive EGFR T790M mutation negative lung adenocarcinoma	0.000524	HSP90AA1,HSP90B1	2
Cancer, Organismal Injury and Abnormalities, Respiratory Disease	EGFR exon 19 deletion positive EGFR T790M mutation negative non-squamous non-small cell lung carcinoma	0.000524	HSP90AA1,HSP90B1	2
Cancer, Organismal Injury and Abnormalities, Respiratory Disease	EGFR exon 21 mutation-positive lung adenocarcinoma	0.000524	HSP90AA1,HSP90B1	2
Cancer, Endocrine System Disorders, Organismal Injury and Abnormalities, Respiratory Disease	Extensive stage extensive stage small cell lung cancer	0.000524	HSP90AA1,HSP90B1	2
Cancer, Gastrointestinal Disease, Organismal Injury and Abnormalities	Locoregional gastric cancer	0.000524	HSP90AA1,HSP90B1	2
Cancer, Organismal Injury and Abnormalities	Recurrent CD274 negative head and neck squamous cell carcinoma	0.000524	HSP90AA1,HSP90B1	2
Cancer, Organismal Injury and Abnormalities	Recurrent CD274 positive head and neck squamous cell carcinoma	0.000524	HSP90AA1,HSP90B1	2
Cancer, Neurological Disease, Organismal Injury and Abnormalities	Recurrent intracranial ependymoma	0.000524	HSP90AA1,HSP90B1	2
Cancer, Gastrointestinal Disease, Organismal Injury and Abnormalities	Stage IB gastric adenocarcinoma	0.000524	HSP90AA1,HSP90B1	2
Cancer, Gastrointestinal Disease, Organismal Injury and Abnormalities	Stage IB gastroesophageal junction adenocarcinoma	0.000524	HSP90AA1,HSP90B1	2
Cancer, Organismal Injury and Abnormalities, Respiratory Disease	Stage IIIB EGFR exon 19 deletion positive lung adenocarcinoma	0.000524	HSP90AA1,HSP90B1	2
Cancer, Organismal Injury and Abnormalities, Respiratory Disease	Stage IIIB EGFR exon 21 L858R activating mutation positive lung adenocarcinoma	0.000524	HSP90AA1,HSP90B1	2
Cancer, Organismal Injury and Abnormalities, Respiratory Disease	Stage IIIB locally advanced lung adenocarcinoma	0.000524	HSP90AA1,HSP90B1	2
Cancer, Gastrointestinal Disease, Organismal Injury and Abnormalities	Stage IIIC gastric adenocarcinoma	0.000524	HSP90AA1,HSP90B1	2
Cancer, Gastrointestinal Disease, Organismal Injury and Abnormalities	Stage IIIC gastroesophageal junction adenocarcinoma	0.000524	HSP90AA1,HSP90B1	2
Cancer, Organismal Injury and Abnormalities, Respiratory Disease	Stage IV EGFR exon 19 deletion positive lung adenocarcinoma	0.000524	HSP90AA1,HSP90B1	2
Cancer, Organismal Injury and Abnormalities, Respiratory Disease	Stage IV EGFR exon 21 L858R activating mutation positive lung adenocarcinoma	0.000524	HSP90AA1,HSP90B1	2
Cancer, Organismal Injury and Abnormalities, Respiratory Disease	Stage IV mixed cell non-small cell lung carcinoma	0.000524	HSP90AA1,HSP90B1	2
Cancer, Gastrointestinal Disease, Organismal Injury and Abnormalities	TNM stage T1N1 gastric adenocarcinoma	0.000524	HSP90AA1,HSP90B1	2
Cancer, Gastrointestinal Disease, Organismal Injury and Abnormalities	TNM stage T1N1 gastroesophageal junction adenocarcinoma	0.000524	HSP90AA1,HSP90B1	2
Cancer, Gastrointestinal Disease, Organismal Injury and Abnormalities	TNM stage T3-4 gastric adenocarcinoma	0.000524	HSP90AA1,HSP90B1	2
Carbohydrate Metabolism, Drug Metabolism, Molecular Transport, Small Molecule Biochemistry	Transport of doxorubicin	0.000524	ABCC2,MVP	2
Lipid Metabolism, Molecular Transport, Small Molecule Biochemistry	Excretion of lipid	0.000526	ABCA1,ABCC2,MTTP	3
Cancer, Organismal Injury and Abnormalities, Reproductive System Disease	Nonmetastatic breast carcinoma	0.000526	HSP90AA1,HSP90B1,TF	3
Cancer, Hematological Disease, Immunological Disease, Organismal Injury and Abnormalities	Non-M3 acute myeloid leukemia	0.00054	ANXA1,CEBPA,PTGES3L,RXRG,SLC7A8	5
Carbohydrate Metabolism, Molecular Transport	Transport of carbohydrate	0.000557	ABCA1,ABCC2,MVP,NT5C2,PPP1R3C,SLC5A2	6
Cancer, Organismal Injury and Abnormalities, Reproductive System Disease	Non-metastatic hormone receptor positive breast cancer	0.000571	HSP90AA1,HSP90B1,TF	3
Energy Production, Molecular Transport, Nucleic Acid Metabolism, Small Molecule Biochemistry	Concentration of ATP	0.000608	CD36,ENO1,ENTPD1,GAPDHS,HNF4A	5
Lipid Metabolism, Small Molecule Biochemistry	Esterification of cholesterol	0.000618	ABCA1,CD36,MTTP	3
Cancer, Gastrointestinal Disease, Hepatic System Disease, Organismal Injury and Abnormalities	Liver carcinoma	0.000622	ABCA1,ABCC2,ACSM3,ANXA1,ANXA2,BAHD1,BCAS3,BHMT,CD36,CNNM2,CTNND2,CTSC,CYP11A1,DENND2D,EDRF1,FBP1,GAPDHS,H2AFY,HNF4A,HSP90AA1,HSP90B1,HSPA1L,IVNS1ABP,KIAA1468,KIFAP3,MLF1,MOSPD2,MVP,PCK2,PCSK5,PNPLA7,POLM,PPP1R3C,PTPRF,RBM47,RXRG,SESN3,SLC30A8,SLC5A2,SLC7A8,TEP1,TF,TM6SF2	43
Cancer, Organismal Injury and Abnormalities, Reproductive System Disease	Cervical cancer	0.000629	ANXA1,ANXA2,CTSC,CTSS,ENO1,H2AFY,HSP90AA1,HSP90B1,HSPA1L	9
Lipid Metabolism, Molecular Transport, Small Molecule Biochemistry	Absorption of cholesterol	0.000667	ABCA1,CD36,MTTP	3
Lipid Metabolism, Molecular Transport, Small Molecule Biochemistry	Concentration of cholesterol ester	0.000667	ABCA1,CD36,MTTP	3
Cancer, Organismal Injury and Abnormalities, Reproductive System Disease	Unilateral breast carcinoma	0.000667	HSP90AA1,HSP90B1,TF	3
Carbohydrate Metabolism	Excretion of carbohydrate	0.000672	ABCC2,SLC5A2	2
Cancer, Endocrine System Disorders, Gastrointestinal Disease, Organismal Injury and Abnormalities	Locally advanced BRCA1 mutation positive pancreatic adenocarcinoma	0.000672	HSP90AA1,HSP90B1	2
Cancer, Endocrine System Disorders, Gastrointestinal Disease, Organismal Injury and Abnormalities	Locally advanced BRCA2 mutation positive pancreatic adenocarcinoma	0.000672	HSP90AA1,HSP90B1	2
Cancer, Gastrointestinal Disease, Organismal Injury and Abnormalities	Locally advanced HER2 non-overexpressing MET positive gastric carcinoma	0.000672	HSP90AA1,HSP90B1	2
Cancer, Gastrointestinal Disease, Organismal Injury and Abnormalities	Locally advanced HER2 non-overexpressing MET positive gastroesophageal carcinoma	0.000672	HSP90AA1,HSP90B1	2
Cancer, Gastrointestinal Disease, Hepatic System Disease, Organismal Injury and Abnormalities	Locally advanced biliary tract cancer	0.000672	HSP90AA1,HSP90B1	2
Cancer, Endocrine System Disorders, Gastrointestinal Disease, Organismal Injury and Abnormalities	Metastatic BRCA1 mutation positive pancreatic adenocarcinoma	0.000672	HSP90AA1,HSP90B1	2
Cancer, Endocrine System Disorders, Gastrointestinal Disease, Organismal Injury and Abnormalities	Metastatic BRCA2 mutation positive pancreatic adenocarcinoma	0.000672	HSP90AA1,HSP90B1	2
Cancer, Endocrine System Disorders, Gastrointestinal Disease, Organismal Injury and Abnormalities	Metastatic PALB2 mutation positive pancreatic adenocarcinoma	0.000672	HSP90AA1,HSP90B1	2
Cancer, Gastrointestinal Disease, Organismal Injury and Abnormalities, Respiratory Disease	Nonmetastatic hypopharyngeal squamous cell carcinoma	0.000672	HSP90AA1,HSP90B1	2
Cancer, Organismal Injury and Abnormalities, Respiratory Disease	Nonmetastatic laryngeal squamous cell carcinoma	0.000672	HSP90AA1,HSP90B1	2
Cancer, Gastrointestinal Disease, Organismal Injury and Abnormalities, Respiratory Disease	Nonmetastatic oropharyngeal squamous-cell carcinoma	0.000672	HSP90AA1,HSP90B1	2
Cancer, Gastrointestinal Disease, Organismal Injury and Abnormalities	Nonmetastatic squamous cell carcinoma of the oral cavity	0.000672	HSP90AA1,HSP90B1	2
Cancer, Organismal Injury and Abnormalities, Respiratory Disease	Stage IIIA inoperable non-small cell lung cancer	0.000672	HSP90AA1,HSP90B1	2
Cancer, Organismal Injury and Abnormalities, Respiratory Disease	Stage IIIA locally advanced non-small cell lung cancer	0.000672	HSP90AA1,HSP90B1	2
Cancer, Endocrine System Disorders, Gastrointestinal Disease, Organismal Injury and Abnormalities	Unresectable BRCA1 mutation positive pancreatic adenocarcinoma	0.000672	HSP90AA1,HSP90B1	2
Cancer, Endocrine System Disorders, Gastrointestinal Disease, Organismal Injury and Abnormalities	Unresectable BRCA2 mutation positive pancreatic adenocarcinoma	0.000672	HSP90AA1,HSP90B1	2
Cancer, Organismal Injury and Abnormalities, Respiratory Disease	Unresectable malignant pleural mesothelioma	0.000672	HSP90AA1,HSP90B1	2
Cancer, Gastrointestinal Disease, Hepatic System Disease, Organismal Injury and Abnormalities	Liver cancer	0.000726	ABCA1,ABCC2,ACSM3,ANXA1,ANXA2,BAHD1,BCAS3,BHMT,CD36,CNNM2,CTNND2,CTSC,CYP11A1,DENND2D,EDRF1,ENTPD1,FBP1,GAPDHS,H2AFY,HNF4A,HSP90AA1,HSP90B1,HSPA1L,IVNS1ABP,KIAA1468,KIFAP3,MLF1,MOSPD2,MVP,PCK2,PCSK5,PNPLA7,POLM,PPP1R3C,PTPRF,RBM47,RXRG,SESN3,SLC30A8,SLC5A2,SLC7A8,TEP1,TF,TM6SF2	44
Metabolic Disease	Disorder of lipid metabolism	0.000737	ABCA1,CD36,CTSS,MTTP,RXRG,SLC22A4,SLC25A20	7
Protein Synthesis	Polymerization of protein	0.000745	A2M,AK3,ANXA2,ANXA6,ENO1,ENTPD1,FBP1,HSP90AA1,RXRG	9
Cancer, Organismal Injury and Abnormalities, Respiratory Disease	Stage II non-small cell lung cancer	0.000773	ANXA2,HSP90AA1,HSP90B1	3
Post-Translational Modification, Protein Synthesis, Protein Trafficking	Tetramerization of protein	0.000785	A2M,ANXA2,ENO1,FBP1,RXRG	5
Cancer, Organismal Injury and Abnormalities	Genitourinary carcinoma	0.000823	A2M,ABCA1,ABCC2,ACSL4,ACSM3,ADSSL1,AK3,ANXA1,ANXA2,ANXA6,ATP2B1,BAHD1,BCAS3,CD36,CEBPA,CLCN7,CTNND2,CTSC,CTSS,CYP11A1,EDRF1,ENTPD1,GATA6,GATM,HNF4A,HSP90AA1,HSP90B1,HSPA1L,HSPA9,IVNS1ABP,KIAA1468,MOSPD2,MPP1,MVP,NIPSNAP1,NT5C2,OSBPL10,PARP4,PCK2,PCSK5,PLA2G12B,PNPLA7,POLM,PTPRF,RBM47,SESN3,SGMS1,SLC13A4,SLC30A8,SLC43A2,SLC43A3,SLC7A8,SPNS2,TEP1,TM6SF2,TNFAIP2	56
Cancer, Endocrine System Disorders, Organismal Injury and Abnormalities	Adrenal cortex carcinoma	0.00083	GATA6,HSP90AA1,HSP90B1	3
Cellular Movement, Hematological Disease, Immunological Disease, Inflammatory Disease, Inflammatory Response, Organismal Injury and Abnormalities, Respiratory Disease	Allergic pulmonary eosinophilia	0.00083	CTSS,ENO1,SPNS2	3
Cancer, Organismal Injury and Abnormalities, Reproductive System Disease	Hormone receptor negative breast carcinoma	0.00083	HSP90AA1,HSP90B1,TF	3
Gastrointestinal Disease, Inflammatory Disease, Inflammatory Response, Organismal Injury and Abnormalities	Inflammation of mucosa	0.00083	ANXA1,HSP90AA1,HSP90B1	3
Cellular Development, Connective Tissue Development and Function	Adipogenesis of fibroblasts	0.000838	CEBPA,RASD1	2
Cancer, Organismal Injury and Abnormalities, Renal and Urological Disease	Advanced transitional cell carcinoma of the renal pelvis	0.000838	HSP90AA1,HSP90B1	2
Cancer, Organismal Injury and Abnormalities, Renal and Urological Disease	Advanced ureteral transitional cell carcinoma	0.000838	HSP90AA1,HSP90B1	2
Cancer, Organismal Injury and Abnormalities, Renal and Urological Disease	Advanced urethral urothelial carcinoma	0.000838	HSP90AA1,HSP90B1	2
Endocrine System Disorders, Organismal Injury and Abnormalities, Reproductive System Disease	Atresia of ovarian follicle	0.000838	GATA6,TF	2
Cancer, Endocrine System Disorders, Gastrointestinal Disease, Organismal Injury and Abnormalities	Borderline resectable BRCA1 mutation positive pancreatic adenocarcinoma	0.000838	HSP90AA1,HSP90B1	2
Cancer, Endocrine System Disorders, Gastrointestinal Disease, Organismal Injury and Abnormalities	Borderline resectable BRCA2 mutation positive pancreatic adenocarcinoma	0.000838	HSP90AA1,HSP90B1	2
Lipid Metabolism, Small Molecule Biochemistry	Homeostasis of phospholipid	0.000838	ABCA1,HNF4A	2
Cancer, Gastrointestinal Disease, Hepatic System Disease, Organismal Injury and Abnormalities	Klatskin's tumor	0.000838	HSP90AA1,HSP90B1	2
Cancer, Organismal Injury and Abnormalities, Respiratory Disease	Locally advanced EGFR expressing squamous cell lung cancer	0.000838	HSP90AA1,HSP90B1	2
Cancer, Organismal Injury and Abnormalities, Renal and Urological Disease	Mixed cell bladder carcinoma	0.000838	HSP90AA1,HSP90B1	2
Cancer, Organismal Injury and Abnormalities, Renal and Urological Disease	Mixed cell renal pelvis carcinoma	0.000838	HSP90AA1,HSP90B1	2
Cancer, Organismal Injury and Abnormalities, Renal and Urological Disease	Mixed cell ureter carcinoma	0.000838	HSP90AA1,HSP90B1	2
Cancer, Organismal Injury and Abnormalities, Renal and Urological Disease	Mixed cell urethral carcinoma	0.000838	HSP90AA1,HSP90B1	2
Cancer, Organismal Injury and Abnormalities	Peritoneal carcinomatosis	0.000838	HSP90AA1,HSP90B1	2
Cancer, Organismal Injury and Abnormalities, Renal and Urological Disease	Recurrent urethral carcinoma	0.000838	HSP90AA1,HSP90B1	2
Metabolic Disease, Neurological Disease, Organismal Injury and Abnormalities, Psychological Disorders	Susceptibility to Alzheimer disease	0.000838	A2M,TF	2
Cancer, Organismal Injury and Abnormalities, Respiratory Disease	Unresectable lung adenocarcinoma	0.000838	HSP90AA1,HSP90B1	2
Protein Synthesis	Quantity of protein lipid complex in blood	0.000849	ABCA1,BHMT,CD36,CTSS	4
Metabolic Disease	Glucose metabolism disorder	0.000853	A2M,ABCA1,ACSL4,ANXA1,ANXA2,CA13,CD36,CEBPA,CTSS,FABP2,FBP1,GATA6,HNF4A,HSPA1L,PPP1R3C,SGMS1,SLC30A8,SLC5A2,TF	19
Carbohydrate Metabolism	Uptake of monosaccharide	0.000874	A2M,CD36,CEBPA,FBP1,PPP1R3C,PTPRF,SLC5A2	7
Connective Tissue Development and Function, Tissue Morphology	Mass of adipose tissue	0.000876	ABCA1,BHMT,FABP2,PCK2,RXRG,SGMS1	6
Cancer, Hematological Disease, Organismal Injury and Abnormalities	High risk malignant hematological system tumor	0.000882	ANXA1,HSP90AA1,HSP90B1,RXRG	4
Cancer, Organismal Injury and Abnormalities, Reproductive System Disease	Non metastatic HER2 negative breast cancer	0.000889	HSP90AA1,HSP90B1,TF	3
Gastrointestinal Disease, Inflammatory Disease	Inflammatory Bowel Disease	0.000894	ANXA1,BCAS3,CYP11A1,ENTPD1,HSP90B1,HSPA1L,SLC22A4,TF	8
Nucleic Acid Metabolism, Small Molecule Biochemistry	Metabolism of nucleoside triphosphate	0.000898	AK3,ENTPD1,FBP1,NT5C2,SGMS1	5
Lipid Metabolism, Molecular Transport, Small Molecule Biochemistry	Abnormal quantity of lipid	0.000922	ABCA1,BHMT,CD36,CYP11A1,FABP2	5
Cardiovascular Disease, Organismal Injury and Abnormalities	Chronic heart failure	0.000951	CA13,SLC5A2,TF	3
Cancer, Gastrointestinal Disease, Organismal Injury and Abnormalities	HER2 non-overexpressing gastric adenocarcinoma	0.00102	HSP90AA1,HSP90B1	2
Cancer, Gastrointestinal Disease, Organismal Injury and Abnormalities	HER2 positive distal esophageal adenocarcinoma	0.00102	HSP90AA1,HSP90B1	2
Cancer, Gastrointestinal Disease, Organismal Injury and Abnormalities	HER2 positive distal esophageal carcinoma	0.00102	HSP90AA1,HSP90B1	2
Cancer, Hematological Disease, Immunological Disease, Organismal Injury and Abnormalities	High risk CD20 positive diffuse large B-cell non-Hodgkin lymphoma	0.00102	HSP90AA1,HSP90B1	2
Lipid Metabolism, Small Molecule Biochemistry	Incorporation of triacylglycerol	0.00102	ACSL4,CD36	2
Cancer, Organismal Injury and Abnormalities, Renal and Urological Disease	Locally advanced urothelial cancer	0.00102	HSP90AA1,HSP90B1	2
Cancer, Organismal Injury and Abnormalities, Respiratory Disease	Recurrent ALK translocation negative CD274 positive non-small cell lung cancer	0.00102	HSP90AA1,HSP90B1	2
Cancer, Organismal Injury and Abnormalities, Respiratory Disease	Recurrent EGFR mutation negative CD274 positive non-small cell lung cancer	0.00102	HSP90AA1,HSP90B1	2
Cancer, Organismal Injury and Abnormalities, Respiratory Disease	Recurrent advanced non-small cell lung cancer	0.00102	HSP90AA1,HSP90B1	2
Cancer, Gastrointestinal Disease, Organismal Injury and Abnormalities	Stage II-IV adenocarcinoma of the lower esophagus	0.00102	HSP90AA1,HSP90B1	2
Cell Cycle, Embryonic Development	Interphase of embryonic cell lines	0.00103	ANXA2,CEBPA,CSTB,GATA6	4
Free Radical Scavenging	Generation of reactive oxygen species	0.00103	ABCA1,CD36,CSTB,ENTPD1,H2AFY,TF	6
Protein Synthesis	Quantity of protein in blood	0.00104	ABCA1,BHMT,CD36,CTSC,CTSS,CYP11A1,FABP2,GATM,PPP1R3C,SGMS1	10
Lipid Metabolism, Molecular Transport, Small Molecule Biochemistry	Accumulation of fatty acid	0.00108	ABCA1,CD36,MTTP	3
Lipid Metabolism, Small Molecule Biochemistry	Translocation of lipid	0.00108	ABCA1,ABCC2,CD36	3
Inflammatory Response	Inflammation of absolute anatomical region	0.00114	ABCA1,ABCC2,ANXA1,CA13,CD36,CEBPA,CTSS,CYP11A1,ENO1,ENTPD1,FBXO32,HSP90B1,MTTP,SLC22A4,SPNS2,TF	16
Cancer, Hematological Disease, Immunological Disease, Organismal Injury and Abnormalities	Mature B-cell lymphoma	0.00117	ANXA1,ANXA2,ANXA6,CD36,CEBPA,HSP90AA1,HSP90B1,PCSK5,PTPRF,RXRG	10
Cancer, Hematological Disease, Immunological Disease, Organismal Injury and Abnormalities	Acute myeloid leukemia	0.0012	ABCA1,ACSL4,ACSM3,ANXA1,BCAS3,CD36,CEBPA,CTNND2,DHX32,MLF1,PARP4,PCSK5,PTGES3L,RXRG,SLC7A8,TEP1,TF	17
Cell-To-Cell Signaling and Interaction, Connective Tissue Development and Function, Skeletal and Muscular System Development and Function	Activation of myofibroblasts	0.00122	HNF4A,MTTP	2
Cell Cycle	Arrest in interphase of hepatoma cell lines	0.00122	ANXA2,CEBPA	2
Cancer, Organismal Injury and Abnormalities, Renal and Urological Disease	CD274 negative urothelial carcinoma	0.00122	HSP90AA1,HSP90B1	2
Cancer, Organismal Injury and Abnormalities, Renal and Urological Disease	CD274 positive urothelial carcinoma	0.00122	HSP90AA1,HSP90B1	2
Cellular Assembly and Organization	Fusion of liposome	0.00122	ANXA1,ANXA2	2
Lipid Metabolism, Small Molecule Biochemistry	Incorporation of palmitic acid	0.00122	CD36,FABP2	2
Cancer, Organismal Injury and Abnormalities, Respiratory Disease	Metastatic squamous cell carcinoma of the larynx	0.00122	HSP90AA1,HSP90B1	2
Endocrine System Disorders, Gastrointestinal Disease, Metabolic Disease, Organismal Injury and Abnormalities	Nutritionally induced type 2 diabetes	0.00122	ABCA1,ANXA2	2
Cancer, Organismal Injury and Abnormalities, Renal and Urological Disease	Recurrent urinary bladder carcinoma	0.00122	HSP90AA1,HSP90B1	2
Cancer, Organismal Injury and Abnormalities, Respiratory Disease	Stage IV recurrent squamous cell lung cancer	0.00122	HSP90AA1,HSP90B1	2
Lipid Metabolism, Molecular Transport, Small Molecule Biochemistry	Transport of palmitic acid	0.00122	CD36,FABP2	2
Hematological Disease	Blood protein disorder	0.00125	A2M,ANXA2,ANXA6,CD36,CEBPA,CTSC,HSP90AA1,HSP90B1,PTPRF,TF	10
Carbohydrate Metabolism, Molecular Transport, Small Molecule Biochemistry	Uptake of D-glucose	0.00125	A2M,CD36,FBP1,PPP1R3C,PTPRF,SLC5A2	6
Cardiovascular Disease, Hematological Disease, Hereditary Disorder, Metabolic Disease, Organismal Injury and Abnormalities	Primary genetic hyperlipidemia	0.0013	ABCA1,MTTP,RXRG	3
Cell Death and Survival	Apoptosis	0.00136	A2M,ABCA1,ACSL4,ANXA1,ANXA2,ANXA6,ARL6IP5,CD36,CEBPA,CSTB,CTSS,CYP11A1,ENO1,ENTPD1,FBXO32,GATA6,HNF4A,HSP90AA1,HSP90B1,HSPA9,IVNS1ABP,KIFAP3,MVP,PCK2,PTPRF,RASD1,SERPINH1,SGMS1,TF,TNFAIP2	30
Carbohydrate Metabolism, Energy Production, Small Molecule Biochemistry	Oxidation of D-glucose	0.00138	BHMT,CD36,NT5C2	3
Cancer, Hematological Disease, Hereditary Disorder, Immunological Disease, Organismal Injury and Abnormalities	Autosomal dominant acute myeloid leukemia	0.00144	CEBPA,MLF1	2
Lipid Metabolism, Molecular Transport, Small Molecule Biochemistry	Excretion of bile acid	0.00144	ABCC2,MTTP	2
Carbohydrate Metabolism	Homeostasis of glycogen	0.00144	CEBPA,PPP1R3C	2
Developmental Disorder, Embryonic Development, Organismal Development, Tissue Morphology	Lack of chorion	0.00144	HNF4A,HSP90B1	2
Cancer, Organismal Injury and Abnormalities, Renal and Urological Disease	Locally advanced bladder cancer	0.00144	HSP90AA1,HSP90B1	2
DNA Replication, Recombination, and Repair, Nucleic Acid Metabolism, Small Molecule Biochemistry	Metabolism of adenosine	0.00144	ENTPD1,NT5C2	2
Cancer, Organismal Injury and Abnormalities, Respiratory Disease	Metastatic EGFR A763 Y764insFQEA mutation positive adenocarcinoma of lung	0.00144	HSP90AA1,HSP90B1	2
Cancer, Organismal Injury and Abnormalities, Respiratory Disease	Metastatic EGFR L861Q mutation positive lung adenocarcinoma	0.00144	HSP90AA1,HSP90B1	2
Cancer, Organismal Injury and Abnormalities, Respiratory Disease	Metastatic EGFR L861Q mutation positive non-small cell lung cancer	0.00144	HSP90AA1,HSP90B1	2
Cancer, Organismal Injury and Abnormalities, Respiratory Disease	Metastatic EGFR exon 19 insertion positive adenocarcinoma of lung	0.00144	HSP90AA1,HSP90B1	2
Cancer, Organismal Injury and Abnormalities, Respiratory Disease	Metastatic EGFR exon 19 insertion positive non-small cell lung cancer	0.00144	HSP90AA1,HSP90B1	2
Cancer, Gastrointestinal Disease, Hepatic System Disease, Organismal Injury and Abnormalities	Metastatic extrahepatic cholangiocarcinoma	0.00144	HSP90AA1,HSP90B1	2
Cancer, Gastrointestinal Disease, Hepatic System Disease, Organismal Injury and Abnormalities	Metastatic liver cholangiocarcinoma	0.00144	HSP90AA1,HSP90B1	2
Cancer, Organismal Injury and Abnormalities, Tumor Morphology	Metastatic progressive EGFR G719X mutation positive large cell carcinoma	0.00144	HSP90AA1,HSP90B1	2
Cancer, Organismal Injury and Abnormalities, Respiratory Disease, Tumor Morphology	Metastatic progressive EGFR G719X mutation positive lung adenocarcinoma	0.00144	HSP90AA1,HSP90B1	2
Cancer, Organismal Injury and Abnormalities, Respiratory Disease, Tumor Morphology	Metastatic progressive EGFR G719X mutation positive non-small cell lung cancer	0.00144	HSP90AA1,HSP90B1	2
Cancer, Organismal Injury and Abnormalities, Tumor Morphology	Metastatic progressive EGFR L858R mutation positive large cell carcinoma	0.00144	HSP90AA1,HSP90B1	2
Cancer, Organismal Injury and Abnormalities, Tumor Morphology	Metastatic progressive EGFR S768I mutation positive large cell carcinoma	0.00144	HSP90AA1,HSP90B1	2
Cancer, Organismal Injury and Abnormalities, Respiratory Disease, Tumor Morphology	Metastatic progressive EGFR S768I mutation positive lung adenocarcinoma	0.00144	HSP90AA1,HSP90B1	2
Cancer, Organismal Injury and Abnormalities, Respiratory Disease, Tumor Morphology	Metastatic progressive EGFR S768I mutation positive non-small cell lung cancer	0.00144	HSP90AA1,HSP90B1	2
Cancer, Organismal Injury and Abnormalities, Tumor Morphology	Metastatic progressive EGFR exon 19 deletion positive large cell carcinoma	0.00144	HSP90AA1,HSP90B1	2
Cancer, Organismal Injury and Abnormalities, Respiratory Disease, Tumor Morphology	Metastatic progressive EGFR exon 19 deletion positive lung adenocarcinoma	0.00144	HSP90AA1,HSP90B1	2
Cancer, Organismal Injury and Abnormalities, Respiratory Disease, Tumor Morphology	Metastatic progressive EGFR exon 19 deletion positive non-small cell lung cancer	0.00144	HSP90AA1,HSP90B1	2
Cancer, Organismal Injury and Abnormalities, Respiratory Disease, Tumor Morphology	Metastatic progressive EGFR exon 21 L858R activating mutation positive lung adenocarcinoma	0.00144	HSP90AA1,HSP90B1	2
Cancer, Organismal Injury and Abnormalities, Respiratory Disease, Tumor Morphology	Progressive EGFR L861Q mutation positive lung adenocarcinoma	0.00144	HSP90AA1,HSP90B1	2
Cancer, Organismal Injury and Abnormalities, Respiratory Disease, Tumor Morphology	Progressive EGFR L861Q mutation positive non-small cell lung cancer	0.00144	HSP90AA1,HSP90B1	2
Cancer, Hematological Disease, Immunological Disease, Organismal Injury and Abnormalities	Recurrent CD20 positive diffuse large B-cell non-Hodgkin lymphoma	0.00144	HSP90AA1,HSP90B1	2
Cancer, Hematological Disease, Immunological Disease, Organismal Injury and Abnormalities	Refractory CD20 positive diffuse large B-cell non-Hodgkin lymphoma	0.00144	HSP90AA1,HSP90B1	2
Cancer, Gastrointestinal Disease, Hepatic System Disease, Organismal Injury and Abnormalities	Unresectable extrahepatic cholangiocarcinoma	0.00144	HSP90AA1,HSP90B1	2
Cancer, Gastrointestinal Disease, Hepatic System Disease, Organismal Injury and Abnormalities	Unresectable liver cholangiocarcinoma	0.00144	HSP90AA1,HSP90B1	2
Cardiovascular Disease, Hematological Disease, Metabolic Disease	Hyperlipoproteinemia	0.00146	ABCA1,CTSS,MTTP,RXRG	4
Cancer, Hematological Disease, Immunological Disease, Organismal Injury and Abnormalities	Acute leukemia	0.0015	ABCA1,ACSL4,ACSM3,ANXA1,BCAS3,CD36,CEBPA,CTNND2,DHX32,MLF1,NT5C2,PARP4,PCSK5,PTGES3L,RXRG,SLC7A8,TEP1,TF	18
Cellular Function and Maintenance	Cellular homeostasis	0.00157	A2M,ABCA1,ABCC2,ANXA1,ANXA2,ANXA6,CD36,CEBPA,ENTPD1,GATM,H2AFY,HNF4A,HSP90AA1,HSP90B1,POLM,PPP1R3C,SERPINH1,SESN3,SLC30A8,SPNS2,TF	21
Lipid Metabolism, Molecular Transport, Small Molecule Biochemistry	Quantity of lactosylceramide	0.00168	MTTP,SGMS1	2
Cancer, Organismal Injury and Abnormalities, Reproductive System Disease	Recurrent prostatic carcinoma	0.00168	HSP90AA1,HSP90B1	2
Cell Signaling, Vitamin and Mineral Metabolism	Removal of Ca2+	0.00168	ATP2B1,CD36	2
Cancer, Organismal Injury and Abnormalities, Respiratory Disease	Stage IV ALK translocation negative CD274 positive non-small cell lung cancer	0.00168	HSP90AA1,HSP90B1	2
Molecular Transport	Transport of sulfate	0.00168	ABCC2,SLC13A4	2
Molecular Transport, Protein Trafficking	Secretion of protein	0.00169	ANXA1,ANXA2,CD36,MTTP,SGMS1	5
Cancer, Hematological Disease, Organismal Injury and Abnormalities	Childhood malignant hematological system tumor	0.00177	ANXA1,HSP90AA1,HSP90B1,RXRG	4
Lipid Metabolism, Small Molecule Biochemistry, Vitamin and Mineral Metabolism	Metabolism of cholesterol	0.00177	ABCA1,CEBPA,CYP11A1,ENO1	4
Lipid Metabolism, Small Molecule Biochemistry	Metabolism of membrane lipid derivative	0.0018	ABCA1,ANXA1,CEBPA,CYP11A1,ENO1,GATA6,SGMS1,SPNS2	8
Amino Acid Metabolism, Molecular Transport, Small Molecule Biochemistry	Transport of L-amino acid	0.00182	ARL6IP5,SLC43A2,SLC7A8	3
Cancer, Developmental Disorder, Endocrine System Disorders, Organismal Injury and Abnormalities, Reproductive System Disease	Sex cord stromal tumor	0.00192	GATA6,HSP90AA1,HSP90B1	3
Endocrine System Disorders, Gastrointestinal Disease, Metabolic Disease, Organismal Injury and Abnormalities	Childhood diabetes mellitus	0.00193	GATA6,SLC5A2	2
Cancer, Gastrointestinal Disease, Organismal Injury and Abnormalities	Invasive pancreatobiliary tumor	0.00193	HSP90AA1,HSP90B1	2
Cancer, Gastrointestinal Disease, Hepatic System Disease, Organismal Injury and Abnormalities	Metastatic gallbladder neoplasm	0.00193	HSP90AA1,HSP90B1	2
Cancer, Organismal Injury and Abnormalities, Respiratory Disease, Tumor Morphology	Metastatic progressive EGFR G719X mutation positive squamous cell lung carcinoma	0.00193	HSP90AA1,HSP90B1	2
Cancer, Organismal Injury and Abnormalities, Respiratory Disease, Tumor Morphology	Metastatic progressive EGFR L858R mutation positive squamous cell lung carcinoma	0.00193	HSP90AA1,HSP90B1	2
Cancer, Organismal Injury and Abnormalities, Respiratory Disease, Tumor Morphology	Metastatic progressive EGFR S768I mutation positive squamous cell lung carcinoma	0.00193	HSP90AA1,HSP90B1	2
Cancer, Organismal Injury and Abnormalities, Respiratory Disease, Tumor Morphology	Metastatic progressive EGFR exon 19 deletion positive squamous cell lung carcinoma	0.00193	HSP90AA1,HSP90B1	2
Cancer, Hematological Disease, Immunological Disease, Neurological Disease, Organismal Injury and Abnormalities, Tumor Morphology	Progressive primary central nervous system lymphoma	0.00193	HSP90AA1,HSP90B1	2
Cancer, Hematological Disease, Immunological Disease, Neurological Disease, Organismal Injury and Abnormalities	Recurrent primary central nervous system lymphoma	0.00193	HSP90AA1,HSP90B1	2
Dermatological Diseases and Conditions, Organismal Injury and Abnormalities	Severe psoriasis	0.00193	ANXA1,RXRG	2
Nucleic Acid Metabolism, Small Molecule Biochemistry	Synthesis of nucleoside diphosphates	0.00193	AK3,NT5C2	2
Nucleic Acid Metabolism, Small Molecule Biochemistry	Synthesis of ribonucleoside monophosphate	0.00193	ADSSL1,NT5C2	2
Cancer, Gastrointestinal Disease, Hepatic System Disease, Organismal Injury and Abnormalities	Unresectable gallbladder cancer	0.00193	HSP90AA1,HSP90B1	2
Neurological Disease	Progressive motor neuropathy	0.00193	ANXA1,ANXA2,ARL6IP5,CD36,CEBPA,CTSS,GATM,MLF1,SLC7A6,TF	10
Lipid Metabolism, Molecular Transport, Small Molecule Biochemistry	Uptake of lipid	0.00193	A2M,ABCA1,CD36,H2AFY,MTTP	5
Cancer, Gastrointestinal Disease, Hepatic System Disease, Organismal Injury and Abnormalities	Cholangiocarcinoma	0.00194	ANXA1,ANXA2,HSP90AA1,HSP90B1	4
Cancer, Dermatological Diseases and Conditions, Organismal Injury and Abnormalities	Skin cancer	0.00196	A2M,ABCC2,ACSL4,ACSM3,ADSSL1,ANXA1,ANXA2,ATP2B1,BAHD1,BCAS3,CAMSAP2,CEBPA,CLCN7,CNNM2,CTNND2,CYP11A1,DENND2D,EDRF1,EEPD1,ENTPD1,FABP2,FBP1,GID8,GNGT2,HKDC1,HNF4A,HSP90AA1,HSP90B1,HSPA1L,IVNS1ABP,KATNAL1,KIAA1468,KIFAP3,MLF1,MTTP,MVP,NT5C2,NUDT4,OSBPL10,PARP4,PCSK5,PNPLA7,POLM,PTPRF,RBM47,RHBG,RXRG,SGMS1,SLC13A4,SLC22A4,SLC30A8,SLC43A2,TEP1,TF,TM6SF2,TNFAIP2	56
Cellular Function and Maintenance, Hematological System Development and Function, Tissue Development	Function of blood platelets	0.00202	ABCA1,CD36,ENTPD1	3
Connective Tissue Development and Function	Adipogenesis	0.00206	A2M,CD36,CEBPA,MTTP,RASD1	5
Cellular Movement, Hematological System Development and Function, Immune Cell Trafficking, Inflammatory Response	Cell movement of monocytes	0.00206	ABCA1,ANXA1,ANXA2,CTSS,MOSPD2	5
Cancer, Hematological Disease, Immunological Disease, Organismal Injury and Abnormalities	Plasma cell dyscrasia	0.00208	ANXA2,ANXA6,CD36,CEBPA,CTSC,HSP90AA1,HSP90B1,PTPRF,TF	9
Lipid Metabolism, Molecular Transport, Small Molecule Biochemistry	Efflux of cholesterol	0.00212	ABCA1,CD36,CTSS,ENTPD1	4
Dermatological Diseases and Conditions, Organismal Injury and Abnormalities	Psoriasis	0.00212	A2M,ANXA1,ANXA2,CD36,CSTB,CTSS,H2AFY,PPP1R3C,RXRG,TF	10
Lipid Metabolism, Molecular Transport, Small Molecule Biochemistry	Accumulation of lipid	0.00217	ABCA1,BHMT,CD36,CEBPA,CYP11A1,MTTP,SGMS1	7
Developmental Disorder, Endocrine System Disorders, Organismal Injury and Abnormalities	Congenital anomaly of adrenal gland	0.0022	ANXA1,CYP11A1	2
Carbohydrate Metabolism, Small Molecule Biochemistry	Incorporation of D-glucose	0.0022	NT5C2,PPP1R3C	2
Cancer, Hematological Disease, Immunological Disease, Organismal Injury and Abnormalities	Low risk multiple myeloma	0.0022	HSP90AA1,HSP90B1	2
Lipid Metabolism, Molecular Transport, Small Molecule Biochemistry	Secretion of phospholipid	0.0022	ABCA1,ABCC2	2
Nucleic Acid Metabolism, Small Molecule Biochemistry	Synthesis of nucleoside 5'-phosphate	0.0022	ADSSL1,NT5C2	2
Nucleic Acid Metabolism, Small Molecule Biochemistry	Biosynthesis of nucleoside triphosphate	0.00225	ENTPD1,FBP1,NT5C2,SGMS1	4
Cancer, Endocrine System Disorders, Gastrointestinal Disease, Organismal Injury and Abnormalities	Pancreatic endocrine tumor	0.00225	A2M,CAMSAP2,CTSS,HKDC1,HSP90AA1,PARP4,PCSK5,TEP1	8
Cancer, Organismal Injury and Abnormalities, Reproductive System Disease	Basal-like breast carcinoma	0.00234	HSP90AA1,HSP90B1,RBM47	3
Cancer, Organismal Injury and Abnormalities, Respiratory Disease	Stage III non-small cell lung cancer	0.00234	ANXA2,HSP90AA1,HSP90B1	3
Endocrine System Disorders, Gastrointestinal Disease, Metabolic Disease, Organismal Injury and Abnormalities, Renal and Urological Disease	Diabetic nephropathy	0.00234	ABCA1,CA13,CD36,FBP1,SLC5A2	5
Cancer, Organismal Injury and Abnormalities, Tissue Morphology	Quantity of tumor	0.00244	ANXA2,ARL6IP5,CEBPA,IVNS1ABP,PARP4	5
Cellular Development, Cellular Growth and Proliferation, Hematological System Development and Function, Hematopoiesis, Tissue Development	Differentiation of myeloid progenitor cells	0.00245	CEBPA,HSPA9,MLF1	3
Cancer, Organismal Injury and Abnormalities	CTNNB1 negative solid tumor	0.00248	HSP90AA1,HSP90B1	2
Cardiovascular Disease, Metabolic Disease, Neurological Disease, Organismal Injury and Abnormalities, Psychological Disorders	Cerebral amyloid angiopathy	0.00248	ABCA1,CD36	2
Cellular Assembly and Organization	Formation of membrane processes	0.00248	CTNND2,PTPRF	2
Hematological Disease, Metabolic Disease	Hypolipoproteinemia	0.00248	ABCA1,MTTP	2
Lipid Metabolism, Small Molecule Biochemistry	Incorporation of phospholipid	0.00248	ACSL4,SGMS1	2
Cancer, Neurological Disease, Organismal Injury and Abnormalities	MYC amplification negative MYCN amplification negative medulloblastoma	0.00248	HSP90AA1,HSP90B1	2
Cancer, Organismal Injury and Abnormalities, Renal and Urological Disease	Muscle invasive bladder cancer	0.00248	HSP90AA1,HSP90B1	2
Cancer, Organismal Injury and Abnormalities, Respiratory Disease	Stage IB lung adenocarcinoma	0.00248	HSP90AA1,HSP90B1	2
Cancer, Gastrointestinal Disease, Organismal Injury and Abnormalities	Stage II locally advanced esophageal squamous cell carcinoma	0.00248	HSP90AA1,HSP90B1	2
Cancer, Gastrointestinal Disease, Organismal Injury and Abnormalities	Stage II squamous cell carcinoma of middle third of esophagus	0.00248	HSP90AA1,HSP90B1	2
Cancer, Gastrointestinal Disease, Organismal Injury and Abnormalities	Stage II stage II esophageal squamous cell carcinoma	0.00248	HSP90AA1,HSP90B1	2
Cancer, Gastrointestinal Disease, Organismal Injury and Abnormalities	Stage III locally advanced esophageal squamous cell carcinoma	0.00248	HSP90AA1,HSP90B1	2
Cancer, Gastrointestinal Disease, Organismal Injury and Abnormalities	Stage III squamous cell carcinoma of middle third of esophagus	0.00248	HSP90AA1,HSP90B1	2
Cancer, Gastrointestinal Disease, Organismal Injury and Abnormalities	Stage III stage III esophageal squamous cell carcinoma	0.00248	HSP90AA1,HSP90B1	2
Cancer, Organismal Injury and Abnormalities, Respiratory Disease	Stage III unresectable lung squamous cell carcinoma	0.00248	HSP90AA1,HSP90B1	2
Cancer, Organismal Injury and Abnormalities, Respiratory Disease	Stage IIIA lung squamous cell carcinoma	0.00248	HSP90AA1,HSP90B1	2
Cancer, Organismal Injury and Abnormalities, Respiratory Disease	Stage IIIB advanced lung squamous cell carcinoma	0.00248	HSP90AA1,HSP90B1	2
Lipid Metabolism, Small Molecule Biochemistry	Storage of cholesterol	0.00248	ABCA1,CD36	2
Cancer, Gastrointestinal Disease, Organismal Injury and Abnormalities, Respiratory Disease	TNM stage T1-4N2-3M0 nasopharyngeal carcinoma	0.00248	HSP90AA1,HSP90B1	2
Cancer, Gastrointestinal Disease, Organismal Injury and Abnormalities, Respiratory Disease	TNM stage T3-4 non-keratinizing nasopharyngeal carcinoma	0.00248	HSP90AA1,HSP90B1	2
Cancer, Gastrointestinal Disease, Organismal Injury and Abnormalities	TNM stage T4aN0M0 squamous cell carcinoma of middle third of esophagus	0.00248	HSP90AA1,HSP90B1	2
Cancer, Organismal Injury and Abnormalities, Respiratory Disease	Unresectable non-small cell lung adenosquamous carcinoma	0.00248	HSP90AA1,HSP90B1	2
Cancer, Organismal Injury and Abnormalities, Respiratory Disease	Unresectable, advanced non-small cell lung cancer	0.00248	HSP90AA1,HSP90B1	2
Cancer, Organismal Injury and Abnormalities	HER2 positive carcinoma	0.00264	BAHD1,HSP90AA1,HSP90B1,MLF1,TF	5
Cellular Growth and Proliferation, Embryonic Development	Pluripotency of embryonic cell lines	0.00269	CEBPA,GATA6,HNF4A	3
Nucleic Acid Metabolism	Metabolism of nucleic acid component or derivative	0.00269	ABCA1,ADSSL1,AK3,ENTPD1,FBP1,HNF4A,NT5C2,NUDT4,SGMS1	9
Cancer, Gastrointestinal Disease, Organismal Injury and Abnormalities	Gastrointestinal tract cancer	0.00271	A2M,ABCA1,ABCC2,ACSL4,ADSSL1,AK3,ANXA1,ANXA2,ANXA6,ATP2B1,BAHD1,BCAS3,BHMT,CAMSAP2,CD36,CEBPA,CLCN7,CNNM2,CSTB,CTNND2,CTSC,CYP11A1,DENND2D,DENND6B,DHX32,EDRF1,EEPD1,ENO1,FBP1,FBXO32,GATA6,GID8,H2AFY,HKDC1,HNF4A,HSP90AA1,HSP90B1,HSPA1L,HSPA9,IVNS1ABP,KATNAL1,KIAA1468,KIFAP3,MLF1,MOSPD2,MVP,NT5C2,PARP4,PCSK5,PNPLA7,POLM,PPP1R3C,PTGES3L,PTPRF,RASD1,RBM47,RHBG,RNASET2,RXRG,SERPINH1,SESN3,SLC13A4,SLC2…	73
Cancer, Gastrointestinal Disease, Organismal Injury and Abnormalities	Gastrointestinal tumor	0.00272	A2M,ABCA1,ABCC2,ACSL4,ADSSL1,AK3,ANXA1,ANXA2,ANXA6,ATP2B1,BAHD1,BCAS3,BHMT,CAMSAP2,CD36,CEBPA,CLCN7,CNNM2,CSTB,CTNND2,CTSC,CYP11A1,DENND2D,DENND6B,DHX32,EDRF1,EEPD1,ENO1,FBP1,FBXO32,GATA6,GID8,H2AFY,HKDC1,HNF4A,HSP90AA1,HSP90B1,HSPA1L,HSPA9,IVNS1ABP,KATNAL1,KIAA1468,KIFAP3,MLF1,MOSPD2,MVP,NIPSNAP1,NT5C2,PARP4,PCSK5,PNPLA7,POLM,PPP1R3C,PTGES3L,PTPRF,RASD1,RBM47,RHBG,RNASET2,RXRG,SERPINH1,SESN3,SLC…	74
Cellular Development, Digestive System Development and Function, Hepatic System Development and Function, Tissue Development	Differentiation of hepatocytes	0.00278	CEBPA,HNF4A	2
Cancer, Organismal Injury and Abnormalities, Respiratory Disease	EGFR exon 18 mutation positive EGFR T790M mutation negative non-small-cell lung cancer	0.00278	HSP90AA1,HSP90B1	2
Cancer, Organismal Injury and Abnormalities, Respiratory Disease	EGFR exon 19 mutation positive EGFR T790M mutation negative non-small-cell lung cancer	0.00278	HSP90AA1,HSP90B1	2
Cancer, Organismal Injury and Abnormalities, Respiratory Disease	EGFR exon 19 mutation positive EGFR resistance mutation negative nonsquamous non-small cell lung cancer	0.00278	HSP90AA1,HSP90B1	2
Cancer, Organismal Injury and Abnormalities, Respiratory Disease	EGFR exon 21 mutation positive EGFR T790M mutation negative non-small-cell lung cancer	0.00278	HSP90AA1,HSP90B1	2
Carbohydrate Metabolism, Molecular Transport	Efflux of carbohydrate	0.00278	ABCA1,MVP	2
Cancer, Organismal Injury and Abnormalities, Reproductive System Disease	FIGO stage III endometrial clear cell carcinoma	0.00278	HSP90AA1,HSP90B1	2
Cancer, Organismal Injury and Abnormalities, Reproductive System Disease	FIGO stage III endometrial undifferentiated carcinoma	0.00278	HSP90AA1,HSP90B1	2
Cancer, Organismal Injury and Abnormalities, Reproductive System Disease	FIGO stage III uterine papillary serous carcinoma	0.00278	HSP90AA1,HSP90B1	2
Developmental Disorder, Tissue Morphology	Lack of amnion	0.00278	HNF4A,HSP90B1	2
Cancer, Organismal Injury and Abnormalities, Reproductive System Disease	Metastatic endometrial carcinosarcoma	0.00278	HSP90AA1,HSP90B1	2
Cancer, Organismal Injury and Abnormalities, Reproductive System Disease	Recurrent endometrial carcinosarcoma	0.00278	HSP90AA1,HSP90B1	2
Cancer, Endocrine System Disorders, Organismal Injury and Abnormalities, Reproductive System Disease	Recurrent testicular nonseminomatous germ cell tumor	0.00278	HSP90AA1,HSP90B1	2
Cancer, Organismal Injury and Abnormalities, Reproductive System Disease	Stage I endometrial clear cell carcinoma	0.00278	HSP90AA1,HSP90B1	2
Cancer, Organismal Injury and Abnormalities, Reproductive System Disease	Stage I endometrial serous carcinoma	0.00278	HSP90AA1,HSP90B1	2
Cancer, Organismal Injury and Abnormalities, Reproductive System Disease	Stage IB1 cervical adenosquamous carcinoma	0.00278	HSP90AA1,HSP90B1	2

## Sheet: Function I2 24 vs I1 24
© 2000-2018 QIAGEN. All rights reserved.
Categories	Diseases or Functions Annotation	p-Value	Molecules	# Molecules
Organismal Survival	Organismal death	8,89E-56	ABCA1,ACE,ACTA1,ACTA2,ACTC1,ACVR1,ACVR1B,ADAM22,ADAMTS1,ADGRV1,ADORA2A,AGL,AGR2,AGRN,AIFM1,ALAS2,ALDH1A2,ALDH1A3,ALDOA,ALG2,ALOX5,ALX4,AMPH,ANGPTL4,ANK3,ANKH,ANO1,Anp32e,ANXA1,ANXA2,AP1M1,AP2M1,APAF1,APOA1,AQP1,ARHGDIA,ASCL1,ATF6B,ATF7,ATOH1,ATP1A1,ATP1A2,ATP1A3,ATP1B1,ATP1B2,ATP2A1,ATP2B1,ATP5MF,ATP6AP1,B3GNT5,BACE2,BAHCC1,BIRC2,BLOC1S2,BMI1,BMP2,BMP6,BMP7,BRSK1,BRSK2,C1GALT1C1,C7orf25,CA9,CALR,…	541
Organismal Survival	Morbidity or mortality	1,26E-54	ABCA1,ACE,ACTA1,ACTA2,ACTC1,ACVR1,ACVR1B,ADAM22,ADAMTS1,ADGRV1,ADORA2A,AGL,AGR2,AGRN,AIFM1,ALAS2,ALDH1A2,ALDH1A3,ALDOA,ALG2,ALOX5,ALX4,AMPH,ANGPTL4,ANK3,ANKH,ANO1,Anp32e,ANXA1,ANXA2,AP1M1,AP2M1,APAF1,APOA1,AQP1,ARHGDIA,ASCL1,ATF6B,ATF7,ATOH1,ATP1A1,ATP1A2,ATP1A3,ATP1B1,ATP1B2,ATP2A1,ATP2B1,ATP5MF,ATP6AP1,B3GNT5,BACE2,BAHCC1,BIRC2,BLOC1S2,BMI1,BMP2,BMP6,BMP7,BRSK1,BRSK2,C1GALT1C1,C7orf25,CA9,CALR,…	543
Cancer, Organismal Injury and Abnormalities	Solid tumor	1,29E-54	A1CF,A2M,AARS,ABCA1,ABCC2,ABCC5,ABCD3,ABTB2,ACAP1,ACAT1,ACBD3,ACE,ACER1,ACP5,ACSL4,ACSL5,ACTA1,ACTA2,ACTC1,ACTN1,ACVR1,ACVR1B,ACY3,ADAM22,ADAMTS1,ADAMTS10,ADAMTS18,ADD2,ADGRV1,ADIPOR1,ADIPOR2,ADORA2A,ADPRHL2,ADRB3,ADSSL1,AFAP1L2,AGL,AGO1,AGR2,AGRN,AGTPBP1,AGXT2,AHCY,AHNAK,AIFM1,AK1,AK3,AKR1A1,AKR1B1,ALAD,ALAS2,ALCAM,ALDH1A2,ALDH1A3,ALDH2,ALDH6A1,ALDH7A1,ALDH9A1,ALDOA,ALDOB,ALDOC,ALG2,ALOX5,ALX4,A…	1605
Cancer, Organismal Injury and Abnormalities	Nonhematologic malignant neoplasm	4,08E-54	A1CF,A2M,AARS,ABCA1,ABCC2,ABCC5,ABCD3,ABTB2,ACAP1,ACAT1,ACBD3,ACE,ACER1,ACP5,ACSL4,ACSL5,ACTA1,ACTA2,ACTC1,ACTN1,ACVR1,ACVR1B,ACY3,ADAM22,ADAMTS1,ADAMTS10,ADAMTS18,ADD2,ADGRV1,ADIPOR1,ADIPOR2,ADORA2A,ADPRHL2,ADRB3,ADSSL1,AFAP1L2,AGL,AGO1,AGR2,AGRN,AGTPBP1,AGXT2,AHCY,AHNAK,AIFM1,AK1,AK3,AKR1A1,AKR1B1,ALAD,ALAS2,ALCAM,ALDH1A2,ALDH1A3,ALDH2,ALDH6A1,ALDH7A1,ALDH9A1,ALDOA,ALDOB,ALDOC,ALOX5,ALX4,AMER2,…	1558
Cancer, Organismal Injury and Abnormalities	Malignant solid tumor	8,85E-54	A1CF,A2M,AARS,ABCA1,ABCC2,ABCC5,ABCD3,ABTB2,ACAP1,ACAT1,ACBD3,ACE,ACER1,ACP5,ACSL4,ACSL5,ACTA1,ACTA2,ACTC1,ACTN1,ACVR1,ACVR1B,ACY3,ADAM22,ADAMTS1,ADAMTS10,ADAMTS18,ADD2,ADGRV1,ADIPOR1,ADIPOR2,ADORA2A,ADPRHL2,ADRB3,ADSSL1,AFAP1L2,AGL,AGO1,AGR2,AGRN,AGTPBP1,AGXT2,AHCY,AHNAK,AIFM1,AK1,AK3,AKR1A1,AKR1B1,ALAD,ALAS2,ALCAM,ALDH1A2,ALDH1A3,ALDH2,ALDH6A1,ALDH7A1,ALDH9A1,ALDOA,ALDOB,ALDOC,ALOX5,ALX4,AMER2,…	1583
Cancer, Organismal Injury and Abnormalities	Cancer	1,53E-53	A1CF,A2M,AARS,ABCA1,ABCC2,ABCC5,ABCD3,ABTB2,ACAP1,ACAT1,ACBD3,ACE,ACER1,ACP5,ACSL4,ACSL5,ACTA1,ACTA2,ACTC1,ACTN1,ACVR1,ACVR1B,ACY3,ADAM22,ADAMTS1,ADAMTS10,ADAMTS18,ADD2,ADGRV1,ADIPOR1,ADIPOR2,ADORA2A,ADPRHL2,ADRB3,ADSSL1,AFAP1L2,AGL,AGO1,AGR2,AGRN,AGTPBP1,AGXT2,AHCY,AHNAK,AIFM1,AK1,AK3,AKR1A1,AKR1B1,ALAD,ALAS2,ALCAM,ALDH1A2,ALDH1A3,ALDH2,ALDH6A1,ALDH7A1,ALDH9A1,ALDOA,ALDOB,ALDOC,ALOX5,ALX4,AMER2,…	1590
Cancer, Organismal Injury and Abnormalities	Non-hematological solid tumor	1,73E-53	A1CF,A2M,AARS,ABCA1,ABCC2,ABCC5,ABCD3,ABTB2,ACAP1,ACAT1,ACBD3,ACE,ACER1,ACP5,ACSL4,ACSL5,ACTA1,ACTA2,ACTC1,ACTN1,ACVR1,ACVR1B,ACY3,ADAM22,ADAMTS1,ADAMTS10,ADAMTS18,ADD2,ADGRV1,ADIPOR1,ADIPOR2,ADORA2A,ADPRHL2,ADRB3,ADSSL1,AFAP1L2,AGL,AGO1,AGR2,AGRN,AGTPBP1,AGXT2,AHCY,AHNAK,AIFM1,AK1,AK3,AKR1A1,AKR1B1,ALAD,ALAS2,ALCAM,ALDH1A2,ALDH1A3,ALDH2,ALDH6A1,ALDH7A1,ALDH9A1,ALDOA,ALDOB,ALDOC,ALOX5,ALX4,AMER2,…	1563
Cancer, Organismal Injury and Abnormalities	Extracranial solid tumor	1,48E-52	A1CF,A2M,AARS,ABCA1,ABCC2,ABCC5,ABCD3,ABTB2,ACAP1,ACAT1,ACBD3,ACE,ACER1,ACP5,ACSL4,ACSL5,ACTA1,ACTA2,ACTC1,ACTN1,ACVR1,ACVR1B,ACY3,ADAM22,ADAMTS1,ADAMTS10,ADAMTS18,ADD2,ADIPOR1,ADIPOR2,ADORA2A,ADPRHL2,ADRB3,ADSSL1,AFAP1L2,AGL,AGO1,AGR2,AGRN,AGTPBP1,AGXT2,AHCY,AHNAK,AIFM1,AK1,AK3,AKR1A1,AKR1B1,ALAD,ALAS2,ALCAM,ALDH1A2,ALDH1A3,ALDH2,ALDH6A1,ALDH7A1,ALDH9A1,ALDOA,ALDOB,ALDOC,ALG2,ALOX5,ALX4,AMER2,AM…	1590
Embryonic Development, Organismal Development	Development of body axis	2,50E-49	ACVR1,ADAMTS18,ADGRV1,ADORA2A,AGTPBP1,ALDH1A2,ALDH1A3,ALG2,ALX4,ANGPTL4,ANK3,AP1S2,APAF1,AQP1,ASCL1,ATOH1,ATP1B1,ATP1B2,BCAR3,BHLHE22,BMP2,BMP5,BMP6,BMP7,BNC1,BTG2,CDH5,CDK5R1,CELSR1,CHL1,CHRD,CLDN5,COL10A1,COL11A1,COL2A1,COL5A1,COL5A2,COL8A2,CRELD1,CRYAB,CRYBA4,CSF1R,CSNK1D,CSTB,CTHRC1,CTNNA2,CTNNBIP1,CTNND1,CXCL14,CXCR4,CYP26A1,CYP26B1,DCN,DDR1,DHRS3,DLX1,DLX2,DLX5,DLX6,DSC1,DSP,EBF1,EBF2,EBF3,…	301
Cancer, Organismal Injury and Abnormalities	Tumorigenesis of tissue	1,16E-46	A1CF,A2M,AARS,ABCA1,ABCC2,ABCC5,ABCD3,ABTB2,ACAP1,ACAT1,ACBD3,ACE,ACP5,ACSL4,ACTA1,ACTA2,ACTC1,ACTN1,ACVR1,ACVR1B,ACY3,ADAM22,ADAMTS1,ADAMTS10,ADAMTS18,ADD2,ADIPOR1,ADIPOR2,ADORA2A,ADPRHL2,ADRB3,ADSSL1,AFAP1L2,AGL,AGO1,AGR2,AGRN,AGTPBP1,AGXT2,AHCY,AHNAK,AIFM1,AK1,AK3,AKR1A1,AKR1B1,ALAD,ALAS2,ALCAM,ALDH1A2,ALDH1A3,ALDH2,ALDH6A1,ALDH7A1,ALDH9A1,ALDOA,ALDOB,ALDOC,ALOX5,ALX4,AMER2,AMPD3,AMPH,ANGPTL2,…	1514
Embryonic Development, Organismal Development	Development of head	7,03E-46	ACVR1,ADAMTS18,ADGRV1,ADORA2A,AGTPBP1,ALDH1A2,ALDH1A3,ALG2,ALX4,ANGPTL4,ANK3,AP1S2,APAF1,AQP1,ASCL1,ATOH1,ATP1B1,ATP1B2,BCAR3,BHLHE22,BMP2,BMP5,BMP6,BMP7,BNC1,BTG2,CDH5,CDK5R1,CELSR1,CHL1,CHRD,CLDN5,COL10A1,COL11A1,COL2A1,COL5A1,COL5A2,COL8A2,CRELD1,CRYAB,CRYBA4,CSF1R,CSTB,CTHRC1,CTNNA2,CTNNBIP1,CTNND1,CXCL14,CXCR4,CYP26A1,CYP26B1,DCN,DDR1,DHRS3,DLX1,DLX2,DLX5,DLX6,DSC1,DSP,EBF1,EBF2,EBF3,EDN1,ED…	281
Cancer, Organismal Injury and Abnormalities	Carcinoma	1,47E-45	A1CF,A2M,AARS,ABCA1,ABCC2,ABCC5,ABCD3,ABTB2,ACAP1,ACAT1,ACBD3,ACE,ACP5,ACSL4,ACTA1,ACTA2,ACTC1,ACTN1,ACVR1,ACVR1B,ACY3,ADAM22,ADAMTS1,ADAMTS10,ADAMTS18,ADD2,ADIPOR1,ADIPOR2,ADORA2A,ADPRHL2,ADRB3,ADSSL1,AFAP1L2,AGL,AGO1,AGR2,AGRN,AGTPBP1,AGXT2,AHCY,AHNAK,AIFM1,AK1,AK3,AKR1A1,AKR1B1,ALAD,ALAS2,ALCAM,ALDH1A2,ALDH1A3,ALDH2,ALDH6A1,ALDH7A1,ALDH9A1,ALDOA,ALDOB,ALDOC,ALOX5,ALX4,AMER2,AMPD3,AMPH,ANGPTL2,…	1502
Cancer, Organismal Injury and Abnormalities	Non-melanoma solid tumor	2,49E-45	A1CF,A2M,AARS,ABCA1,ABCC2,ABCC5,ABCD3,ABTB2,ACAP1,ACAT1,ACBD3,ACE,ACP5,ACSL4,ACTA1,ACTA2,ACTC1,ACTN1,ACVR1,ACVR1B,ACY3,ADAM22,ADAMTS1,ADAMTS10,ADAMTS18,ADD2,ADIPOR1,ADIPOR2,ADORA2A,ADPRHL2,ADRB3,ADSSL1,AFAP1L2,AGL,AGO1,AGR2,AGRN,AGTPBP1,AGXT2,AHCY,AHNAK,AIFM1,AK1,AK3,AKR1A1,AKR1B1,ALAD,ALAS2,ALCAM,ALDH1A2,ALDH1A3,ALDH2,ALDH6A1,ALDH7A1,ALDH9A1,ALDOA,ALDOB,ALDOC,ALOX5,ALX4,AMER2,AMPD3,AMPH,ANGPTL2,…	1519
Cancer, Organismal Injury and Abnormalities	Epithelial neoplasm	2,76E-45	A1CF,A2M,AARS,ABCA1,ABCC2,ABCC5,ABCD3,ABTB2,ACAP1,ACAT1,ACBD3,ACE,ACP5,ACSL4,ACTA1,ACTA2,ACTC1,ACTN1,ACVR1,ACVR1B,ACY3,ADAM22,ADAMTS1,ADAMTS10,ADAMTS18,ADD2,ADIPOR1,ADIPOR2,ADORA2A,ADPRHL2,ADRB3,ADSSL1,AFAP1L2,AGL,AGO1,AGR2,AGRN,AGTPBP1,AGXT2,AHCY,AHNAK,AIFM1,AK1,AK3,AKR1A1,AKR1B1,ALAD,ALAS2,ALCAM,ALDH1A2,ALDH1A3,ALDH2,ALDH6A1,ALDH7A1,ALDH9A1,ALDOA,ALDOB,ALDOC,ALOX5,ALX4,AMER2,AMPD3,AMPH,ANGPTL2,…	1505
Cancer, Gastrointestinal Disease, Organismal Injury and Abnormalities	Digestive organ tumor	3,02E-41	A1CF,A2M,AARS,ABCA1,ABCC2,ABCC5,ABCD3,ABTB2,ACAP1,ACAT1,ACBD3,ACE,ACER1,ACP5,ACSL4,ACSL5,ACTA1,ACTA2,ACTC1,ACTN1,ACVR1,ACVR1B,ACY3,ADAM22,ADAMTS1,ADAMTS10,ADAMTS18,ADD2,ADIPOR1,ADIPOR2,ADORA2A,ADPRHL2,ADRB3,ADSSL1,AFAP1L2,AGL,AGR2,AGRN,AGTPBP1,AGXT2,AHCY,AHNAK,AIFM1,AK1,AK3,AKR1A1,AKR1B1,ALAD,ALAS2,ALCAM,ALDH1A2,ALDH1A3,ALDH2,ALDH6A1,ALDH7A1,ALDH9A1,ALDOA,ALDOB,ALG2,ALOX5,ALX4,AMER2,AMPD3,AMPH,AN…	1481
Cancer, Organismal Injury and Abnormalities	Abdominal neoplasm	3,16E-41	A1CF,A2M,AARS,ABCA1,ABCC2,ABCC5,ABCD3,ABTB2,ACAP1,ACAT1,ACBD3,ACE,ACER1,ACP5,ACSL4,ACSL5,ACTA1,ACTA2,ACTC1,ACTN1,ACVR1,ACVR1B,ACY3,ADAM22,ADAMTS1,ADAMTS10,ADAMTS18,ADD2,ADIPOR1,ADIPOR2,ADORA2A,ADPRHL2,ADRB3,ADSSL1,AFAP1L2,AGL,AGR2,AGRN,AGTPBP1,AGXT2,AHCY,AHNAK,AIFM1,AK1,AK3,AKR1A1,AKR1B1,ALAD,ALAS2,ALCAM,ALDH1A2,ALDH1A3,ALDH2,ALDH6A1,ALDH7A1,ALDH9A1,ALDOA,ALDOB,ALG2,ALOX5,ALX4,AMER2,AMPD3,AMPH,AN…	1520
Cancer, Organismal Injury and Abnormalities	Adenocarcinoma	4,11E-41	A1CF,A2M,AARS,ABCA1,ABCC2,ABCC5,ABCD3,ABTB2,ACAP1,ACAT1,ACBD3,ACE,ACP5,ACSL4,ACTA1,ACTA2,ACTC1,ACTN1,ACVR1,ACVR1B,ACY3,ADAM22,ADAMTS1,ADAMTS10,ADAMTS18,ADD2,ADIPOR1,ADIPOR2,ADORA2A,ADPRHL2,ADRB3,ADSSL1,AFAP1L2,AGL,AGO1,AGR2,AGRN,AGTPBP1,AGXT2,AHCY,AHNAK,AIFM1,AK3,AKR1A1,AKR1B1,ALAD,ALAS2,ALCAM,ALDH1A2,ALDH1A3,ALDH2,ALDH6A1,ALDH7A1,ALDH9A1,ALDOA,ALDOB,ALDOC,ALOX5,ALX4,AMER2,AMPD3,AMPH,ANGPTL2,ANGP…	1400
Cancer, Organismal Injury and Abnormalities	Abdominal carcinoma	1,67E-38	A1CF,A2M,AARS,ABCA1,ABCC2,ABCC5,ABCD3,ABTB2,ACAP1,ACAT1,ACBD3,ACE,ACP5,ACSL4,ACTA1,ACTA2,ACTC1,ACTN1,ACVR1,ACVR1B,ACY3,ADAM22,ADAMTS1,ADAMTS10,ADAMTS18,ADD2,ADIPOR1,ADIPOR2,ADORA2A,ADPRHL2,ADRB3,ADSSL1,AFAP1L2,AGL,AGR2,AGRN,AGTPBP1,AGXT2,AHCY,AHNAK,AIFM1,AK3,AKR1A1,AKR1B1,ALAD,ALAS2,ALCAM,ALDH1A2,ALDH1A3,ALDH2,ALDH6A1,ALDH7A1,ALDH9A1,ALDOA,ALDOB,ALOX5,ALX4,AMER2,AMPD3,AMPH,ANGPTL2,ANGPTL4,ANK3,AN…	1434
Organismal Development	Morphology of head	3,27E-38	ACVR1B,ADGRV1,ADORA2A,AIFM1,ALDH1A2,ALDH1A3,ALX4,ANK3,ANKH,ANXA1,APAF1,AQP1,ASCL1,ATOH1,ATP1A2,ATP1B2,BCAR3,BHLHE22,BLOC1S2,BMP7,BNC1,BRSK1,BRSK2,BTG2,CD81,CDH1,CDK5R1,CHL1,CHMP2B,CHRD,CLCN7,COL2A1,COL5A2,COL8A2,COL9A1,CRELD1,CSF1R,CSTB,CTGF,CTNNA2,CTNNBIP1,CTNND1,CTSB,CTSF,CTSV,CXCR4,CYP26A1,CYP26B1,DCN,DDR1,DHRS3,DLX1,DLX2,DLX5,DMRT2,DMRTA2,DPYSL3,DSC1,EBF1,EBF2,EDN1,EDNRA,EFNA2,EFNB2,EGR1,EGR2…	264
Cell Death and Survival	Cell death	5,85E-38	A2M,AARS,ABCA1,ABCC5,ACAT1,ACE,ACSL4,ACTC1,ACVR1B,ADAMTS1,ADD2,ADGRV1,ADIPOR1,ADIPOR2,ADORA2A,AFAP1L2,AGO1,AGR2,AGRN,AGTPBP1,AIFM1,AK1,AKR1B1,ALCAM,ALDH1A2,ALDH1A3,ALDH2,ALDH3B1,ALDOA,ALDOC,ALOX5,ALX4,AMPD3,ANGPTL4,ANK3,ANXA1,ANXA11,ANXA2,ANXA4,ANXA6,AP2B1,AP2M1,APAF1,APOA1,AQP1,ARG2,ARHGAP18,ARHGDIA,ARHGEF2,ARL6IP1,ARL6IP5,AS3MT,ASCL1,ASNS,ATF7,ATOH1,ATP1A1,ATP1A2,ATP2A1,ATP2B1,ATP5F1A,ATP6AP1,B…	630
Cancer, Gastrointestinal Disease, Organismal Injury and Abnormalities	Gastrointestinal tumor	8,45E-38	A2M,AARS,ABCA1,ABCC2,ABCC5,ABCD3,ABTB2,ACAP1,ACAT1,ACBD3,ACE,ACP5,ACSL4,ACSL5,ACTA1,ACTA2,ACTC1,ACTN1,ACVR1,ACVR1B,ADAM22,ADAMTS1,ADAMTS10,ADAMTS18,ADD2,ADIPOR1,ADIPOR2,ADORA2A,ADPRHL2,ADSSL1,AFAP1L2,AGL,AGR2,AGRN,AGTPBP1,AGXT2,AHCY,AHNAK,AIFM1,AK3,AKR1A1,AKR1B1,ALAD,ALAS2,ALCAM,ALDH1A2,ALDH1A3,ALDH2,ALDH6A1,ALDH9A1,ALDOA,ALDOB,ALOX5,ALX4,AMER2,AMPD3,AMPH,ANGPTL2,ANGPTL4,ANK3,ANKRD9,ANO1,ANO8,ANO…	1317
Cancer, Organismal Injury and Abnormalities	Abdominal adenocarcinoma	9,09E-38	A1CF,A2M,AARS,ABCA1,ABCC2,ABCC5,ABCD3,ABTB2,ACAP1,ACAT1,ACBD3,ACE,ACP5,ACSL4,ACTA1,ACTA2,ACTC1,ACTN1,ACVR1,ACVR1B,ACY3,ADAM22,ADAMTS1,ADAMTS10,ADAMTS18,ADD2,ADIPOR1,ADIPOR2,ADORA2A,ADPRHL2,ADRB3,ADSSL1,AFAP1L2,AGL,AGR2,AGRN,AGTPBP1,AGXT2,AHCY,AHNAK,AIFM1,AK3,AKR1A1,AKR1B1,ALAD,ALAS2,ALCAM,ALDH1A2,ALDH1A3,ALDH2,ALDH6A1,ALDH7A1,ALDH9A1,ALDOA,ALDOB,ALOX5,ALX4,AMER2,AMPD3,AMPH,ANGPTL2,ANGPTL4,ANK3,AN…	1371
Cancer, Organismal Injury and Abnormalities	Abdominal cancer	1,31E-37	A1CF,A2M,AARS,ABCA1,ABCC2,ABCC5,ABCD3,ABTB2,ACAP1,ACAT1,ACBD3,ACE,ACP5,ACSL4,ACSL5,ACTA1,ACTA2,ACTC1,ACTN1,ACVR1,ACVR1B,ACY3,ADAM22,ADAMTS1,ADAMTS10,ADAMTS18,ADD2,ADIPOR1,ADIPOR2,ADORA2A,ADPRHL2,ADRB3,ADSSL1,AFAP1L2,AGL,AGR2,AGRN,AGTPBP1,AGXT2,AHCY,AHNAK,AIFM1,AK3,AKR1A1,AKR1B1,ALAD,ALAS2,ALCAM,ALDH1A2,ALDH1A3,ALDH2,ALDH6A1,ALDH7A1,ALDH9A1,ALDOA,ALDOB,ALOX5,ALX4,AMER2,AMPD3,AMPH,ANGPTL2,ANGPTL4,A…	1466
Cancer, Gastrointestinal Disease, Organismal Injury and Abnormalities	Gastrointestinal tract cancer	4,43E-37	A2M,AARS,ABCA1,ABCC2,ABCC5,ABCD3,ABTB2,ACAP1,ACAT1,ACBD3,ACE,ACP5,ACSL4,ACSL5,ACTA1,ACTA2,ACTC1,ACTN1,ACVR1,ACVR1B,ADAM22,ADAMTS1,ADAMTS10,ADAMTS18,ADD2,ADIPOR1,ADIPOR2,ADORA2A,ADPRHL2,ADSSL1,AFAP1L2,AGL,AGR2,AGRN,AGTPBP1,AGXT2,AHCY,AHNAK,AIFM1,AK3,AKR1A1,AKR1B1,ALAD,ALAS2,ALCAM,ALDH1A2,ALDH1A3,ALDH2,ALDH6A1,ALDH9A1,ALDOA,ALDOB,ALOX5,ALX4,AMER2,AMPD3,AMPH,ANGPTL2,ANGPTL4,ANK3,ANKRD9,ANO1,ANO8,ANO…	1297
Cancer, Gastrointestinal Disease, Organismal Injury and Abnormalities	Digestive system cancer	8,20E-37	A1CF,A2M,AARS,ABCA1,ABCC2,ABCC5,ABCD3,ABTB2,ACAP1,ACAT1,ACBD3,ACE,ACP5,ACSL4,ACSL5,ACTA1,ACTA2,ACTC1,ACTN1,ACVR1,ACVR1B,ADAM22,ADAMTS1,ADAMTS10,ADAMTS18,ADD2,ADIPOR1,ADIPOR2,ADORA2A,ADPRHL2,ADSSL1,AFAP1L2,AGL,AGR2,AGRN,AGTPBP1,AGXT2,AHCY,AHNAK,AIFM1,AK3,AKR1A1,AKR1B1,ALAD,ALAS2,ALCAM,ALDH1A2,ALDH1A3,ALDH2,ALDH6A1,ALDH7A1,ALDH9A1,ALDOA,ALDOB,ALOX5,ALX4,AMER2,AMPD3,AMPH,ANGPTL2,ANGPTL4,ANK3,ANKRD9,…	1394
Cancer, Gastrointestinal Disease, Organismal Injury and Abnormalities	Gastrointestinal carcinoma	1,20E-36	A2M,AARS,ABCA1,ABCC2,ABCC5,ABCD3,ABTB2,ACAP1,ACAT1,ACBD3,ACE,ACP5,ACSL4,ACTA1,ACTA2,ACTC1,ACTN1,ACVR1,ACVR1B,ADAM22,ADAMTS1,ADAMTS10,ADAMTS18,ADD2,ADIPOR1,ADIPOR2,ADORA2A,ADPRHL2,ADSSL1,AFAP1L2,AGL,AGRN,AGTPBP1,AGXT2,AHCY,AHNAK,AIFM1,AK3,AKR1A1,AKR1B1,ALAD,ALAS2,ALCAM,ALDH1A2,ALDH1A3,ALDH2,ALDH6A1,ALDH9A1,ALDOA,ALDOB,ALOX5,ALX4,AMER2,AMPD3,AMPH,ANGPTL2,ANGPTL4,ANK3,ANKRD9,ANO1,ANO8,ANO9,ANXA1,ANX…	1257
Cellular Movement	Cell movement	5,35E-35	A2M,ABCA1,ACP5,ACSL4,ACTA2,ACTC1,ACTN1,ACVR1,ADAMTS1,ADD2,ADIPOR1,ADORA2A,ADRB3,AGR2,AHCY,AHNAK,AKR1B1,ALCAM,ALDH2,ALDOA,ALOX5,ANGPTL2,ANGPTL4,ANOS1,ANXA1,ANXA2,AOC3,AP2M1,APAF1,APOA1,AQP1,AQP8,ARHGDIA,ARHGEF28,ARHGEF39,ARHGEF4,ARL4C,ARPC1B,ARPC3,ASAP1,ASCL1,ASNS,ATOH1,ATP5F1A,ATP5F1B,AUTS2,BCAR3,BCAS3,BMI1,BMP2,BMP6,BMP7,BTG2,BTK,CA9,CADM1,CALR,CALU,CARMIL2,CAV3,CCNB2,CD276,CD36,CD63,CD81,CDCP1,…	453
Cancer, Gastrointestinal Disease, Organismal Injury and Abnormalities	Gastrointestinal adenocarcinoma	1,92E-34	A2M,AARS,ABCA1,ABCC2,ABCC5,ABCD3,ABTB2,ACAP1,ACAT1,ACBD3,ACE,ACP5,ACSL4,ACTA1,ACTA2,ACTC1,ACTN1,ACVR1,ACVR1B,ADAM22,ADAMTS1,ADAMTS10,ADAMTS18,ADD2,ADIPOR1,ADIPOR2,ADORA2A,ADPRHL2,ADSSL1,AFAP1L2,AGL,AGRN,AGTPBP1,AGXT2,AHCY,AHNAK,AIFM1,AK3,AKR1A1,AKR1B1,ALAD,ALAS2,ALCAM,ALDH1A2,ALDH1A3,ALDH2,ALDH6A1,ALDH9A1,ALDOA,ALDOB,ALOX5,ALX4,AMER2,AMPD3,AMPH,ANGPTL2,ANGPTL4,ANK3,ANKRD9,ANO1,ANO8,ANO9,ANXA1,ANX…	1229
Organismal Survival	Perinatal death	2,96E-34	ABCA1,ADAM22,ADAMTS1,AGRN,ALDH1A3,ALX4,ANGPTL4,APAF1,ASCL1,ATOH1,ATP1A2,ATP1A3,ATP2A1,B3GNT5,BAHCC1,BLOC1S2,BMP7,BRSK1,BRSK2,CBX4,CDK5R1,CHRNA1,CLDN1,CLDN5,COL12A1,COL2A1,COL5A2,CPLX1,CPLX2,CTGF,CTNNA2,CTNNBIP1,CXCL14,CXCR4,CYP11A1,CYP26A1,CYP26B1,DACH1,DCLRE1B,DCN,DHRS3,DLX2,DLX5,DMRT2,DMRTA2,EDN1,EDNRA,EGR2,EHD1,ELAVL3,ELAVL4,ELOVL1,ELOVL4,EMX2,EN1,F10,F2,FANCD2,FEZF1,FGFR2,FGFR3,FKBP1A,FNDC3B,…	170
Cell Death and Survival	Necrosis	1,50E-33	A2M,AARS,ACAT1,ACE,ACTC1,ACVR1B,ADAMTS1,ADIPOR1,ADIPOR2,ADORA2A,AFAP1L2,AGR2,AGRN,AGTPBP1,AIFM1,AKR1B1,ALCAM,ALDH1A2,ALDH2,ALDH3B1,ALDOA,ALOX5,ANXA1,ANXA2,AP2B1,AP2M1,APAF1,APOA1,ARG2,ARHGAP18,ARHGDIA,ARL6IP1,AS3MT,ASCL1,ASNS,ATF7,ATOH1,ATP1A1,ATP1A2,ATP2A1,ATP2B1,ATP5F1A,BCKDK,BIRC2,BMI1,BMP2,BMP5,BMP6,BMP7,BTG2,BTK,C7,CA9,CADM1,CALR,CAMK2N2,CASZ1,CAV3,CCDC80,CCNA1,CCNE1,CCNI,CCT2,CCT4,CCT5,CCT8…	513
Cancer, Gastrointestinal Disease, Organismal Injury and Abnormalities	Intestinal carcinoma	6,73E-33	A2M,AARS,ABCA1,ABCC2,ABCC5,ABCD3,ABTB2,ACAP1,ACAT1,ACBD3,ACE,ACP5,ACSL4,ACTA1,ACTA2,ACTC1,ACTN1,ACVR1,ACVR1B,ADAM22,ADAMTS1,ADAMTS10,ADAMTS18,ADD2,ADIPOR1,ADIPOR2,ADORA2A,ADPRHL2,ADSSL1,AFAP1L2,AGL,AGRN,AGTPBP1,AGXT2,AHCY,AHNAK,AIFM1,AK3,AKR1A1,AKR1B1,ALAD,ALAS2,ALCAM,ALDH1A2,ALDH1A3,ALDH2,ALDH6A1,ALDH9A1,ALDOA,ALOX5,ALX4,AMER2,AMPD3,ANGPTL2,ANGPTL4,ANK3,ANKRD9,ANO1,ANO8,ANO9,ANXA1,ANXA11,ANXA13,…	1209
Cancer, Gastrointestinal Disease, Organismal Injury and Abnormalities	Intestinal tumor	1,47E-32	A2M,AARS,ABCA1,ABCC2,ABCC5,ABCD3,ABTB2,ACAP1,ACAT1,ACBD3,ACE,ACP5,ACSL4,ACSL5,ACTA1,ACTA2,ACTC1,ACTN1,ACVR1,ACVR1B,ADAM22,ADAMTS1,ADAMTS10,ADAMTS18,ADD2,ADIPOR1,ADIPOR2,ADORA2A,ADPRHL2,ADSSL1,AFAP1L2,AGL,AGR2,AGRN,AGTPBP1,AGXT2,AHCY,AHNAK,AIFM1,AK3,AKR1A1,AKR1B1,ALAD,ALAS2,ALCAM,ALDH1A2,ALDH1A3,ALDH2,ALDH6A1,ALDH9A1,ALDOA,ALOX5,ALX4,AMER2,AMPD3,ANGPTL2,ANGPTL4,ANK3,ANKRD9,ANO1,ANO8,ANO9,ANXA1,ANX…	1255
Cancer, Gastrointestinal Disease, Organismal Injury and Abnormalities	Large intestine carcinoma	2,19E-32	A2M,AARS,ABCA1,ABCC2,ABCC5,ABCD3,ABTB2,ACAP1,ACAT1,ACBD3,ACE,ACP5,ACSL4,ACTA1,ACTA2,ACTC1,ACTN1,ACVR1,ACVR1B,ADAM22,ADAMTS1,ADAMTS10,ADAMTS18,ADD2,ADIPOR1,ADIPOR2,ADORA2A,ADPRHL2,ADSSL1,AFAP1L2,AGL,AGRN,AGTPBP1,AGXT2,AHCY,AHNAK,AIFM1,AK3,AKR1A1,AKR1B1,ALAD,ALAS2,ALCAM,ALDH1A2,ALDH1A3,ALDH2,ALDH6A1,ALDH9A1,ALDOA,ALOX5,ALX4,AMER2,AMPD3,ANGPTL2,ANGPTL4,ANK3,ANKRD9,ANO1,ANO8,ANO9,ANXA1,ANXA11,ANXA13,…	1206
Cancer, Gastrointestinal Disease, Organismal Injury and Abnormalities	Large intestine neoplasm	4,73E-32	A2M,AARS,ABCA1,ABCC2,ABCC5,ABCD3,ABTB2,ACAP1,ACAT1,ACBD3,ACE,ACP5,ACSL4,ACSL5,ACTA1,ACTA2,ACTC1,ACTN1,ACVR1,ACVR1B,ADAM22,ADAMTS1,ADAMTS10,ADAMTS18,ADD2,ADIPOR1,ADIPOR2,ADORA2A,ADPRHL2,ADSSL1,AFAP1L2,AGL,AGR2,AGRN,AGTPBP1,AGXT2,AHCY,AHNAK,AIFM1,AK3,AKR1A1,AKR1B1,ALAD,ALAS2,ALCAM,ALDH1A2,ALDH1A3,ALDH2,ALDH6A1,ALDH9A1,ALDOA,ALOX5,ALX4,AMER2,AMPD3,ANGPTL2,ANGPTL4,ANK3,ANKRD9,ANO1,ANO8,ANO9,ANXA1,ANX…	1252
Cancer, Gastrointestinal Disease, Organismal Injury and Abnormalities	Intestinal cancer	6,27E-32	A2M,AARS,ABCA1,ABCC2,ABCC5,ABCD3,ABTB2,ACAP1,ACAT1,ACBD3,ACE,ACP5,ACSL4,ACSL5,ACTA1,ACTA2,ACTC1,ACTN1,ACVR1,ACVR1B,ADAM22,ADAMTS1,ADAMTS10,ADAMTS18,ADD2,ADIPOR1,ADIPOR2,ADORA2A,ADPRHL2,ADSSL1,AFAP1L2,AGL,AGR2,AGRN,AGTPBP1,AGXT2,AHCY,AHNAK,AIFM1,AK3,AKR1A1,AKR1B1,ALAD,ALAS2,ALCAM,ALDH1A2,ALDH1A3,ALDH2,ALDH6A1,ALDH9A1,ALDOA,ALOX5,ALX4,AMER2,AMPD3,ANGPTL2,ANGPTL4,ANK3,ANKRD9,ANO1,ANO8,ANO9,ANXA1,ANX…	1249
Cancer, Gastrointestinal Disease, Organismal Injury and Abnormalities	Malignant neoplasm of large intestine	7,21E-32	A2M,AARS,ABCA1,ABCC2,ABCC5,ABCD3,ABTB2,ACAP1,ACAT1,ACBD3,ACE,ACP5,ACSL4,ACSL5,ACTA1,ACTA2,ACTC1,ACTN1,ACVR1,ACVR1B,ADAM22,ADAMTS1,ADAMTS10,ADAMTS18,ADD2,ADIPOR1,ADIPOR2,ADORA2A,ADPRHL2,ADSSL1,AFAP1L2,AGL,AGR2,AGRN,AGTPBP1,AGXT2,AHCY,AHNAK,AIFM1,AK3,AKR1A1,AKR1B1,ALAD,ALAS2,ALCAM,ALDH1A2,ALDH1A3,ALDH2,ALDH6A1,ALDH9A1,ALDOA,ALOX5,ALX4,AMER2,AMPD3,ANGPTL2,ANGPTL4,ANK3,ANKRD9,ANO1,ANO8,ANO9,ANXA1,ANX…	1248
Nervous System Development and Function	Morphology of nervous system	1,18E-31	A2M,ADAM22,AGRN,AIFM1,ALDH1A2,ANK3,ANXA1,APAF1,ASCL1,ATOH1,ATP1A2,ATP1B2,BHLHE22,BLOC1S2,BMP2,BRSK1,BRSK2,BTG2,CADM1,CD81,CDK5R1,CHL1,CHMP2B,CHRD,CHRNA1,CLTC,COL2A1,COL8A2,CORO1A,CPEB4,CSF1R,CSTB,CTNNA2,CTNND2,CTSB,CTSF,CTSV,CXCR4,CYP26A1,DAO,DBX1,DLX1,DLX2,DLX5,DMRT3,DMRTA2,DPYSL3,DPYSL5,DTNA,EBF1,EBF2,EDNRA,EFNA2,EGR1,EGR2,EIF4EBP2,EMX2,EN1,EN2,ENTPD1,EPHA4,EPHA7,F2,FARP2,FEZF1,FGFR2,FGFR3,FLI1…	242
Organismal Development, Organismal Injury and Abnormalities	Abnormal morphology of head	3,09E-31	ACVR1B,ADGRV1,ADORA2A,ALDH1A3,ALX4,ANK3,ANKH,APAF1,ASCL1,ATOH1,ATP1A2,ATP1B2,BCAR3,BHLHE22,BLOC1S2,BMP7,BNC1,BRSK1,BRSK2,CD81,CDH1,CDK5R1,CHL1,CHRD,CLCN7,COL2A1,COL5A2,COL8A2,COL9A1,CRELD1,CSF1R,CSTB,CTGF,CTNNA2,CTNNBIP1,CTNND1,CTSB,CTSV,CXCR4,CYP26A1,CYP26B1,DCN,DDR1,DHRS3,DLX1,DLX2,DLX5,DMRT2,DMRTA2,EBF1,EBF2,EDN1,EDNRA,EFNA2,EFNB2,EGR1,EGR2,EHD1,EIF4EBP2,ELK3,ELOVL4,EMX2,EN1,EN2,ENTPD1,EPHA4,E…	229
Cancer, Gastrointestinal Disease, Organismal Injury and Abnormalities	Large intestine adenocarcinoma	4,59E-31	A2M,AARS,ABCA1,ABCC2,ABCC5,ABCD3,ABTB2,ACAP1,ACAT1,ACBD3,ACE,ACP5,ACSL4,ACTA1,ACTA2,ACTC1,ACTN1,ACVR1,ACVR1B,ADAM22,ADAMTS1,ADAMTS10,ADAMTS18,ADD2,ADIPOR1,ADIPOR2,ADORA2A,ADPRHL2,ADSSL1,AFAP1L2,AGL,AGRN,AGTPBP1,AGXT2,AHCY,AHNAK,AIFM1,AK3,AKR1A1,AKR1B1,ALAD,ALAS2,ALCAM,ALDH1A2,ALDH1A3,ALDH2,ALDH6A1,ALDH9A1,ALDOA,ALOX5,ALX4,AMER2,AMPD3,ANGPTL2,ANGPTL4,ANK3,ANKRD9,ANO1,ANO8,ANO9,ANXA1,ANXA11,ANXA13,…	1195
Cellular Movement	Migration of cells	2,50E-30	A2M,ABCA1,ACP5,ACSL4,ACTA2,ACTN1,ACVR1,ADAMTS1,ADD2,ADIPOR1,ADORA2A,ADRB3,AHCY,AHNAK,ALCAM,ALDOA,ALOX5,ANGPTL2,ANGPTL4,ANXA1,ANXA2,AOC3,AP2M1,APAF1,APOA1,AQP1,AQP8,ARHGDIA,ARHGEF28,ARHGEF39,ARHGEF4,ARL4C,ASAP1,ASCL1,ASNS,ATOH1,ATP5F1A,ATP5F1B,AUTS2,BCAR3,BCAS3,BMI1,BMP2,BMP6,BMP7,BTG2,BTK,CA9,CALR,CALU,CARMIL2,CCNB2,CD276,CD36,CD63,CD81,CDCP1,CDH1,CDH5,CDK5R1,CELSR1,CES1,CHL1,CHRD,CLTC,CNDP2,COL1…	401
Embryonic Development, Organ Development, Organismal Development, Tissue Development	Development of sensory organ	2,76E-30	ADAMTS18,ADGRV1,ADORA2A,AGTPBP1,ALDH1A2,ALDH1A3,ANGPTL4,AP1S2,APAF1,AQP1,ASCL1,ATOH1,ATP1B2,BCAR3,BMP2,BMP5,BMP6,BMP7,BNC1,CDH5,CELSR1,COL11A1,COL2A1,COL5A1,COL5A2,COL8A2,CRYAB,CRYBA4,CSTB,CTHRC1,CXCL14,CYP26B1,DDR1,DLX1,DLX2,DLX5,DLX6,DSC1,EBF1,EBF2,EBF3,EDN1,EFNA2,EGR1,ELK3,ELOVL4,EMX2,EOMES,FGFR2,FGFR3,FMOD,FOS,FOXC1,FOXG1,FOXI1,FOXL2,FOXN4,FREM2,FRZB,FZD3,GATA2,GATA3,GBX2,GDF11,GDF3,GDF6,GLI3…	162
Embryonic Development, Organismal Development	Development of body trunk	1,86E-29	ABCA1,ACE,ACTC1,ACVR1,ADAMTS1,ALDH1A2,ANXA1,AP1B1,APOA1,ASCL1,ATF7,ATOH1,ATP2A1,BIRC2,BMP2,BMP5,BMP7,CADM1,CALR,CARMIL2,CASQ2,CASZ1,CAV3,CBX4,CCNB2,CCNE1,CCNE2,CD81,CDH1,CDH5,CHEK1,COL11A1,COL2A1,COL5A1,CRELD1,CSF1R,CSRP3,CTBP1,CTBP2,CTGF,CTSH,CTSS,CXCR4,CYP11A1,CYP26A1,CYR61,DAAM1,DCTN5,DDR1,DHRS3,DMRT2,DNM1L,DNM2,DSP,DUSP6,DUSP8,EDN1,EDNRA,EEF1D,EGR1,EGR2,ELK3,EMP3,EN1,EN2,ENDOG,EOMES,FGFR2,FGF…	255
Cell Death and Survival	Apoptosis	2,94E-28	A2M,AARS,ABCA1,ACE,ACSL4,ACTC1,ACVR1B,ADAMTS1,ADORA2A,AFAP1L2,AGO1,AGRN,AIFM1,AKR1B1,ALCAM,ALDH1A2,ALDH1A3,ALDH2,ALDOA,ALDOC,ALOX5,ALX4,ANGPTL4,ANXA1,ANXA11,ANXA2,ANXA4,ANXA6,AP2M1,APAF1,APOA1,AQP1,ARG2,ARHGAP18,ARHGDIA,ARL6IP1,ARL6IP5,ASCL1,ASNS,ATF7,ATOH1,ATP1A1,ATP1A2,ATP2A1,BIRC2,BLOC1S2,BMI1,BMP2,BMP5,BMP6,BMP7,BTG2,BTK,C19orf12,CADM1,CALR,CAMK2N2,CASQ2,CASZ1,CAV3,CBX4,CCDC80,CCNA1,CCNE1,CCN…	488
Tissue Morphology	Quantity of cells	4,59E-28	A2M,ABCA1,ACAT1,ADAMTS1,ADD2,ADORA2A,AGR2,AGRN,AIFM1,AKR1A1,ALCAM,ALDH1A2,ALDH2,ALOX5,ANK3,ANXA1,AOC3,APAF1,APEX2,APOA1,APOA4,AQP1,ARHGDIA,ASCL1,ATOH1,ATP6V0A2,B3GNT5,BCAR3,BHMT,BIRC2,BLOC1S2,BMP2,BMP6,BMP7,BOC,BTK,CA9,CADM1,CALR,CBFA2T3,CCDC3,CCNB2,CCNE1,CD36,CD63,CD81,CDH1,CDK5R1,CES1,CFP,CHRNA1,CLCN7,COL10A1,CORO1A,CRIP3,CRYAB,CSF1R,CTGF,CTSB,CTSS,CTSV,CXCL14,CXCR4,CYP26B1,CYP2J2,DACH1,DAO,DBX…	366
Cancer, Organismal Injury and Abnormalities	Malignant genitourinary solid tumor	6,33E-28	A1CF,A2M,AARS,ABCA1,ABCC2,ABCC5,ACAT1,ACBD3,ACE,ACP5,ACSL4,ACTA2,ACTC1,ACTN1,ACVR1,ACVR1B,ACY3,ADAMTS1,ADAMTS10,ADAMTS18,ADD2,ADIPOR2,ADORA2A,ADPRHL2,ADRB3,ADSSL1,AFAP1L2,AGL,AGR2,AGTPBP1,AGXT2,AHNAK,AIFM1,AK1,AK3,AKR1A1,AKR1B1,ALAD,ALAS2,ALCAM,ALDH1A2,ALDH1A3,ALDH2,ALDH7A1,ALDH9A1,ALDOA,ALDOB,ALDOC,ALOX5,ALX4,AMPD3,AMPH,ANGPTL2,ANK3,ANO1,ANO8,ANO9,ANXA1,ANXA11,ANXA2,ANXA6,AOC3,AP1B1,AP1S2,AP3B2,…	1075
Cellular Assembly and Organization, Cellular Function and Maintenance	Organization of cytoskeleton	7,77E-28	A2M,ACAP1,ACE,ACTN1,ADAM22,ADORA2A,AGRN,AGTPBP1,AHNAK,ALDOA,ANGPTL4,ANK3,ANXA1,AQP1,ARHGAP12,ARHGAP18,ARHGDIA,ARHGEF19,ARHGEF2,ARHGEF28,ARHGEF4,ARL2,ARPC3,ARPC5,ASAP1,ASCL1,ATP2B1,ATP6V1D,AUTS2,BCAS3,BMP2,BMP6,BMP7,BOC,BRSK1,BRSK2,BTG2,BTK,C9orf72,CALR,CALU,CAMSAP2,CARMIL2,CAV3,CD81,CDH1,CDK5R1,CELSR1,CEP131,CEP170,CGN,CGNL1,CHEK1,CHL1,CHMP2B,CHRNA1,CKM,CLTC,CORO1A,CPEB4,CRYAB,CSF1R,CSNK1D,CTGF,C…	305
Cancer, Organismal Injury and Abnormalities	Genitourinary tumor	1,20E-27	A1CF,A2M,AARS,ABCA1,ABCC2,ABCC5,ACAT1,ACBD3,ACE,ACP5,ACSL4,ACTA2,ACTC1,ACTN1,ACVR1,ACVR1B,ACY3,ADAMTS1,ADAMTS10,ADAMTS18,ADD2,ADIPOR2,ADORA2A,ADPRHL2,ADRB3,ADSSL1,AFAP1L2,AGL,AGR2,AGTPBP1,AGXT2,AHNAK,AIFM1,AK1,AK3,AKR1A1,AKR1B1,ALAD,ALAS2,ALCAM,ALDH1A2,ALDH1A3,ALDH2,ALDH7A1,ALDH9A1,ALDOA,ALDOB,ALDOC,ALOX5,ALX4,AMPD3,AMPH,ANGPTL2,ANK3,ANO1,ANO8,ANO9,ANXA1,ANXA11,ANXA2,ANXA6,AOC3,AP1B1,AP1S2,AP3B2,…	1091
Nervous System Development and Function	Development of central nervous system	4,68E-27	ACVR1,ADAM22,ADORA2A,AGTPBP1,ALDH1A2,ALDH1A3,ANK3,APAF1,ASCL1,ATOH1,B3GNT5,BHLHE22,BLOC1S2,BMP2,BMP5,BMP7,BTG2,CDK5R1,CELSR1,CHL1,CHRD,COL2A1,CRELD1,CSF1R,CTNNA2,CTNNBIP1,CXCR4,CYP26A1,DLX1,DLX2,DLX5,EBF2,EBF3,EGR1,EGR2,EIF2B3,EMX2,EN1,EN2,EOMES,EPHA4,EPHA7,Evl,EZR,FANCD2,FEZF1,FGFR2,FGFR3,FOXA2,FOXC1,FOXG1,FZD3,GBX2,GFAP,GLI3,GNAO1,GRHL3,GSC,GSX1,GSX2,H2AFY2,HELT,HES5,HESX1,HEY2,HMX3,HOXB2,IKZF1…	172
Cellular Assembly and Organization, Cellular Function and Maintenance	Microtubule dynamics	4,80E-27	A2M,ACAP1,ACE,ADAM22,ADORA2A,AGRN,AGTPBP1,AHNAK,ANGPTL4,ANK3,AQP1,ARHGEF2,ARHGEF28,ARHGEF4,ARL2,ARPC3,ASAP1,ASCL1,ATP2B1,ATP6V1D,AUTS2,BCAS3,BMP2,BMP6,BMP7,BOC,BRSK1,BRSK2,BTG2,BTK,C9orf72,CALU,CAMSAP2,CARMIL2,CAV3,CD81,CDH1,CDK5R1,CELSR1,CEP131,CEP170,CGN,CHEK1,CHL1,CHMP2B,CHRNA1,CKM,CORO1A,CPEB4,CRYAB,CSF1R,CSNK1D,CTGF,CTNNA2,CTNND1,CTNND2,CTSS,CTSV,CXCR4,CYR61,DAAM1,DDR1,DLX2,DLX5,DNM1L,DNM2,D…	269
Cellular Assembly and Organization, Cellular Function and Maintenance	Organization of cytoplasm	6,80E-27	A2M,ABCA1,ABCD3,ACAP1,ACE,ACTN1,ADAM22,ADORA2A,AGRN,AGTPBP1,AHNAK,ALDOA,ANGPTL4,ANK3,ANXA1,AQP1,ARHGAP12,ARHGAP18,ARHGDIA,ARHGEF19,ARHGEF2,ARHGEF28,ARHGEF4,ARL2,ARPC3,ARPC5,ASAP1,ASCL1,ATP2B1,ATP6V1D,Atp8b5,AUTS2,BCAS3,BCS1L,BLZF1,BMP2,BMP6,BMP7,BOC,BRSK1,BRSK2,BTG2,BTK,C9orf72,CALR,CALU,CAMSAP2,CARMIL2,CAV3,CD81,CDH1,CDK5R1,CELSR1,CEP131,CEP170,CGN,CGNL1,CHEK1,CHL1,CHMP2B,CHRNA1,CKM,CLTC,CORO1A,…	323
Organismal Injury and Abnormalities	Benign lesion	1,02E-26	ACE,ACTA2,ACTC1,ADRB3,AGRN,AHNAK,ALCAM,ALDH1A2,ALDH2,ALDOA,ALDOC,ANGPTL2,ANXA1,ANXA2,APOA1,AQP8,ARHGDIA,ARHGEF2,ASCL1,ATOH1,ATP1A1,ATP2A1,ATRNL1,BACE2,BHMT,BMP5,BMP6,CA7,CALR,CCDC80,CCNB2,CCNE1,CCNE2,CDC42EP3,CDH1,CETN3,CFD,CKM,CLDN23,CNNM2,COL10A1,COL11A1,COL12A1,COL14A1,COL15A1,COL1A2,COL2A1,COL4A2,COL4A6,COL5A1,COL5A2,COL6A2,COL7A1,COL8A2,COL9A1,COL9A2,COL9A3,CRABP2,CRYAB,CSF1R,CTNND1,CTSB,CTS…	222
Cancer, Organismal Injury and Abnormalities	Frequency of tumor	5,62E-26	A1CF,A2M,ABCA1,ABCC2,ABCC5,ABCD3,ACAT1,ACBD3,ACE,ACP5,ACSL4,ACTA1,ACTA2,ACTC1,ACTN1,ACVR1,ACVR1B,ADAM22,ADAMTS1,ADAMTS10,ADAMTS18,ADD2,ADIPOR1,ADIPOR2,ADORA2A,ADRB3,ADSSL1,AFAP1L2,AGL,AGO1,AGRN,AGTPBP1,AGXT2,AHNAK,AIFM1,AK3,AKR1A1,AKR1B1,ALAS2,ALCAM,ALDH1A2,ALDH1A3,ALDH2,ALDH6A1,ALDH7A1,ALDOA,ALDOB,ALDOC,ALOX5,ALX4,AMER2,AMPH,ANGPTL2,ANGPTL4,ANK3,ANKRD9,ANO1,ANO9,ANXA1,ANXA11,ANXA13,ANXA2,ANXA4,A…	1068
Developmental Disorder	Aplasia or hypoplasia	5,63E-26	ACE,ALDH1A2,ALDH1A3,ARHGDIA,ATF7,BHLHE22,BMP7,CALR,CASZ1,CBX4,CCNA1,CCNE1,CCNE2,CDT1,COL10A1,COL2A1,CSTB,CTGF,CTHRC1,CTNNBIP1,CTSS,CYP11A1,CYP26A1,CYP26B1,DHRS3,DLX5,DMRTA2,DNM1L,DNMT1,EBF2,EDN1,EDNRA,EGR2,EMG1,EMX2,EN1,EPHA4,FGFR2,FGFR3,FKBP1A,FOXN4,FREM1,FRMD4A,GALNT1,GATA5,GATA6,GBX2,GCM2,GDF11,GJA1,GMNN,GSC,HAS2,HESX1,HEY2,HOXA11,HOXA5,HOXB3,HOXB4,HOXC11,HOXC4,HOXD11,HOXD12,HOXD3,HOXD9,HS6ST2…	149
Developmental Disorder	Dysgenesis	6,44E-26	ACE,ALDH1A2,ALDH1A3,ARHGDIA,ATF7,BHLHE22,BMP7,CALR,CASZ1,CBX4,CCNA1,CCNE1,CCNE2,CDT1,CLPP,COL10A1,COL2A1,CSTB,CTGF,CTHRC1,CTNNBIP1,CTSS,CYP11A1,CYP26A1,CYP26B1,DHRS3,DLX5,DMRTA2,DNM1L,DNMT1,EBF2,EDN1,EDNRA,EGR2,EMG1,EMX2,EN1,EPHA4,FGFR2,FGFR3,FKBP1A,FOXC1,FOXN4,FREM1,FRMD4A,GALNT1,GATA5,GATA6,GBX2,GCM2,GDF11,GJA1,GMNN,GSC,HAS2,HESX1,HEY2,HOXA11,HOXA5,HOXB3,HOXB4,HOXC11,HOXC4,HOXD11,HOXD12,HOXD3,H…	153
Neurological Disease	Motor dysfunction or movement disorder	6,73E-26	A2M,ABCA1,ACAT1,ADAM22,ADORA2A,ADRB3,AGL,AGRN,AHCY,AIFM1,AK1,ALAS2,ALDH2,ALDH6A1,ANK3,ANKH,ANXA2,AP1S2,APOA4,AQP1,ARL6IP5,ASCL1,ATP1A2,ATP1A3,ATP1B1,ATP1B2,ATP2A1,ATP2B1,ATP5F1C,ATP5MG,ATP5PF,ATP5PO,ATP6V1A,B3GNT2,BAHCC1,BHLHE22,BIRC2,BRSK1,BRSK2,C2orf40,C7,CA6,CA7,CA9,CADM4,CASQ2,CCDC88C,CDK5R1,CHRNA1,CHRND,CPLX1,CPLX2,CRYAB,CSF1R,CSTB,CTGF,CTSB,CTSF,CTSS,CTSV,CYP26B1,DCPS,DDX1,DMRT3,DNMT1,DPYSL…	251
Cancer, Organismal Injury and Abnormalities	Incidence of tumor	7,69E-26	A1CF,A2M,ABCA1,ABCC2,ABCC5,ABCD3,ACAT1,ACBD3,ACE,ACP5,ACSL4,ACTA1,ACTA2,ACTC1,ACTN1,ACVR1,ACVR1B,ADAM22,ADAMTS1,ADAMTS10,ADAMTS18,ADD2,ADIPOR1,ADIPOR2,ADORA2A,ADRB3,ADSSL1,AFAP1L2,AGL,AGO1,AGRN,AGTPBP1,AGXT2,AHNAK,AIFM1,AK3,AKR1A1,AKR1B1,ALAS2,ALCAM,ALDH1A2,ALDH1A3,ALDH2,ALDH6A1,ALDH7A1,ALDOA,ALDOB,ALDOC,ALOX5,ALX4,AMER2,AMPH,ANGPTL2,ANGPTL4,ANK3,ANKRD9,ANO1,ANO9,ANXA1,ANXA11,ANXA13,ANXA2,ANXA4,A…	1071
Neurological Disease	Movement Disorders	8,02E-26	A2M,ABCA1,ACAT1,ADAM22,ADORA2A,ADRB3,AGL,AGRN,AHCY,AIFM1,AK1,ALAS2,ALDH2,ALDH6A1,ANK3,ANKH,ANXA2,AP1S2,APOA4,AQP1,ARL6IP5,ASCL1,ATP1A2,ATP1A3,ATP1B1,ATP1B2,ATP2A1,ATP2B1,ATP5F1C,ATP5MG,ATP5PF,ATP5PO,ATP6V1A,B3GNT2,BAHCC1,BHLHE22,BIRC2,BRSK1,BRSK2,C2orf40,C7,CA6,CA7,CA9,CADM4,CASQ2,CCDC88C,CDK5R1,CHRNA1,CHRND,CPLX1,CPLX2,CRYAB,CSF1R,CSTB,CTGF,CTSB,CTSF,CTSS,CTSV,CYP26B1,DCPS,DDX1,DMRT3,DNMT1,DPYSL…	248
Organismal Survival	Neonatal death	9,95E-26	ADAM22,ALDH1A3,ASCL1,ATOH1,ATP1A2,ATP1A3,ATP2A1,B3GNT5,BLOC1S2,BMP7,BRSK1,BRSK2,CBX4,CHRNA1,CLDN1,CLDN5,COL2A1,COL5A2,CPLX1,CPLX2,CTGF,CTNNA2,CTNNBIP1,CXCR4,CYP11A1,CYP26B1,DACH1,DCLRE1B,DHRS3,DLX2,DMRTA2,EDN1,EGR2,ELAVL3,ELAVL4,ELOVL1,EMX2,EN1,F10,F2,FEZF1,FGFR2,FGFR3,FNDC3B,FOS,FSTL1,FXR1,GBX2,GDF11,GJA1,GSC,GSX1,GSX2,HAT1,HESX1,HEY2,HOXA11,HOXA2,HOXA5,HOXB2,HOXB3,HOXB4,HOXD11,HOXD3,IGF2,ILF3,I…	125
Nervous System Development and Function, Neurological Disease	Abnormal morphology of nervous system	1,55E-25	ADAM22,AGRN,ANK3,APAF1,ASCL1,ATOH1,ATP1A2,ATP1B2,BHLHE22,BLOC1S2,BRSK1,BRSK2,CD81,CDK5R1,CHL1,CHMP2B,CHRNA1,COL2A1,COL8A2,CORO1A,CPEB4,CSF1R,CSTB,CTNNA2,CTSB,CTSF,CTSV,CXCR4,CYP26A1,DBX1,DLX1,DLX2,DLX5,DMRT3,DMRTA2,DTNA,EBF1,EBF2,EDNRA,EFNA2,EGR2,EIF4EBP2,EMX2,EN1,EN2,ENTPD1,EPHA4,EPHA7,F2,FEZF1,FGFR2,FGFR3,FLI1,FOXA1,FOXA2,FOXI1,FOXN4,FRMD4A,FRZB,GATA3,GBX2,GDF11,GDF6,GFAP,GJA1,GLI3,GM2A,GSC,GSX…	200
Gene Expression	Transcription of DNA	1,73E-25	ACVR1,ACVR1B,ADORA2A,AFAP1L2,AGO1,AGRN,ALX4,ANXA4,ARHGEF2,ASCL1,ATF6B,ATF7,ATOH1,ATP1B4,AUTS2,BAHD1,BAMBI,BCAS3,BHLHE22,BLOC1S2,BLZF1,BMI1,BMP2,BMP5,BMP6,BMP7,BNC1,BTG2,CALR,CASZ1,CBFA2T3,CBX4,CBX8,CCNE1,CD36,CD81,CDH1,CDK5R1,CIAO1,COL4A2,CRABP2,CREG1,CRY1,CSRP3,CTBP1,CTBP2,CTNNBIP1,CYR61,DAB2,DACH1,DBX1,DCN,DLX1,DLX2,DLX5,DMBX1,DMRT2,DNMT1,DUSP5,E4F1,EBF1,EBF2,EBF3,EDN1,EGR1,EGR2,ELK3,ELP2,EN1,E…	311
Developmental Disorder	Hypoplasia	2,78E-25	ACE,ALDH1A2,ALDH1A3,ARHGDIA,ATF7,BMP7,CALR,CASZ1,CBX4,CCNA1,CCNE1,CCNE2,CDT1,COL10A1,COL2A1,CSTB,CTGF,CTHRC1,CTNNBIP1,CTSS,CYP11A1,CYP26A1,CYP26B1,DHRS3,DLX5,DMRTA2,DNM1L,DNMT1,EBF2,EDN1,EDNRA,EGR2,EMG1,EMX2,EN1,FGFR2,FGFR3,FKBP1A,FOXN4,FREM1,GALNT1,GATA5,GATA6,GBX2,GCM2,GDF11,GJA1,GMNN,GSC,HAS2,HESX1,HEY2,HOXA11,HOXA5,HOXB3,HOXB4,HOXC11,HOXC4,HOXD11,HOXD3,HOXD9,HS6ST2,IGF2,IKZF1,ITGA6,ITGB1BP1,I…	140
Gene Expression	Expression of RNA	3,40E-25	A2M,ACE,ACVR1,ACVR1B,ADORA2A,AFAP1L2,AGO1,AGR2,AGRN,ALDH1A2,ALX4,AMPH,ANK3,ANXA4,ARHGEF2,ARHGEF28,ASCL1,ATF6B,ATF7,ATOH1,ATP1B1,ATP1B4,AUTS2,BAHD1,BAMBI,BCAS3,BHLHE22,BIRC2,BLOC1S2,BLZF1,BMI1,BMP2,BMP5,BMP6,BMP7,BNC1,BTG2,BTK,CALR,CASZ1,CAV3,CBFA2T3,CBX4,CBX8,CCNE1,CD36,CD81,CDH1,CDK5R1,CHEK1,CHRND,CIAO1,COL2A1,COL4A2,CRABP2,CREG1,CRY1,CRYAB,CSRP3,CTBP1,CTBP2,CTGF,CTNNBIP1,CTSH,CXCR4,CYP26B1,CYR6…	421
Embryonic Development, Nervous System Development and Function, Organ Development, Organismal Development, Tissue Development	Formation of brain	3,82E-25	ACVR1,AGTPBP1,ALDH1A2,ALDH1A3,ANK3,APAF1,ASCL1,ATOH1,BHLHE22,BMP2,BMP5,BMP7,BTG2,CDK5R1,CHL1,CHRD,COL2A1,CRELD1,CSF1R,CTNNA2,CTNNBIP1,CXCR4,CYP26A1,DLX1,DLX2,DLX5,EBF2,EBF3,EGR1,EGR2,EMX2,EN1,EN2,EOMES,EPHA4,EPHA7,EZR,FANCD2,FEZF1,FGFR2,FGFR3,FOXA2,FOXC1,FOXG1,FZD3,GBX2,GLI3,GNAO1,GSC,GSX1,GSX2,H2AFY2,HES5,HESX1,HMX3,HOXB2,IKZF1,IRS2,Irx5,ITGA6,KHDRBS1,L1CAM,LHX2,LMX1B,LRP2,MDK,MKL1,MTOR,MYH10,MY…	142
Gene Expression	Transcription of RNA	4,50E-25	A2M,ACVR1,ACVR1B,ADORA2A,AFAP1L2,AGO1,AGRN,ALX4,AMPH,ANXA4,ARHGEF2,ASCL1,ATF6B,ATF7,ATOH1,ATP1B4,AUTS2,BAHD1,BAMBI,BCAS3,BHLHE22,BIRC2,BLOC1S2,BLZF1,BMI1,BMP2,BMP5,BMP6,BMP7,BNC1,BTG2,BTK,CALR,CASZ1,CAV3,CBFA2T3,CBX4,CBX8,CCNE1,CD36,CD81,CDH1,CDK5R1,CHRND,CIAO1,COL4A2,CRABP2,CREG1,CRY1,CSRP3,CTBP1,CTBP2,CTGF,CTNNBIP1,CXCR4,CYR61,DAB2,DACH1,DBX1,DCN,DLX1,DLX2,DLX5,DMBX1,DMRT2,DNMT1,DUSP5,E4F1,EBF1…	355
Cancer, Organismal Injury and Abnormalities	Tumorigenesis of epithelial neoplasm	8,76E-25	A1CF,A2M,ABCA1,ABCC2,ABCC5,ABCD3,ACAT1,ACBD3,ACE,ACP5,ACSL4,ACTA1,ACTA2,ACTC1,ACTN1,ACVR1,ACVR1B,ADAM22,ADAMTS1,ADAMTS10,ADAMTS18,ADD2,ADIPOR1,ADIPOR2,ADORA2A,ADRB3,ADSSL1,AFAP1L2,AGL,AGO1,AGRN,AGTPBP1,AGXT2,AHNAK,AIFM1,AK3,AKR1A1,AKR1B1,ALAS2,ALCAM,ALDH1A2,ALDH1A3,ALDH2,ALDH6A1,ALDH7A1,ALDOA,ALDOB,ALDOC,ALOX5,ALX4,AMER2,AMPH,ANGPTL2,ANGPTL4,ANK3,ANKRD9,ANO1,ANO9,ANXA1,ANXA11,ANXA13,ANXA2,ANXA4,A…	1049
Cancer, Organismal Injury and Abnormalities	Breast or pancreatic cancer	2,08E-24	AARS,ABCA1,ABCC2,ABCC5,ABCD3,ABTB2,ACAP1,ACBD3,ACP5,ACTA2,ACTN1,ACVR1B,ADAM22,ADAMTS1,ADAMTS10,ADAMTS18,ADD2,ADIPOR2,ADORA2A,AFAP1L2,AGL,AGR2,AGTPBP1,AGXT2,AIFM1,AK1,AK3,AKR1A1,AKR1B1,ALCAM,ALDH1A2,ALDH1A3,ALDH7A1,ALDOA,ALDOC,ALOX5,AMPH,ANGPTL2,ANO1,ANXA1,ANXA11,AOC3,AP1B1,AP3B2,APAF1,APEX2,APOA1,AQP1,ARG2,ARHGAP12,ARHGAP45,ARHGDIA,ARHGEF10,ARHGEF2,ARHGEF28,ARL4C,ARPC1B,ASAP1,ATF6B,ATP10D,ATP1A1,…	773
Cellular Development	Differentiation of nervous system	3,04E-24	ACSL4,ADAM22,AGRN,ALDH1A2,ANK3,APAF1,ARHGEF2,ASCL1,ATOH1,BHLHE22,BMI1,BMP2,BMP6,BMP7,BRSK1,BRSK2,BTG2,BTG4,CALR,CASZ1,CD63,CDK5R1,CORIN,CXCR4,CYP26B1,DLX1,DLX2,DLX5,DMRTA2,EBF1,EBF2,EBF3,ECT2,EFNA2,EGR2,ELAVL3,ELAVL4,EMX2,EN1,EN2,EOMES,F2,FEZ1,FEZF1,FGFR2,FGFR3,FN1,FOXA1,FOXA2,FOXG1,FOXN4,GATA2,GATA3,GCM2,GDF11,GDF6,GDPD5,GLI3,GSX2,HELT,HES5,HESX1,Hmga2,HOXA2,HOXB2,HOXD3,IGF2,IKZF1,INSM1,ISL1,ITM…	138
Organismal Development	Morphology of body cavity	3,14E-24	ABCA1,ABCC2,ABCD3,ACE,ACSL4,ACTC1,ADAMTS1,ADD2,ADIPOR1,ADIPOR2,ADORA2A,ADRB3,AGL,AGR2,ALDH1A2,ALOX5,ANGPTL4,ANO1,APOA1,ARG2,ARHGDIA,ATF7,ATOH1,ATP2A1,B3GNT5,BHMT,BIRC2,BMP2,BMP7,BNC1,BTK,CA9,CALR,CASQ2,CASZ1,CAV3,CBFA2T3,CCDC3,CCNB2,CD36,CD81,CDH5,CES1,CKM,COL10A1,COL2A1,COL9A2,CORIN,CRYAB,CSF1R,CSRP3,CTGF,CTHRC1,CTSB,CTSC,CTSV,CXCL14,CXCR4,CYBRD1,CYP11A1,CYP26A1,CYP2J2,DAB2,DACH1,DCN,DHRS3,DMRT2…	299
Cancer, Organismal Injury and Abnormalities, Reproductive System Disease	Breast or ovarian cancer	5,39E-24	ABCA1,ABCC2,ABCC5,ACBD3,ACP5,ACTA2,ACTN1,ACVR1B,ADAMTS1,ADAMTS10,ADAMTS18,ADD2,ADIPOR2,ADORA2A,AFAP1L2,AGL,AGR2,AGTPBP1,AIFM1,AK1,AK3,AKR1A1,AKR1B1,ALCAM,ALDH1A2,ALDH1A3,ALDH7A1,ALDOA,ALDOC,ALOX5,AMPH,ANGPTL2,ANO1,ANXA1,ANXA11,AOC3,AP1B1,AP3B2,APEX2,APOA1,AQP1,ARG2,ARHGAP12,ARHGAP45,ARHGDIA,ARHGEF2,ARHGEF28,ARL4C,ASAP1,ATF6B,ATP10D,ATP1A1,ATP2A1,ATP2B1,ATP5F1A,ATP5F1C,ATP5IF1,ATP5MF,ATP6AP1,B3GNT…	623
Gene Expression	Transcription	6,21E-24	A2M,ACE,ACVR1,ACVR1B,ADORA2A,AFAP1L2,AGO1,AGR2,AGRN,ALDH1A2,ALX4,AMPH,ANK3,ANXA4,ARHGEF2,ASCL1,ATF6B,ATF7,ATOH1,ATP1B1,ATP1B4,AUTS2,BAHD1,BAMBI,BCAS3,BHLHE22,BIRC2,BLOC1S2,BLZF1,BMI1,BMP2,BMP5,BMP6,BMP7,BNC1,BTG2,BTK,CALR,CASZ1,CAV3,CBFA2T3,CBX4,CBX8,CCNE1,CD36,CD81,CDH1,CDK5R1,CHEK1,CHRND,CIAO1,COL2A1,COL4A2,CRABP2,CREG1,CRY1,CRYAB,CSRP3,CTBP1,CTBP2,CTGF,CTNNBIP1,CTSH,CXCR4,CYP26B1,CYR61,DAB2,DA…	397
Cancer, Organismal Injury and Abnormalities	Benign Tumors	6,30E-24	ACTA2,ACTC1,ADRB3,AGRN,ALCAM,ALDH1A2,ALDH2,ALDOA,ALDOC,ANGPTL2,ANXA1,ANXA2,APOA1,AQP8,ARHGEF2,ATOH1,ATP1A1,ATP2A1,ATRNL1,BACE2,BHMT,BMP5,BMP6,CA7,CALR,CCDC80,CCNB2,CCNE1,CCNE2,CDC42EP3,CDH1,CETN3,CFD,CKM,CLDN23,CNNM2,COL10A1,COL11A1,COL12A1,COL14A1,COL15A1,COL1A2,COL2A1,COL4A2,COL4A6,COL5A1,COL5A2,COL6A2,COL7A1,COL8A2,COL9A1,COL9A2,COL9A3,CRABP2,CRYAB,CSF1R,CTNND1,CTSB,CTSC,CXCL14,CYBA,CYR61,DCN,…	197
Cancer, Organismal Injury and Abnormalities	Generation of tumor	7,75E-24	A1CF,A2M,ABCA1,ABCC2,ABCC5,ABCD3,ACAT1,ACBD3,ACE,ACP5,ACSL4,ACTA1,ACTA2,ACTC1,ACTN1,ACVR1,ACVR1B,ADAM22,ADAMTS1,ADAMTS10,ADAMTS18,ADD2,ADIPOR1,ADIPOR2,ADORA2A,ADRB3,ADSSL1,AFAP1L2,AGL,AGO1,AGRN,AGTPBP1,AGXT2,AHNAK,AIFM1,AK3,AKR1A1,AKR1B1,ALAS2,ALCAM,ALDH1A2,ALDH1A3,ALDH2,ALDH6A1,ALDH7A1,ALDOA,ALDOB,ALDOC,ALOX5,ALX4,AMER2,AMPH,ANGPTL2,ANGPTL4,ANK3,ANKRD9,ANO1,ANO9,ANXA1,ANXA11,ANXA13,ANXA2,ANXA4,A…	1044
Cancer, Organismal Injury and Abnormalities	Development of malignant tumor	1,25E-23	A1CF,A2M,ABCA1,ABCC2,ABCC5,ABCD3,ACAT1,ACBD3,ACE,ACP5,ACSL4,ACTA1,ACTA2,ACTC1,ACTN1,ACVR1,ACVR1B,ADAM22,ADAMTS1,ADAMTS10,ADAMTS18,ADD2,ADIPOR1,ADIPOR2,ADORA2A,ADRB3,ADSSL1,AFAP1L2,AGL,AGO1,AGRN,AGTPBP1,AGXT2,AHNAK,AIFM1,AK3,AKR1A1,AKR1B1,ALAS2,ALCAM,ALDH1A2,ALDH1A3,ALDH2,ALDH6A1,ALDH7A1,ALDOA,ALDOB,ALDOC,ALOX5,ALX4,AMER2,AMPH,ANGPTL2,ANGPTL4,ANK3,ANKRD9,ANO1,ANO9,ANXA1,ANXA11,ANXA13,ANXA2,ANXA4,A…	1043
Cellular Development, Nervous System Development and Function, Tissue Development	Differentiation of neurons	1,28E-23	ACSL4,AGRN,ALDH1A2,ANK3,APAF1,ARHGEF2,ASCL1,ATOH1,BHLHE22,BMI1,BMP2,BMP6,BMP7,BRSK1,BRSK2,BTG2,BTG4,CALR,CASZ1,CDK5R1,CORIN,CYP26B1,DLX1,DLX2,DLX5,DMRTA2,EBF1,EBF2,EBF3,ECT2,EFNA2,ELAVL3,ELAVL4,EMX2,EN1,EN2,EOMES,FEZ1,FEZF1,FGFR2,FGFR3,FN1,FOXA1,FOXA2,FOXG1,FOXN4,GATA2,GATA3,GCM2,GDF11,GDF6,GDPD5,GLI3,GSX2,HELT,HES5,HOXA2,HOXB2,HOXD3,IGF2,IKZF1,INSM1,ISL1,ITM2C,LBX1,LHX2,LMX1B,MCOLN3,MDK,Meis1,MY…	119
Nervous System Development and Function	Morphology of central nervous system	2,82E-23	AIFM1,ALDH1A2,ANK3,ANXA1,APAF1,ASCL1,ATOH1,ATP1A2,ATP1B2,BHLHE22,BLOC1S2,BRSK1,BRSK2,BTG2,CD81,CDK5R1,CHL1,CHMP2B,CHRD,COL2A1,CSF1R,CSTB,CTNNA2,CTSB,CTSF,CTSV,CXCR4,CYP26A1,DLX1,DLX2,DLX5,DMRTA2,DPYSL3,EBF1,EBF2,EFNA2,EGR1,EIF4EBP2,EMX2,EN1,EN2,ENTPD1,EPHA4,EPHA7,FEZF1,FGFR2,FLI1,FOXA2,FOXI1,FRMD4A,FRZB,FZD3,GATA3,GBX2,GCM2,GDF11,GDF6,GFAP,GLI3,GM2A,GSC,GSX1,GSX2,HES5,HESX1,HEY2,HOXA2,HOXB2,HSD17…	153
Cancer, Organismal Injury and Abnormalities	Development of carcinoma	3,53E-23	A1CF,A2M,ABCA1,ABCC2,ABCC5,ABCD3,ACAT1,ACBD3,ACE,ACP5,ACSL4,ACTA1,ACTA2,ACTC1,ACTN1,ACVR1,ACVR1B,ADAM22,ADAMTS1,ADAMTS10,ADAMTS18,ADD2,ADIPOR1,ADIPOR2,ADORA2A,ADRB3,ADSSL1,AFAP1L2,AGL,AGO1,AGRN,AGTPBP1,AGXT2,AHNAK,AIFM1,AK3,AKR1A1,AKR1B1,ALAS2,ALCAM,ALDH1A2,ALDH1A3,ALDH2,ALDH6A1,ALDH7A1,ALDOA,ALDOB,ALDOC,ALOX5,ALX4,AMER2,AMPH,ANGPTL2,ANGPTL4,ANK3,ANKRD9,ANO1,ANO9,ANXA1,ANXA11,ANXA13,ANXA2,ANXA4,A…	1030
Cardiovascular System Development and Function	Development of vasculature	4,17E-23	ACE,ACTA2,ACVR1,ADAMTS1,ADIPOR2,ADORA2A,AGO1,AKR1B1,ALCAM,ALDH1A2,ANGPTL2,ANGPTL4,ANXA1,ANXA2,AOC3,AP1S2,APOA1,AQP1,ARHGDIA,ARHGEF4,ATP5F1A,ATP5F1B,ATP5IF1,ATP6V0A2,BMP2,BMP6,C1GALT1C1,CALR,CCNE1,CCNE2,CD36,CD63,CD81,CDH1,CDH5,COL15A1,COL1A2,COL4A2,COL5A1,COL8A2,COMP,CRELD1,CRYAB,CSF1R,CTBP2,CTGF,CTH,CTSB,CTSH,CTSS,CXCL14,CXCR4,CYBA,CYR61,DAAM1,DAB2,DCN,DCTN5,DDR1,DLX1,DLX2,DLX5,DNM2,ECT2,EDN1,ED…	237
Developmental Disorder, Embryonic Development, Organismal Development, Tissue Morphology	Abnormal morphology of embryo	4,33E-23	ACVR1,ACVR1B,ALDH1A2,ALDH1A3,ALX4,ASCL1,ATOH1,BLOC1S2,BMP2,BMP7,BRSK1,BRSK2,CCNE1,CCNE2,CDH1,CDH5,CDK5R1,COL2A1,CTGF,CTNNBIP1,CTSV,CXCR4,CYP26A1,CYP26B1,DAB2,DLD,DLX1,DLX2,DLX5,DMRT2,DMRTA2,DNM1L,DNMT1,DSP,ECT2,EDN1,EDNRA,EFNB2,EGR2,EMX2,EN1,EOMES,EPB41L5,EVX1,F2,F2R,FEZF1,FGFR2,FN1,FOXA2,GADD45G,GATA2,GATA3,GATA6,GBX2,GCM2,GDF11,GMNN,GSC,GSX2,HAS2,HAT1,HES5,HESX1,HEY2,HNF4A,HOXA10,HOXA11,HOXA2,H…	148
Developmental Disorder, Embryonic Development, Organismal Development, Tissue Morphology	Abnormal morphology of embryonic tissue	5,06E-23	ACVR1,ACVR1B,ALDH1A2,ALDH1A3,ALX4,ASCL1,ATOH1,BLOC1S2,BMP2,BMP7,BRSK1,BRSK2,CCNE1,CCNE2,CDH1,CDH5,CDK5R1,COL2A1,CTGF,CTNNBIP1,CTSV,CXCR4,CYP26A1,CYP26B1,DAB2,DLD,DLX1,DLX2,DLX5,DMRT2,DMRTA2,DNMT1,DSP,ECT2,EDN1,EDNRA,EFNB2,EGR2,EMX2,EN1,EOMES,EPB41L5,EVX1,F2,F2R,FEZF1,FGFR2,FN1,FOXA2,GADD45G,GATA2,GATA3,GATA6,GBX2,GCM2,GDF11,GMNN,GSC,GSX2,HAS2,HAT1,HES5,HESX1,HEY2,HNF4A,HOXA10,HOXA11,HOXA2,HOXB2,H…	147
Embryonic Development, Organismal Development	Morphogenesis of head	7,18E-23	ALDH1A2,ALDH1A3,AQP1,ATOH1,BHLHE22,BMP7,CELSR1,CLDN5,COL11A1,COL2A1,COL5A1,COL5A2,COL8A2,CRYAB,CRYBA4,CTHRC1,CTNNA2,CTNND1,CYP26B1,DLX5,DLX6,EDN1,EFNA2,EZR,FANCD2,FGFR2,FN1,FOXA2,FOXG1,FOXI1,FOXL2,FRZB,FZD3,GATA2,GATA3,GBX2,GDF11,GLI3,GRHL3,GSC,GSX2,HESX1,HMX3,HOXA2,HOXC13,Irx5,ITGA5,ITGA6,L1CAM,LMX1B,MAB21L1,MAB21L2,MAP3K1,MMP2,MYC,NDST1,NEUROD1,NEUROD4,NEUROG1,NR2E1,NTN1,OSR1,OTX1,PAX6,PITX2,PR…	83
Cancer, Organismal Injury and Abnormalities	Breast or colorectal cancer	1,50E-22	ABCA1,ABCC2,ABCC5,ABCD3,ACAT1,ACBD3,ACE,ACP5,ACSL5,ACTA1,ACTA2,ACTN1,ACVR1,ACVR1B,ADAMTS1,ADAMTS10,ADAMTS18,ADD2,ADIPOR1,ADIPOR2,ADORA2A,ADSSL1,AFAP1L2,AGL,AGR2,AGRN,AGTPBP1,AHCY,AK1,AK3,AKR1B1,ALAS2,ALCAM,ALDH1A3,ALDH2,ALDH6A1,ALDOA,ALDOC,ALOX5,ALX4,AMER2,AMPH,ANGPTL2,ANGPTL4,ANK3,ANKRD9,ANO1,ANO9,ANXA1,ANXA11,ANXA13,ANXA2,ANXA4,AOC3,AP2A1,AP2M1,AP3B2,APAF1,APCDD1L,APEX2,APOA1,APOA4,AQP1,AQP8,AR…	915
Cellular Development, Cellular Growth and Proliferation, Nervous System Development and Function, Tissue Development	Development of neurons	1,66E-22	A2M,ACE,ADAM22,ADORA2A,AGRN,AGTPBP1,ANK3,ARHGEF28,ASCL1,ATOH1,BMP2,BMP7,BOC,BRSK1,BRSK2,BTG2,CADM1,CAMSAP2,CDH1,CDK5R1,CELSR1,CHL1,CHMP2B,CHRNA1,CKM,CPEB4,CTNNA2,CTNND2,CXCR4,CYR61,DBX1,DDR1,DLX1,DLX2,DLX5,DNM1L,DNM2,DNMT1,DPYSL3,DPYSL5,DYNLT1,EBF2,EBF3,EDNRA,EFHD1,EFNA2,EFNB2,EGFL7,EGR1,EGR2,EHD1,EIF4EBP2,EIF4G3,ELAVL4,ELMO1,EN1,EN2,EOMES,EPHA4,EPHA7,EZR,F2R,FARP2,FGFR2,FGFR3,FOS,FOXC1,FOXG1,FUT…	190
Connective Tissue Development and Function, Connective Tissue Disorders, Organismal Injury and Abnormalities, Skeletal and Muscular Disorders, Skeletal and Muscular System Development and Function, Tissue Development	Abnormal morphology of bone	3,75E-22	ALX4,ANKH,APAF1,BMP6,BMP7,CLCN7,COL10A1,COL12A1,COL2A1,COL9A1,CSF1R,CTGF,CTNNBIP1,CTSV,CYP26A1,DCN,DDR1,DLX1,DLX2,DLX5,DMRT2,EBF1,EDN1,EDNRA,EGR1,EMX2,EN1,F2R,FARP2,FGFR2,FGFR3,FMOD,FOS,FOXI1,FREM1,FRZB,FSTL1,GATA3,GBX2,GCM2,GDF11,GDF6,GJA1,GNAI3,GSC,GSX1,HAT1,HDAC4,HMX3,HOXA10,HOXA11,HOXA2,HOXA5,HOXB2,HOXB3,HOXB4,HOXB6,HOXC10,HOXC11,HOXC4,HOXD11,HOXD12,HOXD3,HOXD4,HOXD9,IGF2,INPP5D,IRAK3,ITGB1BP…	120
Embryonic Development, Nervous System Development and Function, Organ Development, Organismal Development, Tissue Development	Formation of forebrain	4,64E-22	AGTPBP1,ALDH1A2,ALDH1A3,APAF1,ASCL1,BHLHE22,BMP2,BMP5,BMP7,CDK5R1,CHRD,COL2A1,CRELD1,CSF1R,CTNNBIP1,CXCR4,DLX1,DLX2,DLX5,EBF2,EBF3,EMX2,EOMES,EPHA4,FEZF1,FGFR3,FOXA2,FOXG1,GBX2,GLI3,GNAO1,GSC,GSX1,GSX2,HES5,HESX1,IKZF1,Irx5,L1CAM,LHX2,LRP2,MKL1,MTOR,MYH10,NCAM1,NCOR2,NDEL1,NDST1,NOTCH1,NR2E1,NR2F1,NR2F2,NRP2,NTN1,OTX1,PAX5,PAX6,Pou3f1,POU3F2,POU3F3,PPP3CA,PRKG1,RELN,RFX4,ROBO2,SEMA3A,SH2D3C,SIM1,…	79
Cancer, Organismal Injury and Abnormalities, Reproductive System Disease	Mammary tumor	2,27E-21	ABCA1,ABCC2,ABCC5,ACBD3,ACP5,ACTA2,ACTN1,ACVR1B,ADAMTS1,ADAMTS10,ADAMTS18,AFAP1L2,AGR2,AGTPBP1,AK1,AKR1B1,ALDH1A3,ALDOA,ALDOC,ALOX5,AMPH,ANGPTL2,ANO1,ANXA1,ANXA11,AOC3,AP3B2,APEX2,APOA1,AQP1,ARHGAP12,ARHGAP45,ARHGDIA,ARHGEF2,ASAP1,ATF6B,ATP10D,ATP1A1,ATP2A1,ATP2B1,ATP5F1A,ATP5F1C,ATP5IF1,ATP5MF,ATP6AP1,B3GNT2,B3GNT5,BAHCC1,BAHD1,BCAR3,BMI1,BMP2,BMP7,BTG2,BTK,C7orf25,C9orf3,C9orf72,CA9,CADM4,CAPN9…	491
Cellular Movement	Invasion of cells	3,02E-21	A2M,ACAT1,ACSL4,ACTA2,ADAMTS1,AGR2,AHCY,AHNAK,ALCAM,ALOX5,ANGPTL4,ANK3,ANXA1,ANXA2,AQP8,ARHGDIA,ASAP1,ATP6AP1,BCAR3,BMP2,BMP5,BMP6,BMP7,BTG2,CA9,CALR,CCNA1,CD81,CDCP1,CDH1,CDH5,CDK5R1,CES1,CHRD,CLDN1,CLDN3,CNDP2,COL11A1,COL2A1,COL7A1,COX4I1,CRYAB,CTBP1,CTBP2,CTGF,CTNNBIP1,CTNND1,CTNND2,CTSB,CTSH,CTSS,CTSV,CXCL14,CXCR4,CYP2J2,CYR61,DAB2,DCN,DDR1,DNM1L,DNM2,DNMBP,DPP4,DPYSL3,DSP,DUSP6,ECT2,EDN1,EGR…	211
Connective Tissue Development and Function, Skeletal and Muscular System Development and Function, Tissue Development	Morphology of bone	6,46E-21	ALX4,ANKH,APAF1,BMP2,BMP6,BMP7,CD36,CLCN7,COL10A1,COL12A1,COL1A2,COL2A1,COL9A1,CRY1,CSF1R,CTGF,CTHRC1,CTNNBIP1,CTSV,CYP26A1,DCN,DDR1,DLX1,DLX2,DLX5,DMRT2,EBF1,EDN1,EDNRA,EFNB2,EGR1,EMX2,EN1,F2R,FARP2,FGFR2,FGFR3,FMOD,FOS,FOXI1,FREM1,FRZB,FSTL1,GATA1,GATA3,GBX2,GCM2,GDF11,GDF6,GJA1,GNAI3,GSC,GSX1,HAT1,HDAC4,HEY2,HMX3,HOXA10,HOXA11,HOXA2,HOXA5,HOXB2,HOXB3,HOXB4,HOXB6,HOXC10,HOXC11,HOXC4,HOXD11,HOXD…	142
Gene Expression	Activation of DNA endogenous promoter	1,14E-20	ACVR1,ACVR1B,AGO1,AGRN,ALX4,ANXA4,ARHGEF2,ASCL1,ATF6B,ATOH1,AUTS2,BCAS3,BLOC1S2,BLZF1,BMI1,BMP2,BMP5,BMP6,BMP7,BNC1,BTG2,CALR,CBFA2T3,CBX4,CBX8,CCNE1,CD36,CD81,CIAO1,CREG1,CRY1,CSRP3,CTBP1,CTBP2,CTNNBIP1,CYR61,DACH1,DBX1,DCN,DLX1,DLX2,DLX5,DMBX1,DMRT2,DNMT1,E4F1,EBF1,EBF2,EBF3,EDN1,EGR1,EGR2,ELK3,ELP2,EN1,EN2,ENO1,EOMES,EVX1,EZR,FBP1,FEZF1,FGFR2,FGFR3,FLI1,FOS,FOXA1,FOXA2,FOXA3,FOXC1,FOXG1,FOXI1,…	248
Developmental Disorder	Hypoplasia of organ	1,45E-20	ACE,ALDH1A2,ALDH1A3,ARHGDIA,ATF7,BMP7,CALR,CASZ1,CBX4,CCNA1,CCNE1,CCNE2,COL10A1,COL2A1,CSTB,CTGF,CTHRC1,CTNNBIP1,CTSS,CYP11A1,CYP26A1,DLX5,DMRTA2,DNM1L,DNMT1,EBF2,EDN1,EDNRA,EGR2,EMX2,EN1,FGFR2,FKBP1A,FOXN4,FREM1,GALNT1,GATA5,GATA6,GBX2,GCM2,GDF11,GSC,HAS2,HESX1,HEY2,HOXA11,HOXA5,HOXB3,HOXB4,HOXC11,HOXC4,HOXD11,HOXD3,HOXD9,HS6ST2,IKZF1,ITGA6,ITGB1BP1,ITPA,L1CAM,LBH,LCP2,LHX2,LMX1B,LRAT,MMP14,MTOR…	118
Cellular Movement	Cell movement of neurons	1,73E-20	A2M,APAF1,ASCL1,ATOH1,AUTS2,CDK5R1,CELSR1,CHL1,CTNNA2,CXCR4,DAO,DLX1,DLX2,EBF1,EBF2,EBF3,EFNB2,EGR2,EOMES,FEZF1,FN1,FOXG1,FZD3,GAS6,GATA2,GATA3,GJA1,GLI3,GPM6A,HOXB2,HSP90AA1,ITGA6,L1CAM,LMX1B,LRP2,MATN2,MDK,MKL1,MYH10,NDEL1,NDNF,NEO1,NEUROD4,NEUROG1,NHLH2,NKX6-1,NOTCH1,NR2F1,NR2F2,NRP2,NTN1,PAX6,PCM1,PHOX2B,PITX2,PLXNC1,POU3F2,POU3F3,POU4F1,PRKG1,PTK2,PTPRZ1,RAPGEF2,RELN,RET,ROBO1,ROBO2,SEMA3A,S…	79
Cancer, Organismal Injury and Abnormalities, Reproductive System Disease	Breast cancer	1,88E-20	ABCA1,ABCC2,ABCC5,ACBD3,ACP5,ACTA2,ACTN1,ACVR1B,ADAMTS1,ADAMTS10,ADAMTS18,AFAP1L2,AGR2,AGTPBP1,AK1,AKR1B1,ALDH1A3,ALDOA,ALDOC,ALOX5,AMPH,ANGPTL2,ANO1,ANXA1,ANXA11,AOC3,AP3B2,APEX2,APOA1,AQP1,ARHGAP12,ARHGAP45,ARHGDIA,ARHGEF2,ATF6B,ATP10D,ATP1A1,ATP2A1,ATP2B1,ATP5F1A,ATP5F1C,ATP5IF1,ATP5MF,ATP6AP1,B3GNT2,B3GNT5,BAHCC1,BAHD1,BCAR3,BMI1,BMP7,BTG2,C7orf25,C9orf3,C9orf72,CA9,CADM4,CAPN9,CBX4,CBX8,CCNE…	470
Cell Morphology, Cellular Assembly and Organization, Cellular Function and Maintenance	Formation of cellular protrusions	2,28E-20	A2M,ACAP1,ACE,ADAM22,ADORA2A,AGRN,AGTPBP1,AHNAK,ANGPTL4,ANK3,AQP1,ARHGEF28,ARHGEF4,ARPC3,ASAP1,ASCL1,ATP6V1D,AUTS2,BCAS3,BMP2,BMP6,BMP7,BOC,BRSK1,BRSK2,BTG2,BTK,CALU,CAMSAP2,CARMIL2,CD81,CDH1,CDK5R1,CELSR1,CEP131,CHL1,CHMP2B,CHRNA1,CKM,CPEB4,CSNK1D,CTGF,CTNNA2,CTNND1,CTNND2,CXCR4,CYR61,DDR1,DLX2,DLX5,DNM1L,DNM2,DNMBP,DPYSL3,DPYSL5,DYNLT1,EDN1,EDNRA,EFHD1,EFNA2,EFNB2,EGR1,EHD1,EIF4EBP2,EIF4G3,ELAV…	204
Cell Death and Survival	Cell survival	5,22E-20	ABCA1,ACE,ACSL5,ADAMTS1,ADIPOR1,ADORA2A,AFAP1L2,AGR2,AGRN,AGTPBP1,AIFM1,AK1,AK3,ALCAM,AP2B1,APAF1,ASF1A,ASNS,ATP1A2,ATP5PD,BAMBI,BCKDK,BIRC2,BMI1,BMP2,BMP5,BMP6,BMP7,BTG2,BTK,CA9,CADM1,CALR,CCNA1,CCNI,CD81,CDH1,CDH5,CDK5R1,CES1,CHCHD6,CHEK1,CLDN3,CLNS1A,CNDP2,COMP,CSF1R,CTBP1,CTGF,CTH,CTSB,CXCR4,CYBA,CYR61,DAB2,DCT,DCUN1D5,DDR1,DHX38,DLX2,DNM1L,DNM2,DNMT1,DPP4,DUSP5,DUSP6,DYNC1I1,DYRK3,EBF1,EBF3,…	292
Cardiovascular System Development and Function, Organismal Development	Angiogenesis	5,60E-20	ACVR1,ADAMTS1,ADIPOR2,ADORA2A,AGO1,AKR1B1,ALCAM,ALDH1A2,ANGPTL2,ANGPTL4,ANXA1,ANXA2,AOC3,AP1S2,APOA1,AQP1,ARHGDIA,ARHGEF4,ATP5F1A,ATP5F1B,ATP5IF1,ATP6V0A2,BMP2,BMP6,C1GALT1C1,CALR,CCNE1,CCNE2,CD36,CD63,CDH1,CDH5,COL15A1,COL1A2,COL4A2,COL5A1,COL8A2,COMP,CRYAB,CSF1R,CTBP2,CTGF,CTH,CTSB,CTSH,CTSS,CXCL14,CXCR4,CYBA,CYR61,DAAM1,DAB2,DCN,DCTN5,DDR1,DNM2,ECT2,EDN1,EDNRA,EFNB2,EGFL6,EGFL7,EGR1,ELK3,EMP2,…	208
Cancer, Organismal Injury and Abnormalities	Advanced stage tumor	8,30E-20	ABCA1,ACP5,ACTA2,ADAMTS1,ADRB3,AGR2,ALCAM,ALDH1A2,ALOX5,ANGPTL2,ANGPTL4,ANK3,ANXA1,ANXA2,AOC3,APOA1,AQP1,AQP8,ARL4C,ASAP1,BMP2,BMP6,BMP7,BNC1,BTK,CA9,CALR,CALU,CCDC80,CCNA1,CD36,CD81,CDCP1,CDH1,CDH6,CLDN3,COL15A1,COL4A2,COLEC12,CRABP2,CRYAB,CSF1R,CSRP3,CTGF,CTHRC1,CTNND1,CTSB,CTSH,CXCR4,CYP26A1,CYR61,DAB2,DACH1,DDR1,DLX2,DNMT1,DPP4,DPYSL3,DTNA,DUSP6,EDN1,EDNRA,EGFL7,EIF4A1,EMX2,EN1,EZR,F10,F2,F2R…	219
Cellular Development, Cellular Growth and Proliferation	Cell proliferation of tumor cell lines	8,42E-20	A2M,ACAT1,ACSL4,ACSL5,ACTN1,ACVR1,ADAMTS1,ADIPOR1,ADIPOR2,AHCY,AHNAK,ALCAM,ALDOA,ANGPTL4,ANO1,ANXA1,ANXA2,ANXA6,APAF1,AQP1,AQP8,ARHGEF2,ARL4C,ASCL1,ASNS,ATOH1,ATP6AP1,BACE2,BCAR3,BIRC2,BMI1,BMP2,BMP5,BMP6,BMP7,BTG2,BTK,CA9,CALR,CAMK2N2,CASZ1,CCNB2,CCNE1,CCNE2,CD276,CD81,CDCP1,CDH1,CDK5R1,CDT1,CELF2,CHCHD6,CHEK1,CNDP2,COL14A1,COL4A2,COMP,CRABP2,CREG1,CRYAB,CSNK1D,CTBP1,CTBP2,CTGF,CTNNBIP1,CTNND1,C…	322
Cancer, Organismal Injury and Abnormalities	Advanced malignant tumor	1,19E-19	ABCA1,ACP5,ACTA2,ADAMTS1,ADRB3,AGR2,ALCAM,ALDH1A2,ALOX5,ANGPTL2,ANGPTL4,ANK3,ANXA1,ANXA2,AOC3,APOA1,AQP1,AQP8,ARL4C,ASAP1,BMP2,BMP7,BNC1,BTK,CA9,CALR,CALU,CCDC80,CCNA1,CD36,CD81,CDCP1,CDH1,CDH6,CLDN3,COL15A1,COL4A2,COLEC12,CRABP2,CRYAB,CSF1R,CSRP3,CTGF,CTHRC1,CTNND1,CTSB,CTSH,CXCR4,CYP26A1,CYR61,DAB2,DACH1,DDR1,DLX2,DNMT1,DPP4,DPYSL3,DTNA,DUSP6,EDN1,EDNRA,EGFL7,EIF4A1,EMX2,EN1,EZR,F10,F2,F2R,FERM…	218
Cancer, Organismal Injury and Abnormalities	Secondary tumor	1,69E-19	ABCA1,ACP5,ACTA2,ADAMTS1,AGR2,ALCAM,ALOX5,ANGPTL2,ANGPTL4,ANK3,ANXA1,ANXA2,AOC3,APOA1,AQP1,AQP8,ASAP1,BMP2,BMP7,BTK,CA9,CALR,CALU,CCDC80,CCNA1,CD36,CD81,CDCP1,CDH1,CDH6,CLDN3,COL4A2,COLEC12,CRABP2,CRYAB,CSF1R,CSRP3,CTGF,CTHRC1,CTNND1,CTSB,CTSH,CXCR4,CYP26A1,CYR61,DDR1,DLX2,DNMT1,DPYSL3,DUSP6,EDN1,EDNRA,EGFL7,EIF4A1,EMX2,EN1,EZR,F10,F2,F2R,FERMT3,FEZF1,FGFR2,FGFR3,FGFR4,FGR,FKBP1A,FLT1,FN1,FOS,FOX…	200
Neurological Disease, Organismal Injury and Abnormalities, Psychological Disorders	Disorder of basal ganglia	1,78E-19	A2M,ACAT1,ADORA2A,ADRB3,AHCY,AIFM1,AK1,ALDH2,ALDH6A1,ANXA2,AP1S2,APOA4,AQP1,ARL6IP5,ASCL1,ATP1A3,ATP1B1,ATP2A1,ATP2B1,ATP5F1C,ATP5MG,ATP5PF,ATP5PO,ATP6V1A,B3GNT2,BIRC2,C19orf12,C2orf40,C7,CASQ2,CDK5R1,CERS2,CPLX2,CRYAB,CTGF,CTSS,CYP26B1,DDX1,DPYSL3,DTNA,DUSP5,DYNC1I1,DYNLT1,EGR1,EGR2,EIF2B3,EIF3E,ELMO1,ELOVL1,EMX2,ENO2,EPHA4,FAM117A,FAM3C,FGFR4,FKBP4,FOS,FOXG1,GABRP,GAPDH,GFAP,GJA1,GNAO1,GNB1,GNG…	173
Nervous System Development and Function, Organ Morphology, Organismal Development	Morphology of brain	2,87E-19	AIFM1,ALDH1A2,ANK3,ANXA1,APAF1,ASCL1,ATOH1,ATP1A2,ATP1B2,BHLHE22,BLOC1S2,BRSK1,BRSK2,BTG2,CD81,CDK5R1,CHL1,CHMP2B,CHRD,COL2A1,CSF1R,CSTB,CTNNA2,CTSB,CTSF,CTSV,CXCR4,CYP26A1,DLX5,DMRTA2,DPYSL3,EBF1,EBF2,EFNA2,EGR1,EIF4EBP2,EMX2,EN1,EN2,ENTPD1,EPHA4,EPHA7,FEZF1,FGFR2,FOXA2,FOXI1,FRMD4A,FZD3,GATA3,GBX2,GCM2,GFAP,GLI3,GM2A,GSC,GSX1,GSX2,HES5,HESX1,HEY2,HOXA2,HOXB2,HSD17B2,IKZF1,Irx5,ITGA6,JUN,KHDRBS1…	134
Organismal Development	Abnormal morphology of body cavity	3,02E-19	ABCA1,ABCD3,ACSL4,ACTC1,ADAMTS1,ADD2,AGL,AGR2,ALDH1A2,ALOX5,ANGPTL4,APOA1,ARHGDIA,ATF7,ATOH1,ATP2A1,B3GNT5,BHMT,BIRC2,BMP2,BTK,CA9,CALR,CASQ2,CAV3,CBFA2T3,CCNB2,CD36,CD81,CDH5,CES1,CKM,COL10A1,COL2A1,CSF1R,CSRP3,CTGF,CTHRC1,CTSV,CXCR4,CYP11A1,CYP26A1,DAB2,DACH1,DCN,DHRS3,DMRT2,DNMT1,DUSP8,EDN1,EDNRA,EFNB2,EGR1,ELK3,EMX2,F2,F2R,FGFR2,FGFR3,FGFR4,FKBP1A,FKBP4,FLI1,FMOD,FN1,FOS,FOXL2,FSTL1,FUT8,FXR1…	228
Cellular Movement, Nervous System Development and Function	Migration of neurons	3,17E-19	APAF1,ASCL1,ATOH1,AUTS2,CDK5R1,CELSR1,CHL1,CTNNA2,CXCR4,DAO,DLX1,DLX2,EBF1,EBF2,EBF3,EFNB2,EGR2,EOMES,FEZF1,FN1,FOXG1,FZD3,GAS6,GATA2,GATA3,GJA1,GLI3,GPM6A,HOXB2,HSP90AA1,ITGA6,L1CAM,LMX1B,MATN2,MDK,MKL1,MYH10,NDEL1,NDNF,NEO1,NEUROD4,NEUROG1,NHLH2,NKX6-1,NR2F1,NR2F2,NRP2,NTN1,PAX6,PCM1,PHOX2B,PITX2,PLXNC1,POU3F2,POU3F3,POU4F1,PRKG1,PTK2,PTPRZ1,RAPGEF2,RELN,RET,ROBO1,SEMA3A,SEPT4,SLC1A2,SLC1A3,SOX…	75
Cancer, Organismal Injury and Abnormalities	Benign connective or soft tissue neoplasm	4,89E-19	ACTC1,ADRB3,ALDOA,ATRNL1,CCNE1,CCNE2,CDC42EP3,CETN3,COL10A1,COL11A1,COL12A1,COL14A1,COL15A1,COL1A2,COL2A1,COL4A2,COL4A6,COL5A1,COL5A2,COL6A2,COL7A1,COL8A2,COL9A1,COL9A2,COL9A3,CRABP2,CSF1R,CTNND1,CTSC,CXCL14,CYBA,CYR61,DDR1,DYRK2,ECM2,EGR1,EPPK1,FGFR2,FGFR3,FGFR4,FKBP1A,FLT1,FMOD,FOS,FOXL2,GPM6A,Hmga2,HOXB6,IDH1,IDH2,IGF2,IGFBP5,IQGAP1,JUN,LRCH4,MDH1,MGST1,MMP11,MMP2,MTOR,MYBL1,MYC,MYH10,NDRG1,NE…	102
Cellular Development	Commitment of cells	5,58E-19	ASCL1,BMP2,DLX1,DLX2,DMRTA2,EBF1,ELAVL4,EN2,FGFR2,FOXA1,FOXA2,FOXN4,GATA2,GATA6,GLI3,GMNN,GSX1,GSX2,HEY2,HOXA11,HOXA2,IKZF1,ISL1,LBX1,MYB,NEUROD1,NEUROD4,NEUROG1,NKX2-2,NKX6-1,NOTCH1,NR2E1,PAX5,PAX6,PAX7,POU3F2,POU4F1,PRDM1,PRDM14,PRKACA,PTF1A,ROR2,SIX1,SIX2,SOX2,SOX6,TAL1,TCF12,TGFB1,TOX,VSX2,WNT4	52
Cardiovascular System Development and Function	Morphology of cardiovascular system	7,09E-19	ABCA1,ACE,ACTA2,ACTC1,ADORA2A,ADRB3,ALDH1A2,AOC3,ARG2,ARHGDIA,BIRC2,BMP2,C1GALT1C1,CALR,CASQ2,CASZ1,CAV3,CCNE1,CCNE2,CD36,CDH5,CKM,COL15A1,COL2A1,COL5A1,COL8A2,COL9A2,CORIN,CRYAB,CSRP3,CTGF,CTSB,CTSC,CTSV,CXCR4,CYP26A1,CYP2J2,DDR1,DHRS3,DLX1,DLX2,DLX5,DUSP5,DUSP6,DUSP8,EDN1,EDNRA,EEF1D,EFNB2,ELK3,ENDOG,F2,F2R,FABP3,FBXO32,FKBP1A,FLT1,FMOD,FN1,FOXA2,FOXC1,FXR1,FZD5,GAS6,GATA2,GATA5,GATA6,GBX2,GDF1…	175
Cancer, Organismal Injury and Abnormalities	Lymphatic system tumor	7,51E-19	ACE,ACP5,ADAM22,ADD2,ADORA2A,ADRB3,AFAP1L2,AGL,AGR2,AHNAK,ALDH9A1,ALOX5,AMPH,ANK3,ANKH,ANOS1,ANXA1,ANXA11,ANXA2,ANXA4,ANXA6,AOC3,ARHGEF28,ARL6IP5,ATF7,ATP1A2,ATP1B1,ATRNL1,B3GNT3,BAZ2B,BMI1,BRSK1,BTG2,BTK,C7,CADM1,CAV3,CBFA2T3,CBX4,CCNB2,CD36,CD63,CDC42EP3,CDH1,CDH7,CELF2,CELSR1,CEP112,CFP,CHEK1,CHRD,COL11A1,COL12A1,COL15A1,COL1A2,COL2A1,COL4A2,COL6A2,COL7A1,COL8A2,CRYAB,CSF1R,CTBP1,CTBP2,CTNNA2,…	338
Gastrointestinal Disease, Hepatic System Disease, Organismal Injury and Abnormalities	Liver lesion	7,99E-19	A1CF,A2M,ABCA1,ABCC2,ABCC5,ABTB2,ACAP1,ACAT1,ACBD3,ACE,ACER1,ACSL4,ACTA1,ACTA2,ACTC1,ACTN1,ACVR1,ACVR1B,ACY3,ADAM22,ADAMTS1,ADAMTS10,ADAMTS18,ADD2,ADIPOR1,ADIPOR2,ADORA2A,ADRB3,ADSSL1,AFAP1L2,AGRN,AGTPBP1,AGXT2,AHCY,AHNAK,AIFM1,AK1,AKR1B1,ALAD,ALCAM,ALDH1A3,ALDH2,ALDH6A1,ALDH7A1,ALDH9A1,ALDOB,ALG2,ALOX5,AMER2,AMPD3,AMPH,ANK3,ANO1,ANO9,ANXA1,ANXA2,AOC3,AP1B1,AP1M1,AP1S2,AP2A1,AP3B2,APAF1,APCDD1L,A…	1074
Nervous System Development and Function, Tissue Morphology	Morphology of nervous tissue	1,35E-18	A2M,ADAM22,AGRN,APAF1,ASCL1,ATOH1,BLOC1S2,BMP2,BRSK1,BRSK2,CADM1,CD81,CDK5R1,CHL1,CHMP2B,CHRNA1,CLTC,COL8A2,CORO1A,CPEB4,CSF1R,CSTB,CTNNA2,CTNND2,CTSB,CTSF,CTSV,DAO,DBX1,DLX1,DLX2,DLX5,DMRT3,DMRTA2,DPYSL3,DPYSL5,DTNA,EBF2,EGR1,EIF4EBP2,EMX2,EPHA7,F2,FARP2,FEZF1,FGFR3,FOS,FOXA1,FOXA2,FOXN4,GATA3,GBX2,GDF11,GFAP,GJA1,GM2A,GSX2,HES5,HOXB2,IGF2,IGSF9,IQGAP1,Irx5,ISL1,KIF5A,L1CAM,LMX1B,LRP2,MADD,MAL,M…	147
Cancer, Hematological Disease, Organismal Injury and Abnormalities	Lymphoid cancer	1,38E-18	ACE,ADAM22,ADD2,ADORA2A,ADRB3,AFAP1L2,AGL,AHNAK,ALDH9A1,ALOX5,AMPH,ANK3,ANKH,ANOS1,ANXA1,ANXA11,ANXA2,ANXA4,ANXA6,AOC3,ARHGEF28,ARL6IP5,ATF7,ATP1A2,ATP1B1,ATRNL1,B3GNT3,BAZ2B,BMI1,BRSK1,BTG2,BTK,C7,CADM1,CAV3,CBFA2T3,CBX4,CCNB2,CD36,CD63,CDC42EP3,CDH1,CDH7,CELF2,CELSR1,CEP112,CFP,CHEK1,CHRD,COL11A1,COL12A1,COL15A1,COL1A2,COL2A1,COL4A2,COL6A2,COL7A1,COL8A2,CSF1R,CTBP1,CTBP2,CTNNA2,CTNND1,CTSC,CTSH…	325
Cancer, Organismal Injury and Abnormalities	Subcutaneous tumor	1,42E-18	ACTC1,ADRB3,ALDOA,ATRNL1,CCNE1,CCNE2,CDC42EP3,CETN3,COL10A1,COL11A1,COL12A1,COL14A1,COL15A1,COL1A2,COL2A1,COL4A2,COL4A6,COL5A1,COL5A2,COL6A2,COL7A1,COL8A2,COL9A1,COL9A2,COL9A3,CRABP2,CSF1R,CTNND1,CTSC,CXCL14,CYBA,CYR61,DDR1,DYRK2,ECM2,EGR1,EPPK1,FGFR2,FGFR3,FGFR4,FKBP1A,FLT1,FMOD,FOS,FOXL2,GPM6A,Hmga2,HOXB6,IGF2,IGFBP5,IQGAP1,JUN,LRCH4,MDH1,MGST1,MMP11,MMP2,MTOR,MYBL1,MYC,MYH10,NDRG1,NEGR1,NOL7,N…	99
Cancer, Organismal Injury and Abnormalities	Cancer of cells	3,54E-18	ABCA1,ABCC5,ABTB2,ACE,ACSL4,ACTA2,ACTC1,ACVR1B,ADAM22,ADAMTS1,ADAMTS10,ADAMTS18,ADD2,ADIPOR1,ADORA2A,ADRB3,AFAP1L2,AGL,AGR2,AHNAK,AIFM1,ALAD,ALCAM,ALDH9A1,ALDOB,ALOX5,AMPH,ANGPTL2,ANGPTL4,ANK3,ANKH,ANO1,ANO8,ANO9,ANOS1,ANXA1,ANXA11,ANXA2,ANXA4,ANXA6,AOC3,AP1B1,APEX2,APOBEC2,AQP1,ARHGAP18,ARHGEF28,ARL6IP5,ARVCF,AS3MT,ASAP1,ASNS,ATF7,ATP10D,ATP1A1,ATP1A2,ATP1A3,ATP1B1,ATP2A1,ATP5MF,ATP6V0A2,ATRNL1,…	665
Cardiovascular Disease, Cardiovascular System Development and Function	Abnormal morphology of cardiovascular system	3,83E-18	ACTA2,ACTC1,ADORA2A,ALDH1A2,ARHGDIA,BIRC2,BMP2,C1GALT1C1,CALR,CASQ2,CAV3,CCNE1,CCNE2,CD36,CDH5,CKM,COL15A1,COL2A1,COL5A1,COL8A2,CSRP3,CTSV,CXCR4,CYP26A1,DHRS3,DLX1,DLX2,DLX5,DUSP8,EDN1,EDNRA,EFNB2,ELK3,F2,F2R,FKBP1A,FLT1,FMOD,FN1,FOXA2,FXR1,FZD5,GATA2,GATA5,GATA6,GBX2,GFAP,GJA1,GPX7,GSC,HAS2,HEY2,HOXA2,HOXB4,HOXD3,IGF2,ISL1,ITGA5,ITPA,JUN,KIFAP3,LMO2,LMX1B,LOXL2,LPL,LUM,MAP3K1,MB,MBNL1,MBNL2,MDK,…	124
Cancer, Hematological Disease, Organismal Injury and Abnormalities	Lymphocytic neoplasm	6,11E-18	ACE,ACP5,ADAM22,ADD2,ADORA2A,ADRB3,AFAP1L2,AGL,AHNAK,ALDH9A1,ALOX5,AMPH,ANK3,ANKH,ANOS1,ANXA1,ANXA11,ANXA2,ANXA4,ANXA6,AOC3,ARHGEF28,ARL6IP5,ATF7,ATP1A2,ATP1B1,ATRNL1,B3GNT3,BAZ2B,BMI1,BRSK1,BTG2,BTK,C7,CADM1,CAV3,CBFA2T3,CBX4,CCNB2,CD36,CD63,CDC42EP3,CDH1,CDH7,CELF2,CELSR1,CEP112,CFP,CHEK1,CHRD,COL11A1,COL12A1,COL15A1,COL1A2,COL2A1,COL4A2,COL6A2,COL7A1,COL8A2,CRYAB,CSF1R,CTBP1,CTBP2,CTNNA2,CTSC,…	327
Digestive System Development and Function	Development of digestive system	6,34E-18	ACVR1,AGR2,ALDH1A2,ALX4,ATF7,ATOH1,ATP1B1,BMP2,BMP5,BMP7,CADM1,CLDN5,COL10A1,COL2A1,CSF1R,CTNND1,CTSS,CYP26A1,CYP26B1,DCN,DHRS3,DLX1,DLX2,DLX5,DLX6,DNM1L,DSP,FGFR2,FGFR3,FN1,FOS,FOXA2,FOXC1,FZD1,GABRP,GATA1,GATA3,GATA6,GDF11,GJA1,GLI3,GRHL3,GSC,HIP1R,HOXA5,HOXC13,HSPB1,ILDR2,INSM1,IRS2,ISL1,ITGA5,ITGA6,ITGB4,JUN,KRT18,KRT8,LAMA5,LHX2,MMP14,MMP2,MTOR,MYT1,NEUROD1,NKX2-2,NKX2-3,NKX6-1,NOTCH1,OSR1,P…	104
Cell Morphology, Nervous System Development and Function, Tissue Morphology	Morphology of neurons	6,40E-18	A2M,ADAM22,AGRN,APAF1,ASCL1,ATOH1,BLOC1S2,BMP2,BRSK1,BRSK2,CADM1,CD81,CDK5R1,CHL1,CHMP2B,CHRNA1,CLTC,COL8A2,CORO1A,CPEB4,CSTB,CTNNA2,CTNND2,CTSB,CTSF,CTSV,DAO,DBX1,DLX1,DLX2,DLX5,DMRT3,DPYSL3,DPYSL5,DTNA,EBF2,EGR1,EIF4EBP2,EMX2,EPHA7,F2,FARP2,FEZF1,FGFR3,FOS,FOXA1,FOXA2,FOXN4,GATA3,GBX2,GDF11,GFAP,GJA1,GM2A,GSX2,HES5,HOXB2,IGF2,IGSF9,IQGAP1,Irx5,ISL1,KIF5A,L1CAM,LMX1B,LRP2,MADD,MAL,MAOB,MAP3K1,MB…	143
Cancer, Hematological Disease, Immunological Disease, Organismal Injury and Abnormalities	Lymphocytic cancer	6,68E-18	ACE,ADAM22,ADD2,ADORA2A,ADRB3,AFAP1L2,AGL,AHNAK,ALDH9A1,ALOX5,AMPH,ANK3,ANKH,ANOS1,ANXA1,ANXA11,ANXA2,ANXA4,ANXA6,AOC3,ARHGEF28,ARL6IP5,ATF7,ATP1A2,ATP1B1,ATRNL1,B3GNT3,BAZ2B,BMI1,BRSK1,BTG2,BTK,C7,CADM1,CAV3,CBFA2T3,CBX4,CCNB2,CD36,CD63,CDC42EP3,CDH1,CDH7,CELF2,CELSR1,CEP112,CFP,CHEK1,CHRD,COL11A1,COL12A1,COL15A1,COL1A2,COL2A1,COL4A2,COL6A2,COL7A1,COL8A2,CSF1R,CTBP1,CTBP2,CTNNA2,CTSC,CTSH,CXCL14…	318
Embryonic Development, Nervous System Development and Function, Organ Development, Organismal Development, Tissue Development, Visual System Development and Function	Formation of eye	7,33E-18	ADAMTS18,ADORA2A,AGTPBP1,ALDH1A2,ALDH1A3,ANGPTL4,APAF1,AQP1,ASCL1,ATP1B2,BCAR3,BMP6,BMP7,BNC1,CDH5,COL2A1,COL5A1,COL5A2,COL8A2,CRYAB,CRYBA4,CSTB,CXCL14,DLX1,DLX2,DSC1,EBF1,EBF2,EBF3,EGR1,ELK3,ELOVL4,EMX2,EOMES,FGFR2,FMOD,FOS,FOXC1,FOXL2,FOXN4,FREM2,GDF11,GDF3,GDF6,GLI3,HES5,HES6,HESX1,HEY2,HIP1,HPS3,HS6ST2,IGF2,Irx5,ITGA6,ITGB4,LHX2,LMO7,LMX1B,LRAT,LUM,MAB21L1,MAB21L2,MAP3K1,MEF2D,Meis1,MEIS2,MMP…	113
Cancer, Organismal Injury and Abnormalities	Neoplasia of cells	8,47E-18	ABCA1,ABCC5,ABTB2,ACE,ACP5,ACSL4,ACTA2,ACTC1,ACVR1B,ADAM22,ADAMTS1,ADAMTS10,ADAMTS18,ADD2,ADIPOR1,ADORA2A,ADRB3,AFAP1L2,AGL,AGR2,AHNAK,AIFM1,ALAD,ALCAM,ALDH1A3,ALDH9A1,ALDOB,ALOX5,AMPH,ANGPTL2,ANGPTL4,ANK3,ANKH,ANO1,ANO8,ANO9,ANOS1,ANXA1,ANXA11,ANXA2,ANXA4,ANXA6,AOC3,AP1B1,APEX2,APOBEC2,AQP1,ARHGAP18,ARHGEF28,ARL6IP5,ARVCF,AS3MT,ASAP1,ASCL1,ASNS,ATF7,ATP10D,ATP1A1,ATP1A2,ATP1A3,ATP1B1,ATP2A1,ATP5…	679
Nervous System Development and Function	Sensory system development	8,49E-18	ADAMTS18,ADORA2A,AGTPBP1,ALDH1A2,ALDH1A3,ANGPTL4,APAF1,AQP1,ASCL1,ATOH1,ATP1B2,BCAR3,BMP2,BMP6,BMP7,BNC1,BOC,CDH5,COL2A1,COL5A1,COL5A2,COL8A2,CRYAB,CRYBA4,CSTB,CXCL14,CXCR4,DLX1,DLX2,DSC1,EBF1,EBF2,EBF3,EGR1,ELK3,ELOVL4,EMX2,EOMES,FGFR2,FGFR3,FMOD,FOS,FOXC1,FOXL2,FOXN4,FREM2,GDF11,GDF3,GDF6,GLI3,GNAO1,HES5,HES6,HESX1,HEY2,HIP1,HOXB3,HPS3,HS6ST2,IGF2,Irx5,ITGA6,ITGB4,LHX2,LMO7,LMX1B,LRAT,LUM,MAB21…	122
Cellular Movement	Cell movement of tumor cell lines	9,02E-18	A2M,ABCA1,ACSL4,ACTA2,ACTN1,AGR2,AHNAK,ALCAM,ANXA1,ANXA2,AP2M1,AQP8,ARHGEF28,ARHGEF4,ARL4C,ARPC1B,ASAP1,ASCL1,ASNS,BCAR3,BMI1,BMP2,BMP6,BMP7,CA9,CALR,CALU,CD36,CD81,CDCP1,CDH1,CDH5,CLDN3,CLTC,CNDP2,COL11A1,CRY1,CSF1R,CTBP1,CTBP2,CTGF,CTNNBIP1,CTNND1,CTSB,CTSH,CXCL14,CXCR4,CYP2J2,CYR61,DAB2,DCN,DDR1,DNM1L,DNM2,DNMT1,DPP4,DSP,DUSP5,DUSP6,ECT2,EDN1,EGFL6,EGR1,EIF3A,ELMO1,EPHA4,ESRP2,EZR,F2,F2R,FERMT…	204
Hematological Disease, Immunological Disease	Lymphoproliferative disorder	9,59E-18	ACE,ACP5,ADAM22,ADD2,ADORA2A,ADRB3,AFAP1L2,AGL,AHNAK,ALDH9A1,ALOX5,AMPH,ANK3,ANKH,ANOS1,ANXA1,ANXA11,ANXA2,ANXA4,ANXA6,AOC3,ARHGEF28,ARL6IP5,ATF7,ATP1A2,ATP1B1,ATRNL1,B3GNT3,BAZ2B,BMI1,BRSK1,BTG2,BTK,C7,CADM1,CAV3,CBFA2T3,CBX4,CCNB2,CD36,CD63,CDC42EP3,CDH1,CDH7,CELF2,CELSR1,CEP112,CFP,CHEK1,CHRD,COL11A1,COL12A1,COL15A1,COL1A2,COL2A1,COL4A2,COL6A2,COL7A1,COL8A2,CRYAB,CSF1R,CTBP1,CTBP2,CTNNA2,CTSC,…	327
Nervous System Development and Function, Neurological Disease	Abnormal morphology of central nervous system	1,07E-17	ANK3,APAF1,ASCL1,ATOH1,ATP1A2,ATP1B2,BHLHE22,BLOC1S2,BRSK1,BRSK2,CD81,CDK5R1,CHL1,COL2A1,CSF1R,CSTB,CTNNA2,CTSB,CTSV,CXCR4,CYP26A1,DLX5,DMRTA2,EBF1,EBF2,EFNA2,EIF4EBP2,EMX2,EN1,EN2,ENTPD1,EPHA4,EPHA7,FEZF1,FGFR2,FLI1,FOXA2,FOXI1,FRMD4A,FRZB,GATA3,GBX2,GDF11,GDF6,GFAP,GLI3,GM2A,GSC,GSX1,GSX2,HES5,HESX1,HEY2,HOXA2,HOXB2,HSD17B2,ITGA6,JUN,KHDRBS1,KIF1B,KIFAP3,L1CAM,LHX2,LMX1B,LRP2,MBP,MDK,MSI1,MYH10…	122
Respiratory System Development and Function	Respiratory system development	1,09E-17	ABCA1,ACE,ACVR1,ALDH1A2,ALDH1A3,ANO1,ASCL1,ATP2A1,BMP2,BMP5,BMP7,CD81,COL2A1,CTGF,CTSH,DLX5,DMRT2,EBF2,EBF3,ELK3,FGFR2,FGFR3,FGFR4,FOXA1,FOXA2,FOXG1,FSTL1,FUT8,GATA1,GATA3,GATA6,GDF11,GLI3,GNAO1,GSC,HAT1,HESX1,HEY2,HOXA5,IGF2,IGFBP5,INPP5D,ISL1,ITGA6,ITGB6,LAMA5,LHX2,LPL,LRP2,MMP14,MMP2,MUS81,MYOG,MYT1,NCF1,NCOR2,NDST1,NEDD4L,NEUROD1,NOL7,NOTCH1,NPC2,PCSK5,PDGFA,PDGFB,PHOX2B,PITX2,PKDCC,PLA2G15,R…	91
Molecular Transport	Transport of molecule	1,15E-17	A2M,ABCA1,ABCC2,ABCC5,ABCD3,ACAT1,ACBD3,ACE,ACSL4,ACSL5,ADD2,ADIPOR2,ADORA2A,AK1,ALAS2,ALOX5,ANK3,ANKH,ANO1,ANO8,ANO9,ANXA1,ANXA13,ANXA2,ANXA6,AOC3,AP1B1,AP1M1,AP1S2,AP2A1,AP2M1,AP3B2,APOA1,APOA4,AQP1,AQP8,ARL2,ARL6IP5,ATP1A1,ATP1A2,ATP1A3,ATP1B1,ATP1B2,ATP2A1,ATP2A3,ATP2B1,ATP5F1A,ATP5F1B,ATP5F1D,ATP5MG,ATP6AP1,ATP6V0A2,ATP6V1A,Atp8b5,BLZF1,BMP2,BMP6,BMP7,BRSK1,BTK,C16orf62,CA9,CADM1,CALR,CD36,C…	290
Cancer, Organismal Injury and Abnormalities	Pelvic tumor	1,18E-17	A1CF,A2M,AARS,ABCA1,ABCC2,ABCC5,ACE,ACP5,ACSL4,ACTC1,ACTN1,ACVR1,ACVR1B,ACY3,ADAMTS10,ADAMTS18,ADD2,ADIPOR2,ADORA2A,ADPRHL2,ADRB3,ADSSL1,AFAP1L2,AGL,AGR2,AGTPBP1,AGXT2,AHNAK,AIFM1,AK3,AKR1A1,AKR1B1,ALAD,ALCAM,ALDH1A2,ALDH2,ALDH7A1,ALDH9A1,ALDOA,ALDOB,ALOX5,ALX4,AMER2,AMPD3,AMPH,ANK3,ANO8,ANO9,ANXA1,ANXA11,ANXA2,ANXA6,AOC3,AP1B1,AP1S2,AP3B2,APAF1,APOA1,APOA4,AQP1,AQP8,ARG2,ARHGAP12,ARHGAP18,ARHGEF…	916
Cancer, Gastrointestinal Disease, Hepatic System Disease, Organismal Injury and Abnormalities	Liver tumor	1,34E-17	A1CF,A2M,ABCA1,ABCC2,ABCC5,ABTB2,ACAP1,ACAT1,ACBD3,ACE,ACER1,ACSL4,ACTA1,ACTC1,ACTN1,ACVR1,ACVR1B,ACY3,ADAM22,ADAMTS1,ADAMTS10,ADAMTS18,ADD2,ADIPOR1,ADIPOR2,ADRB3,ADSSL1,AFAP1L2,AGRN,AGTPBP1,AGXT2,AHCY,AHNAK,AIFM1,AK1,AKR1B1,ALAD,ALCAM,ALDH1A3,ALDH2,ALDH6A1,ALDH7A1,ALDH9A1,ALDOB,ALG2,ALOX5,AMER2,AMPD3,AMPH,ANK3,ANO1,ANO9,ANXA1,ANXA2,AOC3,AP1B1,AP1M1,AP1S2,AP2A1,AP3B2,APAF1,APCDD1L,APOA1,AQP1,ARHG…	1053
Auditory and Vestibular System Development and Function, Embryonic Development, Organ Development, Organismal Development, Tissue Development	Development of ear	1,55E-17	ADGRV1,ALDH1A3,AP1S2,ATOH1,BMP2,BMP5,CELSR1,COL11A1,COL2A1,CTHRC1,CXCL14,DDR1,DLX5,DLX6,DSC1,EDN1,EFNA2,FGFR2,FGFR3,FOXG1,FOXI1,FREM2,FRZB,FZD3,GATA2,GATA3,GBX2,GLI3,GRHL3,GSC,HES5,HLA-A,HMX3,HOXA2,IGFBP7,MCOLN3,MYC,NEUROD1,NEUROG1,NOTCH1,NR2F1,NTN1,OSR1,OTX1,PHOX2B,PROX1,PRRX1,RDH10,ROR2,SIX1,SIX2,SLITRK6,SOX2,SOX21,STOX1,STRA6,TFAP2A,TWIST1	58
Cell Death and Survival	Cell viability	2,77E-17	ABCA1,ACE,ACSL5,ADAMTS1,ADIPOR1,ADORA2A,AFAP1L2,AGR2,AGRN,AGTPBP1,AIFM1,AK1,AK3,AP2B1,APAF1,ASF1A,ASNS,ATP1A2,ATP5PD,BCKDK,BIRC2,BMI1,BMP2,BMP5,BMP6,BMP7,BTG2,BTK,CA9,CADM1,CALR,CCNI,CD81,CDH1,CDH5,CDK5R1,CES1,CHCHD6,CHEK1,CLDN3,CLNS1A,CNDP2,COMP,CSF1R,CTBP1,CTGF,CTH,CTSB,CXCR4,CYBA,CYR61,DAB2,DCT,DCUN1D5,DDR1,DHX38,DLX2,DNM1L,DNM2,DNMT1,DPP4,DUSP5,DUSP6,DYNC1I1,DYRK3,EBF1,EBNA1BP2,EDN1,EEF2,EFNA…	270
Cancer, Hematological Disease, Organismal Injury and Abnormalities	Neoplasia of blood cells	3,28E-17	ACE,ACP5,ADAM22,ADD2,ADORA2A,ADRB3,AFAP1L2,AGL,AHNAK,ALDH9A1,ALOX5,AMPH,ANK3,ANKH,ANOS1,ANXA1,ANXA11,ANXA2,ANXA4,ANXA6,AOC3,ARHGEF28,ARL6IP5,ATF7,ATP1A2,ATP1B1,ATRNL1,B3GNT3,BAZ2B,BMI1,BRSK1,BTG2,BTK,C7,CADM1,CAV3,CBFA2T3,CBX4,CCNB2,CD36,CD63,CDC42EP3,CDH1,CDH7,CELF2,CELSR1,CEP112,CFP,CHRD,COL11A1,COL12A1,COL15A1,COL1A2,COL2A1,COL4A2,COL6A2,COL7A1,COL8A2,CRYAB,CSF1R,CTBP1,CTBP2,CTNNA2,CTSC,CTSH,C…	325
Cancer, Hematological Disease, Immunological Disease, Organismal Injury and Abnormalities	Neoplasia of leukocytes	5,25E-17	ACE,ACP5,ADAM22,ADD2,ADORA2A,ADRB3,AFAP1L2,AGL,AHNAK,ALDH9A1,ALOX5,AMPH,ANK3,ANKH,ANOS1,ANXA1,ANXA11,ANXA2,ANXA4,ANXA6,AOC3,ARHGEF28,ARL6IP5,ATF7,ATP1A2,ATP1B1,ATRNL1,B3GNT3,BAZ2B,BMI1,BRSK1,BTG2,BTK,C7,CADM1,CAV3,CBFA2T3,CBX4,CCNB2,CD36,CD63,CDC42EP3,CDH1,CDH7,CELF2,CELSR1,CEP112,CFP,CHRD,COL11A1,COL12A1,COL15A1,COL1A2,COL2A1,COL4A2,COL6A2,COL7A1,COL8A2,CRYAB,CSF1R,CTBP1,CTBP2,CTNNA2,CTSC,CTSH,C…	324
Cancer, Hematological Disease, Organismal Injury and Abnormalities	Hematologic cancer of cells	6,64E-17	ACE,ADAM22,ADD2,ADORA2A,ADRB3,AFAP1L2,AGL,AHNAK,ALDH9A1,ALOX5,AMPH,ANK3,ANKH,ANOS1,ANXA1,ANXA11,ANXA2,ANXA4,ANXA6,AOC3,ARHGEF28,ARL6IP5,ATF7,ATP1A2,ATP1B1,ATRNL1,B3GNT3,BAZ2B,BMI1,BRSK1,BTG2,BTK,C7,CADM1,CAV3,CBFA2T3,CBX4,CD36,CD63,CDC42EP3,CDH1,CDH7,CELF2,CELSR1,CEP112,CFP,CHRD,COL11A1,COL12A1,COL15A1,COL1A2,COL2A1,COL4A2,COL6A2,COL7A1,COL8A2,CSF1R,CTBP1,CTBP2,CTNNA2,CTSH,CXCL14,CXCR4,CYR61,DCN,…	307
Cancer, Organismal Injury and Abnormalities	Pelvic cancer	6,68E-17	A1CF,A2M,AARS,ABCA1,ABCC2,ABCC5,ACE,ACP5,ACSL4,ACTC1,ACTN1,ACVR1,ACVR1B,ACY3,ADAMTS10,ADAMTS18,ADD2,ADIPOR2,ADORA2A,ADPRHL2,ADRB3,ADSSL1,AFAP1L2,AGL,AGR2,AGTPBP1,AGXT2,AHNAK,AIFM1,AK3,AKR1A1,AKR1B1,ALAD,ALCAM,ALDH1A2,ALDH2,ALDH7A1,ALDH9A1,ALDOB,ALOX5,ALX4,AMER2,AMPD3,AMPH,ANK3,ANO8,ANO9,ANXA1,ANXA11,ANXA2,ANXA6,AOC3,AP1B1,AP1S2,AP3B2,APAF1,APOA1,APOA4,AQP1,AQP8,ARG2,ARHGAP12,ARHGAP18,ARHGEF10,ARH…	898
Embryonic Development, Organ Development, Organismal Development, Skeletal and Muscular System Development and Function, Tissue Development	Formation of muscle	8,11E-17	ACTA1,ACTC1,ALDH1A2,ALX4,ANXA1,BMP2,BMP5,BMP7,BOC,CALR,CASQ2,CAV3,COL11A1,CRYAB,CSRP3,CTBP1,CTBP2,CXCR4,DAAM1,DDR1,DNM2,EDN1,EN2,F2,FGFR2,FHL3,FKBP1A,FMOD,FN1,FOXC1,FXR1,GATA6,GJA1,GSC,HAS2,HDAC4,Hmga2,HOXD9,HSP90AA1,IGF2,IGFBP5,INS,ISL1,ITGA5,JUN,KLHL41,KRT17,KRT8,LAMA5,LBX1,LHX2,MBNL1,MEF2D,MMP14,MMP2,MOV10L1,MSGN1,MTOR,MYH10,MYH7,MYL3,MYLPF,MYOG,MYT1,NDUFV1,NEO1,NFATC4,NOTCH1,NR2F2,NTN1,PAX7,P…	99
Connective Tissue Disorders, Organismal Injury and Abnormalities, Skeletal and Muscular Disorders, Skeletal and Muscular System Development and Function	Abnormal morphology of skeleton	1,47E-16	ALX4,BMP7,COL10A1,COL12A1,COL2A1,COL9A1,CSF1R,CTGF,CYP26A1,CYP26B1,DHRS3,DLX5,DMRT2,EDNRA,EN1,F2R,FGFR2,FGFR3,FMOD,FRZB,FSTL1,GBX2,GDF11,GDF6,GJA1,GNAI3,GSC,HAT1,HDAC4,HOXA10,HOXA11,HOXA2,HOXA5,HOXB2,HOXB3,HOXB4,HOXB6,HOXC10,HOXC11,HOXC13,HOXC4,HOXD11,HOXD3,HOXD4,HOXD9,IGF2,INPP5D,ITGB1BP1,LMX1B,LUM,MMP14,MMP2,MYOG,NOTCH1,NPPC,OCLN,OFD1,PCOLCE,PITX2,PKDCC,PRKACA,PRRX1,RECQL4,ROR2,RXRA,SCUBE2,SEMA…	77
Cancer, Hematological Disease, Organismal Injury and Abnormalities	Lymphohematopoietic neoplasia	1,97E-16	AARS,ABCA1,ACE,ACP5,ACSL4,ADAM22,ADD2,ADORA2A,ADRB3,AFAP1L2,AGL,AHNAK,ALDH2,ALDH9A1,ALOX5,AMPH,ANGPTL2,ANGPTL4,ANK3,ANKH,ANO9,ANOS1,ANXA1,ANXA11,ANXA2,ANXA4,ANXA6,AOC3,APAF1,ARHGEF2,ARHGEF28,ARL6IP5,ATF6B,ATF7,ATP1A2,ATP1B1,ATP6AP1,ATP6V1A,ATRNL1,B3GNT3,BAZ2B,BCAS3,BMI1,BMP2,BMP6,BMP7,BOC,BRSK1,BTG2,BTK,C16orf62,C7,CA9,CADM1,CALR,CAV3,CBFA2T3,CBX4,CCNB2,CD36,CD63,CDC42EP3,CDCP1,CDH1,CDH7,CDT1,CEL…	454
Embryonic Development, Organismal Development	Morphogenesis of embryo	2,06E-16	ALDH1A2,ALDH1A3,ALX4,BMP2,BMP7,CLDN5,COL2A1,CRABP2,CTNNBIP1,CYP26B1,DHRS3,DLX5,DLX6,EMX2,EN1,EPB41L5,FLT1,FREM2,FZD1,FZD3,GDF11,GDF3,GJA1,GLI3,HEY2,HOXA10,HOXA11,HOXA2,HOXC10,HOXC11,HOXD11,HOXD12,HOXD9,Irx5,ISL1,JUN,LAMA5,LMX1B,MAB21L2,MMP14,MYC,NOTCH1,NPNT,OSR1,PCSK5,PITX2,PKDCC,PRRX1,RDH10,RET,ROR2,RSPO2,SFRP2,SIX1,SIX2,TBX2,TBXT,TFAP2A,TFAP2B,TGFB1,TGFB3,THBS1,TIMP2,TWIST1,WNT11,WNT3,WNT4,WNT7…	70
Cellular Development, Connective Tissue Development and Function, Tissue Development	Differentiation of connective tissue cells	2,69E-16	A2M,ACVR1,ADRB3,ALDH6A1,ALOX5,ANXA6,AP1S2,ASCL1,ASF1A,ATP6AP1,BMP2,BMP6,BMP7,BTK,CCDC3,CD276,CHRD,COL2A1,CSF1R,CTBP1,CTBP2,CTGF,CTHRC1,CTNNBIP1,CTNND1,CYR61,DLX5,DNMT1,EBF1,EBF2,EDN1,EDNRA,EFNA2,EFNB2,EGR2,F2,F2R,FAM57B,FARP2,FGFR2,FGFR3,FN1,FNDC3B,FOS,FOXA2,FOXA3,FRZB,GADD45B,GATA2,GATA3,GDF10,GDF3,GDF6,GJA1,GLI3,GPC4,HAS2,HDAC4,HOXA10,HOXA11,HOXA2,HOXD11,IGFBP5,INPP5D,INS,IRAK3,IRS2,ITGA5,ITGA6…	141
Cancer, Hematological Disease, Organismal Injury and Abnormalities	Lymphohematopoietic cancer	2,87E-16	AARS,ABCA1,ACE,ACP5,ACSL4,ADAM22,ADD2,ADORA2A,ADRB3,AFAP1L2,AGL,AHNAK,ALDH2,ALDH9A1,ALOX5,AMPH,ANGPTL2,ANGPTL4,ANK3,ANKH,ANO9,ANOS1,ANXA1,ANXA11,ANXA2,ANXA4,ANXA6,AOC3,APAF1,ARHGEF2,ARHGEF28,ARL6IP5,ATF6B,ATF7,ATP1A2,ATP1B1,ATP6AP1,ATP6V1A,ATRNL1,B3GNT3,BAZ2B,BCAS3,BMI1,BOC,BRSK1,BTG2,BTK,C16orf62,C7,CA9,CADM1,CALR,CAV3,CBFA2T3,CBX4,CCNB2,CD36,CD63,CDC42EP3,CDCP1,CDH1,CDH7,CDT1,CELF2,CELSR1,CEP11…	448
Cancer, Organismal Injury and Abnormalities	Fibrous tissue tumor	3,06E-16	CCNE1,CCNE2,COL10A1,COL11A1,COL12A1,COL14A1,COL15A1,COL1A2,COL2A1,COL4A2,COL4A6,COL5A1,COL5A2,COL6A2,COL7A1,COL8A2,COL9A1,COL9A2,COL9A3,CSF1R,DDR1,EGR1,FGFR2,FGFR3,FKBP1A,FLT1,FOXL2,GATA1,HOXB6,MMP8,MTOR,MYC,PDGFB,PI4K2A,POR,PRDX1,PTGS2,RET,RRM2,S100A10,SERPINC1,TFDP2,THBS1,TUBA1A,TUBA1C,TUBA4A,TUBA8,TUBB1,TUBB2A,TUBB4A,TUBB4B,TUBG1,TXN,TYR	54
Skeletal and Muscular System Development and Function	Morphology of skeleton	3,14E-16	ALX4,BMP7,COL10A1,COL12A1,COL1A2,COL2A1,COL9A1,CSF1R,CTGF,CYP26A1,CYP26B1,DHRS3,DLX5,DMRT2,EDNRA,EN1,F2R,FGFR2,FGFR3,FMOD,FRZB,FSTL1,GBX2,GDF11,GDF6,GJA1,GNAI3,GSC,HAT1,HDAC4,HOXA10,HOXA11,HOXA2,HOXA5,HOXB2,HOXB3,HOXB4,HOXB6,HOXC10,HOXC11,HOXC13,HOXC4,HOXD11,HOXD3,HOXD4,HOXD9,IGF2,INPP5D,IRAK3,ITGB1BP1,LMX1B,LUM,MMP14,MMP2,MYOG,NOTCH1,NPPC,OCLN,OFD1,PCOLCE,PITX2,PKDCC,POSTN,PRDM1,PRKACA,PRRX1,REC…	83
Cellular Movement	Invasion of tumor cell lines	3,18E-16	A2M,ACAT1,ACSL4,ACTA2,ADAMTS1,AGR2,AHNAK,ALCAM,ANGPTL4,ANK3,ANXA1,AQP8,ARHGDIA,ASAP1,ATP6AP1,BCAR3,BMP2,BMP6,BMP7,BTG2,CALR,CCNA1,CD81,CDCP1,CDH1,CDK5R1,CES1,CHRD,CLDN3,CNDP2,COL11A1,COL2A1,CTBP1,CTBP2,CTGF,CTNNBIP1,CTNND1,CTSB,CTSH,CTSS,CXCR4,CYP2J2,CYR61,DAB2,DCN,DDR1,DNM1L,DNMBP,DPP4,DPYSL3,DSP,DUSP6,ECT2,EDN1,EGR1,EIF3A,EIF3E,ELMO1,EZR,F2,F2R,FERMT3,FGFR2,FGFR4,FN1,FOXA1,FOXC1,FUT8,GATA3,GNAI…	164
Cancer, Hematological Disease, Organismal Injury and Abnormalities	Hematopoietic neoplasm	3,65E-16	AARS,ABCA1,ACE,ACP5,ACSL4,ADAM22,ADD2,ADORA2A,ADRB3,AFAP1L2,AGL,AHNAK,ALDH2,ALDH9A1,ALOX5,AMPH,ANGPTL2,ANGPTL4,ANK3,ANKH,ANO9,ANOS1,ANXA1,ANXA11,ANXA2,ANXA4,ANXA6,AOC3,APAF1,ARHGEF2,ARHGEF28,ARL6IP5,ATF6B,ATF7,ATP1A2,ATP1B1,ATP6AP1,ATP6V1A,ATRNL1,B3GNT3,BAZ2B,BCAS3,BMI1,BMP2,BMP6,BMP7,BOC,BRSK1,BTG2,BTK,C16orf62,C7,CA9,CADM1,CALR,CAV3,CBFA2T3,CBX4,CCNB2,CD36,CD63,CDC42EP3,CDCP1,CDH1,CDH7,CDT1,CEL…	450
Cell Morphology, Cellular Development, Cellular Growth and Proliferation, Nervous System Development and Function, Organismal Development, Tissue Development	Morphogenesis of neurons	4,75E-16	A2M,ACE,ADAM22,ADORA2A,AGRN,AGTPBP1,ANK3,ARHGEF28,ASCL1,BMP2,BMP7,BOC,BRSK1,BRSK2,BTG2,CAMSAP2,CDK5R1,CELSR1,CHL1,CHMP2B,CHRNA1,CKM,CPEB4,CTNNA2,CTNND2,CYR61,DDR1,DLX2,DLX5,DNM1L,DNM2,DPYSL3,DPYSL5,DYNLT1,EDNRA,EFHD1,EFNA2,EFNB2,EGR1,EHD1,EIF4EBP2,EIF4G3,ELAVL4,ELMO1,EPHA4,EPHA7,EZR,FARP2,FGFR2,FOS,FOXG1,FUT8,GDPD5,GJA1,GNAO1,GPM6A,HSP90AA1,IGSF9,JUN,L1CAM,LMX1B,MATN2,MBP,MKL1,MTOR,MYH10,MYO16,NC…	140
Cardiovascular System Development and Function, Organismal Development	Vasculogenesis	5,70E-16	ACVR1,ADAMTS1,ADIPOR2,ADORA2A,AKR1B1,ALCAM,ALDH1A2,ANGPTL2,ANGPTL4,ANXA1,ANXA2,AP1S2,APOA1,ARHGDIA,ATP5F1A,ATP5IF1,ATP6V0A2,BMP2,BMP6,C1GALT1C1,CALR,CCNE1,CCNE2,CD36,CD63,CDH1,CDH5,COL15A1,COL4A2,COL8A2,COMP,CRYAB,CSF1R,CTBP2,CTGF,CTH,CTSB,CXCL14,CXCR4,CYBA,CYR61,DAAM1,DAB2,DCN,DCTN5,DDR1,DNM2,ECT2,EDN1,EDNRA,EFNB2,EGFL6,EGFL7,EGR1,ELK3,EMP3,ESAM,F2,F2R,FERMT3,FGFR2,FGFR3,FLT1,FN1,FOXC1,FZD5,GAS6…	167
Organismal Development, Skeletal and Muscular System Development and Function	Morphology of limb	6,80E-16	ALX4,APAF1,APOBEC2,BMP7,CLCN7,COL10A1,COL12A1,COL1A2,COL2A1,COL9A1,CSF1R,CTGF,CYP26A1,CYP26B1,ELOVL4,EN1,F2R,FGFR2,FGFR3,FMOD,FOS,FRZB,FSTL1,GDF11,GDF6,GLI3,GSC,H6PD,HOXA10,HOXA11,HOXC10,HOXC11,HOXC13,HOXD11,HOXD12,HOXD9,IGF2,IGFBP3,IGFBP5,INPP5D,IRAK3,ITGA6,ITGB4,LMX1B,LUM,MB,MMP14,MTOR,NPPC,NR2F2,OCLN,OFD1,PCOLCE,PITX2,PKDCC,POR,POSTN,PRDM1,PRRX1,RDH10,RECQL4,ROR2,RSPO2,RXRA,SCUBE2,SEMA3A,SFRP2…	78
Cancer, Hematological Disease, Organismal Injury and Abnormalities	Hematologic cancer	7,90E-16	AARS,ABCA1,ACE,ACP5,ACSL4,ADAM22,ADD2,ADORA2A,ADRB3,AFAP1L2,AGL,AHNAK,ALDH2,ALDH9A1,ALOX5,AMPH,ANGPTL2,ANGPTL4,ANK3,ANKH,ANO9,ANOS1,ANXA1,ANXA11,ANXA2,ANXA4,ANXA6,AOC3,APAF1,ARHGEF2,ARHGEF28,ARL6IP5,ATF6B,ATF7,ATP1A2,ATP1B1,ATP6AP1,ATP6V1A,ATRNL1,B3GNT3,BAZ2B,BCAS3,BMI1,BOC,BRSK1,BTG2,BTK,C16orf62,C7,CA9,CADM1,CALR,CAV3,CBFA2T3,CBX4,CCNB2,CD36,CD63,CDC42EP3,CDCP1,CDH1,CDH7,CDT1,CELF2,CELSR1,CEP11…	443
Cancer, Gastrointestinal Disease, Hepatic System Disease, Organismal Injury and Abnormalities	Hepatobiliary system cancer	1,16E-15	A1CF,A2M,ABCA1,ABCC2,ABCC5,ACBD3,ACE,ACTN1,ACVR1,ACVR1B,ADAMTS1,ADAMTS10,ADAMTS18,ADIPOR1,ADIPOR2,AGRN,AGTPBP1,AGXT2,AHNAK,AIFM1,ALAD,ALCAM,ALDH1A3,ALDH2,ALDH7A1,ALDH9A1,ALDOB,ALOX5,AMPD3,AMPH,ANK3,ANO9,ANXA1,ANXA2,AP1B1,AP1M1,AP1S2,AP3B2,APCDD1L,APEX2,APOA1,AQP1,ARHGAP12,ARHGDIA,ARHGEF2,ARHGEF28,ARHGEF4,ARL2,ARL6IP1,ARPC5,ARVCF,ATOH1,ATP10D,ATP1A1,ATP1A2,ATP1A3,ATP1B1,ATP1B4,ATP5F1A,ATP5F1B,AUTS…	685
Cancer, Hematological Disease, Immunological Disease, Organismal Injury and Abnormalities	Lymphoma	1,39E-15	ACE,ADORA2A,ADRB3,AFAP1L2,AHNAK,ALDH9A1,ALOX5,AMPH,ANOS1,ANXA1,ANXA11,ANXA2,ANXA4,ANXA6,AOC3,ARHGEF28,ATF7,ATP1A2,B3GNT3,BAZ2B,BMI1,BRSK1,BTG2,BTK,C7,CAV3,CBX4,CD36,CD63,CDH1,CDH7,CEP112,CFP,CHRD,COL11A1,COL12A1,COL15A1,COL1A2,COL2A1,COL4A2,COL6A2,COL8A2,CSF1R,CTBP1,CTBP2,CTNNA2,CTSH,CXCL14,CXCR4,CYR61,DCN,DDR1,DDX18,DMBX1,DNMT1,DPP4,DSP,DUSP5,DUSP8,DYNC1I1,EFNB2,EGFL7,EGR1,EGR2,EIF5AL1,EMP2,F10,…	244
Embryonic Development, Nervous System Development and Function, Organ Development, Organ Morphology, Organismal Development, Tissue Development, Visual System Development and Function	Morphology of eye	1,53E-15	ADORA2A,ALDH1A3,APAF1,AQP1,ASCL1,ATP1B2,BCAR3,BNC1,COL2A1,COL5A2,COL8A2,CSTB,DLX1,DLX2,DSC1,EGR1,ELK3,ELOVL4,EMX2,FMOD,FOS,FOXC1,FOXL2,FOXN4,GDF11,GDF6,HES5,HESX1,HIP1,HPS3,IGF2,Irx5,ITGA6,ITGB4,LHX2,LMO7,LMX1B,LRAT,LUM,MAB21L1,MAB21L2,MEF2D,Meis1,MEIS2,MYH10,NCAM1,NDST1,NEUROD1,NEUROD4,NOTCH1,NR2E1,OAT,OGN,OTX1,PAX6,PDGFB,PITX2,POR,PRDM13,PRPF31,PSAP,PSIP1,PTPRF,RDH10,RPE65,RXRA,SEMA5B,SIX6,SLC1…	82
Hereditary Disorder, Neurological Disease, Organismal Injury and Abnormalities, Psychological Disorders, Skeletal and Muscular Disorders	Huntington's Disease	1,61E-15	A2M,ACAT1,ADORA2A,ADRB3,AHCY,AIFM1,AK1,ALDH2,ALDH6A1,APOA4,AQP1,ASCL1,ATP1B1,ATP2A1,ATP2B1,ATP5F1C,ATP5MG,ATP5PF,ATP5PO,ATP6V1A,B3GNT2,BIRC2,C2orf40,C7,CASQ2,CDK5R1,CPLX2,CRYAB,CTGF,CTSS,CYP26B1,DDX1,DPYSL3,DTNA,DUSP5,DYNC1I1,DYNLT1,EGR1,EGR2,EIF3E,ELMO1,EMX2,ENO2,EPHA4,FAM117A,FAM3C,FGFR4,FKBP4,FOS,FOXG1,GABRP,GAPDH,GFAP,GJA1,GNAO1,GNB1,GNG3,GPAM,GPD1,GPRC5C,HBP1,HINT1,HSBP1,HSP90AA1,ITGB4,JUN,K…	126
Cancer, Organismal Injury and Abnormalities, Reproductive System Disease	Female genital neoplasm	1,65E-15	A1CF,ABCA1,ABCC2,ACE,ACP5,ACSL4,ACTC1,ACTN1,ACVR1,ACVR1B,ADAMTS10,ADAMTS18,ADD2,ADIPOR2,ADORA2A,ADRB3,AFAP1L2,AGL,AGR2,AGTPBP1,AGXT2,AHNAK,AIFM1,AK3,AKR1A1,AKR1B1,ALCAM,ALDH1A2,ALDH7A1,ALDOA,ALDOB,ALOX5,AMPH,ANK3,ANO8,ANXA1,ANXA2,AOC3,AP1B1,AP1S2,AP3B2,APOA1,APOA4,AQP1,ARG2,ARHGEF10,ARHGEF28,ARL4C,ASAP1,ATF6B,ATOH1,ATP10D,ATP1B2,ATP2A1,ATP2A3,ATP2B1,ATP6AP1,ATP6V0A2,ATRNL1,B3GNT2,B3GNT3,BAHD1,BAI…	652
Cancer, Organismal Injury and Abnormalities	Mesenchymal tumor	1,65E-15	CCNE1,CCNE2,COL10A1,COL11A1,COL12A1,COL14A1,COL15A1,COL1A2,COL2A1,COL4A2,COL4A6,COL5A1,COL5A2,COL6A2,COL7A1,COL8A2,COL9A1,COL9A2,COL9A3,CRYAB,CSF1R,DDR1,EGR1,FGFR2,FGFR3,FKBP1A,FLT1,FOXL2,GATA1,HOXB6,MMP8,MTOR,MYC,PDGFB,PI4K2A,POR,PRDX1,PTGS2,RET,RRM2,S100A10,SERPINC1,TFDP2,THBS1,TUBA1A,TUBA1C,TUBA4A,TUBA8,TUBB1,TUBB2A,TUBB4A,TUBB4B,TUBG1,TXN,TYR	55
Neurological Disease	Dyskinesia	1,76E-15	A2M,ACAT1,ADORA2A,ADRB3,AHCY,AIFM1,AK1,ALDH2,ALDH6A1,APOA4,AQP1,ASCL1,ATP1B1,ATP2A1,ATP2B1,ATP5F1C,ATP5MG,ATP5PF,ATP5PO,ATP6V1A,B3GNT2,BHLHE22,BIRC2,C2orf40,C7,CASQ2,CDK5R1,CHRNA1,CHRND,CPLX2,CRYAB,CTGF,CTSS,CYP26B1,DDX1,DMRT3,DPYSL3,DTNA,DUSP5,DYNC1I1,DYNLT1,EGR1,EGR2,EIF3E,ELMO1,EMX2,ENO2,EPHA4,FAM117A,FAM3C,FGFR4,FKBP4,FOS,FOXG1,GABRP,GAPDH,GFAP,GJA1,GNAO1,GNB1,GNG3,GPAM,GPD1,GPRC5C,HBP1,HINT1…	134
Cell Death and Survival	Cell death of tumor cell lines	1,87E-15	ACVR1B,ADORA2A,AGR2,AIFM1,AKR1B1,ALCAM,ALOX5,ANXA2,AP2M1,APAF1,ARHGDIA,ARL6IP1,AS3MT,ASNS,ATP1A1,ATP2A1,ATP2B1,ATP5F1A,BIRC2,BMI1,BMP2,BMP6,BMP7,BTG2,BTK,CADM1,CALR,CAMK2N2,CCDC80,CCNA1,CCNE1,CCT2,CCT4,CCT5,CCT8,CDCP1,CDH1,CDK5R1,CDT1,CELSR1,CES1,CHEK1,CLCN7,CLTC,COL2A1,COL4A2,COX6B1,CRABP2,CRYAB,CSF1R,CSTB,CTBP1,CTBP2,CTGF,CTH,CTNNA2,CTNND1,CTSB,CXCR4,CYBA,CYP26A1,CYP2J2,CYR61,DAB2,DCLRE1B,DCT,D…	289
Cell Morphology, Cellular Assembly and Organization, Cellular Development, Cellular Function and Maintenance, Cellular Growth and Proliferation, Nervous System Development and Function, Organismal Development, Tissue Development	Neuritogenesis	2,13E-15	A2M,ACE,ADAM22,ADORA2A,AGRN,AGTPBP1,ANK3,ARHGEF28,ASCL1,BMP2,BMP7,BOC,BRSK1,BRSK2,BTG2,CAMSAP2,CDK5R1,CELSR1,CHL1,CHMP2B,CHRNA1,CKM,CPEB4,CTNNA2,CTNND2,CYR61,DDR1,DLX2,DLX5,DNM1L,DNM2,DPYSL3,DPYSL5,DYNLT1,EDNRA,EFHD1,EFNA2,EFNB2,EGR1,EHD1,EIF4EBP2,EIF4G3,ELAVL4,ELMO1,EPHA4,EPHA7,EZR,FARP2,FGFR2,FOS,FUT8,GDPD5,GJA1,GNAO1,GPM6A,HSP90AA1,IGSF9,JUN,L1CAM,LMX1B,MATN2,MBP,MKL1,MTOR,MYH10,MYO16,NCAM1,ND…	137
Cancer, Organismal Injury and Abnormalities, Reproductive System Disease	Genital tumor	2,25E-15	A1CF,A2M,AARS,ABCA1,ABCC2,ABCC5,ACE,ACP5,ACSL4,ACTC1,ACTN1,ACVR1,ACVR1B,ACY3,ADAMTS10,ADAMTS18,ADD2,ADIPOR2,ADORA2A,ADPRHL2,ADRB3,ADSSL1,AFAP1L2,AGL,AGR2,AGTPBP1,AGXT2,AHNAK,AIFM1,AK3,AKR1A1,AKR1B1,ALCAM,ALDH1A2,ALDH2,ALDH7A1,ALDH9A1,ALDOA,ALDOB,ALOX5,AMPD3,AMPH,ANK3,ANO8,ANO9,ANXA1,ANXA11,ANXA2,ANXA6,AOC3,AP1B1,AP1S2,AP3B2,APOA1,APOA4,AQP1,AQP8,ARG2,ARHGAP12,ARHGAP18,ARHGEF10,ARHGEF19,ARHGEF28,A…	879
Respiratory Disease, Respiratory System Development and Function	Abnormal morphology of respiratory system	2,32E-15	ABCA1,ALDH1A3,ANO1,APAF1,ASCL1,ATP2A1,BMP7,CD81,CHL1,COL2A1,CTGF,CTNNBIP1,DLX5,DMRT2,ELK3,EMX2,FEZF1,FGFR2,FGFR3,FGFR4,FOS,FOXA2,FSTL1,FUT8,GATA1,GATA6,GDF11,GJA1,GSC,GSX2,HAT1,HESX1,HEY2,HOXA5,HOXB3,HOXD3,ILF3,INPP5D,INSM1,ITGA6,ITGB1BP1,ITGB4,ITGB6,LPL,LRP2,MMP14,MMP2,MUS81,MYOG,MYT1,NCF1,NDST1,NEDD4L,NEUROD1,NPC2,PAX7,PDGFA,PLA2G15,PRRX1,RDH10,ROBO1,ROR2,RSPO2,RXRA,SIX1,SNAP25,SOX4,SOX7,STAT6,…	78
Cancer, Organismal Injury and Abnormalities	Advanced malignant solid tumor	2,41E-15	ABCA1,ACP5,ACTA2,ADAMTS1,AGR2,ALDH1A2,ALOX5,ANGPTL2,ANGPTL4,ANK3,ANXA1,ANXA2,AOC3,APOA1,AQP8,ARL4C,BMP7,BNC1,BTK,CA9,CALU,CCNA1,CD36,CDH1,CDH6,CLDN3,COL15A1,COL4A2,COLEC12,CRABP2,CSF1R,CTGF,CTNND1,CTSB,CXCR4,CYR61,DAB2,DACH1,DDR1,DPP4,DPYSL3,DTNA,DUSP6,EDN1,EGFL7,EIF4A1,EMX2,EN1,F10,F2,F2R,FEZF1,FGFR2,FGFR3,FGFR4,FGR,FKBP1A,FLT1,FN1,FRK,FZD3,GATA6,GREM2,HELB,HOXA10,HOXC10,HPS3,HSP90AA1,IGF2,IGFBP…	154
[truncated: 342 more rows]

## Sheet: Function I2 24 vs I2 ep
© 2000-2018 QIAGEN. All rights reserved.
Categories	Diseases or Functions Annotation	p-Value	Molecules	# Molecules
[truncated: 500 more rows]
