# Supplementary material for: Zebrafish macroH2A variants have distinct embryo localization and function
Source: Sci Rep. 2019 Jun 14;9:8632. doi: 10.1038/s41598-019-45058-6 (PMC6570772; doi:10.1038/s41598-019-45058-6)
Supplement: Supplementary file 15 — Supplementary table S11 [file 41598_2019_45058_MOESM15_ESM.xlsx]

## Sheet: Network I124 vs I1ep
© 2000-2018 QIAGEN. All rights reserved.
ID	Analysis	Molecules in Network	Score	Focus Molecules	Top Diseases and Functions
1	I1 24 vs I1epi - 2018-07-05 12:18 PM	BTF3,CALU,CDK9,EGFL7,HAGH,HNRNPD,HNRNPU,ILF2,MYCL,NONO,NOTCH1,NPM1,NUFIP1,PCBP2,PDCD11,PPOX,PPP6R3,RBMX,RPL6,RPL35,RPS6,RPS11,RPS27,RPS27L,S100A1,S100A10,SAFB,SFPQ,SYNCRIP,TAF2,TAF9,TBK1,TMPRSS2,YBX1,YWHAE	39	35	RNA Post-Transcriptional Modification, Gene Expression, Infectious Diseases
2	I1 24 vs I1epi - 2018-07-05 12:18 PM	BMS1,BRIX1,C18orf25,CCDC137,CHTF8,CWC22,DDX10,DDX27,DKC1,EBNA1BP2,FTSJ3,GLYR1,H2AFY2,IGHMBP2,KIN,MAK16,NIFK,NLE1,NOL12,NOP2,NOP53,NVL,p85 (pik3r),PES1,PIN4,PUM3,RBM28,RPL8,RPL30,RPL18A,RRP12,SURF6,TMA16,VSX2,WDR46	36	34	Cellular Assembly and Organization, Cellular Function and Maintenance, RNA Post-Transcriptional Modification
3	I1 24 vs I1epi - 2018-07-05 12:18 PM	AP4E1,CADM1,CAPZA1,CAPZB,CD276,CHPT1,CNOT1,CNOT3,CNOT6,CNOT6L,CSPP1,cytokine,DCTN3,DCTN5,FUCA2,GLMN,IPO7,LAMA1,LAS1L,MMR,MRPL45,NOL9,NUP88,NUSAP1,PAN3,RAB3C,RPS24,Rps3a1,SDF2L1,SHCBP1,TEX10,UFSP2,UQCRH,VASN,XPO4	34	33	Cell Signaling, Post-Translational Modification, Protein Synthesis
4	I1 24 vs I1epi - 2018-07-05 12:18 PM	Cathepsin,CHPF2,CSTB,CTSC,CTSH,CTSZ,CYBRD1,FGD6,FXR1,G protein alphai,LENG1,LUC7L,MYO18A,NCBP3,PSIP1,RBM17,RBM8A,RNPS1,Rsrc2,SF3A1,SF3A3,SF3B2,SF3B3,SLTM,SP6,SRSF1,TCERG1,TDRD3,THOC1,THOC5,TNPO3,TRA2A,U2SURP,ZC3H11A,ZRSR2	34	33	RNA Post-Transcriptional Modification, Infectious Diseases, Organismal Injury and Abnormalities
5	I1 24 vs I1epi - 2018-07-05 12:18 PM	alcohol group acceptor phosphotransferase,C11orf54,CCDC77,CEP170,CEP350,CSNK1D,CYP11A1,FHL1,G6PC,GRK4,HYI,KCTD17,KIF18A,MAP2K1,MAPRE1,NDC80,NDEL1,NEK2,ORMDL2,PEBP1,PLPPR1,PMP2,PRKAR2A,RAPGEF2,SKA2,SLC25A11,SLC25A24,SLC2A12,SSX2IP,TBC1D31,TMEM65,TPTE2,TTK,tubulin (family),ZMAT2	34	33	Cellular Assembly and Organization, Cellular Function and Maintenance, Cell Cycle
6	I1 24 vs I1epi - 2018-07-05 12:18 PM	ACIN1,ATXN2L,Creb,DDX42,DHX15,EDC4,FAM20A,FAM20C,FAU,HNRNPUL1,LSM4,PABPC4,PRPF3,PRPF4,PRPF31,PRPF39,PRPF40A,RCC2,RNPC3,SART3,SF3B1,SLC2A2,SMIM14,SND1,snRNP,SNRNP200,SNRPA1,SNRPB2,SNRPD3,SNU13,STRAP,TARDBP,TSN,U2AF2,ZNF346	34	33	RNA Post-Transcriptional Modification, Hereditary Disorder, Ophthalmic Disease
7	I1 24 vs I1epi - 2018-07-05 12:18 PM	AQR,ARGLU1,CACTIN,CARD14,CDC40,CHERP,CRAMP1,CRNKL1,CXorf56,Cyb5r3,DAP,DHX8,DHX38,EAPP,ISY1-RAB43,MFAP1,NFkB (complex),OTULIN,peptidase,PPARα-RXRα,PPP4R3A,PQBP1,PRPF38A,RBM22,RTF1,SART1,SLC22A4,SLU7,SNIP1,SNW1,TSPAN33,TTC14,UBL5,ZFAND5,ZNF385A	32	32	RNA Post-Transcriptional Modification, Cellular Development, Cellular Growth and Proliferation
8	I1 24 vs I1epi - 2018-07-05 12:18 PM	ADCY2,ANKRD11,ARL6IP5,ARRB2,CIAO1,CPSF2,CstF,CSTF1,CSTF2,CSTF3,CTPS1,CTR9,ELMO3,GCM2,HIST1H2BO,IWS1,KBTBD8,KIR,LEO1,Meis1,PAF1,Pdi,POLR2D,RBBP5,RCOR2,RMND5B,RPRD1B,RTN1,SETD5,SLC7A3,SUPT5H,SUPT6H,TCEA1,TMEM38A,UQCRQ	32	32	RNA Post-Transcriptional Modification, Cellular Function and Maintenance, Gene Expression
9	I1 24 vs I1epi - 2018-07-05 12:18 PM	AATF,CPSF7,DCUN1D5,DDX47,DDX54,ERF,FGF10,GTSF1,HOXA5,KRR1,Ku,MAPK14,MYEF2,N-Cadherin,NOL6,NOL10,NOP56,NSUN5,OBSL1,OXNAD1,PPAN,PRPF38B,RBM4B,RCL1,RHBDF1,Rnr,RPP38,RRP15,RRP36,SDAD1,SPTLC2,UTP18,UTP20,WDR3,ZFR	32	32	RNA Post-Transcriptional Modification, Cellular Growth and Proliferation, Embryonic Development
10	I1 24 vs I1epi - 2018-07-05 12:18 PM	ACAC,ADIPOR1,ANO10,BACE2,BCAP31,CMTM6,COPE,DAD1,DDOST,GALNT7,GINM1,GMPPB,HACD2,IKK (complex),KRTCAP2,LMAN1,LRIG3,methyltransferase,MFSD10,MTMR8,PDIA4,PLP2,PMEL,PPIB,PRDX4,PRMT3,PTPRN,PTPRN2,RASSF2,SEC61A1,SEC61G,STARD3,TCTN2,TXNDC5,UBAC1	32	32	Post-Translational Modification, Drug Metabolism, Molecular Transport
11	I1 24 vs I1epi - 2018-07-05 12:18 PM	AAMDC,ADAR,CBFA2T3,chemokine,CLEC4E,CXCL14,DDX19B,EVPL,FOXA3,FOXB1,FOXI1,FOXQ1,HEATR1,HMBS,HOXA10,immune complex,ITGA9,KHK,LHX9,NCAPG,NDRG2,PDS5A,PKP4,PSPH,PTP4A3,RNase A,RTCA,SERPINB1,SMPD4,SSBP3,SULT1A1,SULT2B1,TLE3,TRIM33,XPO7	32	32	Small Molecule Biochemistry, Cancer, Skeletal and Muscular Disorders
12	I1 24 vs I1epi - 2018-07-05 12:18 PM	14-3-3,ASCL1,CAMSAP2,DCAF13,DLL1,ESCO2,FBXL17,GIGYF1,GIGYF2,GNPDA1,GNPDA2,GPM6A,HDAC4,IDH2,KBTBD7,LENG8,MAGI1,NEURL2,PHLDB2,PNRC2,PPM1H,PRTFDC1,PTBP2,RASAL2,SH3PXD2A,TCR,TH2 Cytokine,TPD52,TSPAN13,TSR1,UNCX,UPF1,UQCRC1,ZBTB48,ZCCHC8	32	32	Embryonic Development, Nervous System Development and Function, Organ Development
13	I1 24 vs I1epi - 2018-07-05 12:18 PM	ABCF2,AHCY,AHCYL1,CD3,DDX18,ELAVL3,EMILIN2,GALNS,GALNT18,GATA6,GFAP,GLB1L,KRI1,LAMA5,LAMB1,LAMB2,Laminin1,Laminin (complex),LYZL2,MAST1,NAGA,OGN,OS9,PDCD5,PGM2,RPS2,RPS7,RPS9,RPS16,RPS27A,RPS4X,RPSA,SEC14L1,SLC26A5,STMN2	32	32	Nervous System Development and Function, Tissue Development, Decreased Levels of Albumin
14	I1 24 vs I1epi - 2018-07-05 12:18 PM	ABHD10,AGXT2,Angiotensin II receptor type 1,ANP32B,ARL6IP1,CEBPG,CREBBP,CYP19,DEGS1,DLD,E4F1,eIF,EIF5,EIF2B1,GOLPH3L,HOXD10,HOXD12,IFFO2,KLF5,LITAF,MACROD1,MIER1,MRPS36,PBDC1,PCMT1,PMM2,PYGM,REEP5,REEP6,RNFT1,RPIA,SH3GL3,SNX1,TXN2,UCP3	32	32	Hereditary Disorder, Metabolic Disease, Organismal Injury and Abnormalities
15	I1 24 vs I1epi - 2018-07-05 12:18 PM	60S ribosomal subunit,BOP1,c-Src,CETN1,CETN2,EIF5AL1,ERCC2,FAM96B,FUBP1,HNRNPL,IGF2BP3,KIF11,LRRC39,MARS,PHLDA2,PPAT,PRKCA,PUF60,RNA polymerase I,RPL5,RPL7,RPL9,RPL11,RPL13,RPL15,RPL18,RPL19,RPL27,RPL32,RPL37,RPL35A,RPL7A,RPLP0,SZRD1,ZC3H15	32	32	Cancer, Cell Death and Survival, Organismal Injury and Abnormalities
16	I1 24 vs I1epi - 2018-07-05 12:18 PM	CAMK2D,CDC5L,CIP2A,CSDE1,EHD1,FAM120C,G2E3,G3BP1,GLE1,H1f0,HIST2H2BE,Histone H1,hnRNP H,HNRNPH1,HSP90AA1,HUWE1,ILF3,KHSRP,KPNA4,KPNB1,LYG2,NTMT1,PP2A,PPM1B,PPM1G,RBM26,RCC1,RPS23,SPTAN1,SSUH2,STMN1,TUBA1C,TUBA4A,TUBB,VPS33B	32	32	Cancer, Gastrointestinal Disease, Organismal Injury and Abnormalities
17	I1 24 vs I1epi - 2018-07-05 12:18 PM	ALAD,ALDOC,API5,BPTF,CLIC1,CLIC2,CNN2,DMRT2,EGFL6,EN1,EN2,ERK,EVX1,FREM1,FREM2,GBX2,GSX2,HOXA2,HVCN1,MOV10L1,NPNT,OCT4-NANOG,p38 Sapk,PDLIM7,PHOX2B,PIWIL1,PWWP2A,RSF1,S100,SORD,TRAPPC1,TRAPPC2,TRAPPC4,TRAPPC9,TRAPPC6B	30	31	Nervous System Development and Function, Neurological Disease, Organ Morphology
18	I1 24 vs I1epi - 2018-07-05 12:18 PM	ANXA3,cldn,CLDN1,CLDN3,CLDN4,CLDN5,CLDN6,CLDN7,CLDN9,EMG1,ETV5,GLI3,HOXC11,HOXD9,HOXD11,LHX5,MIR101,PARP4,PDIA5,Pka,PSMG2,PSMG4,RNASET2,RNF180,SIX2,SLC25A38,SLC31A1,SOX7,SOX2-OCT4-NANOG,TINAGL1,TPK1,WIPI1,WNT2B,ZIC2,ZIC3	30	31	Cell-To-Cell Signaling and Interaction, Cellular Assembly and Organization, Cellular Function and Maintenance
19	I1 24 vs I1epi - 2018-07-05 12:18 PM	3 beta HSD,ACSF2,BLZF1,CAMK2N2,CEACAM5,CMC1,DHX32,endothelin receptor,GYS2,HSD3B7,ILDR2,Insulin,MAT1A,MCU,MICU1,MID1IP1,MRPL3,MRPL12,MRPL16,MRPL30,MRPL35,MRPL41,MRPL42,MRPL48,MRPL55,Sec23,SELENOP,SLC25A27,SLC30A8,SLC30A10,Tardbp,TBC1D7,TMED4,TMED9,UQCC2	30	31	Connective Tissue Disorders, Developmental Disorder, Gastrointestinal Disease
20	I1 24 vs I1epi - 2018-07-05 12:18 PM	Adaptor protein,ALDOA,ANAPC16,AP-3,AP3M1,Cd1,CEP85,CEP97,CEP135,ELP1,ESPL1,GEMIN7,GTPBP1,HECTD1,KIRREL1,KLC2,MOCS3,NCAPD2,NCAPH,NHS,NUDCD2,NUDCD3,POGZ,PRRC2B,QRICH1,RASSF6,RIOK2,SCLT1,STAT,STIL,TLK2,TTLL1,TXNDC9,YTHDF1,ZMYM4	30	31	Cell Cycle, Cellular Assembly and Organization, DNA Replication, Recombination, and Repair
21	I1 24 vs I1epi - 2018-07-05 12:18 PM	COX6B1,CPT1,Cytochrome bc1,DAO,ISCU,KDM5A,LONP1,MAOB,MED30,MTORC1,NADH dehydrogenase,NDUFA1,NDUFA2,NDUFA3,NDUFA5,NDUFA6,NDUFA7,NDUFA8,NDUFA11,NDUFA12,NDUFB2,NDUFB3,NDUFB6,NDUFB7,NDUFB8,NDUFB10,NDUFS1,NDUFS3,NDUFS4,NDUFS5,NDUFS7,NDUFV1,NUAK1,OXCT1,PRSS35	30	31	Cell Signaling, Post-Translational Modification, Protein Synthesis
22	I1 24 vs I1epi - 2018-07-05 12:18 PM	ALKBH6,AP5M1,APOB,ATOX1,C9orf64,CCNG1,CDC123,CPT1A,DBX1,DDAH2,EMC9,FBP1,FOXA2,HAO1,HNF4A,KRT8,Mek,MRPS35,OTX2,PAX6,PGM1,PPIF,Ppp2c,PRKAA,RPS26,RPS6KA1,Rsk,SLC25A4,SLC25A5,TF,TPRKB,TRMT13,TYRP1,UTP3,ZNF281	30	31	Ophthalmic Disease, Organismal Injury and Abnormalities, Embryonic Development
23	I1 24 vs I1epi - 2018-07-05 12:18 PM	ARL11,CASQ2,CCDC84,CDCP1,COL14A1,DDX51,DDX56,FAM13A,Focal adhesion kinase,GTF3C2,LPP,MCF2L,MPP1,Mpt pore,MRPL43,MRPS2,MRPS14,MRPS24,NDUFAF5,NXN,peroxidase (miscellaneous),Pmca,PRDX2,PRDX3,PRDX5,SEC62,SEC63,SESTD1,TAF1,Thioredoxin reductase,TIMM13,TIMM8B,TOMM20,TOMM70,TSPO	28	30	Protein Trafficking, Free Radical Scavenging, Small Molecule Biochemistry
24	I1 24 vs I1epi - 2018-07-05 12:18 PM	ABCE1,ABCF1,ACAT1,ALOX12,CAVIN1,CDCA8,CIRBP,COLEC12,DNA-methyltransferase,EPB41L3,EXO1,GPIIB-IIIA,HMG20A,KAT8,LDL,LIG3,LRP,LYAR,MBL2,NR2E1,PHF21A,Pp2b,PRMT1,RANBP9,RRM1,RRP1B,SMURF1,SSB,TNIK,TPR,TUFT1,UBN2,VDAC2,ZC4H2,ZMYM2	28	30	Cancer, Gastrointestinal Disease, Organismal Injury and Abnormalities
25	I1 24 vs I1epi - 2018-07-05 12:18 PM	AQP1,CCDC25,CCNA1,CCNA2,CUL4B,Cyclin E,FBXO11,HELB,Ikb,KIF15,LASP1,MAPK12,MIF,MIOX,NFE2L2,NFYA,OAT,PAPOLG,PDCD6,PGK1,PHGDH,PLEC,PRDX1,Rb,RNA polymerase iii,RNF7,SAA,SH3GLB2,SIAH1,SLC25A32,SLC7A8,SSSCA1,TXN,TXNIP,UGT1A1	28	30	Cell Morphology, Cellular Function and Maintenance, Cellular Growth and Proliferation

## Sheet: NETWORK I1ep vs I2ep
© 2000-2018 QIAGEN. All rights reserved.
ID	Analysis	Molecules in Network	Score	Focus Molecules	Top Diseases and Functions
1	I1epi vs I2epi - 2018-07-05 12:02 PM	26s Proteasome,ACSL4,ADSSL1,ANXA1,BCAS3,Ck2,CLCN7,CSTB,DENND2D,EDRF1,ENO1,estrogen receptor,FBXO32,Histone h3,HSP,Hsp70,Hsp90,HSP90AA1,HSPA9,HSPA1L,IVNS1ABP,MLF1,MVP,NFkB (complex),NIPSNAP1,PARP4,Proinsulin,PTPRF,RNA polymerase II,Secretase gamma,SLC22A4,TEP1,TNFAIP2,trypsin,Ubiquitin	47	22	Cancer, Organismal Injury and Abnormalities, Reproductive System Disease
2	I1epi vs I2epi - 2018-07-05 12:02 PM	ABCA1,ABCC2,ATPase,BHMT,CD36,CTSC,CTSS,CYP11A1,ENTPD1,ERK1/2,FABP2,Growth hormone,HDL,HDL-cholesterol,hemoglobin,HMG CoA synthase,HNF4α dimer,HSP90B1,IL1,JINK1/2,LDL,LDL-cholesterol,MTTP,PCK2,PEPCK,PI3K (family),Pka catalytic subunit,Pro-inflammatory Cytokine,RASD1,Rxr,RXRG,SGMS1,TF,TSH,VLDL	31	16	Lipid Metabolism, Molecular Transport, Small Molecule Biochemistry
3	I1epi vs I2epi - 2018-07-05 12:02 PM	A2M,Akt,AMPK,Ap1,ARL6IP5,ATP2B1,calpain,CEBPA,Cg,Collagen type IV,Collagen(s),Creb,FBP1,FSH,GAPDHS,GATA6,Gsk3,Immunoglobulin,Insulin,Lh,Mapk,Mek,NT5C2,OSBPL10,PDGF BB,Pka,PPP1R3C,SERPINH1,SESN3,SLC30A8,SLC35F6,SLC43A3,SLC5A2,Tgf beta,Vegf	31	16	Carbohydrate Metabolism, Organ Morphology, Respiratory System Development and Function
4	I1epi vs I2epi - 2018-07-05 12:02 PM	ACSM3,ANKRD20A18P,beta-estradiol,BMP4,CAMSAP2,CNNM2,DHX32,DRAM2,ELAVL1,ER-α-Estradiol-ER-α-Estradiol,ESR1,GID8,GNB1,GNGT2,INHA,KATNAL1,KIAA1468,KRTAP10-6,LILRB5,LOC391322,MOSPD2,NUDT4,ODF3B,PICSAR,RPL23AP12,SLC10A3,SLC13A4,SLC7A8,SPAG9,SPNS2,SSR4P1,TCF7L2,TSPAN9,TTC9,UMODL1	23	13	Embryonic Development, Organ Development, Organismal Development
5	I1epi vs I2epi - 2018-07-05 12:02 PM	AK3,ammonia,AR,BAHD1,Ca2+,CASTOR2,Ces2a,cholesterol,delta-tocopherol,GATM,hexanoic acid,Kcnn2,LAMP1,MCHR2,mead acid,mir-634,miR-292-3p (and other miRNAs w/seed AGUGCCG),NDST3,NT5DC3,NUPR1,OCM2,OVOS2,PNPLA7,PRND,RHBG,RNASET2,RNF14,SLC38A7,SLC43A2,SLC7A6,SP1,SREBF1,TM6SF2,TNF,TROPONIN	21	12	Cell Morphology, Cellular Assembly and Organization, Tissue Morphology
6	I1epi vs I2epi - 2018-07-05 12:02 PM	Antigenic lipid-CD1B-β2M,Antigenic lipid-CD1C-β2M,Antigenic lipid-CD1D-β2M,ANXA2,ANXA6,C11orf1,CD3,CTNND2,cytokine,ERK,F Actin,H2AFY,HHLA2,HMCN1,HNF4A,IgG,IL12 (complex),Jnk,KIFAP3,MPP1,NPIPA7 (includes others),P38 MAPK,p85 (pik3r),PCSK5,Penk-rs,PI3K (complex),Pkc(s),PLA2G12B,POMZP3,Ras homolog,SLC25A20,SRC (family),TCR,TRGV9,TSPAN9	19	11	Nervous System Development and Function, Cellular Movement, Renal and Urological System Development and Function
7	I1epi vs I2epi - 2018-07-05 12:02 PM	AFAP1L2,ALKBH8,AP3B2,APLF,APP,ATM,CLEC2B,DENND6B,EEPD1,FAM3B,GPANK1,HIC2,HK1,HKDC1,HSPB6,IFNW1,LAP3,LIG4,NAT2,OSTF1,OXSR1,PAXX,PIK3R5,POLI,POLM,RAB7B,RASA3,RBM47,RETREG1,RGS18,RPA4,STYK1,TLR9,Urah,ZSCAN18	9	6	DNA Replication, Recombination, and Repair, Cell-mediated Immune Response, Cellular Development
8	I1epi vs I2epi - 2018-07-05 12:02 PM	CA13,Carbonic anhydrase	2	1	Ophthalmic Disease, Organismal Injury and Abnormalities, Developmental Disorder
9	I1epi vs I2epi - 2018-07-05 12:02 PM	PTGES3L,PTPDC1,SBF1	2	1	Hereditary Disorder, Neurological Disease, Organismal Injury and Abnormalities

## Sheet: NETwork I2 24 vs I1 24
© 2000-2018 QIAGEN. All rights reserved.
ID	Analysis	Molecules in Network	Score	Focus Molecules	Top Diseases and Functions
1	I2 24 vs I1 24 - 2018-07-05 12:22 PM	ACAT1,ARHGAP45,ASF1A,CFP,CRY1,DDX56,DPY19L3,EBP,EDNRA,EEF2,FAM49B,FANCD2,FXR1,GARS,GTSF1,HKDC1,HSPB1,ILF3,ITM2C,MCM4,MPEG1,MTSS1L,MYOM2,NAP1L1,NPM1,OPLAH,PAPOLA,REEP5,SEPT3,SOGA3,SPTBN1,SPTLC3,ST8SIA6,TNIK,TXN	44	35	Humoral Immune Response, Inflammatory Response, Hereditary Disorder
2	I2 24 vs I1 24 - 2018-07-05 12:22 PM	C9orf3,CDH1,CERS2,EHBP1,EHD1,ELOVL1,ELOVL4,ELOVL7,FABP2,GAPVD1,GSPT1,HOXD3,HSD17B,HSD17B2,HSD17B12,HSD17B14,KDF1,Lmo3,MACC1,MARVELD2,MYT1,NHS,PKP3,PTGR1,RELL1,STEAP3,STK11IP,TAL2,TCF,TCF12,TGFBI,TUBA4A,TXNDC9,VASN,WNT7A	38	33	Lipid Metabolism, Small Molecule Biochemistry, Dermatological Diseases and Conditions
3	I2 24 vs I1 24 - 2018-07-05 12:22 PM	ALX4,ASCL1,DLX1,DLX2,DLX5,DLX6,DMRTA2,GBX2,GSX1,GSX2,HES6,HOXA2,HOXD12,Irx5,ISL1,LHX2,LMX1B,MAB21L1,MAB21L2,MEIS2,MYO16,NEUROD4,OCT4-NANOG,PHOX2B,PI3K (complex),Pou3f1,POU4F1,PRDM13,PTF1A,RFX4,Slit,SSBP3,STYK1,TFAP2B,UNCX	36	32	Embryonic Development, Organismal Development, Nervous System Development and Function
4	I2 24 vs I1 24 - 2018-07-05 12:22 PM	AIF1L,AMER2,Anti-inflammatory Cytokine,AQP8,ARHGEF19,CORIN,DAAM1,DTX4,ESAM,ESRP2,FNDC3B,GATM,GDF6,GYG1,HAPLN3,KDELR2,Lefty,LTA4H,MARCH7,MBNL2,NEGR1,NMNAT2,NPTXR,PCCB,PLXNC1,PPP1R3C,RASL11B,SCUBE3,SLC35G2,SLIT3,Smad1/5/8,TENM4,TGFB1,TTC22,WFIKKN1	36	32	Cancer, Gastrointestinal Disease, Organismal Injury and Abnormalities
5	I2 24 vs I1 24 - 2018-07-05 12:22 PM	aldehyde dehydrogenase (NAD),ALDH7A1,arginase,CAMSAP2,CASQ2,DDX19B,DPYSL3,DPYSL5,EPB41L5,EPPK1,EVPL,FAM172A,FGL1,GNS,HIST1H2BO,IL12 (family),LAMP1,MAGI1,MDK,NADK,NIPSNAP1,PHB2,PHLDB2,PKP4,PLEKHA7,PPL,RACGAP1,RAPGEF2,ROBO2,SEC62,SLA2,SLC25A11,SLC38A7,SULF2,VPS50	36	32	Cell Morphology, Cellular Assembly and Organization, Cellular Development
6	I2 24 vs I1 24 - 2018-07-05 12:22 PM	60S ribosomal subunit,DEGS1,EBNA1BP2,EIF3E,FEZ1,GDPGP1,GLYR1,H2AF,H2AFY2,MAP1LC3C,MLLT10,MMS22L,MTAP,NBR1,NGLY1,NOP2,NOP56,NPLOC4,phosphorylase,PLCG2,PYGM,RPL6,RPL7,RPL8,RPL13,RPL19,RPL18A,RPL35A,RPL7A,RRP1B,S100A1,SRPK3,STAU2,TRIM55,USP13	36	32	Cancer, Cell Death and Survival, Organismal Injury and Abnormalities
7	I2 24 vs I1 24 - 2018-07-05 12:22 PM	A2M,ABCD3,ACTC1,ATP5F1A,ATPase,CCDC77,CEP131,CEP170,CHMP2B,DAO,DCTN4,DDX4,DNM2,DNM1L,DYNC1H1,DYRK2,EGFL7,ENO2,ENTPD1,GFI1B,HERC2,Id,KIF1B,KIFC3,MRPS9,MYH10,Myh9l1,MYO9A,PCM1,PRIMPOL,SLC4A4,SPINT2,SPTLC2,ST5,STAT	36	32	Hereditary Disorder, Neurological Disease, Organismal Injury and Abnormalities
8	I2 24 vs I1 24 - 2018-07-05 12:22 PM	ADAMTS18,ANXA2,BMI1,C11orf1,C2orf40,CCDC102A,Ck2,Creb,cytochrome C,DAW1,DCPS,ENO1,GATA2,GPC4,HNF4A,IER5L,IMMT,ISLR2,ISOC2,KPNA2,MAOB,MCTP2,MTOR,PRTFDC1,RBFOX3,RHAG,SOX2,SOX4,SRPK2,SZRD1,TAL1,TOX,TOX2,UBR5,ZFHX4	36	32	Cellular Development, Cellular Growth and Proliferation, Embryonic Development
9	I2 24 vs I1 24 - 2018-07-05 12:22 PM	AGO1,ALOX5,ATOH1,BCKDK,Celf1,CETN3,CYP20A1,DCAF10,Eif2,eIF2B,EIF2B3,EIF2S1,EIF3A,FAU,FOCAD,Foxo,Gsk3,MPDU1,MRPL48,PRDX4,RAB3C,REEP3,RPL35,RPS2,RPS9,RPS16,RPS24,RPS4X,Rrbp1,SHCBP1,SLC1A5,TNRC6C,TRAM1,TSR1,ZMIZ1	34	31	Gene Expression, Protein Synthesis, Cancer
10	I2 24 vs I1 24 - 2018-07-05 12:22 PM	ADPRHL2,CDC42EP3,DBX1,Ehbp1l1,EN2,EPX,FAM204A,FOXA2,Gata,GATA5,GATA6,Hedgehog,HOXA5,HOXB2,HOXC12,LRRC17,MAFA,Meis1,MFAP2,NEUROD1,NEUROG1,NKX2-2,NKX6-1,OTP,PAX6,PGM2,RCVRN,SIX6,SOX2-OCT4-NANOG,SRC (family),UROS,VAX1,ZFHX3,ZIC3,ZNF536	34	31	Cellular Development, Endocrine System Development and Function, Gene Expression
11	I2 24 vs I1 24 - 2018-07-05 12:22 PM	ADORA2A,Alpha tubulin,C7orf25,CCT2,CCT4,CCT5,CCT8,CD81,Collagen Alpha1,CRHBP,DSP,ENOX2,IL-2R,MTHFD1,NAMPT,OFD1,RBM4B,SGK2,SNAPIN,STMN1,TTC27,TUBA8,TUBA1A,TUBA1C,TUBB,TUBB1,TUBB2A,TUBB4A,TUBB4B,TUBG1,tubulin,VDAC1,VDAC2,WDR76,ZFAND3	34	31	Cancer, Connective Tissue Disorders, Endocrine System Disorders
12	I2 24 vs I1 24 - 2018-07-05 12:22 PM	ALCAM,BAZ2B,BLZF1,CBX4,CBX8,CNDP2,COQ10B,CTBP1,CTBP2,DAB2,DMRT3,DPP7,DSC1,GATA3,Igh (family),IKZF1,KRT8,KRT15,KRT17,KRT18,LDHA,LMO2,LRCH4,MMP11,MTORC1,PITRM1,PKP1,PRDX1,RBM26,Rsk,SESN3,TFAP2A,TH2 Cytokine,ZNF516,ZNF750	34	31	Cancer, Organismal Injury and Abnormalities, Cell Morphology
13	I2 24 vs I1 24 - 2018-07-05 12:22 PM	ACSL,ACSL4,ACSL5,ANOS1,ARHGAP12,BLOC1S2,BLVRB,CTH,Cytokeratin,EEPD1,EFHD1,EFHD2,EGFL6,ERK,Erm,FAM117B,FOXI1,FREM1,FREM2,FSD1,GAPDHS,GBF1,KIAA1324L,MAPKAPK3,MCAM,MINDY3,NPNT,NR2F6,NTHL1,OSBPL10,RASD1,RhoGap,SLC25A32,SLC5A2,TACC1	32	30	Lipid Metabolism, Molecular Transport, Small Molecule Biochemistry
14	I2 24 vs I1 24 - 2018-07-05 12:22 PM	7S NGF,AGTPBP1,AHCY,ARHGEF28,ATRNL1,BCAR3,BHLHE22,CASZ1,Ccnjl,CENPO,CYTH4,endothelin receptor,FBXL17,Fhod1,FOS,GM2A,IGDCC3,INTERLEUKIN,KLHL21,KLHL40,KLHL41,LRRC59,Mir122a,b,NUCB2,OCM,PFAS,PPAT,PTS,SLC4A10,Sos,STOX1,TNNI2,TP53INP1,TSN,ZBTB18	32	30	Developmental Disorder, Hereditary Disorder, Organismal Injury and Abnormalities
15	I2 24 vs I1 24 - 2018-07-05 12:22 PM	atypical protein kinase C,BACE2,C9orf72,COL11A1,Collagen Type XI,DCT,ELK3,HLA-A,HSBP1,KAT6B,KHDRBS1,LRRFIP1,MITF-p300/CBP,NFYA,PARD6A,Pdgfr,PDZRN3,PMEL,PTK6,RRM2,SDHA,SEC61A1,SEC61B,SEMA5B,SIM1,SMARCA2,SRSF1,succinate dehydrogenase,TBX2,TTC14,TWF1,TYMS,TYR,TYRP1,UQCRC1	32	30	Amino Acid Metabolism, Hair and Skin Development and Function, Small Molecule Biochemistry
16	I2 24 vs I1 24 - 2018-07-05 12:22 PM	AGR2,ANXA4,ANXA13,apyrase,B3GNT5,COL12A1,COL4A2,COL4A6,COL5A1,COL5A2,COL6A2,COL8A2,COL9A1,COL9A2,COL9A3,Collagen type ix,COMP,FAM168A,FMOD,FUCA1,Hif,LRRC15,MICU1,NFkB (complex),NUAK2,OTULIN,PDIA5,PPARα-RXRα,SLC22A4,THBS4,TMEM14C,tryptase,TSPAN33,ZFAND6,ZNF385A	30	29	Cancer, Connective Tissue Disorders, Organismal Injury and Abnormalities
17	I2 24 vs I1 24 - 2018-07-05 12:22 PM	ACAC,Alpha 1 antitrypsin,BCS1L,coagulation factor,COTL1,ERGIC3,F2,F10,F13A1,FAM126A,HELT,HES5,HEY2,Icam,ITGB1BP1,KIF13A,LBH,NPAS1,NR2F2,NT5C2,Pdi,PDXDC1,PROX1,RELN,RER1,SERPINB6,SLC25A33,SLC2A12,STARD3,TESC,TGM1,TIMM29,TMEM186,transglutaminase,ZDHHC7	30	29	Cardiac Pulmonary Embolism, Cardiovascular Disease, Hematological Disease
18	I2 24 vs I1 24 - 2018-07-05 12:22 PM	Arf,ARPC5,ARPC1B,CIAO1,DDX18,DHX32,DHX38,FDX1,FSD1L,GATA1,GNL3,Hat,HAT1,histone deacetylase,LSM4,MRPL16,NUBP2,NUDCD1,OARD1,PABPC4,PIM2,POLA2,PON2,PRPF31,RANBP9,RNPS1,Sfk,SLC22A2,snRNP,SNU13,SRPX,STAT5a/b,SURF2,TIMM13,TNFAIP1	30	29	RNA Post-Transcriptional Modification, Cell Morphology, Cell Cycle
19	I2 24 vs I1 24 - 2018-07-05 12:22 PM	ALDOA,AMPK,Caspase 3/7,CYBA,E4F1,EMC2,FRMD4A,GRAMD1C,H2AFY,Hif1,LNX2,MMP2,MPND,MRPS35,NADPH oxidase,NOVA1,PARP2,Pdgf (complex),PDGFA,PDGFB,PDZRN4,PGK1,PI3K (family),PKM,PTCD3,PTP4A3,QKI,RABL6,SERPINA1,SLC2A1,SMPD2,SPARC,SRPRB,TRA2A,VSX2	30	29	Cardiovascular Disease, Gastrointestinal Disease, Hematological Disease
20	I2 24 vs I1 24 - 2018-07-05 12:22 PM	AGRN,ARHGEF2,ARHGEF4,ARL2,AURK,CTTNBP2NL,CYP26B1,FAM13A,GTPase,HBP1,HOXC4,Integrin alpha V beta 3,ITGB5,KIFAP3,MKK3/6,MTORC2,NADH2 or NADPH2 1 atom incorporation:oxygen oxidoreductase,NHSL2,PAK2,PALLD,PLPPR1,PLPPR3,PRDM14,PSKH1,RABGAP1,Rac,RAC3,RUFY3,SRGAP3,STRN4,TBCD,TCP11L1,TUFT1,UNC119,UNC119B	28	28	Cellular Assembly and Organization, Cellular Function and Maintenance, Cellular Compromise
21	I2 24 vs I1 24 - 2018-07-05 12:22 PM	AOC3,CAMK2N2,CPEB4,CPLX1,CPLX2,CYP19,ENDOG,GABA-A receptor,GABRP,GPM6A,ILDR2,Insulin,KIF5A,MIR124,MOSPD2,MPC2,MSI1,N-type Calcium Channel,NSF,PLIN3,PRRG4,PTPRN2,RALGAPA2,SCAMP2,SELENOP,SLC30A8,SLC44A5,SLC8B1,SNAP25,Snare,STX5,Syntaxin,SYT4,ULK4,VAMP8	28	28	Cell-To-Cell Signaling and Interaction, Molecular Transport, Small Molecule Biochemistry
22	I2 24 vs I1 24 - 2018-07-05 12:22 PM	aldo,ANO1,ATP5PO,ATP6AP1,ATP6V0A2,ATP6V1A,ATP6V1D,Calmodulin,Cytochrome bc1,Enolase,H+-transporting two-sector ATPase,KTN1,NADH dehydrogenase,NDUFA1,NDUFA2,NDUFA6,NDUFA12,NDUFB2,NDUFB3,NDUFB7,NDUFB9,NDUFB10,NDUFS1,NDUFS4,NDUFV1,NSG2,NUAK1,SLC35F6,SLC43A2,SYNGR1,TMEM63B,Vacuolar H+ ATPase,WFS1,YIPF3,YIPF4	28	28	Developmental Disorder, Hereditary Disorder, Metabolic Disease
23	I2 24 vs I1 24 - 2018-07-05 12:22 PM	adenosine-tetraphosphatase,ALG2,ANXA11,ATP5,ATP synthase,ATP5F1B,ATP5F1C,ATP5F1D,ATP5IF1,ATP5MC2,ATP5MF,ATP5MG,ATP5PB,ATP5PD,ATP5PF,C12orf45,CLCN7,F0 ATP synthase,F1 ATPase,GDPD5,GNG3,Hd-perinuclear inclusions,KCNK1,Mapk,MCOLN3,MIA,MUS81,NDRG3,Oxphos,ROBO1,SDHD,SPAG1,THEM6,TUSC3,VPS9D1	26	27	Energy Production, Nucleic Acid Metabolism, Small Molecule Biochemistry
24	I2 24 vs I1 24 - 2018-07-05 12:22 PM	ACVR1B,BAMBI,Basc,BZW1,CDT1,CHRD,DNA polymerase delta,DNA-directed DNA polymerase,DYNC1I1,F2R,FOXG1,GDF11,GPX7,HELB,HESX1,HOXC13,LRWD1,Mcm,MRE11,MRN,MSH2,MSH6,MutS alpha,ORC4,OTX1,POLD1,POLD3,RAD50,REEP6,Rfc,RFC1,RFC3,RPA,SNX1,SNX2	26	27	DNA Replication, Recombination, and Repair, Developmental Disorder, Neurological Disease
25	I2 24 vs I1 24 - 2018-07-05 12:22 PM	ANKRD9,APC (complex),Cbp/p300,CFD,DHRS13,DPP4,Ecm,ECM2,EGLN,ENaC,GLI3,GMNN,growth factor,HBE1,HIST2H2BE,HMBS,HOXA10,HOXA11,HOXB3,HOXB4,HOXB6,HOXC10,HOXC11,HOXD9,HOXD11,IGFBP5,Importin alpha,MLLT1,PHGDH,PRKACA,PRSS48,Serine Protease,SIX2,THOP1,TPI1	26	27	Embryonic Development, Organismal Development, Connective Tissue Development and Function

## Sheet: network I2 24 vs I2 ep
© 2000-2018 QIAGEN. All rights reserved.
ID	Analysis	Molecules in Network	Score	Focus Molecules	Top Diseases and Functions
1	I2 24 vs I2 ep - 2018-07-05 12:23 PM	APP,C19orf12,C2orf49,C6orf106,CAPSL,CAVIN4,CELF4,CFDP1,CYP20A1,DTWD1,EPB41L4A,FAAH2,FAM212A,FILIP1,FITM1,FRMD8,FSD1L,GLB1L,GRAMD1C,HIKESHI,JAGN1,KRTCAP2,LETM2,MCEE,MCFD2,MCTP2,OLFML2A,PRRC1,RNF24,SPAG6,TCP11L2,TEX2,THAP3,TOX2,ZNF706	32	35	Developmental Disorder, Hematological Disease, Hereditary Disorder
2	I2 24 vs I2 ep - 2018-07-05 12:23 PM	ACBD3,ALX1,ARFGAP2,ASB5,BZW1,CDH1,CDK2AP2,EFHD2,ETFB,FBXL14,GATAD2A,GSPT1,HEBP2,KDF1,KIAA1217,LRPPRC,MACC1,MARVELD2,METAP1D,MTA3,NHS,NTHL1,PCDH1,PDXDC1,PLCH1,PTS,RAPH1,RBBP9,RBM45,RELL1,SLIRP,TPBG,WDR74,ZNF592,ZNF827	32	35	Dental Disease, Dermatological Diseases and Conditions, Developmental Disorder
3	I2 24 vs I2 ep - 2018-07-05 12:23 PM	C21orf59,CCDC9,ELAVL2,ELAVL3,ESS2,GID8,GM2A,GNB1,HEXA,HIST2H3A,HSPBP1,KRR1,LHX4,LHX9,LSM4,LYST,MBNL1,MKLN1,NNT,PDCL,PHAX,PPP3CC,PRPF38A,QRICH1,RCAN3,RMND5B,RNPS1,SF3A3,SNRPA,SNRPA1,SNRPB2,SNRPN,SSBP4,ZFR,ZNF346	32	35	RNA Post-Transcriptional Modification, Lipid Metabolism, Molecular Transport
4	I2 24 vs I2 ep - 2018-07-05 12:23 PM	ADARB2,ARL6IP5,CBY1,CDC14A,CEP131,CGN,DENND4C,ECI1,EDC3,EIF2AK4,FAM110B,GDAP2,HAUS3,HDAC4,MAGI1,MAPKAP1,NADK,NF1,ODF2,PATL1,PHLDB2,PLEKHA5,PLEKHA7,PPM1H,PPP2R3C,REEP3,S1PR2,SDK2,SRP9,TBC1D31,TIAM1,TRMT6,TSPAN13,WDR90,WEE1	32	35	Cell Morphology, Developmental Disorder, Embryonic Development
5	I2 24 vs I2 ep - 2018-07-05 12:23 PM	ABT1,CHPF,DDX11,EEF2,EIF4A3,EXOSC2,EXOSC4,EXOSC10,FAM49A,FAM49B,HBS1L,INO80B,IVNS1ABP,KBTBD4,MOB2,MRPL48,PNRC2,PRPSAP1,PTGER4,RBM8A,RNF144B,RPL11,RPL13,RPL15,RPL19,RPL27,RPL7A,RPS16,SMG1,UPF1,UPF3A,UTP3,WDR4,XPNPEP1,ZFP36L1	32	35	RNA Damage and Repair, Cancer, Cell Death and Survival
6	I2 24 vs I2 ep - 2018-07-05 12:23 PM	ABCD3,CDC5L,CHD1L,CSE1L,DDX39A,DECR2,DHX16,ERH,FZD1,HNRNPH1,HOXD10,KIF1B,MYH9,MYH10,MYL6,NME1,NUB1,PLRG1,PRPF4,PRPF19,PRPF31,PSMC4,RACGAP1,RBM22,SART1,SART3,SF3B1,SF3B4,SNRPD3,SNW1,SRSF1,STRAP,SZRD1,TFPI,TRMT10A	32	35	RNA Post-Transcriptional Modification, Cell Morphology, Cellular Movement
7	I2 24 vs I2 ep - 2018-07-05 12:23 PM	ANAPC7,ANGEL2,ARL2,ASAP1,c-Src,C18orf25,C19orf47,CNOT6,DLGAP5,ESF1,FAM13A,FOXQ1,GAPVD1,GLA,GRAP2,LAS1L,MRPS12,NAT10,NOL9,NOM1,NUSAP1,PNKP,PRCC,PRKRIP1,PUM1,RCC1,RPS2,Shc,SHE,TEX10,TNRC6C,TRIT1,UNC119,UNC119B,VSX2	28	33	Developmental Disorder, Hereditary Disorder, Metabolic Disease
8	I2 24 vs I2 ep - 2018-07-05 12:23 PM	ANKS1B,COX6A1,COX6B1,COX7A2,Cytochrome bc1,DDX42,ITGB1,NADH dehydrogenase,NDUFA1,NDUFA6,NDUFA8,NDUFA9,NDUFA10,NDUFA11,NDUFA12,NDUFAF1,NDUFB2,NDUFB3,NDUFB5,NDUFB6,NDUFB7,NDUFB8,NDUFB9,NDUFB10,NDUFS2,NDUFS4,NDUFS5,NDUFS8,NDUFV1,NDUFV2,NUAK1,OCIAD1,SLC25A1,SLC7A8,TIMMDC1	28	33	Cell Signaling, Post-Translational Modification, Protein Synthesis
9	I2 24 vs I2 ep - 2018-07-05 12:23 PM	CCDC137,CEBPZ,DDX10,DKC1,FAM117A,G-protein beta,GLYR1,H2AFY2,HMBOX1,LYAR,MAPK12,MRPL11,NHP2,NOP2,NOP10,NOP56,PUM3,RPL8,RPL21,RPL24,RPL26,RPL30,RPL32,RPL18A,RPL35A,RPL37A,RRP9,RSL1D1,Sapk,SNU13,SRP68,SRPK3,THAP7,UBA6,ZMAT2	28	33	RNA Post-Transcriptional Modification, DNA Replication, Recombination, and Repair, Dermatological Diseases and Conditions
10	I2 24 vs I2 ep - 2018-07-05 12:23 PM	BMS1,CD81,DDX18,EMG1,FBXL16,FOXC1,Foxp1,MRPL18,NKRF,NSG2,PI3Kγ,RBM7,RC3H1,Rnr,RPL3,RPL4,RPL9,RPL28,RPL31,RPL35,RPL38,RPL13A,RPLP2,RPS3,RPS6,RPS12,RPS13,RPS25,RPS27,RPS28,RPS27A,RPS4X,RPSA,SAMD4A,UTP20	28	33	Cancer, Cell Death and Survival, Organismal Injury and Abnormalities
11	I2 24 vs I2 ep - 2018-07-05 12:23 PM	ABI1,CCDC65,CCDC173,CEP170,CHD9,Clathrin,CYFIP1,CYFIP2,DCLRE1B,DNM2,DNM1L,DNMBP,DOCK7,Dynamin,FNBP1L,Foxp2,GOPC,HERC2,MARK2,MTHFD1,MTSS1L,MYCBP2,NSF,PACSIN1,PCM1,PID1,PKP3,RBKS,SLC1A2,SPTBN1,SYP,TNIK,TUBG1,UBN2,ZFAND3	28	33	Cell Morphology, Cellular Development, Cellular Growth and Proliferation
12	I2 24 vs I2 ep - 2018-07-05 12:23 PM	2-oxoglutarate:oxygen oxidoreductase,CD3,CLIC1,CYLD,ELK3,ERG,ETS2,FAM160B1,FBL,FTO,GFI1,HOMER2,HPGD,ILF2,ILF3,ITGA4,NOP58,OGFOD1,PABPC4,PABPC1L,PCBP2,RBMX,RPA1,RPL7,RPL12,RPL23,RPL10A,RPLP0,RPLP1,SF3B3,TARDBP,TOP1,UBA52,USP10,YBX1	28	33	RNA Post-Transcriptional Modification, Gene Expression, Protein Synthesis
13	I2 24 vs I2 ep - 2018-07-05 12:23 PM	ABCA1,ACAT1,ARL6IP1,ASF1A,BAP1,BTF3,C12orf10,C15orf41,CBX1,CUL1,DUB,E3 RING,ELOC,EMILIN1,FAF1,FAF2,H2AFY,HIST1H3A,HNRNPUL1,KIF11,MAST2,MYLIP,NABP2,NAP1L1,NPLOC4,PARP2,RPA2,TPK1,TRAF4,TRAF6,USP16,USP24,USP33,WASHC4,ZNF280D	28	33	Lipid Metabolism, Molecular Transport, Small Molecule Biochemistry
14	I2 24 vs I2 ep - 2018-07-05 12:23 PM	BLCAP,C9orf64,CDK6,CENPL,DAW1,DRAM2,DYRK1A,ELAVL1,FAM102B,Gcn5l,GLCCI1,GMPPA,HACD2,HECW2,HIBADH,KLF6,MAX,MIGA1,NADK2,PAK2,PAPD4,PDGF BB,PRKCE,SLC7A7,SMIM7,SNX16,SRPK1,STARD3NL,TAF2,TANGO2,TMEM134,TMEM268,VSIG10,ZNF362,ZNF395	28	33	Cardiac Arrythmia, Cardiovascular Disease, Metabolic Disease
15	I2 24 vs I2 ep - 2018-07-05 12:23 PM	ARGLU1,CACTIN,CDC40,CHERP,DENND2D,DHX8,DHX32,DHX33,DHX38,FUCA1,ISY1-RAB43,JKAMP,JMJD6,MFAP1,MORC2,NFkB (complex),NLRC3,NUDCD1,PAIP2B,PDIA5,peptidase,PPARα-RXRα,PPIL4,RNASET2,RTF1,SLC15A2,SLC22A4,SNIP1,TMEM14C,TSPAN33,TTC14,VOPP1,ZFAND5,ZNF385A,ZRSR2	26	32	RNA Post-Transcriptional Modification, Cellular Development, Cellular Growth and Proliferation
16	I2 24 vs I2 ep - 2018-07-05 12:23 PM	Actn3,ANKRD44,HK1,IRS1/2,JMJD1C,MB21D2,MXD4,MYO16,MYOM2,Ntrk1 dimer,PDLIM7,PI3K (complex),PRIM2,RAB39B,RAB3C,RAB3IP,RFX4,RPS24,Rps3a1,SEC31A,SHCBP1,SPG11,STYK1,SYT11,TNFAIP8L3,TRAPPC1,TRAPPC2,TRAPPC3,TRAPPC4,TRAPPC8,TRAPPC9,TRAPPC11,TRAPPC6B,TSHZ3,VDAC2	26	32	Hereditary Disorder, Neurological Disease, Organismal Injury and Abnormalities
17	I2 24 vs I2 ep - 2018-07-05 12:23 PM	ANGPTL2,ASB12,C5orf24,CHL1,EBF2,EBF3,EN1,EVX1,FAM129A,GBX2,GORAB,HLF,HOXA2,HOXB1,HOXB3,HOXB8,HOXC9,HOXC11,HOXC12,HOXD9,HOXD11,JUN,MEOX1,MIR200,Nfatc,PBX1,PKNOX2,SERP1,SHISA3,SIX2,Snrpc,Stat1 dimer,THNSL1,ZMIZ2,ZNF423	26	32	Embryonic Development, Organismal Development, Skeletal and Muscular System Development and Function
18	I2 24 vs I2 ep - 2018-07-05 12:23 PM	ACTR10,ACTR1B,ARHGEF28,CADM3,CADM4,CAPZA1,CAPZB,CEP63,CSPP1,Cytoplasmic Dynein,DCTN2,DCTN3,DCTN4,DCTN5,Dmd,DMTN,DYNC1H1,DYNC1I1,Dync1i2,DYNC1LI1,DYNC1LI2,HHIP,HSPA1L,KATNB1,KIF23,LAMA1,NDEL1,NFASC,Patched,PPIA,PRRX1,PTK2,RANGAP1,SNAP29,tubulin (family)	26	32	Cellular Assembly and Organization, Cellular Function and Maintenance, Cellular Movement
19	I2 24 vs I2 ep - 2018-07-05 12:23 PM	ABCC1,ANXA3,ATP10D,ATP11C,ATP6V0A2,ATP8B1,CCDC124,CLCN6,D1Pas1,DYNLL2,FARSB,G3bp2,GSE1,LEPROTL1,MAPK3,Mg2+-ATPase,MIR129,MORN3,NMNAT2,PDGF-DD,RSPH1,SEC14L2,SFMBT1,SIX6,SLC23A2,SLC34A2,TSN,TTYH3,TXNL1,VAT1,VAX1,WDR43,WDR75,ZDHHC18,ZNF217	26	32	Lipid Metabolism, Molecular Transport, Small Molecule Biochemistry
20	I2 24 vs I2 ep - 2018-07-05 12:23 PM	BLOC1S1,BLOC1S2,BLOC1S6,BLVRA,BLVRB,Bvr,CCDC28B,CORO1A,DTNBP1,FGFR1OP2,FH,Foxo,GDPD5,Gsk3,HMOX2,IFT57,IFT74,ITFG1,NDC1,NHSL2,OSBPL9,RTN4IP1,SKA2,SNAPIN,SNX1,SNX2,SNX5,SSNA1,THEM6,TMEM205,TRAF3IP1,VPS35,WASHC5,WRAP73,ZNF516	26	32	Cellular Assembly and Organization, Cellular Function and Maintenance, Cellular Movement
21	I2 24 vs I2 ep - 2018-07-05 12:23 PM	AAMP,ALG9,CCDC130,CHRND,DEPDC7,ERGIC2,ERGIC3,FLVCR1,GLRX5,Granzyme,IL12 (family),LPIN2,LYG2,MFSD8,NCLN,NDRG3,phosphatidate phosphatase,Plpp1,PLPP5,PLPPR3,PPP2R2D,SEPHS1,SLC43A2,SPATA20,STARD3,STS,TMEM186,TMEM201,TMEM120A,TRAFD1,TUSC3,XKRX,YIPF3,YIPF4,ZDHHC7	26	32	Molecular Transport, Developmental Disorder, Hereditary Disorder
22	I2 24 vs I2 ep - 2018-07-05 12:23 PM	AKAP17A,AKIRIN2,ARL4A,BUD31,C9orf78,CD2BP2,CYTH2,DDX23,EAPP,ECD,EFTUD2,ELMO3,KIAA1143,KIF1BP,LSM10,LSM14B,MEGF10,NOL6,p85 (pik3r),PRPF3,PRPF6,REEP6,RNPC3,RSBN1,SLC7A6OS,SLC9A2,SLU7,snRNP,SNRNP40,SNRNP200,SPG21,SYAP1,U5 snRNP,USP39,ZRANB2	26	32	RNA Post-Transcriptional Modification, Hereditary Disorder, Ophthalmic Disease
23	I2 24 vs I2 ep - 2018-07-05 12:23 PM	alcohol group acceptor phosphotransferase,ARHGEF9,BCKDK,BIRC6,BRSK1,BRSK2,CAB39,CAB39L,CETN3,CTDSP2,CWC22,EML1,FAM32A,FBXO15,FBXO28,FRG1,MARK3,NUAK2,PAK1,RBM26,RNF26,RTCA,RTF2,SAAL1,ST6GALNAC3,UBE2,Ube3,UBE2C,UBE2E3,UBE2G2,UBE2R2,UBE2T,UBE2V1,UBE2V2,ZC3H7A	26	32	Developmental Disorder, Embryonic Development, Organismal Development
24	I2 24 vs I2 ep - 2018-07-05 12:23 PM	AGXT2,ALAD,ALDOB,BBS2,CELF3,CHD6,CMAS,CRK/CRKL,EPPK1,ERBB2,FBP1,GINS2,GINS4,HES2,Hnf3,HNF4α dimer,LXN,MCMBP,MFNG,MPND,PCBP4,PCK2,PHF23,POLR3D,POLR3GL,QKI,QSOX1,RBFOX1,RBM17,RBM24,SF3A1,SLC22A7,STMN3,TIMM8A,U2SURP	26	32	RNA Post-Transcriptional Modification, Carbohydrate Metabolism, Small Molecule Biochemistry
25	I2 24 vs I2 ep - 2018-07-05 12:23 PM	ANKRD11,C7,C8,C17orf49,DCPS,DDI2,ESYT1,HBE1,HBZ,HES6,histone-lysine N-methyltransferase,HOXC4,HOXC5,INTS8,ITM2B,KLHDC4,KMT2C,KMT5A,MAC,MACROD1,MECOM,NSD3,NTPCR,RSPO2,SETD3,Sf1,SMYD2,SNX3,SPSB1,SUV39H1,SYNJ2BP,VCAM1,WDR5,YTHDF2,ZXDC	26	32	Cell Morphology, Cellular Compromise, Connective Tissue Disorders
