# Supplementary material for: Zebrafish macroH2A variants have distinct embryo localization and function
Source: Sci Rep. 2019 Jun 14;9:8632. doi: 10.1038/s41598-019-45058-6 (PMC6570772; doi:10.1038/s41598-019-45058-6)
Supplement: Supplementary file 16 — Supplementary table S12 [file 41598_2019_45058_MOESM16_ESM.xlsx]

## Sheet: Sheet1
RT PCR PRIMERS
	F	R
RT-zf_mH2A1 ORF	CAGTGTGAGGAGATGCTGGA	TGGTGGTCACGAAGTAGCTG
RT-zf_mH2A1 endogenous	ACGCTGAGCCAGAGAAAGAC	CTCCCCAAATACATGCGAGT
RT-zf_mH2A2 endogenous	GCAGCGTCGATTTCTTTGA	AACATCTTTTACCAAGCTGCAC
RT-zf_NANOG	ACAGCCAGTACCCGGGACAC	TTGGTCGGGCTCAGTCTTGT
RT-zf_Oct4	GGTTCGGAAGCCCAGGATT	TGAGCTGAGGGAATGTTTTGC
RT-zf_GAPDH	GATACACGGAGCACCAGGTT	CGTTGAGAGCAATACCAGCA
RT-zf_TUB	TTCAGTGTAGTGGCCCTTGG	AATGGACTCCGTGAGGTCTG
RT-GFP	GACGTAAACGGCCACAAGTT	GAACTTCAGGGTCAGCTTGC
zf H2AFY-202	CACCTACAACAGGAGCAGCA	TTTCTTGAGGTTCGGCTGAT
zf H2AFY-201	GACGGTGGAGTATCGGTCAT	TGGACATCCTGAGGCTAGAGA
	F	R
RNA probes
mH2A1-probe	TCACAGACAGGGATGACCAA	GAGGAGAGGACGGTGAATCC
mH2A2-probe	TCAGTGGCTTTCCCTTCACT	CCAAGCTGCACTACACTCCA
Promotor amplifying primers
XhoI_mH2A2 F: CCGCTCGAGCGGTGCAGCTGTCTGTGACCAAT
SalI_mH2A2 R: GCGTCGACGTCTT TTGGCTGCTTACATGATTTCC
XhoI mH2A1 F	CCGCTCGAGCGGGCAGTAGATGGCAGTGCAAA
SalI mH2A1 F	GCGTCGACGTCTT AGTGAATGCTCCCAGGTTTC
Primer to amplify zf mH2A with BglII and EcoRI sites to fusion with pEGFPC3
BglII mH2A1- F gaagatcttctcATGTCCAGTCGTGGAGGGAA
EcorI mH2A1-R cggaattccTCATTTGCTGTCGAGTTTGG
BglII mH2A1- F gaagatcttctcATGTCTAGGCGAGGAGGGAA (for MO rescue experiments)
BglII mH2A2 F gaagatcttctcATGTCCAGTCGTGGAG
EcoRI mH2A2 R cggaattccTCATTTGCTGTCGAGTTTG
BglII mH2A2 F gaagatcttctcATGTCTAGCCGCGGAG (for MO rescue experiments)
Primers to amplify BamHI-GFP-H2AFY-ClaI from previous constructor
BamHI-GFP-F CGGGATCCCGATGGTGAGCAAGGGCGAGGAGC
mH2A1_ClaI R CCATCGATGGTCATTTGCTGTCGAGTTTGGCCATCTCC
mH2A2_ClaI R CCATCGATGGTCACTTGGCGTCCATCTTGGCCATC
Morpholino (MO) antisense oligonucleotide
MO-mH2A1	TTCTTCCCTCCACGACTGGACATCC
MO-mH2A2	TTCTTTCCTCCTCTGGCTGACATCC
Control-MO-mH2A1	ggatctcctgtcgaggacggaacaa
Control-MO-mH2A2	ggaagtgagcctgacgagcaatgaa
